# Supplementary material for: Intra-Species Genomic Variation in the Pine Pathogen Fusarium circinatum
Source: J Fungi (Basel). 2022 Jun 23;8(7):657. doi: 10.3390/jof8070657 (PMC9316270; doi:10.3390/jof8070657)
Supplement: Supplementary file 1 [file jof-08-00657-s001.zip]

Archive with 12 entries (11 files):
- Supplementary Figure S1.pdf
- Supplementary S1.vcf
- Supplementary S2.html
- Supplementary S3/
- Supplementary S3/deletions_proteins.fa
- Supplementary S3/duplications_proteins.fa
- Supplementary S3/insertions_proteins.fa
- Supplementary S3/inversions_proteins.fa
- Supplementary S4.vcf
- Supplementary S5.html
- Supplementary S6.xml
- Supplementary S7.fa
