# Supplementary material for: Intra-Species Genomic Variation in the Pine Pathogen Fusarium circinatum
Source: J Fungi (Basel). 2022 Jun 23;8(7):657. doi: 10.3390/jof8070657 (PMC9316270; doi:10.3390/jof8070657)
Supplement: Supplementary file 1 [file jof-08-00657-s001.zip › Supplementary S1.vcf]

##fileformat=VCFv4.1
##source=SURVIVOR
##fileDate=20191028
##contig=<ID=FSP34_Chr01,length=6407589>
##contig=<ID=FSP34_Chr02,length=5065897>
##contig=<ID=FSP34_Chr03,length=5081688>
##contig=<ID=FSP34_Chr04,length=4313068>
##contig=<ID=FSP34_Chr05,length=4432453>
##contig=<ID=FSP34_Chr06,length=4301695>
##contig=<ID=FSP34_Chr07,length=3540654>
##contig=<ID=FSP34_Chr08,length=3172515>
##contig=<ID=FSP34_Chr09,length=2981544>
##contig=<ID=FSP34_Chr10,length=2698620>
##contig=<ID=FSP34_Chr11,length=2228220>
##contig=<ID=FSP34_Chr12,length=525065>
##contig=<ID=FSP34_Contig01,length=85668>
##contig=<ID=FSP34_Contig02,length=27708>
##contig=<ID=FSP34_Contig03,length=1153>
##contig=<ID=FSP34_Mitochondrion,length=81501>
##ALT=<ID=DEL,Description="Deletion">
##ALT=<ID=DUP,Description="Duplication">
##ALT=<ID=INV,Description="Inversion">
##ALT=<ID=BND,Description="Translocation">
##ALT=<ID=INS,Description="Insertion">
##INFO=<ID=CIEND,Number=1,Type=String,Description="PE confidence interval around END">
##INFO=<ID=CIPOS,Number=1,Type=String,Description="PE confidence interval around POS">
##INFO=<ID=CHR2,Number=1,Type=String,Description="Chromosome for END coordinate in case of a translocation">
##INFO=<ID=END,Number=1,Type=Integer,Description="End position of the structural variant">
##INFO=<ID=MAPQ,Number=1,Type=Integer,Description="Median mapping quality of paired-ends">
##INFO=<ID=RE,Number=1,Type=Integer,Description="read support">
##INFO=<ID=IMPRECISE,Number=0,Type=Flag,Description="Imprecise structural variation">
##INFO=<ID=PRECISE,Number=0,Type=Flag,Description="Precise structural variation">
##INFO=<ID=AVGLEN,Number=1,Type=Float,Description="Length of the SV">
##INFO=<ID=SVMETHOD,Number=1,Type=String,Description="Method for generating this merged VCF file.">
##INFO=<ID=SVTYPE,Number=1,Type=String,Description="Type of the SV.">
##INFO=<ID=SUPP_VEC,Number=1,Type=String,Description="Vector of supporting samples.">
##INFO=<ID=SUPP,Number=1,Type=String,Description="Number of samples supporting the variant">
##INFO=<ID=STRANDS,Number=1,Type=String,Description="Indicating the direction of the reads with respect to the type and breakpoint.">
##FORMAT=<ID=GT,Number=1,Type=String,Description="Genotype">
##FORMAT=<ID=LN,Number=1,Type=Integer,Description="predicted length">
##FORMAT=<ID=DR,Number=1,Type=Integer,Description="# supporting reference,variant reads in that order">
##FORMAT=<ID=ST,Number=1,Type=String,Description="Strand of SVs">
##FORMAT=<ID=TY,Number=1,Type=String,Description="Types">
##FORMAT=<ID=CO,Number=1,Type=String,Description="Coordinates">
##FORMAT=<ID=PSV,Number=1,Type=String,Description="Previous support vector">
#CHROM	POS	ID	REF	ALT	QUAL	FILTER	INFO	FORMAT	../cmw1803/cmw1803_fsp34ngmlr.bam	../cmw560/cmw560_fsp34ngmlr.bam	../cmw567/cmw567_fsp34ngmlr.bam	../ks17/ks17_fsp34ngmlr.bam	../ug10/ug10_fsp34ngmlr.bam	../ug27/ug27_fsp34ngmlr.bam
FSP34_Chr01	6700	TRA000SUR	N	]FSP34_Chr06:24657]N	.	PASS	SUPP=1;SUPP_VEC=100000;AVGLEN=100000;SVTYPE=BND;SVMETHOD=SURVIVORv2;CHR2=FSP34_Chr06;END=24657;CIPOS=0,0;CIEND=0,0;STRANDS=-+	GT:PSV:LN:DR:ST:TY:CO	1/1:NA:100000:0,16:-+:TRA:FSP34_Chr01_6700-FSP34_Chr06_24657	0/0:NA:100000:0,0:-+:TRA:FSP34_Chr01_6700-FSP34_Chr06_24657	0/0:NA:100000:0,0:-+:TRA:FSP34_Chr01_6700-FSP34_Chr06_24657	0/0:NA:100000:0,0:-+:TRA:FSP34_Chr01_6700-FSP34_Chr06_24657	0/0:NA:100000:0,0:-+:TRA:FSP34_Chr01_6700-FSP34_Chr06_24657	0/0:NA:100000:0,0:-+:TRA:FSP34_Chr01_6700-FSP34_Chr06_24657
FSP34_Chr01	7753	TRA001SUR	N	N[FSP34_Chr06:1155[	.	PASS	SUPP=5;SUPP_VEC=111011;AVGLEN=100000;SVTYPE=BND;SVMETHOD=SURVIVORv2;CHR2=FSP34_Chr06;END=1155;CIPOS=0,0;CIEND=0,0;STRANDS=+-	GT:PSV:LN:DR:ST:TY:CO	1/1:NA:100000:1,9:+-:TRA:FSP34_Chr01_7753-FSP34_Chr06_1155	0/1:NA:100000:4,14:+-:TRA:FSP34_Chr01_7753-FSP34_Chr06_1155	0/1:NA:100000:14,8:+-:TRA:FSP34_Chr01_7753-FSP34_Chr06_1155	0/0:NA:100000:18,5:+-:TRA:FSP34_Chr01_7753-FSP34_Chr06_1155	0/1:NA:100000:5,12:+-:TRA:FSP34_Chr01_7753-FSP34_Chr06_1155	0/1:NA:100000:22,23:+-:TRA:FSP34_Chr01_7753-FSP34_Chr06_1155
FSP34_Chr01	7037	TRA002SUR	N	]FSP34_Chr09:2966047]N	.	PASS	SUPP=1;SUPP_VEC=010000;AVGLEN=100000;SVTYPE=BND;SVMETHOD=SURVIVORv2;CHR2=FSP34_Chr09;END=2966047;CIPOS=0,0;CIEND=0,0;STRANDS=--	GT:PSV:LN:DR:ST:TY:CO	0/0:NA:100000:1,0:--:TRA:FSP34_Chr01_7037-FSP34_Chr09_2966047	1/1:NA:100000:0,14:--:TRA:FSP34_Chr01_7037-FSP34_Chr09_2966047	0/0:NA:100000:1,0:--:TRA:FSP34_Chr01_7037-FSP34_Chr09_2966047	0/0:NA:100000:0,0:--:TRA:FSP34_Chr01_7037-FSP34_Chr09_2966047	0/0:NA:100000:2,0:--:TRA:FSP34_Chr01_7037-FSP34_Chr09_2966047	0/0:NA:100000:1,0:--:TRA:FSP34_Chr01_7037-FSP34_Chr09_2966047
FSP34_Chr01	10523	TRA003SUR	N	N[FSP34_Chr06:3738[	.	PASS	SUPP=6;SUPP_VEC=111111;AVGLEN=100000;SVTYPE=BND;SVMETHOD=SURVIVORv2;CHR2=FSP34_Chr06;END=3738;CIPOS=0,0;CIEND=0,0;STRANDS=+-	GT:PSV:LN:DR:ST:TY:CO	0/1:NA:100000:1,3:+-:TRA:FSP34_Chr01_10523-FSP34_Chr06_3738	1/1:NA:100000:0,10:+-:TRA:FSP34_Chr01_10523-FSP34_Chr06_3738	1/1:NA:100000:1,26:+-:TRA:FSP34_Chr01_10523-FSP34_Chr06_3738	1/1:NA:100000:1,6:+-:TRA:FSP34_Chr01_10523-FSP34_Chr06_3738	0/1:NA:100000:4,4:+-:TRA:FSP34_Chr01_10523-FSP34_Chr06_3738	0/1:NA:100000:14,7:+-:TRA:FSP34_Chr01_10523-FSP34_Chr06_3738
FSP34_Chr01	12722	TRA004SUR	N	]FSP34_Chr06:5544]N	.	PASS	SUPP=5;SUPP_VEC=111011;AVGLEN=100000;SVTYPE=BND;SVMETHOD=SURVIVORv2;CHR2=FSP34_Chr06;END=5544;CIPOS=0,0;CIEND=0,0;STRANDS=-+	GT:PSV:LN:DR:ST:TY:CO	1/1:NA:100000:0,9:-+:TRA:FSP34_Chr01_12722-FSP34_Chr06_5544	1/1:NA:100000:0,8:-+:TRA:FSP34_Chr01_12722-FSP34_Chr06_5544	1/1:NA:100000:1,9:-+:TRA:FSP34_Chr01_12722-FSP34_Chr06_5544	0/0:NA:100000:9,3:-+:TRA:FSP34_Chr01_12722-FSP34_Chr06_5544	0/1:NA:100000:1,3:-+:TRA:FSP34_Chr01_12722-FSP34_Chr06_5544	1/1:NA:100000:1,16:-+:TRA:FSP34_Chr01_12722-FSP34_Chr06_5544
FSP34_Chr01	14387	TRA005SUR	N	]FSP34_Contig01:12115]N	.	PASS	SUPP=3;SUPP_VEC=000111;AVGLEN=100000;SVTYPE=BND;SVMETHOD=SURVIVORv2;CHR2=FSP34_Contig01;END=12115;CIPOS=0,0;CIEND=0,0;STRANDS=-+	GT:PSV:LN:DR:ST:TY:CO	0/0:NA:100000:1,0:-+:TRA:FSP34_Chr01_14387-FSP34_Contig01_12115	0/0:NA:100000:0,0:-+:TRA:FSP34_Chr01_14387-FSP34_Contig01_12115	0/0:NA:100000:3,1:-+:TRA:FSP34_Chr01_14387-FSP34_Contig01_12115	1/1:NA:100000:2,11:-+:TRA:FSP34_Chr01_14387-FSP34_Contig01_12115	0/1:NA:100000:6,15:-+:TRA:FSP34_Chr01_14387-FSP34_Contig01_12115	1/1:NA:100000:1,22:-+:TRA:FSP34_Chr01_14387-FSP34_Contig01_12115
FSP34_Chr01	14598	TRA006SUR	N	]FSP34_Chr11:28864]N	.	PASS	SUPP=1;SUPP_VEC=000001;AVGLEN=100000;SVTYPE=BND;SVMETHOD=SURVIVORv2;CHR2=FSP34_Chr11;END=28864;CIPOS=0,0;CIEND=0,0;STRANDS=-+	GT:PSV:LN:DR:ST:TY:CO	0/0:NA:100000:0,0:-+:TRA:FSP34_Chr01_14598-FSP34_Chr11_28864	0/0:NA:100000:0,0:-+:TRA:FSP34_Chr01_14598-FSP34_Chr11_28864	0/0:NA:100000:6,1:-+:TRA:FSP34_Chr01_14598-FSP34_Chr11_28864	0/0:NA:100000:2,0:-+:TRA:FSP34_Chr01_14598-FSP34_Chr11_28864	0/0:NA:100000:1,0:-+:TRA:FSP34_Chr01_14598-FSP34_Chr11_28864	1/1:NA:100000:3,13:-+:TRA:FSP34_Chr01_14598-FSP34_Chr11_28864
FSP34_Chr01	13939	TRA007SUR	N	N[FSP34_Chr09:2948069[	.	PASS	SUPP=1;SUPP_VEC=000001;AVGLEN=100000;SVTYPE=BND;SVMETHOD=SURVIVORv2;CHR2=FSP34_Chr09;END=2948069;CIPOS=0,0;CIEND=0,0;STRANDS=++	GT:PSV:LN:DR:ST:TY:CO	0/0:NA:100000:25,0:++:TRA:FSP34_Chr01_13939-FSP34_Chr09_2948069	0/0:NA:100000:5,0:++:TRA:FSP34_Chr01_13939-FSP34_Chr09_2948069	0/0:NA:100000:0,0:++:TRA:FSP34_Chr01_13939-FSP34_Chr09_2948069	0/0:NA:100000:0,0:++:TRA:FSP34_Chr01_13939-FSP34_Chr09_2948069	0/0:NA:100000:10,3:++:TRA:FSP34_Chr01_13939-FSP34_Chr09_2948069	0/1:NA:100000:35,17:++:TRA:FSP34_Chr01_13939-FSP34_Chr09_2948069
FSP34_Chr01	13489	TRA008SUR	N	N[FSP34_Chr05:4387125[	.	PASS	SUPP=3;SUPP_VEC=100011;AVGLEN=100000;SVTYPE=BND;SVMETHOD=SURVIVORv2;CHR2=FSP34_Chr05;END=4387125;CIPOS=0,0;CIEND=0,0;STRANDS=++	GT:PSV:LN:DR:ST:TY:CO	1/1:NA:100000:0,1:++:TRA:FSP34_Chr01_13489-FSP34_Chr05_4387125	0/0:NA:100000:6,0:++:TRA:FSP34_Chr01_13489-FSP34_Chr05_4387125	0/0:NA:100000:16,0:++:TRA:FSP34_Chr01_13489-FSP34_Chr05_4387125	0/0:NA:100000:0,0:++:TRA:FSP34_Chr01_13489-FSP34_Chr05_4387125	0/1:NA:100000:1,1:++:TRA:FSP34_Chr01_13489-FSP34_Chr05_4387125	1/1:NA:100000:0,11:++:TRA:FSP34_Chr01_13489-FSP34_Chr05_4387125
FSP34_Chr01	16020	TRA009SUR	N	]FSP34_Chr06:13558]N	.	PASS	SUPP=2;SUPP_VEC=000011;AVGLEN=100000;SVTYPE=BND;SVMETHOD=SURVIVORv2;CHR2=FSP34_Chr06;END=13558;CIPOS=0,0;CIEND=0,0;STRANDS=-+	GT:PSV:LN:DR:ST:TY:CO	0/0:NA:100000:0,0:-+:TRA:FSP34_Chr01_16020-FSP34_Chr06_13558	0/0:NA:100000:2,0:-+:TRA:FSP34_Chr01_16020-FSP34_Chr06_13558	0/0:NA:100000:0,0:-+:TRA:FSP34_Chr01_16020-FSP34_Chr06_13558	0/0:NA:100000:0,0:-+:TRA:FSP34_Chr01_16020-FSP34_Chr06_13558	1/1:NA:100000:0,1:-+:TRA:FSP34_Chr01_16020-FSP34_Chr06_13558	1/1:NA:100000:0,9:-+:TRA:FSP34_Chr01_16020-FSP34_Chr06_13558
FSP34_Chr01	15168	TRA0010SUR	N	]FSP34_Contig01:17935]N	.	PASS	SUPP=2;SUPP_VEC=011000;AVGLEN=100000;SVTYPE=BND;SVMETHOD=SURVIVORv2;CHR2=FSP34_Contig01;END=17935;CIPOS=0,0;CIEND=0,0;STRANDS=-+	GT:PSV:LN:DR:ST:TY:CO	0/0:NA:100000:0,0:-+:TRA:FSP34_Chr01_15168-FSP34_Contig01_17935	1/1:NA:100000:1,11:-+:TRA:FSP34_Chr01_15168-FSP34_Contig01_17935	1/1:NA:100000:0,3:-+:TRA:FSP34_Chr01_15168-FSP34_Contig01_17935	0/0:NA:100000:5,1:-+:TRA:FSP34_Chr01_15168-FSP34_Contig01_17935	0/0:NA:100000:24,3:-+:TRA:FSP34_Chr01_15168-FSP34_Contig01_17935	0/0:NA:100000:26,11:-+:TRA:FSP34_Chr01_15168-FSP34_Contig01_17935
FSP34_Chr01	16862	TRA0011SUR	N	]FSP34_Contig01:19660]N	.	PASS	SUPP=4;SUPP_VEC=011011;AVGLEN=100000;SVTYPE=BND;SVMETHOD=SURVIVORv2;CHR2=FSP34_Contig01;END=19660;CIPOS=0,0;CIEND=0,0;STRANDS=-+	GT:PSV:LN:DR:ST:TY:CO	0/0:NA:100000:0,0:-+:TRA:FSP34_Chr01_16862-FSP34_Contig01_19660	1/1:NA:100000:0,6:-+:TRA:FSP34_Chr01_16862-FSP34_Contig01_19660	1/1:NA:100000:0,46:-+:TRA:FSP34_Chr01_16862-FSP34_Contig01_19660	0/0:NA:100000:0,0:-+:TRA:FSP34_Chr01_16862-FSP34_Contig01_19660	0/1:NA:100000:3,5:-+:TRA:FSP34_Chr01_16862-FSP34_Contig01_19660	1/1:NA:100000:1,35:-+:TRA:FSP34_Chr01_16862-FSP34_Contig01_19660
FSP34_Chr01	17400	TRA0012SUR	N	N[FSP34_Contig01:42987[	.	PASS	SUPP=6;SUPP_VEC=111111;AVGLEN=100000;SVTYPE=BND;SVMETHOD=SURVIVORv2;CHR2=FSP34_Contig01;END=42987;CIPOS=0,0;CIEND=0,0;STRANDS=++	GT:PSV:LN:DR:ST:TY:CO	1/1:NA:100000:0,4:++:TRA:FSP34_Chr01_17400-FSP34_Contig01_42987	1/1:NA:100000:0,9:++:TRA:FSP34_Chr01_17400-FSP34_Contig01_42987	1/1:NA:100000:0,23:++:TRA:FSP34_Chr01_17400-FSP34_Contig01_42987	0/1:NA:100000:2,1:++:TRA:FSP34_Chr01_17400-FSP34_Contig01_42987	1/1:NA:100000:0,16:++:TRA:FSP34_Chr01_17400-FSP34_Contig01_42987	1/1:NA:100000:0,44:++:TRA:FSP34_Chr01_17400-FSP34_Contig01_42987
FSP34_Chr01	19188	TRA0013SUR	N	N[FSP34_Contig01:41192[	.	PASS	SUPP=4;SUPP_VEC=011011;AVGLEN=100000;SVTYPE=BND;SVMETHOD=SURVIVORv2;CHR2=FSP34_Contig01;END=41192;CIPOS=0,0;CIEND=0,0;STRANDS=++	GT:PSV:LN:DR:ST:TY:CO	0/0:NA:100000:1,0:++:TRA:FSP34_Chr01_19188-FSP34_Contig01_41192	1/1:NA:100000:0,12:++:TRA:FSP34_Chr01_19188-FSP34_Contig01_41192	1/1:NA:100000:0,8:++:TRA:FSP34_Chr01_19188-FSP34_Contig01_41192	0/0:NA:100000:1,0:++:TRA:FSP34_Chr01_19188-FSP34_Contig01_41192	1/1:NA:100000:0,4:++:TRA:FSP34_Chr01_19188-FSP34_Contig01_41192	1/1:NA:100000:3,17:++:TRA:FSP34_Chr01_19188-FSP34_Contig01_41192
FSP34_Chr01	27171	TRA0014SUR	N	N[FSP34_Chr10:78341[	.	PASS	SUPP=2;SUPP_VEC=000011;AVGLEN=100000;SVTYPE=BND;SVMETHOD=SURVIVORv2;CHR2=FSP34_Chr10;END=78341;CIPOS=0,0;CIEND=0,0;STRANDS=+-	GT:PSV:LN:DR:ST:TY:CO	0/0:NA:100000:0,0:+-:TRA:FSP34_Chr01_27171-FSP34_Chr10_78341	0/0:NA:100000:3,0:+-:TRA:FSP34_Chr01_27171-FSP34_Chr10_78341	0/0:NA:100000:7,0:+-:TRA:FSP34_Chr01_27171-FSP34_Chr10_78341	0/0:NA:100000:0,0:+-:TRA:FSP34_Chr01_27171-FSP34_Chr10_78341	1/1:NA:100000:0,3:+-:TRA:FSP34_Chr01_27171-FSP34_Chr10_78341	1/1:NA:100000:1,24:+-:TRA:FSP34_Chr01_27171-FSP34_Chr10_78341
FSP34_Chr01	26683	TRA0015SUR	N	]FSP34_Chr07:3514557]N	.	PASS	SUPP=2;SUPP_VEC=000011;AVGLEN=100000;SVTYPE=BND;SVMETHOD=SURVIVORv2;CHR2=FSP34_Chr07;END=3514557;CIPOS=0,0;CIEND=0,0;STRANDS=--	GT:PSV:LN:DR:ST:TY:CO	0/0:NA:100000:0,0:--:TRA:FSP34_Chr01_26683-FSP34_Chr07_3514557	0/0:NA:100000:0,0:--:TRA:FSP34_Chr01_26683-FSP34_Chr07_3514557	0/0:NA:100000:0,0:--:TRA:FSP34_Chr01_26683-FSP34_Chr07_3514557	0/0:NA:100000:0,0:--:TRA:FSP34_Chr01_26683-FSP34_Chr07_3514557	1/1:NA:100000:1,9:--:TRA:FSP34_Chr01_26683-FSP34_Chr07_3514557	1/1:NA:100000:2,27:--:TRA:FSP34_Chr01_26683-FSP34_Chr07_3514557
FSP34_Chr01	27806	TRA0016SUR	N	]FSP34_Chr06:45894]N	.	PASS	SUPP=1;SUPP_VEC=100000;AVGLEN=100000;SVTYPE=BND;SVMETHOD=SURVIVORv2;CHR2=FSP34_Chr06;END=45894;CIPOS=0,0;CIEND=0,0;STRANDS=-+	GT:PSV:LN:DR:ST:TY:CO	1/1:NA:100000:0,14:-+:TRA:FSP34_Chr01_27806-FSP34_Chr06_45894	0/0:NA:100000:0,0:-+:TRA:FSP34_Chr01_27806-FSP34_Chr06_45894	0/0:NA:100000:6,0:-+:TRA:FSP34_Chr01_27806-FSP34_Chr06_45894	0/0:NA:100000:1,0:-+:TRA:FSP34_Chr01_27806-FSP34_Chr06_45894	0/0:NA:100000:0,0:-+:TRA:FSP34_Chr01_27806-FSP34_Chr06_45894	0/0:NA:100000:0,0:-+:TRA:FSP34_Chr01_27806-FSP34_Chr06_45894
FSP34_Chr01	27790	TRA0017SUR	N	N[FSP34_Chr09:2952000[	.	PASS	SUPP=2;SUPP_VEC=000011;AVGLEN=100000;SVTYPE=BND;SVMETHOD=SURVIVORv2;CHR2=FSP34_Chr09;END=2952000;CIPOS=0,0;CIEND=0,0;STRANDS=++	GT:PSV:LN:DR:ST:TY:CO	0/0:NA:100000:0,0:++:TRA:FSP34_Chr01_27790-FSP34_Chr09_2952000	0/0:NA:100000:0,0:++:TRA:FSP34_Chr01_27790-FSP34_Chr09_2952000	0/0:NA:100000:0,0:++:TRA:FSP34_Chr01_27790-FSP34_Chr09_2952000	0/0:NA:100000:0,0:++:TRA:FSP34_Chr01_27790-FSP34_Chr09_2952000	0/1:NA:100000:7,14:++:TRA:FSP34_Chr01_27790-FSP34_Chr09_2952000	0/1:NA:100000:27,30:++:TRA:FSP34_Chr01_27790-FSP34_Chr09_2952000
FSP34_Chr01	33458	TRA0018SUR	N	]FSP34_Contig01:9376]N	.	PASS	SUPP=1;SUPP_VEC=001000;AVGLEN=100000;SVTYPE=BND;SVMETHOD=SURVIVORv2;CHR2=FSP34_Contig01;END=9376;CIPOS=0,0;CIEND=0,0;STRANDS=-+	GT:PSV:LN:DR:ST:TY:CO	0/0:NA:100000:0,0:-+:TRA:FSP34_Chr01_33458-FSP34_Contig01_9376	0/0:NA:100000:0,0:-+:TRA:FSP34_Chr01_33458-FSP34_Contig01_9376	1/1:NA:100000:0,11:-+:TRA:FSP34_Chr01_33458-FSP34_Contig01_9376	0/0:NA:100000:0,0:-+:TRA:FSP34_Chr01_33458-FSP34_Contig01_9376	0/0:NA:100000:0,0:-+:TRA:FSP34_Chr01_33458-FSP34_Contig01_9376	0/0:NA:100000:0,0:-+:TRA:FSP34_Chr01_33458-FSP34_Contig01_9376
FSP34_Chr01	33457	TRA0019SUR	N	]FSP34_Chr08:38166]N	.	PASS	SUPP=2;SUPP_VEC=101000;AVGLEN=100000;SVTYPE=BND;SVMETHOD=SURVIVORv2;CHR2=FSP34_Chr08;END=38166;CIPOS=0,0;CIEND=0,0;STRANDS=-+	GT:PSV:LN:DR:ST:TY:CO	1/1:NA:100000:0,1:-+:TRA:FSP34_Chr01_33457-FSP34_Chr08_38166	0/0:NA:100000:49,6:-+:TRA:FSP34_Chr01_33457-FSP34_Chr08_38166	1/1:NA:100000:0,5:-+:TRA:FSP34_Chr01_33457-FSP34_Chr08_38166	0/0:NA:100000:0,0:-+:TRA:FSP34_Chr01_33457-FSP34_Chr08_38166	0/0:NA:100000:31,3:-+:TRA:FSP34_Chr01_33457-FSP34_Chr08_38166	0/0:NA:100000:74,14:-+:TRA:FSP34_Chr01_33457-FSP34_Chr08_38166
FSP34_Chr01	33457	TRA0020SUR	N	]FSP34_Chr05:4383842]N	.	PASS	SUPP=4;SUPP_VEC=011011;AVGLEN=100000;SVTYPE=BND;SVMETHOD=SURVIVORv2;CHR2=FSP34_Chr05;END=4383842;CIPOS=0,0;CIEND=0,0;STRANDS=--	GT:PSV:LN:DR:ST:TY:CO	0/0:NA:100000:7,1:--:TRA:FSP34_Chr01_33457-FSP34_Chr05_4383842	0/1:NA:100000:3,2:--:TRA:FSP34_Chr01_33457-FSP34_Chr05_4383842	0/1:NA:100000:21,13:--:TRA:FSP34_Chr01_33457-FSP34_Chr05_4383842	0/0:NA:100000:0,0:--:TRA:FSP34_Chr01_33457-FSP34_Chr05_4383842	0/1:NA:100000:8,4:--:TRA:FSP34_Chr01_33457-FSP34_Chr05_4383842	0/1:NA:100000:13,9:--:TRA:FSP34_Chr01_33457-FSP34_Chr05_4383842
FSP34_Chr01	35150	TRA0021SUR	N	N[FSP34_Chr08:39610[	.	PASS	SUPP=3;SUPP_VEC=001011;AVGLEN=100000;SVTYPE=BND;SVMETHOD=SURVIVORv2;CHR2=FSP34_Chr08;END=39610;CIPOS=0,0;CIEND=0,0;STRANDS=+-	GT:PSV:LN:DR:ST:TY:CO	0/0:NA:100000:0,0:+-:TRA:FSP34_Chr01_35150-FSP34_Chr08_39610	0/0:NA:100000:38,7:+-:TRA:FSP34_Chr01_35150-FSP34_Chr08_39610	0/1:NA:100000:1,3:+-:TRA:FSP34_Chr01_35150-FSP34_Chr08_39610	0/0:NA:100000:0,0:+-:TRA:FSP34_Chr01_35150-FSP34_Chr08_39610	0/1:NA:100000:7,10:+-:TRA:FSP34_Chr01_35150-FSP34_Chr08_39610	1/1:NA:100000:3,27:+-:TRA:FSP34_Chr01_35150-FSP34_Chr08_39610
FSP34_Chr01	34538	TRA0022SUR	N	]FSP34_Chr05:4382764]N	.	PASS	SUPP=6;SUPP_VEC=111111;AVGLEN=100000;SVTYPE=BND;SVMETHOD=SURVIVORv2;CHR2=FSP34_Chr05;END=4382764;CIPOS=0,0;CIEND=0,0;STRANDS=--	GT:PSV:LN:DR:ST:TY:CO	0/1:NA:100000:11,14:--:TRA:FSP34_Chr01_34538-FSP34_Chr05_4382764	1/1:NA:100000:0,15:--:TRA:FSP34_Chr01_34538-FSP34_Chr05_4382764	0/1:NA:100000:22,22:--:TRA:FSP34_Chr01_34538-FSP34_Chr05_4382764	1/1:NA:100000:0,1:--:TRA:FSP34_Chr01_34538-FSP34_Chr05_4382764	0/1:NA:100000:6,11:--:TRA:FSP34_Chr01_34538-FSP34_Chr05_4382764	0/1:NA:100000:15,32:--:TRA:FSP34_Chr01_34538-FSP34_Chr05_4382764
FSP34_Chr01	34399	TRA0023SUR	N	]FSP34_Chr02:5041809]N	.	PASS	SUPP=5;SUPP_VEC=101111;AVGLEN=100000;SVTYPE=BND;SVMETHOD=SURVIVORv2;CHR2=FSP34_Chr02;END=5041809;CIPOS=0,0;CIEND=0,0;STRANDS=--	GT:PSV:LN:DR:ST:TY:CO	0/1:NA:100000:2,1:--:TRA:FSP34_Chr01_34399-FSP34_Chr02_5041809	0/0:NA:100000:31,12:--:TRA:FSP34_Chr01_34399-FSP34_Chr02_5041809	0/1:NA:100000:17,20:--:TRA:FSP34_Chr01_34399-FSP34_Chr02_5041809	0/1:NA:100000:2,1:--:TRA:FSP34_Chr01_34399-FSP34_Chr02_5041809	0/1:NA:100000:2,2:--:TRA:FSP34_Chr01_34399-FSP34_Chr02_5041809	1/1:NA:100000:2,9:--:TRA:FSP34_Chr01_34399-FSP34_Chr02_5041809
FSP34_Chr01	33457	TRA0024SUR	N	]FSP34_Chr02:5043390]N	.	PASS	SUPP=2;SUPP_VEC=010100;AVGLEN=100000;SVTYPE=BND;SVMETHOD=SURVIVORv2;CHR2=FSP34_Chr02;END=5043390;CIPOS=0,0;CIEND=0,0;STRANDS=--	GT:PSV:LN:DR:ST:TY:CO	0/0:NA:100000:2,0:--:TRA:FSP34_Chr01_33457-FSP34_Chr02_5043390	0/1:NA:100000:14,13:--:TRA:FSP34_Chr01_33457-FSP34_Chr02_5043390	0/0:NA:100000:22,6:--:TRA:FSP34_Chr01_33457-FSP34_Chr02_5043390	0/1:NA:100000:1,3:--:TRA:FSP34_Chr01_33457-FSP34_Chr02_5043390	0/0:NA:100000:4,1:--:TRA:FSP34_Chr01_33457-FSP34_Chr02_5043390	0/0:NA:100000:8,1:--:TRA:FSP34_Chr01_33457-FSP34_Chr02_5043390
FSP34_Chr01	35660	TRA0025SUR	N	]FSP34_Contig02:11629]N	.	PASS	SUPP=1;SUPP_VEC=010000;AVGLEN=100000;SVTYPE=BND;SVMETHOD=SURVIVORv2;CHR2=FSP34_Contig02;END=11629;CIPOS=0,0;CIEND=0,0;STRANDS=--	GT:PSV:LN:DR:ST:TY:CO	0/0:NA:100000:0,0:--:TRA:FSP34_Chr01_35660-FSP34_Contig02_11629	1/1:NA:100000:0,16:--:TRA:FSP34_Chr01_35660-FSP34_Contig02_11629	0/0:NA:100000:0,0:--:TRA:FSP34_Chr01_35660-FSP34_Contig02_11629	0/0:NA:100000:0,0:--:TRA:FSP34_Chr01_35660-FSP34_Contig02_11629	0/0:NA:100000:0,0:--:TRA:FSP34_Chr01_35660-FSP34_Contig02_11629	0/0:NA:100000:2,0:--:TRA:FSP34_Chr01_35660-FSP34_Contig02_11629
FSP34_Chr01	35453	TRA0026SUR	N	]FSP34_Chr06:24657]N	.	PASS	SUPP=1;SUPP_VEC=010000;AVGLEN=100000;SVTYPE=BND;SVMETHOD=SURVIVORv2;CHR2=FSP34_Chr06;END=24657;CIPOS=0,0;CIEND=0,0;STRANDS=-+	GT:PSV:LN:DR:ST:TY:CO	0/0:NA:100000:0,0:-+:TRA:FSP34_Chr01_35453-FSP34_Chr06_24657	1/1:NA:100000:0,13:-+:TRA:FSP34_Chr01_35453-FSP34_Chr06_24657	0/0:NA:100000:0,0:-+:TRA:FSP34_Chr01_35453-FSP34_Chr06_24657	0/0:NA:100000:0,0:-+:TRA:FSP34_Chr01_35453-FSP34_Chr06_24657	0/0:NA:100000:0,0:-+:TRA:FSP34_Chr01_35453-FSP34_Chr06_24657	0/0:NA:100000:1,0:-+:TRA:FSP34_Chr01_35453-FSP34_Chr06_24657
FSP34_Chr01	37080	TRA0027SUR	N	]FSP34_Contig02:11532]N	.	PASS	SUPP=1;SUPP_VEC=100000;AVGLEN=100000;SVTYPE=BND;SVMETHOD=SURVIVORv2;CHR2=FSP34_Contig02;END=11532;CIPOS=0,0;CIEND=0,0;STRANDS=--	GT:PSV:LN:DR:ST:TY:CO	1/1:NA:100000:0,5:--:TRA:FSP34_Chr01_37080-FSP34_Contig02_11532	0/0:NA:100000:0,0:--:TRA:FSP34_Chr01_37080-FSP34_Contig02_11532	0/0:NA:100000:0,0:--:TRA:FSP34_Chr01_37080-FSP34_Contig02_11532	0/0:NA:100000:0,0:--:TRA:FSP34_Chr01_37080-FSP34_Contig02_11532	0/0:NA:100000:1,0:--:TRA:FSP34_Chr01_37080-FSP34_Contig02_11532	0/0:NA:100000:1,0:--:TRA:FSP34_Chr01_37080-FSP34_Contig02_11532
FSP34_Chr01	36208	TRA0028SUR	N	N[FSP34_Chr10:87054[	.	PASS	SUPP=5;SUPP_VEC=111011;AVGLEN=100000;SVTYPE=BND;SVMETHOD=SURVIVORv2;CHR2=FSP34_Chr10;END=87054;CIPOS=0,0;CIEND=0,0;STRANDS=+-	GT:PSV:LN:DR:ST:TY:CO	0/1:NA:100000:2,1:+-:TRA:FSP34_Chr01_36208-FSP34_Chr10_87054	0/1:NA:100000:6,3:+-:TRA:FSP34_Chr01_36208-FSP34_Chr10_87054	1/1:NA:100000:1,31:+-:TRA:FSP34_Chr01_36208-FSP34_Chr10_87054	0/0:NA:100000:0,0:+-:TRA:FSP34_Chr01_36208-FSP34_Chr10_87054	1/1:NA:100000:0,1:+-:TRA:FSP34_Chr01_36208-FSP34_Chr10_87054	0/1:NA:100000:4,5:+-:TRA:FSP34_Chr01_36208-FSP34_Chr10_87054
FSP34_Chr01	37479	TRA0029SUR	N	]FSP34_Chr08:42918]N	.	PASS	SUPP=3;SUPP_VEC=010011;AVGLEN=100000;SVTYPE=BND;SVMETHOD=SURVIVORv2;CHR2=FSP34_Chr08;END=42918;CIPOS=0,0;CIEND=0,0;STRANDS=-+	GT:PSV:LN:DR:ST:TY:CO	0/0:NA:100000:0,0:-+:TRA:FSP34_Chr01_37479-FSP34_Chr08_42918	0/1:NA:100000:35,19:-+:TRA:FSP34_Chr01_37479-FSP34_Chr08_42918	0/0:NA:100000:1,0:-+:TRA:FSP34_Chr01_37479-FSP34_Chr08_42918	0/0:NA:100000:0,0:-+:TRA:FSP34_Chr01_37479-FSP34_Chr08_42918	0/1:NA:100000:1,3:-+:TRA:FSP34_Chr01_37479-FSP34_Chr08_42918	1/1:NA:100000:2,12:-+:TRA:FSP34_Chr01_37479-FSP34_Chr08_42918
FSP34_Chr01	37691	TRA0030SUR	N	N[FSP34_Chr10:2683260[	.	PASS	SUPP=4;SUPP_VEC=110011;AVGLEN=100000;SVTYPE=BND;SVMETHOD=SURVIVORv2;CHR2=FSP34_Chr10;END=2683260;CIPOS=0,0;CIEND=0,0;STRANDS=++	GT:PSV:LN:DR:ST:TY:CO	1/1:NA:100000:0,1:++:TRA:FSP34_Chr01_37691-FSP34_Chr10_2683260	1/1:NA:100000:0,7:++:TRA:FSP34_Chr01_37691-FSP34_Chr10_2683260	0/0:NA:100000:0,0:++:TRA:FSP34_Chr01_37691-FSP34_Chr10_2683260	0/0:NA:100000:0,0:++:TRA:FSP34_Chr01_37691-FSP34_Chr10_2683260	1/1:NA:100000:0,2:++:TRA:FSP34_Chr01_37691-FSP34_Chr10_2683260	1/1:NA:100000:0,10:++:TRA:FSP34_Chr01_37691-FSP34_Chr10_2683260
FSP34_Chr01	37164	TRA0031SUR	N	N[FSP34_Chr06:4030597[	.	PASS	SUPP=6;SUPP_VEC=111111;AVGLEN=100000;SVTYPE=BND;SVMETHOD=SURVIVORv2;CHR2=FSP34_Chr06;END=4030597;CIPOS=0,0;CIEND=0,0;STRANDS=+-	GT:PSV:LN:DR:ST:TY:CO	1/1:NA:100000:0,4:+-:TRA:FSP34_Chr01_37164-FSP34_Chr06_4030597	1/1:NA:100000:2,19:+-:TRA:FSP34_Chr01_37164-FSP34_Chr06_4030597	1/1:NA:100000:0,7:+-:TRA:FSP34_Chr01_37164-FSP34_Chr06_4030597	0/1:NA:100000:1,2:+-:TRA:FSP34_Chr01_37164-FSP34_Chr06_4030597	1/1:NA:100000:0,4:+-:TRA:FSP34_Chr01_37164-FSP34_Chr06_4030597	1/1:NA:100000:2,14:+-:TRA:FSP34_Chr01_37164-FSP34_Chr06_4030597
FSP34_Chr01	39486	TRA0032SUR	N	]FSP34_Chr04:10720]N	.	PASS	SUPP=2;SUPP_VEC=110000;AVGLEN=100000;SVTYPE=BND;SVMETHOD=SURVIVORv2;CHR2=FSP34_Chr04;END=10720;CIPOS=0,0;CIEND=0,0;STRANDS=-+	GT:PSV:LN:DR:ST:TY:CO	1/1:NA:100000:0,2:-+:TRA:FSP34_Chr01_39486-FSP34_Chr04_10720	1/1:NA:100000:0,11:-+:TRA:FSP34_Chr01_39486-FSP34_Chr04_10720	0/0:NA:100000:0,0:-+:TRA:FSP34_Chr01_39486-FSP34_Chr04_10720	0/0:NA:100000:0,0:-+:TRA:FSP34_Chr01_39486-FSP34_Chr04_10720	0/0:NA:100000:0,0:-+:TRA:FSP34_Chr01_39486-FSP34_Chr04_10720	0/0:NA:100000:0,0:-+:TRA:FSP34_Chr01_39486-FSP34_Chr04_10720
FSP34_Chr01	39253	TRA0033SUR	N	]FSP34_Chr07:3514791]N	.	PASS	SUPP=3;SUPP_VEC=110001;AVGLEN=100000;SVTYPE=BND;SVMETHOD=SURVIVORv2;CHR2=FSP34_Chr07;END=3514791;CIPOS=0,0;CIEND=0,0;STRANDS=--	GT:PSV:LN:DR:ST:TY:CO	1/1:NA:100000:0,4:--:TRA:FSP34_Chr01_39253-FSP34_Chr07_3514791	1/1:NA:100000:0,3:--:TRA:FSP34_Chr01_39253-FSP34_Chr07_3514791	0/0:NA:100000:0,0:--:TRA:FSP34_Chr01_39253-FSP34_Chr07_3514791	0/0:NA:100000:0,0:--:TRA:FSP34_Chr01_39253-FSP34_Chr07_3514791	0/0:NA:100000:1,0:--:TRA:FSP34_Chr01_39253-FSP34_Chr07_3514791	1/1:NA:100000:0,14:--:TRA:FSP34_Chr01_39253-FSP34_Chr07_3514791
FSP34_Chr01	40119	TRA0034SUR	N	N[FSP34_Chr05:4398456[	.	PASS	SUPP=3;SUPP_VEC=110100;AVGLEN=100000;SVTYPE=BND;SVMETHOD=SURVIVORv2;CHR2=FSP34_Chr05;END=4398456;CIPOS=0,0;CIEND=0,0;STRANDS=++	GT:PSV:LN:DR:ST:TY:CO	0/1:NA:100000:1,4:++:TRA:FSP34_Chr01_40119-FSP34_Chr05_4398456	0/1:NA:100000:8,22:++:TRA:FSP34_Chr01_40119-FSP34_Chr05_4398456	0/0:NA:100000:3,0:++:TRA:FSP34_Chr01_40119-FSP34_Chr05_4398456	0/1:NA:100000:5,4:++:TRA:FSP34_Chr01_40119-FSP34_Chr05_4398456	0/0:NA:100000:3,1:++:TRA:FSP34_Chr01_40119-FSP34_Chr05_4398456	0/0:NA:100000:24,10:++:TRA:FSP34_Chr01_40119-FSP34_Chr05_4398456
FSP34_Chr01	39486	TRA0035SUR	N	]FSP34_Chr05:4411928]N	.	PASS	SUPP=2;SUPP_VEC=110000;AVGLEN=100000;SVTYPE=BND;SVMETHOD=SURVIVORv2;CHR2=FSP34_Chr05;END=4411928;CIPOS=0,0;CIEND=0,0;STRANDS=--	GT:PSV:LN:DR:ST:TY:CO	1/1:NA:100000:0,12:--:TRA:FSP34_Chr01_39486-FSP34_Chr05_4411928	1/1:NA:100000:0,24:--:TRA:FSP34_Chr01_39486-FSP34_Chr05_4411928	0/0:NA:100000:0,0:--:TRA:FSP34_Chr01_39486-FSP34_Chr05_4411928	0/0:NA:100000:0,0:--:TRA:FSP34_Chr01_39486-FSP34_Chr05_4411928	0/0:NA:100000:0,0:--:TRA:FSP34_Chr01_39486-FSP34_Chr05_4411928	0/0:NA:100000:1,0:--:TRA:FSP34_Chr01_39486-FSP34_Chr05_4411928
FSP34_Chr01	41197	TRA0036SUR	N	]FSP34_Chr06:27177]N	.	PASS	SUPP=3;SUPP_VEC=110100;AVGLEN=100000;SVTYPE=BND;SVMETHOD=SURVIVORv2;CHR2=FSP34_Chr06;END=27177;CIPOS=0,0;CIEND=0,0;STRANDS=-+	GT:PSV:LN:DR:ST:TY:CO	1/1:NA:100000:0,11:-+:TRA:FSP34_Chr01_41197-FSP34_Chr06_27177	1/1:NA:100000:0,14:-+:TRA:FSP34_Chr01_41197-FSP34_Chr06_27177	0/0:NA:100000:0,0:-+:TRA:FSP34_Chr01_41197-FSP34_Chr06_27177	1/1:NA:100000:0,4:-+:TRA:FSP34_Chr01_41197-FSP34_Chr06_27177	0/0:NA:100000:0,0:-+:TRA:FSP34_Chr01_41197-FSP34_Chr06_27177	0/0:NA:100000:0,0:-+:TRA:FSP34_Chr01_41197-FSP34_Chr06_27177
FSP34_Chr01	41518	TRA0037SUR	N	]FSP34_Contig01:52403]N	.	PASS	SUPP=5;SUPP_VEC=110111;AVGLEN=100000;SVTYPE=BND;SVMETHOD=SURVIVORv2;CHR2=FSP34_Contig01;END=52403;CIPOS=0,0;CIEND=0,0;STRANDS=-+	GT:PSV:LN:DR:ST:TY:CO	1/1:NA:100000:0,1:-+:TRA:FSP34_Chr01_41518-FSP34_Contig01_52403	1/1:NA:100000:0,11:-+:TRA:FSP34_Chr01_41518-FSP34_Contig01_52403	0/0:NA:100000:0,0:-+:TRA:FSP34_Chr01_41518-FSP34_Contig01_52403	1/1:NA:100000:0,7:-+:TRA:FSP34_Chr01_41518-FSP34_Contig01_52403	1/1:NA:100000:0,2:-+:TRA:FSP34_Chr01_41518-FSP34_Contig01_52403	1/1:NA:100000:0,2:-+:TRA:FSP34_Chr01_41518-FSP34_Contig01_52403
FSP34_Chr01	43824	TRA0038SUR	N	N[FSP34_Chr08:66808[	.	PASS	SUPP=5;SUPP_VEC=110111;AVGLEN=100000;SVTYPE=BND;SVMETHOD=SURVIVORv2;CHR2=FSP34_Chr08;END=66808;CIPOS=0,0;CIEND=0,0;STRANDS=+-	GT:PSV:LN:DR:ST:TY:CO	1/1:NA:100000:0,13:+-:TRA:FSP34_Chr01_43824-FSP34_Chr08_66808	1/1:NA:100000:0,16:+-:TRA:FSP34_Chr01_43824-FSP34_Chr08_66808	0/0:NA:100000:0,0:+-:TRA:FSP34_Chr01_43824-FSP34_Chr08_66808	1/1:NA:100000:0,7:+-:TRA:FSP34_Chr01_43824-FSP34_Chr08_66808	0/1:NA:100000:1,1:+-:TRA:FSP34_Chr01_43824-FSP34_Chr08_66808	1/1:NA:100000:0,1:+-:TRA:FSP34_Chr01_43824-FSP34_Chr08_66808
FSP34_Chr01	51385	TRA0039SUR	N	]FSP34_Contig01:54916]N	.	PASS	SUPP=5;SUPP_VEC=110111;AVGLEN=100000;SVTYPE=BND;SVMETHOD=SURVIVORv2;CHR2=FSP34_Contig01;END=54916;CIPOS=0,0;CIEND=0,0;STRANDS=-+	GT:PSV:LN:DR:ST:TY:CO	1/1:NA:100000:0,11:-+:TRA:FSP34_Chr01_51385-FSP34_Contig01_54916	1/1:NA:100000:0,2:-+:TRA:FSP34_Chr01_51385-FSP34_Contig01_54916	0/0:NA:100000:0,0:-+:TRA:FSP34_Chr01_51385-FSP34_Contig01_54916	1/1:NA:100000:0,1:-+:TRA:FSP34_Chr01_51385-FSP34_Contig01_54916	1/1:NA:100000:0,5:-+:TRA:FSP34_Chr01_51385-FSP34_Contig01_54916	1/1:NA:100000:0,8:-+:TRA:FSP34_Chr01_51385-FSP34_Contig01_54916
FSP34_Chr01	51729	TRA0040SUR	N	]FSP34_Chr07:3516477]N	.	PASS	SUPP=1;SUPP_VEC=000100;AVGLEN=100000;SVTYPE=BND;SVMETHOD=SURVIVORv2;CHR2=FSP34_Chr07;END=3516477;CIPOS=0,0;CIEND=0,0;STRANDS=--	GT:PSV:LN:DR:ST:TY:CO	0/0:NA:100000:0,0:--:TRA:FSP34_Chr01_51729-FSP34_Chr07_3516477	0/0:NA:100000:0,0:--:TRA:FSP34_Chr01_51729-FSP34_Chr07_3516477	0/0:NA:100000:0,0:--:TRA:FSP34_Chr01_51729-FSP34_Chr07_3516477	1/1:NA:100000:0,10:--:TRA:FSP34_Chr01_51729-FSP34_Chr07_3516477	0/0:NA:100000:0,0:--:TRA:FSP34_Chr01_51729-FSP34_Chr07_3516477	0/0:NA:100000:1,0:--:TRA:FSP34_Chr01_51729-FSP34_Chr07_3516477
FSP34_Chr01	55095	TRA0041SUR	N	]FSP34_Contig01:32574]N	.	PASS	SUPP=1;SUPP_VEC=000001;AVGLEN=100000;SVTYPE=BND;SVMETHOD=SURVIVORv2;CHR2=FSP34_Contig01;END=32574;CIPOS=0,0;CIEND=0,0;STRANDS=--	GT:PSV:LN:DR:ST:TY:CO	./.:NaN:0:0,0:--:NaN:NaN	0/0:NA:100000:0,0:--:TRA:FSP34_Chr01_55095-FSP34_Contig01_32574	0/0:NA:100000:0,0:--:TRA:FSP34_Chr01_55095-FSP34_Contig01_32574	0/0:NA:100000:0,0:--:TRA:FSP34_Chr01_55095-FSP34_Contig01_32574	0/0:NA:100000:0,0:--:TRA:FSP34_Chr01_55095-FSP34_Contig01_32574	1/1:NA:100000:0,9:--:TRA:FSP34_Chr01_55095-FSP34_Contig01_32574
FSP34_Chr01	53438	TRA0042SUR	N	]FSP34_Chr08:68882]N	.	PASS	SUPP=5;SUPP_VEC=110111;AVGLEN=100000;SVTYPE=BND;SVMETHOD=SURVIVORv2;CHR2=FSP34_Chr08;END=68882;CIPOS=0,0;CIEND=0,0;STRANDS=-+	GT:PSV:LN:DR:ST:TY:CO	0/1:NA:100000:2,6:-+:TRA:FSP34_Chr01_53438-FSP34_Chr08_68882	1/1:NA:100000:1,7:-+:TRA:FSP34_Chr01_53438-FSP34_Chr08_68882	0/0:NA:100000:0,0:-+:TRA:FSP34_Chr01_53438-FSP34_Chr08_68882	0/1:NA:100000:4,12:-+:TRA:FSP34_Chr01_53438-FSP34_Chr08_68882	1/1:NA:100000:0,4:-+:TRA:FSP34_Chr01_53438-FSP34_Chr08_68882	0/1:NA:100000:3,6:-+:TRA:FSP34_Chr01_53438-FSP34_Chr08_68882
FSP34_Chr01	53776	TRA0043SUR	N	]FSP34_Chr05:4391708]N	.	PASS	SUPP=5;SUPP_VEC=011111;AVGLEN=100000;SVTYPE=BND;SVMETHOD=SURVIVORv2;CHR2=FSP34_Chr05;END=4391708;CIPOS=0,0;CIEND=0,0;STRANDS=--	GT:PSV:LN:DR:ST:TY:CO	0/0:NA:100000:81,7:--:TRA:FSP34_Chr01_53776-FSP34_Chr05_4391708	0/1:NA:100000:2,6:--:TRA:FSP34_Chr01_53776-FSP34_Chr05_4391708	0/1:NA:100000:1,1:--:TRA:FSP34_Chr01_53776-FSP34_Chr05_4391708	0/1:NA:100000:6,5:--:TRA:FSP34_Chr01_53776-FSP34_Chr05_4391708	0/1:NA:100000:12,10:--:TRA:FSP34_Chr01_53776-FSP34_Chr05_4391708	0/1:NA:100000:21,18:--:TRA:FSP34_Chr01_53776-FSP34_Chr05_4391708
FSP34_Chr01	55514	TRA0044SUR	N	N[FSP34_Chr09:11539[	.	PASS	SUPP=1;SUPP_VEC=000001;AVGLEN=100000;SVTYPE=BND;SVMETHOD=SURVIVORv2;CHR2=FSP34_Chr09;END=11539;CIPOS=0,0;CIEND=0,0;STRANDS=+-	GT:PSV:LN:DR:ST:TY:CO	0/0:NA:100000:0,0:+-:TRA:FSP34_Chr01_55514-FSP34_Chr09_11539	0/0:NA:100000:0,0:+-:TRA:FSP34_Chr01_55514-FSP34_Chr09_11539	0/0:NA:100000:0,0:+-:TRA:FSP34_Chr01_55514-FSP34_Chr09_11539	0/0:NA:100000:0,0:+-:TRA:FSP34_Chr01_55514-FSP34_Chr09_11539	0/0:NA:100000:0,0:+-:TRA:FSP34_Chr01_55514-FSP34_Chr09_11539	1/1:NA:100000:0,14:+-:TRA:FSP34_Chr01_55514-FSP34_Chr09_11539
FSP34_Chr01	55095	TRA0045SUR	N	]FSP34_Contig01:32574]N	.	PASS	SUPP=0;SUPP_VEC=000000;AVGLEN=100000;SVTYPE=BND;SVMETHOD=SURVIVORv2;CHR2=FSP34_Contig01;END=32574;CIPOS=0,0;CIEND=0,0;STRANDS=--	GT:PSV:LN:DR:ST:TY:CO	0/0:NA:100000:0,0:--:TRA:FSP34_Chr01_55095-FSP34_Contig01_32574	./.:NaN:0:0,0:--:NaN:NaN	./.:NaN:0:0,0:--:NaN:NaN	./.:NaN:0:0,0:--:NaN:NaN	./.:NaN:0:0,0:--:NaN:NaN	./.:NaN:0:0,0:--:NaN:NaN
FSP34_Chr01	54889	TRA0046SUR	N	N[FSP34_Chr08:69575[	.	PASS	SUPP=5;SUPP_VEC=110111;AVGLEN=100000;SVTYPE=BND;SVMETHOD=SURVIVORv2;CHR2=FSP34_Chr08;END=69575;CIPOS=0,0;CIEND=0,0;STRANDS=+-	GT:PSV:LN:DR:ST:TY:CO	1/1:NA:100000:0,2:+-:TRA:FSP34_Chr01_54889-FSP34_Chr08_69575	1/1:NA:100000:0,11:+-:TRA:FSP34_Chr01_54889-FSP34_Chr08_69575	0/0:NA:100000:0,0:+-:TRA:FSP34_Chr01_54889-FSP34_Chr08_69575	1/1:NA:100000:0,7:+-:TRA:FSP34_Chr01_54889-FSP34_Chr08_69575	1/1:NA:100000:0,5:+-:TRA:FSP34_Chr01_54889-FSP34_Chr08_69575	1/1:NA:100000:0,13:+-:TRA:FSP34_Chr01_54889-FSP34_Chr08_69575
FSP34_Chr01	55511	TRA0047SUR	N	N[FSP34_Chr09:2931796[	.	PASS	SUPP=1;SUPP_VEC=100000;AVGLEN=100000;SVTYPE=BND;SVMETHOD=SURVIVORv2;CHR2=FSP34_Chr09;END=2931796;CIPOS=0,0;CIEND=0,0;STRANDS=++	GT:PSV:LN:DR:ST:TY:CO	1/1:NA:100000:0,10:++:TRA:FSP34_Chr01_55511-FSP34_Chr09_2931796	0/0:NA:100000:8,0:++:TRA:FSP34_Chr01_55511-FSP34_Chr09_2931796	0/0:NA:100000:0,0:++:TRA:FSP34_Chr01_55511-FSP34_Chr09_2931796	0/0:NA:100000:0,0:++:TRA:FSP34_Chr01_55511-FSP34_Chr09_2931796	0/0:NA:100000:5,0:++:TRA:FSP34_Chr01_55511-FSP34_Chr09_2931796	0/0:NA:100000:8,0:++:TRA:FSP34_Chr01_55511-FSP34_Chr09_2931796
FSP34_Chr01	54795	TRA0048SUR	N	]FSP34_Chr05:4390668]N	.	PASS	SUPP=4;SUPP_VEC=010111;AVGLEN=100000;SVTYPE=BND;SVMETHOD=SURVIVORv2;CHR2=FSP34_Chr05;END=4390668;CIPOS=0,0;CIEND=0,0;STRANDS=--	GT:PSV:LN:DR:ST:TY:CO	0/0:NA:100000:58,0:--:TRA:FSP34_Chr01_54795-FSP34_Chr05_4390668	0/1:NA:100000:1,1:--:TRA:FSP34_Chr01_54795-FSP34_Chr05_4390668	0/0:NA:100000:0,0:--:TRA:FSP34_Chr01_54795-FSP34_Chr05_4390668	0/1:NA:100000:2,1:--:TRA:FSP34_Chr01_54795-FSP34_Chr05_4390668	0/1:NA:100000:4,4:--:TRA:FSP34_Chr01_54795-FSP34_Chr05_4390668	0/1:NA:100000:6,8:--:TRA:FSP34_Chr01_54795-FSP34_Chr05_4390668
FSP34_Chr01	55953	TRA0049SUR	N	]FSP34_Chr06:5407]N	.	PASS	SUPP=1;SUPP_VEC=001000;AVGLEN=100000;SVTYPE=BND;SVMETHOD=SURVIVORv2;CHR2=FSP34_Chr06;END=5407;CIPOS=0,0;CIEND=0,0;STRANDS=--	GT:PSV:LN:DR:ST:TY:CO	0/0:NA:100000:0,0:--:TRA:FSP34_Chr01_55953-FSP34_Chr06_5407	0/0:NA:100000:3,0:--:TRA:FSP34_Chr01_55953-FSP34_Chr06_5407	1/1:NA:100000:1,14:--:TRA:FSP34_Chr01_55953-FSP34_Chr06_5407	0/0:NA:100000:9,0:--:TRA:FSP34_Chr01_55953-FSP34_Chr06_5407	0/0:NA:100000:3,0:--:TRA:FSP34_Chr01_55953-FSP34_Chr06_5407	0/0:NA:100000:3,0:--:TRA:FSP34_Chr01_55953-FSP34_Chr06_5407
FSP34_Chr01	55515	TRA0050SUR	N	N[FSP34_Chr05:4405816[	.	PASS	SUPP=2;SUPP_VEC=000011;AVGLEN=100000;SVTYPE=BND;SVMETHOD=SURVIVORv2;CHR2=FSP34_Chr05;END=4405816;CIPOS=0,0;CIEND=0,0;STRANDS=++	GT:PSV:LN:DR:ST:TY:CO	0/0:NA:100000:0,0:++:TRA:FSP34_Chr01_55515-FSP34_Chr05_4405816	0/0:NA:100000:0,0:++:TRA:FSP34_Chr01_55515-FSP34_Chr05_4405816	0/0:NA:100000:0,0:++:TRA:FSP34_Chr01_55515-FSP34_Chr05_4405816	0/0:NA:100000:0,0:++:TRA:FSP34_Chr01_55515-FSP34_Chr05_4405816	1/1:NA:100000:0,5:++:TRA:FSP34_Chr01_55515-FSP34_Chr05_4405816	1/1:NA:100000:0,13:++:TRA:FSP34_Chr01_55515-FSP34_Chr05_4405816
FSP34_Chr01	60722	INS0051SUR	N	<INS>	.	PASS	SUPP=0;SUPP_VEC=000000;AVGLEN=1805;SVTYPE=INS;SVMETHOD=SURVIVORv2;CHR2=FSP34_Chr01;END=62528;CIPOS=0,0;CIEND=0,0;STRANDS=+-	GT:PSV:LN:DR:ST:TY:CO	0/0:NA:1805:14,0:+-:INS:FSP34_Chr01_60722-FSP34_Chr01_62528	0/0:NA:1805:31,0:+-:INS:FSP34_Chr01_60722-FSP34_Chr01_62528	0/0:NA:1805:6,0:+-:INS:FSP34_Chr01_60722-FSP34_Chr01_62528	0/0:NA:1805:3,0:+-:INS:FSP34_Chr01_60722-FSP34_Chr01_62528	0/0:NA:1805:10,0:+-:INS:FSP34_Chr01_60722-FSP34_Chr01_62528	0/0:NA:1805:43,0:+-:INS:FSP34_Chr01_60722-FSP34_Chr01_62528
FSP34_Chr01	86683	DEL0052SUR	N	<DEL>	.	PASS	SUPP=6;SUPP_VEC=111111;AVGLEN=800;SVTYPE=DEL;SVMETHOD=SURVIVORv2;CHR2=FSP34_Chr01;END=87483;CIPOS=0,0;CIEND=0,0;STRANDS=+-	GT:PSV:LN:DR:ST:TY:CO	1/1:NA:800:0,36:+-:DEL:FSP34_Chr01_86683-FSP34_Chr01_87483	1/1:NA:800:0,31:+-:DEL:FSP34_Chr01_86683-FSP34_Chr01_87483	1/1:NA:800:0,38:+-:DEL:FSP34_Chr01_86683-FSP34_Chr01_87483	1/1:NA:800:0,5:+-:DEL:FSP34_Chr01_86683-FSP34_Chr01_87483	1/1:NA:800:0,18:+-:DEL:FSP34_Chr01_86683-FSP34_Chr01_87483	1/1:NA:800:0,28:+-:DEL:FSP34_Chr01_86683-FSP34_Chr01_87483
FSP34_Chr01	98418	INS0053SUR	N	<INS>	.	PASS	SUPP=6;SUPP_VEC=111111;AVGLEN=38;SVTYPE=INS;SVMETHOD=SURVIVORv2;CHR2=FSP34_Chr01;END=98456;CIPOS=0,0;CIEND=0,0;STRANDS=+-	GT:PSV:LN:DR:ST:TY:CO	1/1:NA:38:0,40:+-:INS:FSP34_Chr01_98418-FSP34_Chr01_98456	1/1:NA:38:0,29:+-:INS:FSP34_Chr01_98418-FSP34_Chr01_98456	1/1:NA:38:0,21:+-:INS:FSP34_Chr01_98418-FSP34_Chr01_98456	1/1:NA:38:0,7:+-:INS:FSP34_Chr01_98418-FSP34_Chr01_98456	1/1:NA:38:2,32:+-:INS:FSP34_Chr01_98418-FSP34_Chr01_98456	1/1:NA:38:4,30:+-:INS:FSP34_Chr01_98418-FSP34_Chr01_98456
FSP34_Chr01	111111	INS0054SUR	N	<INS>	.	PASS	SUPP=3;SUPP_VEC=111000;AVGLEN=229;SVTYPE=INS;SVMETHOD=SURVIVORv2;CHR2=FSP34_Chr01;END=111340;CIPOS=0,0;CIEND=0,0;STRANDS=+-	GT:PSV:LN:DR:ST:TY:CO	0/1:NA:229:15,9:+-:INS:FSP34_Chr01_111111-FSP34_Chr01_111340	0/1:NA:229:15,7:+-:INS:FSP34_Chr01_111111-FSP34_Chr01_111340	0/1:NA:229:9,21:+-:INS:FSP34_Chr01_111111-FSP34_Chr01_111340	0/0:NA:229:3,0:+-:INS:FSP34_Chr01_111111-FSP34_Chr01_111340	0/0:NA:229:38,0:+-:INS:FSP34_Chr01_111111-FSP34_Chr01_111340	0/0:NA:229:42,0:+-:INS:FSP34_Chr01_111111-FSP34_Chr01_111340
FSP34_Chr01	114225	INS0055SUR	N	<INS>	.	PASS	SUPP=5;SUPP_VEC=110111;AVGLEN=45;SVTYPE=INS;SVMETHOD=SURVIVORv2;CHR2=FSP34_Chr01;END=114270;CIPOS=0,0;CIEND=0,0;STRANDS=+-	GT:PSV:LN:DR:ST:TY:CO	1/1:NA:45:0,2:+-:INS:FSP34_Chr01_114225-FSP34_Chr01_114270	1/1:NA:45:0,6:+-:INS:FSP34_Chr01_114225-FSP34_Chr01_114270	0/0:NA:45:0,0:+-:INS:FSP34_Chr01_114225-FSP34_Chr01_114270	1/1:NA:45:0,6:+-:INS:FSP34_Chr01_114225-FSP34_Chr01_114270	1/1:NA:45:0,10:+-:INS:FSP34_Chr01_114225-FSP34_Chr01_114270	1/1:NA:45:0,4:+-:INS:FSP34_Chr01_114225-FSP34_Chr01_114270
FSP34_Chr01	113761	INS0056SUR	N	<INS>	.	PASS	SUPP=0;SUPP_VEC=000000;AVGLEN=4075;SVTYPE=INS;SVMETHOD=SURVIVORv2;CHR2=FSP34_Chr01;END=117839;CIPOS=0,0;CIEND=0,0;STRANDS=+-	GT:PSV:LN:DR:ST:TY:CO	0/0:NA:4075:2,0:+-:INS:FSP34_Chr01_113761-FSP34_Chr01_117839	0/0:NA:4075:2,0:+-:INS:FSP34_Chr01_113761-FSP34_Chr01_117839	0/0:NA:4075:19,0:+-:INS:FSP34_Chr01_113761-FSP34_Chr01_117839	0/0:NA:4075:0,0:+-:INS:FSP34_Chr01_113761-FSP34_Chr01_117839	0/0:NA:4075:2,0:+-:INS:FSP34_Chr01_113761-FSP34_Chr01_117839	0/0:NA:4075:2,0:+-:INS:FSP34_Chr01_113761-FSP34_Chr01_117839
FSP34_Chr01	125638	DEL0057SUR	N	<DEL>	.	PASS	SUPP=5;SUPP_VEC=110111;AVGLEN=42;SVTYPE=DEL;SVMETHOD=SURVIVORv2;CHR2=FSP34_Chr01;END=125680;CIPOS=0,0;CIEND=0,0;STRANDS=+-	GT:PSV:LN:DR:ST:TY:CO	1/1:NA:42:0,23:+-:DEL:FSP34_Chr01_125638-FSP34_Chr01_125680	1/1:NA:42:0,38:+-:DEL:FSP34_Chr01_125638-FSP34_Chr01_125680	0/0:NA:42:13,0:+-:DEL:FSP34_Chr01_125638-FSP34_Chr01_125680	1/1:NA:42:0,14:+-:DEL:FSP34_Chr01_125638-FSP34_Chr01_125680	1/1:NA:42:0,21:+-:DEL:FSP34_Chr01_125638-FSP34_Chr01_125680	1/1:NA:42:0,21:+-:DEL:FSP34_Chr01_125638-FSP34_Chr01_125680
FSP34_Chr01	131058	INS0058SUR	N	<INS>	.	PASS	SUPP=5;SUPP_VEC=111011;AVGLEN=835;SVTYPE=INS;SVMETHOD=SURVIVORv2;CHR2=FSP34_Chr01;END=131892;CIPOS=0,0;CIEND=0,0;STRANDS=+-	GT:PSV:LN:DR:ST:TY:CO	1/1:NA:835:3,22:+-:INS:FSP34_Chr01_131058-FSP34_Chr01_131892	0/1:NA:835:19,10:+-:INS:FSP34_Chr01_131058-FSP34_Chr01_131892	1/1:NA:835:4,37:+-:INS:FSP34_Chr01_131058-FSP34_Chr01_131892	0/0:NA:835:4,0:+-:INS:FSP34_Chr01_131058-FSP34_Chr01_131892	0/1:NA:835:8,11:+-:INS:FSP34_Chr01_131058-FSP34_Chr01_131892	1/1:NA:835:2,25:+-:INS:FSP34_Chr01_131058-FSP34_Chr01_131892
FSP34_Chr01	156876	DEL0059SUR	N	<DEL>	.	PASS	SUPP=2;SUPP_VEC=000011;AVGLEN=45;SVTYPE=DEL;SVMETHOD=SURVIVORv2;CHR2=FSP34_Chr01;END=156921;CIPOS=0,0;CIEND=0,0;STRANDS=+-	GT:PSV:LN:DR:ST:TY:CO	0/0:NA:45:50,0:+-:DEL:FSP34_Chr01_156876-FSP34_Chr01_156921	0/0:NA:45:22,0:+-:DEL:FSP34_Chr01_156876-FSP34_Chr01_156921	0/0:NA:45:41,0:+-:DEL:FSP34_Chr01_156876-FSP34_Chr01_156921	0/0:NA:45:4,0:+-:DEL:FSP34_Chr01_156876-FSP34_Chr01_156921	1/1:NA:45:0,20:+-:DEL:FSP34_Chr01_156876-FSP34_Chr01_156921	1/1:NA:45:1,40:+-:DEL:FSP34_Chr01_156876-FSP34_Chr01_156921
FSP34_Chr01	171012	DEL0060SUR	N	<DEL>	.	PASS	SUPP=4;SUPP_VEC=111100;AVGLEN=414;SVTYPE=DEL;SVMETHOD=SURVIVORv2;CHR2=FSP34_Chr01;END=171426;CIPOS=0,0;CIEND=0,0;STRANDS=+-	GT:PSV:LN:DR:ST:TY:CO	1/1:NA:414:0,39:+-:DEL:FSP34_Chr01_171012-FSP34_Chr01_171426	1/1:NA:414:0,37:+-:DEL:FSP34_Chr01_171012-FSP34_Chr01_171426	1/1:NA:414:0,33:+-:DEL:FSP34_Chr01_171012-FSP34_Chr01_171426	1/1:NA:414:0,14:+-:DEL:FSP34_Chr01_171012-FSP34_Chr01_171426	0/0:NA:414:27,0:+-:DEL:FSP34_Chr01_171012-FSP34_Chr01_171426	0/0:NA:414:35,0:+-:DEL:FSP34_Chr01_171012-FSP34_Chr01_171426
FSP34_Chr01	182812	DEL0061SUR	N	<DEL>	.	PASS	SUPP=4;SUPP_VEC=111100;AVGLEN=292;SVTYPE=DEL;SVMETHOD=SURVIVORv2;CHR2=FSP34_Chr01;END=183104;CIPOS=0,0;CIEND=0,0;STRANDS=+-	GT:PSV:LN:DR:ST:TY:CO	1/1:NA:292:0,44:+-:DEL:FSP34_Chr01_182812-FSP34_Chr01_183104	1/1:NA:292:0,33:+-:DEL:FSP34_Chr01_182812-FSP34_Chr01_183104	1/1:NA:292:0,51:+-:DEL:FSP34_Chr01_182812-FSP34_Chr01_183104	1/1:NA:292:0,4:+-:DEL:FSP34_Chr01_182812-FSP34_Chr01_183104	0/0:NA:292:26,0:+-:DEL:FSP34_Chr01_182812-FSP34_Chr01_183104	0/0:NA:292:33,0:+-:DEL:FSP34_Chr01_182812-FSP34_Chr01_183104
FSP34_Chr01	191996	INS0062SUR	N	<INS>	.	PASS	SUPP=1;SUPP_VEC=100000;AVGLEN=267;SVTYPE=INS;SVMETHOD=SURVIVORv2;CHR2=FSP34_Chr01;END=192263;CIPOS=0,0;CIEND=0,0;STRANDS=+-	GT:PSV:LN:DR:ST:TY:CO	1/1:NA:267:0,50:+-:INS:FSP34_Chr01_191996-FSP34_Chr01_192263	0/0:NA:267:4,0:+-:INS:FSP34_Chr01_191996-FSP34_Chr01_192263	0/0:NA:267:23,0:+-:INS:FSP34_Chr01_191996-FSP34_Chr01_192263	0/0:NA:267:1,0:+-:INS:FSP34_Chr01_191996-FSP34_Chr01_192263	0/0:NA:267:4,0:+-:INS:FSP34_Chr01_191996-FSP34_Chr01_192263	0/0:NA:267:6,0:+-:INS:FSP34_Chr01_191996-FSP34_Chr01_192263
FSP34_Chr01	192998	INS0063SUR	N	<INS>	.	PASS	SUPP=4;SUPP_VEC=010111;AVGLEN=187;SVTYPE=INS;SVMETHOD=SURVIVORv2;CHR2=FSP34_Chr01;END=193185;CIPOS=0,0;CIEND=0,0;STRANDS=+-	GT:PSV:LN:DR:ST:TY:CO	0/0:NA:187:1,0:+-:INS:FSP34_Chr01_192998-FSP34_Chr01_193185	1/1:NA:187:0,17:+-:INS:FSP34_Chr01_192998-FSP34_Chr01_193185	0/0:NA:187:1,0:+-:INS:FSP34_Chr01_192998-FSP34_Chr01_193185	1/1:NA:187:0,7:+-:INS:FSP34_Chr01_192998-FSP34_Chr01_193185	1/1:NA:187:0,24:+-:INS:FSP34_Chr01_192998-FSP34_Chr01_193185	1/1:NA:187:0,31:+-:INS:FSP34_Chr01_192998-FSP34_Chr01_193185
FSP34_Chr01	218178	INS0064SUR	N	<INS>	.	PASS	SUPP=6;SUPP_VEC=111111;AVGLEN=196;SVTYPE=INS;SVMETHOD=SURVIVORv2;CHR2=FSP34_Chr01;END=218370;CIPOS=0,0;CIEND=0,0;STRANDS=+-	GT:PSV:LN:DR:ST:TY:CO	1/1:NA:196:0,31:+-:INS:FSP34_Chr01_218178-FSP34_Chr01_218370	1/1:NA:196:2,13:+-:INS:FSP34_Chr01_218178-FSP34_Chr01_218370	1/1:NA:196:0,37:+-:INS:FSP34_Chr01_218178-FSP34_Chr01_218370	1/1:NA:196:0,14:+-:INS:FSP34_Chr01_218178-FSP34_Chr01_218370	1/1:NA:196:1,21:+-:INS:FSP34_Chr01_218178-FSP34_Chr01_218370	1/1:NA:196:0,36:+-:INS:FSP34_Chr01_218178-FSP34_Chr01_218370
FSP34_Chr01	232245	DEL0065SUR	N	<DEL>	.	PASS	SUPP=6;SUPP_VEC=111111;AVGLEN=102;SVTYPE=DEL;SVMETHOD=SURVIVORv2;CHR2=FSP34_Chr01;END=232347;CIPOS=0,0;CIEND=0,0;STRANDS=+-	GT:PSV:LN:DR:ST:TY:CO	1/1:NA:102:0,34:+-:DEL:FSP34_Chr01_232245-FSP34_Chr01_232347	1/1:NA:102:0,37:+-:DEL:FSP34_Chr01_232245-FSP34_Chr01_232347	1/1:NA:102:0,45:+-:DEL:FSP34_Chr01_232245-FSP34_Chr01_232347	1/1:NA:102:0,14:+-:DEL:FSP34_Chr01_232245-FSP34_Chr01_232347	1/1:NA:102:0,15:+-:DEL:FSP34_Chr01_232245-FSP34_Chr01_232347	1/1:NA:102:0,28:+-:DEL:FSP34_Chr01_232245-FSP34_Chr01_232347
FSP34_Chr01	234919	INS0066SUR	N	<INS>	.	PASS	SUPP=5;SUPP_VEC=101111;AVGLEN=31;SVTYPE=INS;SVMETHOD=SURVIVORv2;CHR2=FSP34_Chr01;END=234950;CIPOS=0,0;CIEND=0,0;STRANDS=+-	GT:PSV:LN:DR:ST:TY:CO	1/1:NA:31:2,31:+-:INS:FSP34_Chr01_234919-FSP34_Chr01_234950	0/0:NA:31:32,0:+-:INS:FSP34_Chr01_234919-FSP34_Chr01_234950	1/1:NA:31:2,44:+-:INS:FSP34_Chr01_234919-FSP34_Chr01_234950	1/1:NA:31:1,19:+-:INS:FSP34_Chr01_234919-FSP34_Chr01_234950	1/1:NA:31:0,10:+-:INS:FSP34_Chr01_234919-FSP34_Chr01_234950	1/1:NA:31:0,23:+-:INS:FSP34_Chr01_234919-FSP34_Chr01_234950
FSP34_Chr01	248677	DEL0067SUR	N	<DEL>	.	PASS	SUPP=3;SUPP_VEC=001011;AVGLEN=64;SVTYPE=DEL;SVMETHOD=SURVIVORv2;CHR2=FSP34_Chr01;END=248741;CIPOS=0,0;CIEND=0,0;STRANDS=+-	GT:PSV:LN:DR:ST:TY:CO	0/0:NA:64:0,0:+-:DEL:FSP34_Chr01_248677-FSP34_Chr01_248741	0/0:NA:64:0,0:+-:DEL:FSP34_Chr01_248677-FSP34_Chr01_248741	1/1:NA:64:0,10:+-:DEL:FSP34_Chr01_248677-FSP34_Chr01_248741	0/0:NA:64:0,0:+-:DEL:FSP34_Chr01_248677-FSP34_Chr01_248741	1/1:NA:64:0,8:+-:DEL:FSP34_Chr01_248677-FSP34_Chr01_248741	1/1:NA:64:0,10:+-:DEL:FSP34_Chr01_248677-FSP34_Chr01_248741
FSP34_Chr01	248636	DEL0068SUR	N	<DEL>	.	PASS	SUPP=2;SUPP_VEC=001001;AVGLEN=5370;SVTYPE=DEL;SVMETHOD=SURVIVORv2;CHR2=FSP34_Chr01;END=254068;CIPOS=0,0;CIEND=0,0;STRANDS=+-	GT:PSV:LN:DR:ST:TY:CO	0/0:NA:5370:37,0:+-:DEL:FSP34_Chr01_248636-FSP34_Chr01_254068	0/0:NA:5370:42,0:+-:DEL:FSP34_Chr01_248636-FSP34_Chr01_254068	0/1:NA:5370:6,12:+-:DEL:FSP34_Chr01_248636-FSP34_Chr01_254068	0/0:NA:5370:6,0:+-:DEL:FSP34_Chr01_248636-FSP34_Chr01_254068	0/0:NA:5370:16,0:+-:DEL:FSP34_Chr01_248636-FSP34_Chr01_254068	0/1:NA:5370:12,14:+-:DEL:FSP34_Chr01_248636-FSP34_Chr01_254068
FSP34_Chr01	248677	DEL0069SUR	N	<DEL>	.	PASS	SUPP=1;SUPP_VEC=001000;AVGLEN=6793;SVTYPE=DEL;SVMETHOD=SURVIVORv2;CHR2=FSP34_Chr01;END=255470;CIPOS=0,0;CIEND=0,0;STRANDS=+-	GT:PSV:LN:DR:ST:TY:CO	0/0:NA:6793:0,0:+-:DEL:FSP34_Chr01_248677-FSP34_Chr01_255470	0/0:NA:6793:4,0:+-:DEL:FSP34_Chr01_248677-FSP34_Chr01_255470	0/1:NA:6793:5,13:+-:DEL:FSP34_Chr01_248677-FSP34_Chr01_255470	0/0:NA:6793:3,0:+-:DEL:FSP34_Chr01_248677-FSP34_Chr01_255470	0/0:NA:6793:12,3:+-:DEL:FSP34_Chr01_248677-FSP34_Chr01_255470	0/0:NA:6793:3,0:+-:DEL:FSP34_Chr01_248677-FSP34_Chr01_255470
FSP34_Chr01	249961	DEL0070SUR	N	<DEL>	.	PASS	SUPP=3;SUPP_VEC=000111;AVGLEN=156;SVTYPE=DEL;SVMETHOD=SURVIVORv2;CHR2=FSP34_Chr01;END=250117;CIPOS=0,0;CIEND=0,0;STRANDS=+-	GT:PSV:LN:DR:ST:TY:CO	0/0:NA:156:0,0:+-:DEL:FSP34_Chr01_249961-FSP34_Chr01_250117	0/0:NA:156:0,0:+-:DEL:FSP34_Chr01_249961-FSP34_Chr01_250117	0/0:NA:156:0,0:+-:DEL:FSP34_Chr01_249961-FSP34_Chr01_250117	1/1:NA:156:0,18:+-:DEL:FSP34_Chr01_249961-FSP34_Chr01_250117	1/1:NA:156:0,1:+-:DEL:FSP34_Chr01_249961-FSP34_Chr01_250117	1/1:NA:156:0,3:+-:DEL:FSP34_Chr01_249961-FSP34_Chr01_250117
FSP34_Chr01	249720	DEL0071SUR	N	<DEL>	.	PASS	SUPP=1;SUPP_VEC=000001;AVGLEN=4348;SVTYPE=DEL;SVMETHOD=SURVIVORv2;CHR2=FSP34_Chr01;END=254068;CIPOS=0,0;CIEND=0,0;STRANDS=+-	GT:PSV:LN:DR:ST:TY:CO	0/0:NA:4348:12,0:+-:DEL:FSP34_Chr01_249720-FSP34_Chr01_254068	0/0:NA:4348:25,0:+-:DEL:FSP34_Chr01_249720-FSP34_Chr01_254068	0/0:NA:4348:6,0:+-:DEL:FSP34_Chr01_249720-FSP34_Chr01_254068	0/0:NA:4348:6,0:+-:DEL:FSP34_Chr01_249720-FSP34_Chr01_254068	0/0:NA:4348:16,4:+-:DEL:FSP34_Chr01_249720-FSP34_Chr01_254068	0/1:NA:4348:12,12:+-:DEL:FSP34_Chr01_249720-FSP34_Chr01_254068
FSP34_Chr01	261045	INS0072SUR	N	<INS>	.	PASS	SUPP=0;SUPP_VEC=000000;AVGLEN=4132;SVTYPE=INS;SVMETHOD=SURVIVORv2;CHR2=FSP34_Chr01;END=265177;CIPOS=0,0;CIEND=0,0;STRANDS=+-	GT:PSV:LN:DR:ST:TY:CO	0/0:NA:4132:10,0:+-:INS:FSP34_Chr01_261045-FSP34_Chr01_265177	0/0:NA:4132:17,0:+-:INS:FSP34_Chr01_261045-FSP34_Chr01_265177	0/0:NA:4132:25,0:+-:INS:FSP34_Chr01_261045-FSP34_Chr01_265177	0/0:NA:4132:7,0:+-:INS:FSP34_Chr01_261045-FSP34_Chr01_265177	0/0:NA:4132:12,0:+-:INS:FSP34_Chr01_261045-FSP34_Chr01_265177	0/0:NA:4132:19,0:+-:INS:FSP34_Chr01_261045-FSP34_Chr01_265177
FSP34_Chr01	279360	DEL0073SUR	N	<DEL>	.	PASS	SUPP=6;SUPP_VEC=111111;AVGLEN=29295;SVTYPE=DEL;SVMETHOD=SURVIVORv2;CHR2=FSP34_Chr01;END=308664;CIPOS=0,0;CIEND=0,0;STRANDS=+-	GT:PSV:LN:DR:ST:TY:CO	1/1:NA:29295:0,13:+-:DEL:FSP34_Chr01_279360-FSP34_Chr01_308664	1/1:NA:29295:0,25:+-:DEL:FSP34_Chr01_279360-FSP34_Chr01_308664	1/1:NA:29295:0,37:+-:DEL:FSP34_Chr01_279360-FSP34_Chr01_308664	1/1:NA:29295:0,15:+-:DEL:FSP34_Chr01_279360-FSP34_Chr01_308664	1/1:NA:29295:0,18:+-:DEL:FSP34_Chr01_279360-FSP34_Chr01_308664	1/1:NA:29295:0,38:+-:DEL:FSP34_Chr01_279360-FSP34_Chr01_308664
FSP34_Chr01	279373	TRA0074SUR	N	]FSP34_Chr09:1483532]N	.	PASS	SUPP=1;SUPP_VEC=001000;AVGLEN=100000;SVTYPE=BND;SVMETHOD=SURVIVORv2;CHR2=FSP34_Chr09;END=1483532;CIPOS=0,0;CIEND=0,0;STRANDS=--	GT:PSV:LN:DR:ST:TY:CO	0/0:NA:100000:1,0:--:TRA:FSP34_Chr01_279373-FSP34_Chr09_1483532	0/0:NA:100000:4,0:--:TRA:FSP34_Chr01_279373-FSP34_Chr09_1483532	0/1:NA:100000:4,11:--:TRA:FSP34_Chr01_279373-FSP34_Chr09_1483532	0/0:NA:100000:0,0:--:TRA:FSP34_Chr01_279373-FSP34_Chr09_1483532	0/0:NA:100000:0,0:--:TRA:FSP34_Chr01_279373-FSP34_Chr09_1483532	0/0:NA:100000:0,0:--:TRA:FSP34_Chr01_279373-FSP34_Chr09_1483532
FSP34_Chr01	280078	TRA0075SUR	N	N[FSP34_Chr08:1922128[	.	PASS	SUPP=1;SUPP_VEC=001000;AVGLEN=100000;SVTYPE=BND;SVMETHOD=SURVIVORv2;CHR2=FSP34_Chr08;END=1922128;CIPOS=0,0;CIEND=0,0;STRANDS=+-	GT:PSV:LN:DR:ST:TY:CO	0/0:NA:100000:3,0:+-:TRA:FSP34_Chr01_280078-FSP34_Chr08_1922128	0/0:NA:100000:0,0:+-:TRA:FSP34_Chr01_280078-FSP34_Chr08_1922128	1/1:NA:100000:2,14:+-:TRA:FSP34_Chr01_280078-FSP34_Chr08_1922128	0/0:NA:100000:0,0:+-:TRA:FSP34_Chr01_280078-FSP34_Chr08_1922128	0/0:NA:100000:2,0:+-:TRA:FSP34_Chr01_280078-FSP34_Chr08_1922128	0/0:NA:100000:29,0:+-:TRA:FSP34_Chr01_280078-FSP34_Chr08_1922128
FSP34_Chr01	293788	TRA0076SUR	N	]FSP34_Chr03:4051070]N	.	PASS	SUPP=1;SUPP_VEC=100000;AVGLEN=100000;SVTYPE=BND;SVMETHOD=SURVIVORv2;CHR2=FSP34_Chr03;END=4051070;CIPOS=0,0;CIEND=0,0;STRANDS=-+	GT:PSV:LN:DR:ST:TY:CO	0/1:NA:100000:24,21:-+:TRA:FSP34_Chr01_293788-FSP34_Chr03_4051070	0/0:NA:100000:31,0:-+:TRA:FSP34_Chr01_293788-FSP34_Chr03_4051070	0/0:NA:100000:38,0:-+:TRA:FSP34_Chr01_293788-FSP34_Chr03_4051070	0/0:NA:100000:7,0:-+:TRA:FSP34_Chr01_293788-FSP34_Chr03_4051070	0/0:NA:100000:21,0:-+:TRA:FSP34_Chr01_293788-FSP34_Chr03_4051070	0/0:NA:100000:21,0:-+:TRA:FSP34_Chr01_293788-FSP34_Chr03_4051070
FSP34_Chr01	296508	TRA0077SUR	N	]FSP34_Chr07:375689]N	.	PASS	SUPP=2;SUPP_VEC=011000;AVGLEN=100000;SVTYPE=BND;SVMETHOD=SURVIVORv2;CHR2=FSP34_Chr07;END=375689;CIPOS=0,0;CIEND=0,0;STRANDS=-+	GT:PSV:LN:DR:ST:TY:CO	0/0:NA:100000:22,0:-+:TRA:FSP34_Chr01_296508-FSP34_Chr07_375689	0/1:NA:100000:28,16:-+:TRA:FSP34_Chr01_296508-FSP34_Chr07_375689	1/1:NA:100000:0,1:-+:TRA:FSP34_Chr01_296508-FSP34_Chr07_375689	0/0:NA:100000:6,1:-+:TRA:FSP34_Chr01_296508-FSP34_Chr07_375689	0/0:NA:100000:0,0:-+:TRA:FSP34_Chr01_296508-FSP34_Chr07_375689	0/0:NA:100000:0,0:-+:TRA:FSP34_Chr01_296508-FSP34_Chr07_375689
FSP34_Chr01	299314	TRA0078SUR	N	N[FSP34_Chr07:2548119[	.	PASS	SUPP=1;SUPP_VEC=100000;AVGLEN=100000;SVTYPE=BND;SVMETHOD=SURVIVORv2;CHR2=FSP34_Chr07;END=2548119;CIPOS=0,0;CIEND=0,0;STRANDS=+-	GT:PSV:LN:DR:ST:TY:CO	0/1:NA:100000:33,26:+-:TRA:FSP34_Chr01_299314-FSP34_Chr07_2548119	0/0:NA:100000:24,0:+-:TRA:FSP34_Chr01_299314-FSP34_Chr07_2548119	0/0:NA:100000:31,0:+-:TRA:FSP34_Chr01_299314-FSP34_Chr07_2548119	0/0:NA:100000:9,0:+-:TRA:FSP34_Chr01_299314-FSP34_Chr07_2548119	0/0:NA:100000:20,0:+-:TRA:FSP34_Chr01_299314-FSP34_Chr07_2548119	0/0:NA:100000:22,0:+-:TRA:FSP34_Chr01_299314-FSP34_Chr07_2548119
FSP34_Chr01	308921	INS0079SUR	N	<INS>	.	PASS	SUPP=4;SUPP_VEC=001111;AVGLEN=142;SVTYPE=INS;SVMETHOD=SURVIVORv2;CHR2=FSP34_Chr01;END=309063;CIPOS=0,0;CIEND=0,0;STRANDS=+-	GT:PSV:LN:DR:ST:TY:CO	0/0:NA:142:0,0:+-:INS:FSP34_Chr01_308921-FSP34_Chr01_309063	0/0:NA:142:0,0:+-:INS:FSP34_Chr01_308921-FSP34_Chr01_309063	1/1:NA:142:1,18:+-:INS:FSP34_Chr01_308921-FSP34_Chr01_309063	1/1:NA:142:0,6:+-:INS:FSP34_Chr01_308921-FSP34_Chr01_309063	1/1:NA:142:0,9:+-:INS:FSP34_Chr01_308921-FSP34_Chr01_309063	1/1:NA:142:1,14:+-:INS:FSP34_Chr01_308921-FSP34_Chr01_309063
FSP34_Chr01	314012	INS0080SUR	N	<INS>	.	PASS	SUPP=2;SUPP_VEC=000011;AVGLEN=169;SVTYPE=INS;SVMETHOD=SURVIVORv2;CHR2=FSP34_Chr01;END=314181;CIPOS=0,0;CIEND=0,0;STRANDS=+-	GT:PSV:LN:DR:ST:TY:CO	0/0:NA:169:1,0:+-:INS:FSP34_Chr01_314012-FSP34_Chr01_314181	0/0:NA:169:3,0:+-:INS:FSP34_Chr01_314012-FSP34_Chr01_314181	0/0:NA:169:13,0:+-:INS:FSP34_Chr01_314012-FSP34_Chr01_314181	0/0:NA:169:2,0:+-:INS:FSP34_Chr01_314012-FSP34_Chr01_314181	1/1:NA:169:0,19:+-:INS:FSP34_Chr01_314012-FSP34_Chr01_314181	1/1:NA:169:0,25:+-:INS:FSP34_Chr01_314012-FSP34_Chr01_314181
FSP34_Chr01	315500	DEL0081SUR	N	<DEL>	.	PASS	SUPP=2;SUPP_VEC=110000;AVGLEN=371;SVTYPE=DEL;SVMETHOD=SURVIVORv2;CHR2=FSP34_Chr01;END=315871;CIPOS=0,0;CIEND=0,0;STRANDS=+-	GT:PSV:LN:DR:ST:TY:CO	1/1:NA:371:0,1:+-:DEL:FSP34_Chr01_315500-FSP34_Chr01_315871	1/1:NA:371:1,28:+-:DEL:FSP34_Chr01_315500-FSP34_Chr01_315871	0/0:NA:371:9,0:+-:DEL:FSP34_Chr01_315500-FSP34_Chr01_315871	0/0:NA:371:1,0:+-:DEL:FSP34_Chr01_315500-FSP34_Chr01_315871	0/0:NA:371:0,0:+-:DEL:FSP34_Chr01_315500-FSP34_Chr01_315871	0/0:NA:371:1,0:+-:DEL:FSP34_Chr01_315500-FSP34_Chr01_315871
FSP34_Chr01	317047	INS0082SUR	N	<INS>	.	PASS	SUPP=4;SUPP_VEC=100111;AVGLEN=189;SVTYPE=INS;SVMETHOD=SURVIVORv2;CHR2=FSP34_Chr01;END=317236;CIPOS=0,0;CIEND=0,0;STRANDS=+-	GT:PSV:LN:DR:ST:TY:CO	1/1:NA:189:1,24:+-:INS:FSP34_Chr01_317047-FSP34_Chr01_317236	0/0:NA:189:14,0:+-:INS:FSP34_Chr01_317047-FSP34_Chr01_317236	0/0:NA:189:4,0:+-:INS:FSP34_Chr01_317047-FSP34_Chr01_317236	1/1:NA:189:0,11:+-:INS:FSP34_Chr01_317047-FSP34_Chr01_317236	1/1:NA:189:1,19:+-:INS:FSP34_Chr01_317047-FSP34_Chr01_317236	1/1:NA:189:0,37:+-:INS:FSP34_Chr01_317047-FSP34_Chr01_317236
FSP34_Chr01	333890	DEL0083SUR	N	<DEL>	.	PASS	SUPP=2;SUPP_VEC=000011;AVGLEN=1506;SVTYPE=DEL;SVMETHOD=SURVIVORv2;CHR2=FSP34_Chr01;END=335396;CIPOS=0,0;CIEND=0,0;STRANDS=+-	GT:PSV:LN:DR:ST:TY:CO	0/0:NA:1506:22,0:+-:DEL:FSP34_Chr01_333890-FSP34_Chr01_335396	0/0:NA:1506:28,0:+-:DEL:FSP34_Chr01_333890-FSP34_Chr01_335396	0/0:NA:1506:34,0:+-:DEL:FSP34_Chr01_333890-FSP34_Chr01_335396	0/0:NA:1506:5,0:+-:DEL:FSP34_Chr01_333890-FSP34_Chr01_335396	1/1:NA:1506:0,25:+-:DEL:FSP34_Chr01_333890-FSP34_Chr01_335396	1/1:NA:1506:0,35:+-:DEL:FSP34_Chr01_333890-FSP34_Chr01_335396
FSP34_Chr01	348152	DEL0084SUR	N	<DEL>	.	PASS	SUPP=4;SUPP_VEC=010111;AVGLEN=105;SVTYPE=DEL;SVMETHOD=SURVIVORv2;CHR2=FSP34_Chr01;END=348257;CIPOS=0,0;CIEND=0,0;STRANDS=+-	GT:PSV:LN:DR:ST:TY:CO	0/0:NA:105:12,0:+-:DEL:FSP34_Chr01_348152-FSP34_Chr01_348257	1/1:NA:105:1,18:+-:DEL:FSP34_Chr01_348152-FSP34_Chr01_348257	0/0:NA:105:12,0:+-:DEL:FSP34_Chr01_348152-FSP34_Chr01_348257	1/1:NA:105:0,13:+-:DEL:FSP34_Chr01_348152-FSP34_Chr01_348257	1/1:NA:105:1,38:+-:DEL:FSP34_Chr01_348152-FSP34_Chr01_348257	1/1:NA:105:1,56:+-:DEL:FSP34_Chr01_348152-FSP34_Chr01_348257
FSP34_Chr01	349391	DEL0085SUR	N	<DEL>	.	PASS	SUPP=3;SUPP_VEC=101100;AVGLEN=245;SVTYPE=DEL;SVMETHOD=SURVIVORv2;CHR2=FSP34_Chr01;END=349636;CIPOS=0,0;CIEND=0,0;STRANDS=+-	GT:PSV:LN:DR:ST:TY:CO	1/1:NA:245:0,33:+-:DEL:FSP34_Chr01_349391-FSP34_Chr01_349636	0/0:NA:245:1,0:+-:DEL:FSP34_Chr01_349391-FSP34_Chr01_349636	1/1:NA:245:0,15:+-:DEL:FSP34_Chr01_349391-FSP34_Chr01_349636	0/1:NA:245:1,2:+-:DEL:FSP34_Chr01_349391-FSP34_Chr01_349636	0/0:NA:245:5,0:+-:DEL:FSP34_Chr01_349391-FSP34_Chr01_349636	0/0:NA:245:9,0:+-:DEL:FSP34_Chr01_349391-FSP34_Chr01_349636
FSP34_Chr01	352544	INS0086SUR	N	<INS>	.	PASS	SUPP=3;SUPP_VEC=111000;AVGLEN=348;SVTYPE=INS;SVMETHOD=SURVIVORv2;CHR2=FSP34_Chr01;END=352892;CIPOS=0,0;CIEND=0,0;STRANDS=+-	GT:PSV:LN:DR:ST:TY:CO	0/1:NA:348:7,25:+-:INS:FSP34_Chr01_352544-FSP34_Chr01_352892	0/1:NA:348:5,11:+-:INS:FSP34_Chr01_352544-FSP34_Chr01_352892	0/1:NA:348:3,11:+-:INS:FSP34_Chr01_352544-FSP34_Chr01_352892	0/0:NA:348:0,0:+-:INS:FSP34_Chr01_352544-FSP34_Chr01_352892	0/0:NA:348:12,0:+-:INS:FSP34_Chr01_352544-FSP34_Chr01_352892	0/0:NA:348:11,0:+-:INS:FSP34_Chr01_352544-FSP34_Chr01_352892
FSP34_Chr01	352944	TRA0087SUR	N	]FSP34_Chr07:378488]N	.	PASS	SUPP=1;SUPP_VEC=000100;AVGLEN=100000;SVTYPE=BND;SVMETHOD=SURVIVORv2;CHR2=FSP34_Chr07;END=378488;CIPOS=0,0;CIEND=0,0;STRANDS=-+	GT:PSV:LN:DR:ST:TY:CO	0/0:NA:100000:0,0:-+:TRA:FSP34_Chr01_352944-FSP34_Chr07_378488	0/0:NA:100000:0,0:-+:TRA:FSP34_Chr01_352944-FSP34_Chr07_378488	0/0:NA:100000:0,0:-+:TRA:FSP34_Chr01_352944-FSP34_Chr07_378488	1/1:NA:100000:0,13:-+:TRA:FSP34_Chr01_352944-FSP34_Chr07_378488	0/0:NA:100000:0,0:-+:TRA:FSP34_Chr01_352944-FSP34_Chr07_378488	0/0:NA:100000:0,0:-+:TRA:FSP34_Chr01_352944-FSP34_Chr07_378488
FSP34_Chr01	358744	DEL0088SUR	N	<DEL>	.	PASS	SUPP=5;SUPP_VEC=111011;AVGLEN=5242;SVTYPE=DEL;SVMETHOD=SURVIVORv2;CHR2=FSP34_Chr01;END=363984;CIPOS=0,0;CIEND=0,0;STRANDS=+-	GT:PSV:LN:DR:ST:TY:CO	1/1:NA:5242:0,12:+-:DEL:FSP34_Chr01_358744-FSP34_Chr01_363984	1/1:NA:5242:0,13:+-:DEL:FSP34_Chr01_358744-FSP34_Chr01_363984	1/1:NA:5242:0,16:+-:DEL:FSP34_Chr01_358744-FSP34_Chr01_363984	0/0:NA:5242:5,0:+-:DEL:FSP34_Chr01_358744-FSP34_Chr01_363984	1/1:NA:5242:0,5:+-:DEL:FSP34_Chr01_358744-FSP34_Chr01_363984	1/1:NA:5242:0,17:+-:DEL:FSP34_Chr01_358744-FSP34_Chr01_363984
FSP34_Chr01	367762	DEL0089SUR	N	<DEL>	.	PASS	SUPP=3;SUPP_VEC=110001;AVGLEN=230;SVTYPE=DEL;SVMETHOD=SURVIVORv2;CHR2=FSP34_Chr01;END=367992;CIPOS=0,0;CIEND=0,0;STRANDS=+-	GT:PSV:LN:DR:ST:TY:CO	0/1:NA:230:3,4:+-:DEL:FSP34_Chr01_367762-FSP34_Chr01_367992	0/1:NA:230:3,6:+-:DEL:FSP34_Chr01_367762-FSP34_Chr01_367992	0/0:NA:230:5,0:+-:DEL:FSP34_Chr01_367762-FSP34_Chr01_367992	0/0:NA:230:8,0:+-:DEL:FSP34_Chr01_367762-FSP34_Chr01_367992	0/0:NA:230:7,2:+-:DEL:FSP34_Chr01_367762-FSP34_Chr01_367992	0/1:NA:230:9,20:+-:DEL:FSP34_Chr01_367762-FSP34_Chr01_367992
FSP34_Chr01	373024	DEL0090SUR	N	<DEL>	.	PASS	SUPP=3;SUPP_VEC=111000;AVGLEN=2456;SVTYPE=DEL;SVMETHOD=SURVIVORv2;CHR2=FSP34_Chr01;END=375480;CIPOS=0,0;CIEND=0,0;STRANDS=+-	GT:PSV:LN:DR:ST:TY:CO	1/1:NA:2456:0,12:+-:DEL:FSP34_Chr01_373024-FSP34_Chr01_375480	1/1:NA:2456:0,7:+-:DEL:FSP34_Chr01_373024-FSP34_Chr01_375480	1/1:NA:2456:0,8:+-:DEL:FSP34_Chr01_373024-FSP34_Chr01_375480	0/0:NA:2456:8,0:+-:DEL:FSP34_Chr01_373024-FSP34_Chr01_375480	0/0:NA:2456:32,0:+-:DEL:FSP34_Chr01_373024-FSP34_Chr01_375480	0/0:NA:2456:37,0:+-:DEL:FSP34_Chr01_373024-FSP34_Chr01_375480
FSP34_Chr01	375481	INV0091SUR	N	<INV>	.	PASS	SUPP=3;SUPP_VEC=111000;AVGLEN=720;SVTYPE=INV;SVMETHOD=SURVIVORv2;CHR2=FSP34_Chr01;END=376201;CIPOS=0,0;CIEND=0,0;STRANDS=--	GT:PSV:LN:DR:ST:TY:CO	1/1:NA:720:0,13:--:INV:FSP34_Chr01_375481-FSP34_Chr01_376201	1/1:NA:720:0,9:--:INV:FSP34_Chr01_375481-FSP34_Chr01_376201	1/1:NA:720:0,10:--:INV:FSP34_Chr01_375481-FSP34_Chr01_376201	0/0:NA:720:1,0:--:INV:FSP34_Chr01_375481-FSP34_Chr01_376201	0/0:NA:720:6,0:--:INV:FSP34_Chr01_375481-FSP34_Chr01_376201	0/0:NA:720:2,0:--:INV:FSP34_Chr01_375481-FSP34_Chr01_376201
FSP34_Chr01	376202	DEL0092SUR	N	<DEL>	.	PASS	SUPP=3;SUPP_VEC=111000;AVGLEN=5657;SVTYPE=DEL;SVMETHOD=SURVIVORv2;CHR2=FSP34_Chr01;END=381859;CIPOS=0,0;CIEND=0,0;STRANDS=+-	GT:PSV:LN:DR:ST:TY:CO	1/1:NA:5657:0,13:+-:DEL:FSP34_Chr01_376202-FSP34_Chr01_381859	1/1:NA:5657:0,9:+-:DEL:FSP34_Chr01_376202-FSP34_Chr01_381859	1/1:NA:5657:0,10:+-:DEL:FSP34_Chr01_376202-FSP34_Chr01_381859	0/0:NA:5657:7,0:+-:DEL:FSP34_Chr01_376202-FSP34_Chr01_381859	0/0:NA:5657:7,0:+-:DEL:FSP34_Chr01_376202-FSP34_Chr01_381859	0/0:NA:5657:4,0:+-:DEL:FSP34_Chr01_376202-FSP34_Chr01_381859
FSP34_Chr01	387973	INS0093SUR	N	<INS>	.	PASS	SUPP=5;SUPP_VEC=110111;AVGLEN=150;SVTYPE=INS;SVMETHOD=SURVIVORv2;CHR2=FSP34_Chr01;END=388123;CIPOS=0,0;CIEND=0,0;STRANDS=+-	GT:PSV:LN:DR:ST:TY:CO	1/1:NA:150:5,22:+-:INS:FSP34_Chr01_387973-FSP34_Chr01_388123	1/1:NA:150:1,24:+-:INS:FSP34_Chr01_387973-FSP34_Chr01_388123	0/0:NA:150:15,0:+-:INS:FSP34_Chr01_387973-FSP34_Chr01_388123	1/1:NA:150:0,5:+-:INS:FSP34_Chr01_387973-FSP34_Chr01_388123	1/1:NA:150:1,16:+-:INS:FSP34_Chr01_387973-FSP34_Chr01_388123	1/1:NA:150:5,41:+-:INS:FSP34_Chr01_387973-FSP34_Chr01_388123
FSP34_Chr01	397255	DEL0094SUR	N	<DEL>	.	PASS	SUPP=5;SUPP_VEC=111011;AVGLEN=2597;SVTYPE=DEL;SVMETHOD=SURVIVORv2;CHR2=FSP34_Chr01;END=399853;CIPOS=0,0;CIEND=0,0;STRANDS=+-	GT:PSV:LN:DR:ST:TY:CO	1/1:NA:2597:0,36:+-:DEL:FSP34_Chr01_397255-FSP34_Chr01_399853	1/1:NA:2597:0,28:+-:DEL:FSP34_Chr01_397255-FSP34_Chr01_399853	1/1:NA:2597:0,34:+-:DEL:FSP34_Chr01_397255-FSP34_Chr01_399853	0/0:NA:2597:5,0:+-:DEL:FSP34_Chr01_397255-FSP34_Chr01_399853	1/1:NA:2597:0,12:+-:DEL:FSP34_Chr01_397255-FSP34_Chr01_399853	1/1:NA:2597:0,56:+-:DEL:FSP34_Chr01_397255-FSP34_Chr01_399853
FSP34_Chr01	405653	INS0095SUR	N	<INS>	.	PASS	SUPP=3;SUPP_VEC=001011;AVGLEN=165;SVTYPE=INS;SVMETHOD=SURVIVORv2;CHR2=FSP34_Chr01;END=405818;CIPOS=0,0;CIEND=0,0;STRANDS=+-	GT:PSV:LN:DR:ST:TY:CO	0/0:NA:165:26,0:+-:INS:FSP34_Chr01_405653-FSP34_Chr01_405818	0/0:NA:165:20,0:+-:INS:FSP34_Chr01_405653-FSP34_Chr01_405818	1/1:NA:165:3,33:+-:INS:FSP34_Chr01_405653-FSP34_Chr01_405818	0/0:NA:165:0,0:+-:INS:FSP34_Chr01_405653-FSP34_Chr01_405818	1/1:NA:165:0,39:+-:INS:FSP34_Chr01_405653-FSP34_Chr01_405818	1/1:NA:165:7,36:+-:INS:FSP34_Chr01_405653-FSP34_Chr01_405818
FSP34_Chr01	408286	DEL0096SUR	N	<DEL>	.	PASS	SUPP=1;SUPP_VEC=000100;AVGLEN=4866;SVTYPE=DEL;SVMETHOD=SURVIVORv2;CHR2=FSP34_Chr01;END=413152;CIPOS=0,0;CIEND=0,0;STRANDS=+-	GT:PSV:LN:DR:ST:TY:CO	0/0:NA:4866:18,0:+-:DEL:FSP34_Chr01_408286-FSP34_Chr01_413152	0/0:NA:4866:20,0:+-:DEL:FSP34_Chr01_408286-FSP34_Chr01_413152	0/0:NA:4866:20,0:+-:DEL:FSP34_Chr01_408286-FSP34_Chr01_413152	1/1:NA:4866:0,18:+-:DEL:FSP34_Chr01_408286-FSP34_Chr01_413152	0/0:NA:4866:20,0:+-:DEL:FSP34_Chr01_408286-FSP34_Chr01_413152	0/0:NA:4866:25,0:+-:DEL:FSP34_Chr01_408286-FSP34_Chr01_413152
FSP34_Chr01	416481	DEL0097SUR	N	<DEL>	.	PASS	SUPP=1;SUPP_VEC=000100;AVGLEN=1409;SVTYPE=DEL;SVMETHOD=SURVIVORv2;CHR2=FSP34_Chr01;END=417890;CIPOS=0,0;CIEND=0,0;STRANDS=+-	GT:PSV:LN:DR:ST:TY:CO	0/0:NA:1409:6,0:+-:DEL:FSP34_Chr01_416481-FSP34_Chr01_417890	0/0:NA:1409:10,0:+-:DEL:FSP34_Chr01_416481-FSP34_Chr01_417890	0/0:NA:1409:3,0:+-:DEL:FSP34_Chr01_416481-FSP34_Chr01_417890	1/1:NA:1409:0,13:+-:DEL:FSP34_Chr01_416481-FSP34_Chr01_417890	0/0:NA:1409:23,0:+-:DEL:FSP34_Chr01_416481-FSP34_Chr01_417890	0/0:NA:1409:24,0:+-:DEL:FSP34_Chr01_416481-FSP34_Chr01_417890
FSP34_Chr01	420982	INS0098SUR	N	<INS>	.	PASS	SUPP=0;SUPP_VEC=000000;AVGLEN=4155;SVTYPE=INS;SVMETHOD=SURVIVORv2;CHR2=FSP34_Chr01;END=425130;CIPOS=0,0;CIEND=0,0;STRANDS=+-	GT:PSV:LN:DR:ST:TY:CO	0/0:NA:4155:41,0:+-:INS:FSP34_Chr01_420982-FSP34_Chr01_425130	0/0:NA:4155:14,0:+-:INS:FSP34_Chr01_420982-FSP34_Chr01_425130	0/0:NA:4155:16,0:+-:INS:FSP34_Chr01_420982-FSP34_Chr01_425130	0/0:NA:4155:9,0:+-:INS:FSP34_Chr01_420982-FSP34_Chr01_425130	0/0:NA:4155:18,0:+-:INS:FSP34_Chr01_420982-FSP34_Chr01_425130	0/0:NA:4155:19,0:+-:INS:FSP34_Chr01_420982-FSP34_Chr01_425130
FSP34_Chr01	423601	DEL0099SUR	N	<DEL>	.	PASS	SUPP=2;SUPP_VEC=000011;AVGLEN=75;SVTYPE=DEL;SVMETHOD=SURVIVORv2;CHR2=FSP34_Chr01;END=423676;CIPOS=0,0;CIEND=0,0;STRANDS=+-	GT:PSV:LN:DR:ST:TY:CO	0/0:NA:75:37,0:+-:DEL:FSP34_Chr01_423601-FSP34_Chr01_423676	0/0:NA:75:4,0:+-:DEL:FSP34_Chr01_423601-FSP34_Chr01_423676	0/0:NA:75:1,0:+-:DEL:FSP34_Chr01_423601-FSP34_Chr01_423676	0/0:NA:75:0,0:+-:DEL:FSP34_Chr01_423601-FSP34_Chr01_423676	0/1:NA:75:7,15:+-:DEL:FSP34_Chr01_423601-FSP34_Chr01_423676	0/1:NA:75:13,17:+-:DEL:FSP34_Chr01_423601-FSP34_Chr01_423676
FSP34_Chr01	424418	TRA00100SUR	N	N[FSP34_Chr02:5011652[	.	PASS	SUPP=2;SUPP_VEC=011000;AVGLEN=100000;SVTYPE=BND;SVMETHOD=SURVIVORv2;CHR2=FSP34_Chr02;END=5011652;CIPOS=0,0;CIEND=0,0;STRANDS=++	GT:PSV:LN:DR:ST:TY:CO	0/0:NA:100000:0,0:++:TRA:FSP34_Chr01_424418-FSP34_Chr02_5011652	1/1:NA:100000:0,11:++:TRA:FSP34_Chr01_424418-FSP34_Chr02_5011652	1/1:NA:100000:1,12:++:TRA:FSP34_Chr01_424418-FSP34_Chr02_5011652	0/0:NA:100000:0,0:++:TRA:FSP34_Chr01_424418-FSP34_Chr02_5011652	0/0:NA:100000:4,0:++:TRA:FSP34_Chr01_424418-FSP34_Chr02_5011652	0/0:NA:100000:7,0:++:TRA:FSP34_Chr01_424418-FSP34_Chr02_5011652
FSP34_Chr01	448535	DEL00101SUR	N	<DEL>	.	PASS	SUPP=1;SUPP_VEC=001000;AVGLEN=2368;SVTYPE=DEL;SVMETHOD=SURVIVORv2;CHR2=FSP34_Chr01;END=450903;CIPOS=0,0;CIEND=0,0;STRANDS=+-	GT:PSV:LN:DR:ST:TY:CO	0/0:NA:2368:18,0:+-:DEL:FSP34_Chr01_448535-FSP34_Chr01_450903	0/0:NA:2368:21,5:+-:DEL:FSP34_Chr01_448535-FSP34_Chr01_450903	0/1:NA:2368:12,11:+-:DEL:FSP34_Chr01_448535-FSP34_Chr01_450903	0/0:NA:2368:12,0:+-:DEL:FSP34_Chr01_448535-FSP34_Chr01_450903	0/0:NA:2368:22,0:+-:DEL:FSP34_Chr01_448535-FSP34_Chr01_450903	0/0:NA:2368:43,0:+-:DEL:FSP34_Chr01_448535-FSP34_Chr01_450903
FSP34_Chr01	479538	INS00102SUR	N	<INS>	.	PASS	SUPP=6;SUPP_VEC=111111;AVGLEN=195;SVTYPE=INS;SVMETHOD=SURVIVORv2;CHR2=FSP34_Chr01;END=479727;CIPOS=0,0;CIEND=0,0;STRANDS=+-	GT:PSV:LN:DR:ST:TY:CO	1/1:NA:195:1,29:+-:INS:FSP34_Chr01_479538-FSP34_Chr01_479727	1/1:NA:195:5,27:+-:INS:FSP34_Chr01_479538-FSP34_Chr01_479727	1/1:NA:195:1,40:+-:INS:FSP34_Chr01_479538-FSP34_Chr01_479727	1/1:NA:195:1,11:+-:INS:FSP34_Chr01_479538-FSP34_Chr01_479727	1/1:NA:195:5,22:+-:INS:FSP34_Chr01_479538-FSP34_Chr01_479727	1/1:NA:195:1,40:+-:INS:FSP34_Chr01_479538-FSP34_Chr01_479727
FSP34_Chr01	493442	DEL00103SUR	N	<DEL>	.	PASS	SUPP=5;SUPP_VEC=101111;AVGLEN=32;SVTYPE=DEL;SVMETHOD=SURVIVORv2;CHR2=FSP34_Chr01;END=493474;CIPOS=0,0;CIEND=0,0;STRANDS=+-	GT:PSV:LN:DR:ST:TY:CO	1/1:NA:32:0,21:+-:DEL:FSP34_Chr01_493442-FSP34_Chr01_493474	0/0:NA:32:26,0:+-:DEL:FSP34_Chr01_493442-FSP34_Chr01_493474	1/1:NA:32:0,32:+-:DEL:FSP34_Chr01_493442-FSP34_Chr01_493474	1/1:NA:32:0,8:+-:DEL:FSP34_Chr01_493442-FSP34_Chr01_493474	1/1:NA:32:0,19:+-:DEL:FSP34_Chr01_493442-FSP34_Chr01_493474	1/1:NA:32:0,46:+-:DEL:FSP34_Chr01_493442-FSP34_Chr01_493474
FSP34_Chr01	507937	DEL00104SUR	N	<DEL>	.	PASS	SUPP=2;SUPP_VEC=000011;AVGLEN=555;SVTYPE=DEL;SVMETHOD=SURVIVORv2;CHR2=FSP34_Chr01;END=508492;CIPOS=0,0;CIEND=0,0;STRANDS=+-	GT:PSV:LN:DR:ST:TY:CO	0/0:NA:555:3,0:+-:DEL:FSP34_Chr01_507937-FSP34_Chr01_508492	0/0:NA:555:12,0:+-:DEL:FSP34_Chr01_507937-FSP34_Chr01_508492	0/0:NA:555:1,0:+-:DEL:FSP34_Chr01_507937-FSP34_Chr01_508492	0/0:NA:555:1,0:+-:DEL:FSP34_Chr01_507937-FSP34_Chr01_508492	1/1:NA:555:0,27:+-:DEL:FSP34_Chr01_507937-FSP34_Chr01_508492	1/1:NA:555:0,25:+-:DEL:FSP34_Chr01_507937-FSP34_Chr01_508492
FSP34_Chr01	508543	INS00105SUR	N	<INS>	.	PASS	SUPP=4;SUPP_VEC=111100;AVGLEN=123;SVTYPE=INS;SVMETHOD=SURVIVORv2;CHR2=FSP34_Chr01;END=508666;CIPOS=0,0;CIEND=0,0;STRANDS=+-	GT:PSV:LN:DR:ST:TY:CO	1/1:NA:123:0,25:+-:INS:FSP34_Chr01_508543-FSP34_Chr01_508666	1/1:NA:123:0,16:+-:INS:FSP34_Chr01_508543-FSP34_Chr01_508666	1/1:NA:123:0,37:+-:INS:FSP34_Chr01_508543-FSP34_Chr01_508666	1/1:NA:123:0,8:+-:INS:FSP34_Chr01_508543-FSP34_Chr01_508666	0/0:NA:123:0,0:+-:INS:FSP34_Chr01_508543-FSP34_Chr01_508666	0/0:NA:123:0,0:+-:INS:FSP34_Chr01_508543-FSP34_Chr01_508666
FSP34_Chr01	523346	INS00106SUR	N	<INS>	.	PASS	SUPP=0;SUPP_VEC=000000;AVGLEN=1304;SVTYPE=INS;SVMETHOD=SURVIVORv2;CHR2=FSP34_Chr01;END=524627;CIPOS=0,0;CIEND=0,0;STRANDS=+-	GT:PSV:LN:DR:ST:TY:CO	0/0:NA:1304:4,0:+-:INS:FSP34_Chr01_523346-FSP34_Chr01_524627	0/0:NA:1304:1,0:+-:INS:FSP34_Chr01_523346-FSP34_Chr01_524627	0/0:NA:1304:11,0:+-:INS:FSP34_Chr01_523346-FSP34_Chr01_524627	0/0:NA:1304:4,0:+-:INS:FSP34_Chr01_523346-FSP34_Chr01_524627	0/0:NA:1304:12,0:+-:INS:FSP34_Chr01_523346-FSP34_Chr01_524627	0/0:NA:1304:13,0:+-:INS:FSP34_Chr01_523346-FSP34_Chr01_524627
FSP34_Chr01	530922	DEL00107SUR	N	<DEL>	.	PASS	SUPP=1;SUPP_VEC=000100;AVGLEN=62;SVTYPE=DEL;SVMETHOD=SURVIVORv2;CHR2=FSP34_Chr01;END=530984;CIPOS=0,0;CIEND=0,0;STRANDS=+-	GT:PSV:LN:DR:ST:TY:CO	0/0:NA:62:24,0:+-:DEL:FSP34_Chr01_530922-FSP34_Chr01_530984	0/0:NA:62:0,0:+-:DEL:FSP34_Chr01_530922-FSP34_Chr01_530984	0/0:NA:62:17,0:+-:DEL:FSP34_Chr01_530922-FSP34_Chr01_530984	1/1:NA:62:0,14:+-:DEL:FSP34_Chr01_530922-FSP34_Chr01_530984	0/0:NA:62:23,0:+-:DEL:FSP34_Chr01_530922-FSP34_Chr01_530984	0/0:NA:62:26,0:+-:DEL:FSP34_Chr01_530922-FSP34_Chr01_530984
FSP34_Chr01	530985	INS00108SUR	N	<INS>	.	PASS	SUPP=1;SUPP_VEC=010000;AVGLEN=62;SVTYPE=INS;SVMETHOD=SURVIVORv2;CHR2=FSP34_Chr01;END=531047;CIPOS=0,0;CIEND=0,0;STRANDS=+-	GT:PSV:LN:DR:ST:TY:CO	0/0:NA:62:0,0:+-:INS:FSP34_Chr01_530985-FSP34_Chr01_531047	1/1:NA:62:0,26:+-:INS:FSP34_Chr01_530985-FSP34_Chr01_531047	0/0:NA:62:0,0:+-:INS:FSP34_Chr01_530985-FSP34_Chr01_531047	0/0:NA:62:0,0:+-:INS:FSP34_Chr01_530985-FSP34_Chr01_531047	0/0:NA:62:0,0:+-:INS:FSP34_Chr01_530985-FSP34_Chr01_531047	0/0:NA:62:0,0:+-:INS:FSP34_Chr01_530985-FSP34_Chr01_531047
FSP34_Chr01	553824	DEL00109SUR	N	<DEL>	.	PASS	SUPP=3;SUPP_VEC=000111;AVGLEN=33;SVTYPE=DEL;SVMETHOD=SURVIVORv2;CHR2=FSP34_Chr01;END=553857;CIPOS=0,0;CIEND=0,0;STRANDS=+-	GT:PSV:LN:DR:ST:TY:CO	0/0:NA:33:42,0:+-:DEL:FSP34_Chr01_553824-FSP34_Chr01_553857	0/0:NA:33:23,0:+-:DEL:FSP34_Chr01_553824-FSP34_Chr01_553857	0/0:NA:33:30,0:+-:DEL:FSP34_Chr01_553824-FSP34_Chr01_553857	1/1:NA:33:0,12:+-:DEL:FSP34_Chr01_553824-FSP34_Chr01_553857	1/1:NA:33:0,29:+-:DEL:FSP34_Chr01_553824-FSP34_Chr01_553857	1/1:NA:33:1,37:+-:DEL:FSP34_Chr01_553824-FSP34_Chr01_553857
FSP34_Chr01	590011	DEL00110SUR	N	<DEL>	.	PASS	SUPP=1;SUPP_VEC=001000;AVGLEN=174;SVTYPE=DEL;SVMETHOD=SURVIVORv2;CHR2=FSP34_Chr01;END=590185;CIPOS=0,0;CIEND=0,0;STRANDS=+-	GT:PSV:LN:DR:ST:TY:CO	0/0:NA:174:37,0:+-:DEL:FSP34_Chr01_590011-FSP34_Chr01_590185	0/0:NA:174:43,0:+-:DEL:FSP34_Chr01_590011-FSP34_Chr01_590185	1/1:NA:174:1,31:+-:DEL:FSP34_Chr01_590011-FSP34_Chr01_590185	0/0:NA:174:6,0:+-:DEL:FSP34_Chr01_590011-FSP34_Chr01_590185	0/0:NA:174:24,0:+-:DEL:FSP34_Chr01_590011-FSP34_Chr01_590185	0/0:NA:174:42,0:+-:DEL:FSP34_Chr01_590011-FSP34_Chr01_590185
FSP34_Chr01	597121	DEL00111SUR	N	<DEL>	.	PASS	SUPP=1;SUPP_VEC=000100;AVGLEN=45;SVTYPE=DEL;SVMETHOD=SURVIVORv2;CHR2=FSP34_Chr01;END=597166;CIPOS=0,0;CIEND=0,0;STRANDS=+-	GT:PSV:LN:DR:ST:TY:CO	0/0:NA:45:17,0:+-:DEL:FSP34_Chr01_597121-FSP34_Chr01_597166	0/0:NA:45:18,0:+-:DEL:FSP34_Chr01_597121-FSP34_Chr01_597166	0/0:NA:45:28,0:+-:DEL:FSP34_Chr01_597121-FSP34_Chr01_597166	1/1:NA:45:0,14:+-:DEL:FSP34_Chr01_597121-FSP34_Chr01_597166	0/0:NA:45:17,0:+-:DEL:FSP34_Chr01_597121-FSP34_Chr01_597166	0/0:NA:45:49,0:+-:DEL:FSP34_Chr01_597121-FSP34_Chr01_597166
FSP34_Chr01	642850	DEL00112SUR	N	<DEL>	.	PASS	SUPP=6;SUPP_VEC=111111;AVGLEN=46;SVTYPE=DEL;SVMETHOD=SURVIVORv2;CHR2=FSP34_Chr01;END=642896;CIPOS=0,0;CIEND=0,0;STRANDS=+-	GT:PSV:LN:DR:ST:TY:CO	1/1:NA:46:0,26:+-:DEL:FSP34_Chr01_642850-FSP34_Chr01_642896	1/1:NA:46:0,22:+-:DEL:FSP34_Chr01_642850-FSP34_Chr01_642896	1/1:NA:46:0,24:+-:DEL:FSP34_Chr01_642850-FSP34_Chr01_642896	1/1:NA:46:0,9:+-:DEL:FSP34_Chr01_642850-FSP34_Chr01_642896	1/1:NA:46:0,31:+-:DEL:FSP34_Chr01_642850-FSP34_Chr01_642896	1/1:NA:46:0,34:+-:DEL:FSP34_Chr01_642850-FSP34_Chr01_642896
FSP34_Chr01	673631	TRA00113SUR	N	N[FSP34_Chr08:1654028[	.	PASS	SUPP=0;SUPP_VEC=000000;AVGLEN=100000;SVTYPE=BND;SVMETHOD=SURVIVORv2;CHR2=FSP34_Chr08;END=1654028;CIPOS=0,0;CIEND=0,0;STRANDS=++	GT:PSV:LN:DR:ST:TY:CO	0/0:NA:100000:40,0:++:TRA:FSP34_Chr01_673631-FSP34_Chr08_1654028	0/0:NA:100000:41,0:++:TRA:FSP34_Chr01_673631-FSP34_Chr08_1654028	0/0:NA:100000:34,0:++:TRA:FSP34_Chr01_673631-FSP34_Chr08_1654028	0/0:NA:100000:11,0:++:TRA:FSP34_Chr01_673631-FSP34_Chr08_1654028	0/0:NA:100000:15,0:++:TRA:FSP34_Chr01_673631-FSP34_Chr08_1654028	0/0:NA:100000:46,11:++:TRA:FSP34_Chr01_673631-FSP34_Chr08_1654028
FSP34_Chr01	742499	DEL00114SUR	N	<DEL>	.	PASS	SUPP=0;SUPP_VEC=000000;AVGLEN=790736;SVTYPE=DEL;SVMETHOD=SURVIVORv2;CHR2=FSP34_Chr01;END=1533235;CIPOS=0,0;CIEND=0,0;STRANDS=+-	GT:PSV:LN:DR:ST:TY:CO	0/0:NA:790736:34,0:+-:DEL:FSP34_Chr01_742499-FSP34_Chr01_1533235	0/0:NA:790736:38,0:+-:DEL:FSP34_Chr01_742499-FSP34_Chr01_1533235	0/0:NA:790736:44,0:+-:DEL:FSP34_Chr01_742499-FSP34_Chr01_1533235	0/0:NA:790736:7,0:+-:DEL:FSP34_Chr01_742499-FSP34_Chr01_1533235	0/0:NA:790736:26,0:+-:DEL:FSP34_Chr01_742499-FSP34_Chr01_1533235	0/0:NA:790736:38,0:+-:DEL:FSP34_Chr01_742499-FSP34_Chr01_1533235
FSP34_Chr01	772476	DEL00115SUR	N	<DEL>	.	PASS	SUPP=3;SUPP_VEC=000111;AVGLEN=2359;SVTYPE=DEL;SVMETHOD=SURVIVORv2;CHR2=FSP34_Chr01;END=774836;CIPOS=0,0;CIEND=0,0;STRANDS=+-	GT:PSV:LN:DR:ST:TY:CO	0/0:NA:2359:39,0:+-:DEL:FSP34_Chr01_772476-FSP34_Chr01_774836	0/0:NA:2359:31,0:+-:DEL:FSP34_Chr01_772476-FSP34_Chr01_774836	0/0:NA:2359:1,0:+-:DEL:FSP34_Chr01_772476-FSP34_Chr01_774836	1/1:NA:2359:0,12:+-:DEL:FSP34_Chr01_772476-FSP34_Chr01_774836	1/1:NA:2359:0,15:+-:DEL:FSP34_Chr01_772476-FSP34_Chr01_774836	1/1:NA:2359:0,35:+-:DEL:FSP34_Chr01_772476-FSP34_Chr01_774836
FSP34_Chr01	773508	DEL00116SUR	N	<DEL>	.	PASS	SUPP=1;SUPP_VEC=001000;AVGLEN=1214;SVTYPE=DEL;SVMETHOD=SURVIVORv2;CHR2=FSP34_Chr01;END=774722;CIPOS=0,0;CIEND=0,0;STRANDS=+-	GT:PSV:LN:DR:ST:TY:CO	0/0:NA:1214:1,0:+-:DEL:FSP34_Chr01_773508-FSP34_Chr01_774722	0/0:NA:1214:7,0:+-:DEL:FSP34_Chr01_773508-FSP34_Chr01_774722	1/1:NA:1214:0,34:+-:DEL:FSP34_Chr01_773508-FSP34_Chr01_774722	0/0:NA:1214:0,0:+-:DEL:FSP34_Chr01_773508-FSP34_Chr01_774722	0/0:NA:1214:0,0:+-:DEL:FSP34_Chr01_773508-FSP34_Chr01_774722	0/0:NA:1214:0,0:+-:DEL:FSP34_Chr01_773508-FSP34_Chr01_774722
FSP34_Chr01	803889	INS00117SUR	N	<INS>	.	PASS	SUPP=1;SUPP_VEC=010000;AVGLEN=54;SVTYPE=INS;SVMETHOD=SURVIVORv2;CHR2=FSP34_Chr01;END=803943;CIPOS=0,0;CIEND=0,0;STRANDS=+-	GT:PSV:LN:DR:ST:TY:CO	0/0:NA:54:28,0:+-:INS:FSP34_Chr01_803889-FSP34_Chr01_803943	1/1:NA:54:0,20:+-:INS:FSP34_Chr01_803889-FSP34_Chr01_803943	0/0:NA:54:36,0:+-:INS:FSP34_Chr01_803889-FSP34_Chr01_803943	0/0:NA:54:10,0:+-:INS:FSP34_Chr01_803889-FSP34_Chr01_803943	0/0:NA:54:28,0:+-:INS:FSP34_Chr01_803889-FSP34_Chr01_803943	0/0:NA:54:35,0:+-:INS:FSP34_Chr01_803889-FSP34_Chr01_803943
FSP34_Chr01	833592	DEL00118SUR	N	<DEL>	.	PASS	SUPP=1;SUPP_VEC=001000;AVGLEN=66;SVTYPE=DEL;SVMETHOD=SURVIVORv2;CHR2=FSP34_Chr01;END=833658;CIPOS=0,0;CIEND=0,0;STRANDS=+-	GT:PSV:LN:DR:ST:TY:CO	0/0:NA:66:10,0:+-:DEL:FSP34_Chr01_833592-FSP34_Chr01_833658	0/0:NA:66:19,0:+-:DEL:FSP34_Chr01_833592-FSP34_Chr01_833658	1/1:NA:66:0,37:+-:DEL:FSP34_Chr01_833592-FSP34_Chr01_833658	0/0:NA:66:12,0:+-:DEL:FSP34_Chr01_833592-FSP34_Chr01_833658	0/0:NA:66:27,0:+-:DEL:FSP34_Chr01_833592-FSP34_Chr01_833658	0/0:NA:66:58,0:+-:DEL:FSP34_Chr01_833592-FSP34_Chr01_833658
FSP34_Chr01	835185	DEL00119SUR	N	<DEL>	.	PASS	SUPP=3;SUPP_VEC=111000;AVGLEN=72;SVTYPE=DEL;SVMETHOD=SURVIVORv2;CHR2=FSP34_Chr01;END=835257;CIPOS=0,0;CIEND=0,0;STRANDS=+-	GT:PSV:LN:DR:ST:TY:CO	1/1:NA:72:1,37:+-:DEL:FSP34_Chr01_835185-FSP34_Chr01_835257	1/1:NA:72:0,35:+-:DEL:FSP34_Chr01_835185-FSP34_Chr01_835257	1/1:NA:72:1,40:+-:DEL:FSP34_Chr01_835185-FSP34_Chr01_835257	0/0:NA:72:4,0:+-:DEL:FSP34_Chr01_835185-FSP34_Chr01_835257	0/0:NA:72:8,0:+-:DEL:FSP34_Chr01_835185-FSP34_Chr01_835257	0/0:NA:72:9,0:+-:DEL:FSP34_Chr01_835185-FSP34_Chr01_835257
FSP34_Chr01	895603	DEL00120SUR	N	<DEL>	.	PASS	SUPP=1;SUPP_VEC=100000;AVGLEN=1626;SVTYPE=DEL;SVMETHOD=SURVIVORv2;CHR2=FSP34_Chr01;END=897229;CIPOS=0,0;CIEND=0,0;STRANDS=+-	GT:PSV:LN:DR:ST:TY:CO	1/1:NA:1626:5,21:+-:DEL:FSP34_Chr01_895603-FSP34_Chr01_897229	0/0:NA:1626:1,0:+-:DEL:FSP34_Chr01_895603-FSP34_Chr01_897229	0/0:NA:1626:2,0:+-:DEL:FSP34_Chr01_895603-FSP34_Chr01_897229	0/0:NA:1626:3,0:+-:DEL:FSP34_Chr01_895603-FSP34_Chr01_897229	0/0:NA:1626:13,0:+-:DEL:FSP34_Chr01_895603-FSP34_Chr01_897229	0/0:NA:1626:4,0:+-:DEL:FSP34_Chr01_895603-FSP34_Chr01_897229
FSP34_Chr01	896949	INS00121SUR	N	<INS>	.	PASS	SUPP=6;SUPP_VEC=111111;AVGLEN=60;SVTYPE=INS;SVMETHOD=SURVIVORv2;CHR2=FSP34_Chr01;END=897007;CIPOS=0,0;CIEND=0,0;STRANDS=+-	GT:PSV:LN:DR:ST:TY:CO	1/1:NA:60:0,5:+-:INS:FSP34_Chr01_896949-FSP34_Chr01_897007	1/1:NA:60:0,33:+-:INS:FSP34_Chr01_896949-FSP34_Chr01_897007	1/1:NA:60:0,33:+-:INS:FSP34_Chr01_896949-FSP34_Chr01_897007	1/1:NA:60:0,8:+-:INS:FSP34_Chr01_896949-FSP34_Chr01_897007	1/1:NA:60:0,19:+-:INS:FSP34_Chr01_896949-FSP34_Chr01_897007	1/1:NA:60:1,36:+-:INS:FSP34_Chr01_896949-FSP34_Chr01_897007
FSP34_Chr01	921130	INS00122SUR	N	<INS>	.	PASS	SUPP=5;SUPP_VEC=110111;AVGLEN=121;SVTYPE=INS;SVMETHOD=SURVIVORv2;CHR2=FSP34_Chr01;END=921248;CIPOS=0,0;CIEND=0,0;STRANDS=+-	GT:PSV:LN:DR:ST:TY:CO	1/1:NA:121:2,41:+-:INS:FSP34_Chr01_921130-FSP34_Chr01_921248	1/1:NA:121:2,25:+-:INS:FSP34_Chr01_921130-FSP34_Chr01_921248	0/0:NA:121:36,0:+-:INS:FSP34_Chr01_921130-FSP34_Chr01_921248	1/1:NA:121:0,11:+-:INS:FSP34_Chr01_921130-FSP34_Chr01_921248	1/1:NA:121:0,44:+-:INS:FSP34_Chr01_921130-FSP34_Chr01_921248	1/1:NA:121:1,29:+-:INS:FSP34_Chr01_921130-FSP34_Chr01_921248
FSP34_Chr01	935080	INS00123SUR	N	<INS>	.	PASS	SUPP=4;SUPP_VEC=010111;AVGLEN=168;SVTYPE=INS;SVMETHOD=SURVIVORv2;CHR2=FSP34_Chr01;END=935311;CIPOS=0,0;CIEND=0,0;STRANDS=+-	GT:PSV:LN:DR:ST:TY:CO	0/0:NA:168:34,0:+-:INS:FSP34_Chr01_935080-FSP34_Chr01_935311	1/1:NA:168:1,30:+-:INS:FSP34_Chr01_935080-FSP34_Chr01_935311	0/0:NA:168:33,0:+-:INS:FSP34_Chr01_935080-FSP34_Chr01_935311	1/1:NA:168:1,9:+-:INS:FSP34_Chr01_935080-FSP34_Chr01_935311	0/1:NA:168:8,13:+-:INS:FSP34_Chr01_935080-FSP34_Chr01_935311	1/1:NA:168:2,22:+-:INS:FSP34_Chr01_935080-FSP34_Chr01_935311
FSP34_Chr01	960498	DEL00124SUR	N	<DEL>	.	PASS	SUPP=1;SUPP_VEC=010000;AVGLEN=519;SVTYPE=DEL;SVMETHOD=SURVIVORv2;CHR2=FSP34_Chr01;END=961017;CIPOS=0,0;CIEND=0,0;STRANDS=+-	GT:PSV:LN:DR:ST:TY:CO	0/0:NA:519:30,0:+-:DEL:FSP34_Chr01_960498-FSP34_Chr01_961017	1/1:NA:519:0,16:+-:DEL:FSP34_Chr01_960498-FSP34_Chr01_961017	0/0:NA:519:29,0:+-:DEL:FSP34_Chr01_960498-FSP34_Chr01_961017	0/0:NA:519:7,0:+-:DEL:FSP34_Chr01_960498-FSP34_Chr01_961017	0/0:NA:519:28,0:+-:DEL:FSP34_Chr01_960498-FSP34_Chr01_961017	0/0:NA:519:34,0:+-:DEL:FSP34_Chr01_960498-FSP34_Chr01_961017
FSP34_Chr01	998163	TRA00125SUR	N	N[FSP34_Chr07:2552973[	.	PASS	SUPP=0;SUPP_VEC=000000;AVGLEN=100000;SVTYPE=BND;SVMETHOD=SURVIVORv2;CHR2=FSP34_Chr07;END=2552973;CIPOS=0,0;CIEND=0,0;STRANDS=++	GT:PSV:LN:DR:ST:TY:CO	0/0:NA:100000:34,0:++:TRA:FSP34_Chr01_998163-FSP34_Chr07_2552973	0/0:NA:100000:25,0:++:TRA:FSP34_Chr01_998163-FSP34_Chr07_2552973	0/0:NA:100000:42,0:++:TRA:FSP34_Chr01_998163-FSP34_Chr07_2552973	0/0:NA:100000:7,0:++:TRA:FSP34_Chr01_998163-FSP34_Chr07_2552973	0/0:NA:100000:23,0:++:TRA:FSP34_Chr01_998163-FSP34_Chr07_2552973	0/0:NA:100000:26,0:++:TRA:FSP34_Chr01_998163-FSP34_Chr07_2552973
FSP34_Chr01	1036167	INS00126SUR	N	<INS>	.	PASS	SUPP=5;SUPP_VEC=101111;AVGLEN=32;SVTYPE=INS;SVMETHOD=SURVIVORv2;CHR2=FSP34_Chr01;END=1036199;CIPOS=0,0;CIEND=0,0;STRANDS=+-	GT:PSV:LN:DR:ST:TY:CO	0/1:NA:32:6,8:+-:INS:FSP34_Chr01_1036167-FSP34_Chr01_1036199	0/0:NA:32:37,0:+-:INS:FSP34_Chr01_1036167-FSP34_Chr01_1036199	0/1:NA:32:11,33:+-:INS:FSP34_Chr01_1036167-FSP34_Chr01_1036199	0/1:NA:32:1,1:+-:INS:FSP34_Chr01_1036167-FSP34_Chr01_1036199	0/1:NA:32:3,2:+-:INS:FSP34_Chr01_1036167-FSP34_Chr01_1036199	0/1:NA:32:10,12:+-:INS:FSP34_Chr01_1036167-FSP34_Chr01_1036199
FSP34_Chr01	1039372	DEL00127SUR	N	<DEL>	.	PASS	SUPP=3;SUPP_VEC=000111;AVGLEN=87;SVTYPE=DEL;SVMETHOD=SURVIVORv2;CHR2=FSP34_Chr01;END=1039459;CIPOS=0,0;CIEND=0,0;STRANDS=+-	GT:PSV:LN:DR:ST:TY:CO	0/0:NA:87:12,0:+-:DEL:FSP34_Chr01_1039372-FSP34_Chr01_1039459	0/0:NA:87:3,0:+-:DEL:FSP34_Chr01_1039372-FSP34_Chr01_1039459	0/0:NA:87:10,0:+-:DEL:FSP34_Chr01_1039372-FSP34_Chr01_1039459	1/1:NA:87:0,2:+-:DEL:FSP34_Chr01_1039372-FSP34_Chr01_1039459	1/1:NA:87:0,10:+-:DEL:FSP34_Chr01_1039372-FSP34_Chr01_1039459	1/1:NA:87:0,16:+-:DEL:FSP34_Chr01_1039372-FSP34_Chr01_1039459
FSP34_Chr01	1231992	TRA00128SUR	N	N[FSP34_Chr02:4403046[	.	PASS	SUPP=0;SUPP_VEC=000000;AVGLEN=100000;SVTYPE=BND;SVMETHOD=SURVIVORv2;CHR2=FSP34_Chr02;END=4403046;CIPOS=0,0;CIEND=0,0;STRANDS=++	GT:PSV:LN:DR:ST:TY:CO	0/0:NA:100000:37,0:++:TRA:FSP34_Chr01_1231992-FSP34_Chr02_4403046	0/0:NA:100000:17,0:++:TRA:FSP34_Chr01_1231992-FSP34_Chr02_4403046	0/0:NA:100000:33,0:++:TRA:FSP34_Chr01_1231992-FSP34_Chr02_4403046	0/0:NA:100000:5,0:++:TRA:FSP34_Chr01_1231992-FSP34_Chr02_4403046	0/0:NA:100000:35,0:++:TRA:FSP34_Chr01_1231992-FSP34_Chr02_4403046	0/0:NA:100000:43,0:++:TRA:FSP34_Chr01_1231992-FSP34_Chr02_4403046
FSP34_Chr01	1392673	DEL00129SUR	N	<DEL>	.	PASS	SUPP=1;SUPP_VEC=100000;AVGLEN=153;SVTYPE=DEL;SVMETHOD=SURVIVORv2;CHR2=FSP34_Chr01;END=1392826;CIPOS=0,0;CIEND=0,0;STRANDS=+-	GT:PSV:LN:DR:ST:TY:CO	1/1:NA:153:0,31:+-:DEL:FSP34_Chr01_1392673-FSP34_Chr01_1392826	0/0:NA:153:0,0:+-:DEL:FSP34_Chr01_1392673-FSP34_Chr01_1392826	0/0:NA:153:0,0:+-:DEL:FSP34_Chr01_1392673-FSP34_Chr01_1392826	0/0:NA:153:0,0:+-:DEL:FSP34_Chr01_1392673-FSP34_Chr01_1392826	0/0:NA:153:0,0:+-:DEL:FSP34_Chr01_1392673-FSP34_Chr01_1392826	0/0:NA:153:0,0:+-:DEL:FSP34_Chr01_1392673-FSP34_Chr01_1392826
FSP34_Chr01	1392625	INV00130SUR	N	<INV>	.	PASS	SUPP=0;SUPP_VEC=000000;AVGLEN=203;SVTYPE=INV;SVMETHOD=SURVIVORv2;CHR2=FSP34_Chr01;END=1392828;CIPOS=0,0;CIEND=0,0;STRANDS=-+	GT:PSV:LN:DR:ST:TY:CO	0/0:NA:203:0,0:-+:INV:FSP34_Chr01_1392625-FSP34_Chr01_1392828	0/0:NA:203:2,0:-+:INV:FSP34_Chr01_1392625-FSP34_Chr01_1392828	0/0:NA:203:1,0:-+:INV:FSP34_Chr01_1392625-FSP34_Chr01_1392828	0/0:NA:203:7,0:-+:INV:FSP34_Chr01_1392625-FSP34_Chr01_1392828	0/0:NA:203:7,0:-+:INV:FSP34_Chr01_1392625-FSP34_Chr01_1392828	0/0:NA:203:1,0:-+:INV:FSP34_Chr01_1392625-FSP34_Chr01_1392828
FSP34_Chr01	1392776	INS00131SUR	N	<INS>	.	PASS	SUPP=3;SUPP_VEC=010011;AVGLEN=74;SVTYPE=INS;SVMETHOD=SURVIVORv2;CHR2=FSP34_Chr01;END=1392830;CIPOS=0,0;CIEND=0,0;STRANDS=+-	GT:PSV:LN:DR:ST:TY:CO	0/0:NA:74:0,0:+-:INS:FSP34_Chr01_1392776-FSP34_Chr01_1392830	1/1:NA:74:0,23:+-:INS:FSP34_Chr01_1392776-FSP34_Chr01_1392830	./.:NaN:0:0,0:--:NaN:NaN	0/0:NA:74:0,0:+-:INS:FSP34_Chr01_1392776-FSP34_Chr01_1392830	1/1:NA:74:0,16:+-:INS:FSP34_Chr01_1392776-FSP34_Chr01_1392830	1/1:NA:74:0,31:+-:INS:FSP34_Chr01_1392776-FSP34_Chr01_1392830
FSP34_Chr01	1392776	DUP00132SUR	N	<DUP>	.	PASS	SUPP=1;SUPP_VEC=001000;AVGLEN=74;SVTYPE=DUP;SVMETHOD=SURVIVORv2;CHR2=FSP34_Chr01;END=1392904;CIPOS=0,0;CIEND=0,0;STRANDS=+-	GT:PSV:LN:DR:ST:TY:CO	./.:NaN:0:0,0:--:NaN:NaN	./.:NaN:0:0,0:--:NaN:NaN	1/1:NA:74:0,26:+-:DUP:FSP34_Chr01_1392776-FSP34_Chr01_1392904	./.:NaN:0:0,0:--:NaN:NaN	./.:NaN:0:0,0:--:NaN:NaN	./.:NaN:0:0,0:--:NaN:NaN
FSP34_Chr01	1671395	DEL00133SUR	N	<DEL>	.	PASS	SUPP=1;SUPP_VEC=100000;AVGLEN=396;SVTYPE=DEL;SVMETHOD=SURVIVORv2;CHR2=FSP34_Chr01;END=1671791;CIPOS=0,0;CIEND=0,0;STRANDS=+-	GT:PSV:LN:DR:ST:TY:CO	1/1:NA:396:1,29:+-:DEL:FSP34_Chr01_1671395-FSP34_Chr01_1671791	0/0:NA:396:19,0:+-:DEL:FSP34_Chr01_1671395-FSP34_Chr01_1671791	0/0:NA:396:21,0:+-:DEL:FSP34_Chr01_1671395-FSP34_Chr01_1671791	0/0:NA:396:3,0:+-:DEL:FSP34_Chr01_1671395-FSP34_Chr01_1671791	0/0:NA:396:2,0:+-:DEL:FSP34_Chr01_1671395-FSP34_Chr01_1671791	0/0:NA:396:36,0:+-:DEL:FSP34_Chr01_1671395-FSP34_Chr01_1671791
FSP34_Chr01	1687273	TRA00134SUR	N	]FSP34_Chr02:2213680]N	.	PASS	SUPP=6;SUPP_VEC=111111;AVGLEN=100000;SVTYPE=BND;SVMETHOD=SURVIVORv2;CHR2=FSP34_Chr02;END=2213680;CIPOS=0,0;CIEND=0,0;STRANDS=-+	GT:PSV:LN:DR:ST:TY:CO	0/1:NA:100000:7,10:-+:TRA:FSP34_Chr01_1687273-FSP34_Chr02_2213680	0/1:NA:100000:37,31:-+:TRA:FSP34_Chr01_1687273-FSP34_Chr02_2213680	0/1:NA:100000:15,49:-+:TRA:FSP34_Chr01_1687273-FSP34_Chr02_2213680	0/1:NA:100000:2,5:-+:TRA:FSP34_Chr01_1687273-FSP34_Chr02_2213680	0/1:NA:100000:1,1:-+:TRA:FSP34_Chr01_1687273-FSP34_Chr02_2213680	0/1:NA:100000:5,20:-+:TRA:FSP34_Chr01_1687273-FSP34_Chr02_2213680
FSP34_Chr01	1693304	TRA00135SUR	N	N[FSP34_Chr10:1894178[	.	PASS	SUPP=2;SUPP_VEC=101000;AVGLEN=100000;SVTYPE=BND;SVMETHOD=SURVIVORv2;CHR2=FSP34_Chr10;END=1894178;CIPOS=0,0;CIEND=0,0;STRANDS=++	GT:PSV:LN:DR:ST:TY:CO	0/1:NA:100000:1,1:++:TRA:FSP34_Chr01_1693304-FSP34_Chr10_1894178	0/0:NA:100000:17,7:++:TRA:FSP34_Chr01_1693304-FSP34_Chr10_1894178	1/1:NA:100000:1,10:++:TRA:FSP34_Chr01_1693304-FSP34_Chr10_1894178	0/0:NA:100000:6,0:++:TRA:FSP34_Chr01_1693304-FSP34_Chr10_1894178	0/0:NA:100000:17,1:++:TRA:FSP34_Chr01_1693304-FSP34_Chr10_1894178	0/0:NA:100000:27,3:++:TRA:FSP34_Chr01_1693304-FSP34_Chr10_1894178
FSP34_Chr01	1696821	DEL00136SUR	N	<DEL>	.	PASS	SUPP=1;SUPP_VEC=001000;AVGLEN=48;SVTYPE=DEL;SVMETHOD=SURVIVORv2;CHR2=FSP34_Chr01;END=1696869;CIPOS=0,0;CIEND=0,0;STRANDS=+-	GT:PSV:LN:DR:ST:TY:CO	0/0:NA:48:0,0:+-:DEL:FSP34_Chr01_1696821-FSP34_Chr01_1696869	0/0:NA:48:0,0:+-:DEL:FSP34_Chr01_1696821-FSP34_Chr01_1696869	1/1:NA:48:0,19:+-:DEL:FSP34_Chr01_1696821-FSP34_Chr01_1696869	0/0:NA:48:0,0:+-:DEL:FSP34_Chr01_1696821-FSP34_Chr01_1696869	0/0:NA:48:0,0:+-:DEL:FSP34_Chr01_1696821-FSP34_Chr01_1696869	0/0:NA:48:0,0:+-:DEL:FSP34_Chr01_1696821-FSP34_Chr01_1696869
FSP34_Chr01	1696801	INS00137SUR	N	<INS>	.	PASS	SUPP=2;SUPP_VEC=110000;AVGLEN=59;SVTYPE=INS;SVMETHOD=SURVIVORv2;CHR2=FSP34_Chr01;END=1696875;CIPOS=0,0;CIEND=0,0;STRANDS=+-	GT:PSV:LN:DR:ST:TY:CO	1/1:NA:59:0,8:+-:INS:FSP34_Chr01_1696801-FSP34_Chr01_1696875	1/1:NA:59:1,26:+-:INS:FSP34_Chr01_1696801-FSP34_Chr01_1696875	0/0:NA:59:1,0:+-:INS:FSP34_Chr01_1696801-FSP34_Chr01_1696875	0/0:NA:59:3,0:+-:INS:FSP34_Chr01_1696801-FSP34_Chr01_1696875	0/0:NA:59:12,0:+-:INS:FSP34_Chr01_1696801-FSP34_Chr01_1696875	0/0:NA:59:6,0:+-:INS:FSP34_Chr01_1696801-FSP34_Chr01_1696875
FSP34_Chr01	1832087	INS00138SUR	N	<INS>	.	PASS	SUPP=2;SUPP_VEC=110000;AVGLEN=55;SVTYPE=INS;SVMETHOD=SURVIVORv2;CHR2=FSP34_Chr01;END=1832129;CIPOS=0,0;CIEND=0,0;STRANDS=+-	GT:PSV:LN:DR:ST:TY:CO	1/1:NA:55:2,26:+-:INS:FSP34_Chr01_1832087-FSP34_Chr01_1832129	1/1:NA:55:1,16:+-:INS:FSP34_Chr01_1832087-FSP34_Chr01_1832129	0/0:NA:55:25,0:+-:INS:FSP34_Chr01_1832087-FSP34_Chr01_1832129	0/0:NA:55:7,0:+-:INS:FSP34_Chr01_1832087-FSP34_Chr01_1832129	0/0:NA:55:10,0:+-:INS:FSP34_Chr01_1832087-FSP34_Chr01_1832129	0/0:NA:55:29,0:+-:INS:FSP34_Chr01_1832087-FSP34_Chr01_1832129
FSP34_Chr01	1981274	INS00139SUR	N	<INS>	.	PASS	SUPP=2;SUPP_VEC=000011;AVGLEN=49;SVTYPE=INS;SVMETHOD=SURVIVORv2;CHR2=FSP34_Chr01;END=1981315;CIPOS=0,0;CIEND=0,0;STRANDS=+-	GT:PSV:LN:DR:ST:TY:CO	0/0:NA:49:25,0:+-:INS:FSP34_Chr01_1981274-FSP34_Chr01_1981315	0/0:NA:49:20,0:+-:INS:FSP34_Chr01_1981274-FSP34_Chr01_1981315	0/0:NA:49:24,0:+-:INS:FSP34_Chr01_1981274-FSP34_Chr01_1981315	0/0:NA:49:13,0:+-:INS:FSP34_Chr01_1981274-FSP34_Chr01_1981315	0/1:NA:49:5,20:+-:INS:FSP34_Chr01_1981274-FSP34_Chr01_1981315	0/1:NA:49:14,23:+-:INS:FSP34_Chr01_1981274-FSP34_Chr01_1981315
FSP34_Chr01	2062150	INV00140SUR	N	<INV>	.	PASS	SUPP=6;SUPP_VEC=111111;AVGLEN=834;SVTYPE=INV;SVMETHOD=SURVIVORv2;CHR2=FSP34_Chr01;END=2062983;CIPOS=0,0;CIEND=0,0;STRANDS=--	GT:PSV:LN:DR:ST:TY:CO	1/1:NA:834:0,37:--:INV:FSP34_Chr01_2062150-FSP34_Chr01_2062983	1/1:NA:834:0,15:--:INV:FSP34_Chr01_2062150-FSP34_Chr01_2062983	1/1:NA:834:0,44:--:INV:FSP34_Chr01_2062150-FSP34_Chr01_2062983	1/1:NA:834:0,15:--:INV:FSP34_Chr01_2062150-FSP34_Chr01_2062983	1/1:NA:834:0,30:--:INV:FSP34_Chr01_2062150-FSP34_Chr01_2062983	1/1:NA:834:0,34:--:INV:FSP34_Chr01_2062150-FSP34_Chr01_2062983
FSP34_Chr01	2063192	INS00141SUR	N	<INS>	.	PASS	SUPP=6;SUPP_VEC=111111;AVGLEN=109;SVTYPE=INS;SVMETHOD=SURVIVORv2;CHR2=FSP34_Chr01;END=2063299;CIPOS=0,0;CIEND=0,0;STRANDS=+-	GT:PSV:LN:DR:ST:TY:CO	1/1:NA:109:1,15:+-:INS:FSP34_Chr01_2063192-FSP34_Chr01_2063299	1/1:NA:109:1,9:+-:INS:FSP34_Chr01_2063192-FSP34_Chr01_2063299	1/1:NA:109:0,21:+-:INS:FSP34_Chr01_2063192-FSP34_Chr01_2063299	1/1:NA:109:0,13:+-:INS:FSP34_Chr01_2063192-FSP34_Chr01_2063299	1/1:NA:109:1,12:+-:INS:FSP34_Chr01_2063192-FSP34_Chr01_2063299	1/1:NA:109:3,19:+-:INS:FSP34_Chr01_2063192-FSP34_Chr01_2063299
FSP34_Chr01	2093581	TRA00142SUR	N	N[FSP34_Chr10:1499741[	.	PASS	SUPP=0;SUPP_VEC=000000;AVGLEN=100000;SVTYPE=BND;SVMETHOD=SURVIVORv2;CHR2=FSP34_Chr10;END=1499741;CIPOS=0,0;CIEND=0,0;STRANDS=++	GT:PSV:LN:DR:ST:TY:CO	0/0:NA:100000:21,0:++:TRA:FSP34_Chr01_2093581-FSP34_Chr10_1499741	0/0:NA:100000:24,0:++:TRA:FSP34_Chr01_2093581-FSP34_Chr10_1499741	0/0:NA:100000:35,0:++:TRA:FSP34_Chr01_2093581-FSP34_Chr10_1499741	0/0:NA:100000:5,0:++:TRA:FSP34_Chr01_2093581-FSP34_Chr10_1499741	0/0:NA:100000:19,0:++:TRA:FSP34_Chr01_2093581-FSP34_Chr10_1499741	0/0:NA:100000:23,9:++:TRA:FSP34_Chr01_2093581-FSP34_Chr10_1499741
FSP34_Chr01	2125784	INS00143SUR	N	<INS>	.	PASS	SUPP=2;SUPP_VEC=000011;AVGLEN=38;SVTYPE=INS;SVMETHOD=SURVIVORv2;CHR2=FSP34_Chr01;END=2125822;CIPOS=0,0;CIEND=0,0;STRANDS=+-	GT:PSV:LN:DR:ST:TY:CO	0/0:NA:38:29,0:+-:INS:FSP34_Chr01_2125784-FSP34_Chr01_2125822	0/0:NA:38:24,0:+-:INS:FSP34_Chr01_2125784-FSP34_Chr01_2125822	0/0:NA:38:30,0:+-:INS:FSP34_Chr01_2125784-FSP34_Chr01_2125822	0/0:NA:38:12,0:+-:INS:FSP34_Chr01_2125784-FSP34_Chr01_2125822	1/1:NA:38:0,18:+-:INS:FSP34_Chr01_2125784-FSP34_Chr01_2125822	1/1:NA:38:1,39:+-:INS:FSP34_Chr01_2125784-FSP34_Chr01_2125822
FSP34_Chr01	2154705	INS00144SUR	N	<INS>	.	PASS	SUPP=4;SUPP_VEC=111100;AVGLEN=133;SVTYPE=INS;SVMETHOD=SURVIVORv2;CHR2=FSP34_Chr01;END=2154789;CIPOS=0,0;CIEND=0,0;STRANDS=+-	GT:PSV:LN:DR:ST:TY:CO	1/1:NA:133:0,21:+-:INS:FSP34_Chr01_2154705-FSP34_Chr01_2154789	1/1:NA:133:0,29:+-:INS:FSP34_Chr01_2154705-FSP34_Chr01_2154789	1/1:NA:133:0,51:+-:INS:FSP34_Chr01_2154705-FSP34_Chr01_2154789	1/1:NA:133:0,10:+-:INS:FSP34_Chr01_2154705-FSP34_Chr01_2154789	0/0:NA:133:19,0:+-:INS:FSP34_Chr01_2154705-FSP34_Chr01_2154789	0/0:NA:133:31,0:+-:INS:FSP34_Chr01_2154705-FSP34_Chr01_2154789
FSP34_Chr01	2183418	INS00145SUR	N	<INS>	.	PASS	SUPP=1;SUPP_VEC=000010;AVGLEN=57;SVTYPE=INS;SVMETHOD=SURVIVORv2;CHR2=FSP34_Chr01;END=2183475;CIPOS=0,0;CIEND=0,0;STRANDS=+-	GT:PSV:LN:DR:ST:TY:CO	0/0:NA:57:22,0:+-:INS:FSP34_Chr01_2183418-FSP34_Chr01_2183475	0/0:NA:57:21,0:+-:INS:FSP34_Chr01_2183418-FSP34_Chr01_2183475	0/0:NA:57:13,1:+-:INS:FSP34_Chr01_2183418-FSP34_Chr01_2183475	0/0:NA:57:4,0:+-:INS:FSP34_Chr01_2183418-FSP34_Chr01_2183475	0/1:NA:57:6,11:+-:INS:FSP34_Chr01_2183418-FSP34_Chr01_2183475	0/0:NA:57:23,1:+-:INS:FSP34_Chr01_2183418-FSP34_Chr01_2183475
FSP34_Chr01	2188494	DEL00146SUR	N	<DEL>	.	PASS	SUPP=6;SUPP_VEC=111111;AVGLEN=75;SVTYPE=DEL;SVMETHOD=SURVIVORv2;CHR2=FSP34_Chr01;END=2188543;CIPOS=0,0;CIEND=0,0;STRANDS=+-	GT:PSV:LN:DR:ST:TY:CO	1/1:NA:75:1,45:+-:DEL:FSP34_Chr01_2188494-FSP34_Chr01_2188543	1/1:NA:75:0,19:+-:DEL:FSP34_Chr01_2188494-FSP34_Chr01_2188543	1/1:NA:75:1,28:+-:DEL:FSP34_Chr01_2188494-FSP34_Chr01_2188543	1/1:NA:75:0,15:+-:DEL:FSP34_Chr01_2188494-FSP34_Chr01_2188543	1/1:NA:75:1,17:+-:DEL:FSP34_Chr01_2188494-FSP34_Chr01_2188543	0/1:NA:75:17,27:+-:DEL:FSP34_Chr01_2188494-FSP34_Chr01_2188543
FSP34_Chr01	2218898	INS00147SUR	N	<INS>	.	PASS	SUPP=6;SUPP_VEC=111111;AVGLEN=132;SVTYPE=INS;SVMETHOD=SURVIVORv2;CHR2=FSP34_Chr01;END=2219030;CIPOS=0,0;CIEND=0,0;STRANDS=+-	GT:PSV:LN:DR:ST:TY:CO	1/1:NA:132:1,26:+-:INS:FSP34_Chr01_2218898-FSP34_Chr01_2219030	1/1:NA:132:1,24:+-:INS:FSP34_Chr01_2218898-FSP34_Chr01_2219030	1/1:NA:132:1,39:+-:INS:FSP34_Chr01_2218898-FSP34_Chr01_2219030	1/1:NA:132:0,8:+-:INS:FSP34_Chr01_2218898-FSP34_Chr01_2219030	1/1:NA:132:2,32:+-:INS:FSP34_Chr01_2218898-FSP34_Chr01_2219030	1/1:NA:132:1,20:+-:INS:FSP34_Chr01_2218898-FSP34_Chr01_2219030
FSP34_Chr01	2244138	DEL00148SUR	N	<DEL>	.	PASS	SUPP=1;SUPP_VEC=000100;AVGLEN=31;SVTYPE=DEL;SVMETHOD=SURVIVORv2;CHR2=FSP34_Chr01;END=2244169;CIPOS=0,0;CIEND=0,0;STRANDS=+-	GT:PSV:LN:DR:ST:TY:CO	0/0:NA:31:39,0:+-:DEL:FSP34_Chr01_2244138-FSP34_Chr01_2244169	0/0:NA:31:23,0:+-:DEL:FSP34_Chr01_2244138-FSP34_Chr01_2244169	0/0:NA:31:32,0:+-:DEL:FSP34_Chr01_2244138-FSP34_Chr01_2244169	1/1:NA:31:0,14:+-:DEL:FSP34_Chr01_2244138-FSP34_Chr01_2244169	0/0:NA:31:30,0:+-:DEL:FSP34_Chr01_2244138-FSP34_Chr01_2244169	0/0:NA:31:62,0:+-:DEL:FSP34_Chr01_2244138-FSP34_Chr01_2244169
FSP34_Chr01	2255433	INS00149SUR	N	<INS>	.	PASS	SUPP=4;SUPP_VEC=101011;AVGLEN=40;SVTYPE=INS;SVMETHOD=SURVIVORv2;CHR2=FSP34_Chr01;END=2255456;CIPOS=0,0;CIEND=0,0;STRANDS=+-	GT:PSV:LN:DR:ST:TY:CO	1/1:NA:40:4,19:+-:INS:FSP34_Chr01_2255433-FSP34_Chr01_2255456	0/0:NA:40:26,3:+-:INS:FSP34_Chr01_2255433-FSP34_Chr01_2255456	1/1:NA:40:0,38:+-:INS:FSP34_Chr01_2255433-FSP34_Chr01_2255456	0/0:NA:40:9,0:+-:INS:FSP34_Chr01_2255433-FSP34_Chr01_2255456	1/1:NA:40:0,27:+-:INS:FSP34_Chr01_2255433-FSP34_Chr01_2255456	1/1:NA:40:3,41:+-:INS:FSP34_Chr01_2255433-FSP34_Chr01_2255456
FSP34_Chr01	2304967	TRA00150SUR	N	N[FSP34_Chr04:2504015[	.	PASS	SUPP=0;SUPP_VEC=000000;AVGLEN=100000;SVTYPE=BND;SVMETHOD=SURVIVORv2;CHR2=FSP34_Chr04;END=2504015;CIPOS=0,0;CIEND=0,0;STRANDS=+-	GT:PSV:LN:DR:ST:TY:CO	0/0:NA:100000:44,0:+-:TRA:FSP34_Chr01_2304967-FSP34_Chr04_2504015	0/0:NA:100000:44,0:+-:TRA:FSP34_Chr01_2304967-FSP34_Chr04_2504015	0/0:NA:100000:30,0:+-:TRA:FSP34_Chr01_2304967-FSP34_Chr04_2504015	0/0:NA:100000:8,0:+-:TRA:FSP34_Chr01_2304967-FSP34_Chr04_2504015	0/0:NA:100000:50,0:+-:TRA:FSP34_Chr01_2304967-FSP34_Chr04_2504015	0/0:NA:100000:42,0:+-:TRA:FSP34_Chr01_2304967-FSP34_Chr04_2504015
FSP34_Chr01	2346493	DEL00151SUR	N	<DEL>	.	PASS	SUPP=1;SUPP_VEC=000100;AVGLEN=98;SVTYPE=DEL;SVMETHOD=SURVIVORv2;CHR2=FSP34_Chr01;END=2346591;CIPOS=0,0;CIEND=0,0;STRANDS=+-	GT:PSV:LN:DR:ST:TY:CO	0/0:NA:98:19,0:+-:DEL:FSP34_Chr01_2346493-FSP34_Chr01_2346591	0/0:NA:98:32,0:+-:DEL:FSP34_Chr01_2346493-FSP34_Chr01_2346591	0/0:NA:98:39,0:+-:DEL:FSP34_Chr01_2346493-FSP34_Chr01_2346591	1/1:NA:98:0,12:+-:DEL:FSP34_Chr01_2346493-FSP34_Chr01_2346591	0/0:NA:98:21,0:+-:DEL:FSP34_Chr01_2346493-FSP34_Chr01_2346591	0/0:NA:98:37,0:+-:DEL:FSP34_Chr01_2346493-FSP34_Chr01_2346591
FSP34_Chr01	2401978	INS00152SUR	N	<INS>	.	PASS	SUPP=2;SUPP_VEC=110000;AVGLEN=177;SVTYPE=INS;SVMETHOD=SURVIVORv2;CHR2=FSP34_Chr01;END=2402086;CIPOS=0,0;CIEND=0,0;STRANDS=+-	GT:PSV:LN:DR:ST:TY:CO	1/1:NA:177:0,16:+-:INS:FSP34_Chr01_2401978-FSP34_Chr01_2402086	1/1:NA:177:1,33:+-:INS:FSP34_Chr01_2401978-FSP34_Chr01_2402086	0/0:NA:177:39,0:+-:INS:FSP34_Chr01_2401978-FSP34_Chr01_2402086	0/0:NA:177:11,0:+-:INS:FSP34_Chr01_2401978-FSP34_Chr01_2402086	0/0:NA:177:29,0:+-:INS:FSP34_Chr01_2401978-FSP34_Chr01_2402086	0/0:NA:177:32,0:+-:INS:FSP34_Chr01_2401978-FSP34_Chr01_2402086
FSP34_Chr01	2405396	TRA00153SUR	N	]FSP34_Chr07:249080]N	.	PASS	SUPP=1;SUPP_VEC=010000;AVGLEN=100000;SVTYPE=BND;SVMETHOD=SURVIVORv2;CHR2=FSP34_Chr07;END=249080;CIPOS=0,0;CIEND=0,0;STRANDS=--	GT:PSV:LN:DR:ST:TY:CO	0/0:NA:100000:9,0:--:TRA:FSP34_Chr01_2405396-FSP34_Chr07_249080	0/1:NA:100000:9,11:--:TRA:FSP34_Chr01_2405396-FSP34_Chr07_249080	0/0:NA:100000:14,0:--:TRA:FSP34_Chr01_2405396-FSP34_Chr07_249080	0/0:NA:100000:10,0:--:TRA:FSP34_Chr01_2405396-FSP34_Chr07_249080	0/0:NA:100000:16,0:--:TRA:FSP34_Chr01_2405396-FSP34_Chr07_249080	0/0:NA:100000:14,0:--:TRA:FSP34_Chr01_2405396-FSP34_Chr07_249080
FSP34_Chr01	2447817	INS00154SUR	N	<INS>	.	PASS	SUPP=1;SUPP_VEC=001000;AVGLEN=35;SVTYPE=INS;SVMETHOD=SURVIVORv2;CHR2=FSP34_Chr01;END=2447852;CIPOS=0,0;CIEND=0,0;STRANDS=+-	GT:PSV:LN:DR:ST:TY:CO	0/0:NA:35:21,0:+-:INS:FSP34_Chr01_2447817-FSP34_Chr01_2447852	0/0:NA:35:21,0:+-:INS:FSP34_Chr01_2447817-FSP34_Chr01_2447852	1/1:NA:35:0,27:+-:INS:FSP34_Chr01_2447817-FSP34_Chr01_2447852	0/0:NA:35:7,0:+-:INS:FSP34_Chr01_2447817-FSP34_Chr01_2447852	0/0:NA:35:26,0:+-:INS:FSP34_Chr01_2447817-FSP34_Chr01_2447852	0/0:NA:35:27,0:+-:INS:FSP34_Chr01_2447817-FSP34_Chr01_2447852
FSP34_Chr01	2452098	TRA00155SUR	N	]FSP34_Chr10:196353]N	.	PASS	SUPP=3;SUPP_VEC=111000;AVGLEN=100000;SVTYPE=BND;SVMETHOD=SURVIVORv2;CHR2=FSP34_Chr10;END=196353;CIPOS=0,0;CIEND=0,0;STRANDS=-+	GT:PSV:LN:DR:ST:TY:CO	1/1:NA:100000:0,17:-+:TRA:FSP34_Chr01_2452098-FSP34_Chr10_196353	1/1:NA:100000:1,14:-+:TRA:FSP34_Chr01_2452098-FSP34_Chr10_196353	1/1:NA:100000:0,21:-+:TRA:FSP34_Chr01_2452098-FSP34_Chr10_196353	0/0:NA:100000:5,0:-+:TRA:FSP34_Chr01_2452098-FSP34_Chr10_196353	0/0:NA:100000:16,2:-+:TRA:FSP34_Chr01_2452098-FSP34_Chr10_196353	0/0:NA:100000:21,2:-+:TRA:FSP34_Chr01_2452098-FSP34_Chr10_196353
FSP34_Chr01	2452107	DEL00156SUR	N	<DEL>	.	PASS	SUPP=1;SUPP_VEC=100000;AVGLEN=1.0855e+06;SVTYPE=DEL;SVMETHOD=SURVIVORv2;CHR2=FSP34_Chr01;END=3537605;CIPOS=0,0;CIEND=0,0;STRANDS=+-	GT:PSV:LN:DR:ST:TY:CO	1/1:NA:1085500:1,10:+-:DEL:FSP34_Chr01_2452107-FSP34_Chr01_3537605	0/0:NA:1085500:28,5:+-:DEL:FSP34_Chr01_2452107-FSP34_Chr01_3537605	0/0:NA:1085500:40,5:+-:DEL:FSP34_Chr01_2452107-FSP34_Chr01_3537605	0/0:NA:1085500:1,0:+-:DEL:FSP34_Chr01_2452107-FSP34_Chr01_3537605	0/0:NA:1085500:25,0:+-:DEL:FSP34_Chr01_2452107-FSP34_Chr01_3537605	0/0:NA:1085500:38,0:+-:DEL:FSP34_Chr01_2452107-FSP34_Chr01_3537605
FSP34_Chr01	2452098	INV00157SUR	N	<INV>	.	PASS	SUPP=0;SUPP_VEC=000000;AVGLEN=1.0863e+06;SVTYPE=INV;SVMETHOD=SURVIVORv2;CHR2=FSP34_Chr01;END=3538398;CIPOS=0,0;CIEND=0,0;STRANDS=-+	GT:PSV:LN:DR:ST:TY:CO	0/0:NA:1086300:1,0:-+:INV:FSP34_Chr01_2452098-FSP34_Chr01_3538398	0/0:NA:1086300:25,0:-+:INV:FSP34_Chr01_2452098-FSP34_Chr01_3538398	0/0:NA:1086300:41,0:-+:INV:FSP34_Chr01_2452098-FSP34_Chr01_3538398	0/0:NA:1086300:5,0:-+:INV:FSP34_Chr01_2452098-FSP34_Chr01_3538398	0/0:NA:1086300:36,0:-+:INV:FSP34_Chr01_2452098-FSP34_Chr01_3538398	0/0:NA:1086300:35,0:-+:INV:FSP34_Chr01_2452098-FSP34_Chr01_3538398
FSP34_Chr01	2457352	DEL00158SUR	N	<DEL>	.	PASS	SUPP=1;SUPP_VEC=010000;AVGLEN=60;SVTYPE=DEL;SVMETHOD=SURVIVORv2;CHR2=FSP34_Chr01;END=2457412;CIPOS=0,0;CIEND=0,0;STRANDS=+-	GT:PSV:LN:DR:ST:TY:CO	0/0:NA:60:10,0:+-:DEL:FSP34_Chr01_2457352-FSP34_Chr01_2457412	1/1:NA:60:2,34:+-:DEL:FSP34_Chr01_2457352-FSP34_Chr01_2457412	0/0:NA:60:20,0:+-:DEL:FSP34_Chr01_2457352-FSP34_Chr01_2457412	0/0:NA:60:8,0:+-:DEL:FSP34_Chr01_2457352-FSP34_Chr01_2457412	0/0:NA:60:20,0:+-:DEL:FSP34_Chr01_2457352-FSP34_Chr01_2457412	0/0:NA:60:20,0:+-:DEL:FSP34_Chr01_2457352-FSP34_Chr01_2457412
FSP34_Chr01	2619390	INV00159SUR	N	<INV>	.	PASS	SUPP=1;SUPP_VEC=100000;AVGLEN=2248;SVTYPE=INV;SVMETHOD=SURVIVORv2;CHR2=FSP34_Chr01;END=2621638;CIPOS=0,0;CIEND=0,0;STRANDS=++	GT:PSV:LN:DR:ST:TY:CO	1/1:NA:2248:0,36:++:INV:FSP34_Chr01_2619390-FSP34_Chr01_2621638	0/0:NA:2248:21,0:++:INV:FSP34_Chr01_2619390-FSP34_Chr01_2621638	0/0:NA:2248:33,0:++:INV:FSP34_Chr01_2619390-FSP34_Chr01_2621638	0/0:NA:2248:10,0:++:INV:FSP34_Chr01_2619390-FSP34_Chr01_2621638	0/0:NA:2248:6,0:++:INV:FSP34_Chr01_2619390-FSP34_Chr01_2621638	0/0:NA:2248:18,0:++:INV:FSP34_Chr01_2619390-FSP34_Chr01_2621638
FSP34_Chr01	2708619	DEL00160SUR	N	<DEL>	.	PASS	SUPP=1;SUPP_VEC=100000;AVGLEN=63;SVTYPE=DEL;SVMETHOD=SURVIVORv2;CHR2=FSP34_Chr01;END=2708682;CIPOS=0,0;CIEND=0,0;STRANDS=+-	GT:PSV:LN:DR:ST:TY:CO	1/1:NA:63:4,44:+-:DEL:FSP34_Chr01_2708619-FSP34_Chr01_2708682	0/0:NA:63:16,1:+-:DEL:FSP34_Chr01_2708619-FSP34_Chr01_2708682	0/0:NA:63:32,0:+-:DEL:FSP34_Chr01_2708619-FSP34_Chr01_2708682	0/0:NA:63:8,0:+-:DEL:FSP34_Chr01_2708619-FSP34_Chr01_2708682	0/0:NA:63:13,0:+-:DEL:FSP34_Chr01_2708619-FSP34_Chr01_2708682	0/0:NA:63:28,0:+-:DEL:FSP34_Chr01_2708619-FSP34_Chr01_2708682
FSP34_Chr01	2715736	INS00161SUR	N	<INS>	.	PASS	SUPP=1;SUPP_VEC=010000;AVGLEN=78;SVTYPE=INS;SVMETHOD=SURVIVORv2;CHR2=FSP34_Chr01;END=2715814;CIPOS=0,0;CIEND=0,0;STRANDS=+-	GT:PSV:LN:DR:ST:TY:CO	0/0:NA:78:28,1:+-:INS:FSP34_Chr01_2715736-FSP34_Chr01_2715814	1/1:NA:78:0,21:+-:INS:FSP34_Chr01_2715736-FSP34_Chr01_2715814	0/0:NA:78:25,2:+-:INS:FSP34_Chr01_2715736-FSP34_Chr01_2715814	0/0:NA:78:4,0:+-:INS:FSP34_Chr01_2715736-FSP34_Chr01_2715814	0/0:NA:78:21,0:+-:INS:FSP34_Chr01_2715736-FSP34_Chr01_2715814	0/0:NA:78:30,1:+-:INS:FSP34_Chr01_2715736-FSP34_Chr01_2715814
FSP34_Chr01	2838118	INV00162SUR	N	<INV>	.	PASS	SUPP=0;SUPP_VEC=000000;AVGLEN=1.33705e+06;SVTYPE=INV;SVMETHOD=SURVIVORv2;CHR2=FSP34_Chr01;END=4175165;CIPOS=0,0;CIEND=0,0;STRANDS=-+	GT:PSV:LN:DR:ST:TY:CO	0/0:NA:1337050:39,0:-+:INV:FSP34_Chr01_2838118-FSP34_Chr01_4175165	0/0:NA:1337050:37,0:-+:INV:FSP34_Chr01_2838118-FSP34_Chr01_4175165	0/0:NA:1337050:45,0:-+:INV:FSP34_Chr01_2838118-FSP34_Chr01_4175165	0/0:NA:1337050:9,0:-+:INV:FSP34_Chr01_2838118-FSP34_Chr01_4175165	0/0:NA:1337050:35,0:-+:INV:FSP34_Chr01_2838118-FSP34_Chr01_4175165	0/0:NA:1337050:40,0:-+:INV:FSP34_Chr01_2838118-FSP34_Chr01_4175165
FSP34_Chr01	2866537	TRA00163SUR	N	]FSP34_Chr05:260313]N	.	PASS	SUPP=0;SUPP_VEC=000000;AVGLEN=100000;SVTYPE=BND;SVMETHOD=SURVIVORv2;CHR2=FSP34_Chr05;END=260313;CIPOS=0,0;CIEND=0,0;STRANDS=-+	GT:PSV:LN:DR:ST:TY:CO	0/0:NA:100000:18,3:-+:TRA:FSP34_Chr01_2866537-FSP34_Chr05_260313	0/0:NA:100000:20,0:-+:TRA:FSP34_Chr01_2866537-FSP34_Chr05_260313	0/0:NA:100000:44,4:-+:TRA:FSP34_Chr01_2866537-FSP34_Chr05_260313	0/0:NA:100000:14,0:-+:TRA:FSP34_Chr01_2866537-FSP34_Chr05_260313	0/0:NA:100000:20,1:-+:TRA:FSP34_Chr01_2866537-FSP34_Chr05_260313	0/0:NA:100000:36,1:-+:TRA:FSP34_Chr01_2866537-FSP34_Chr05_260313
FSP34_Chr01	2866537	TRA00164SUR	N	]FSP34_Chr02:4499131]N	.	PASS	SUPP=2;SUPP_VEC=110000;AVGLEN=100000;SVTYPE=BND;SVMETHOD=SURVIVORv2;CHR2=FSP34_Chr02;END=4499131;CIPOS=0,0;CIEND=0,0;STRANDS=--	GT:PSV:LN:DR:ST:TY:CO	0/1:NA:100000:18,16:--:TRA:FSP34_Chr01_2866537-FSP34_Chr02_4499131	0/1:NA:100000:20,10:--:TRA:FSP34_Chr01_2866537-FSP34_Chr02_4499131	0/0:NA:100000:44,16:--:TRA:FSP34_Chr01_2866537-FSP34_Chr02_4499131	0/0:NA:100000:14,0:--:TRA:FSP34_Chr01_2866537-FSP34_Chr02_4499131	0/0:NA:100000:20,0:--:TRA:FSP34_Chr01_2866537-FSP34_Chr02_4499131	0/0:NA:100000:36,6:--:TRA:FSP34_Chr01_2866537-FSP34_Chr02_4499131
FSP34_Chr01	2869189	TRA00165SUR	N	N[FSP34_Chr05:260312[	.	PASS	SUPP=3;SUPP_VEC=101010;AVGLEN=100000;SVTYPE=BND;SVMETHOD=SURVIVORv2;CHR2=FSP34_Chr05;END=260312;CIPOS=0,0;CIEND=0,0;STRANDS=+-	GT:PSV:LN:DR:ST:TY:CO	0/1:NA:100000:9,6:+-:TRA:FSP34_Chr01_2869189-FSP34_Chr05_260312	0/0:NA:100000:25,0:+-:TRA:FSP34_Chr01_2869189-FSP34_Chr05_260312	0/1:NA:100000:10,9:+-:TRA:FSP34_Chr01_2869189-FSP34_Chr05_260312	0/0:NA:100000:4,0:+-:TRA:FSP34_Chr01_2869189-FSP34_Chr05_260312	0/1:NA:100000:4,3:+-:TRA:FSP34_Chr01_2869189-FSP34_Chr05_260312	0/0:NA:100000:26,10:+-:TRA:FSP34_Chr01_2869189-FSP34_Chr05_260312
FSP34_Chr01	2869189	INV00166SUR	N	<INV>	.	PASS	SUPP=3;SUPP_VEC=011100;AVGLEN=669685;SVTYPE=INV;SVMETHOD=SURVIVORv2;CHR2=FSP34_Chr01;END=3538874;CIPOS=0,0;CIEND=0,0;STRANDS=++	GT:PSV:LN:DR:ST:TY:CO	0/0:NA:669685:9,0:++:INV:FSP34_Chr01_2869189-FSP34_Chr01_3538874	0/1:NA:669685:25,15:++:INV:FSP34_Chr01_2869189-FSP34_Chr01_3538874	0/1:NA:669685:10,16:++:INV:FSP34_Chr01_2869189-FSP34_Chr01_3538874	0/1:NA:669685:4,7:++:INV:FSP34_Chr01_2869189-FSP34_Chr01_3538874	0/0:NA:669685:6,0:++:INV:FSP34_Chr01_2869189-FSP34_Chr01_3538874	0/0:NA:669685:26,7:++:INV:FSP34_Chr01_2869189-FSP34_Chr01_3538874
FSP34_Chr01	3032225	INS00167SUR	N	<INS>	.	PASS	SUPP=1;SUPP_VEC=010000;AVGLEN=42;SVTYPE=INS;SVMETHOD=SURVIVORv2;CHR2=FSP34_Chr01;END=3032267;CIPOS=0,0;CIEND=0,0;STRANDS=+-	GT:PSV:LN:DR:ST:TY:CO	0/0:NA:42:32,0:+-:INS:FSP34_Chr01_3032225-FSP34_Chr01_3032267	1/1:NA:42:1,64:+-:INS:FSP34_Chr01_3032225-FSP34_Chr01_3032267	0/0:NA:42:40,0:+-:INS:FSP34_Chr01_3032225-FSP34_Chr01_3032267	0/0:NA:42:10,0:+-:INS:FSP34_Chr01_3032225-FSP34_Chr01_3032267	0/0:NA:42:28,0:+-:INS:FSP34_Chr01_3032225-FSP34_Chr01_3032267	0/0:NA:42:25,0:+-:INS:FSP34_Chr01_3032225-FSP34_Chr01_3032267
FSP34_Chr01	3332627	DEL00168SUR	N	<DEL>	.	PASS	SUPP=2;SUPP_VEC=000011;AVGLEN=161;SVTYPE=DEL;SVMETHOD=SURVIVORv2;CHR2=FSP34_Chr01;END=3332788;CIPOS=0,0;CIEND=0,0;STRANDS=+-	GT:PSV:LN:DR:ST:TY:CO	0/0:NA:161:44,0:+-:DEL:FSP34_Chr01_3332627-FSP34_Chr01_3332788	0/0:NA:161:17,0:+-:DEL:FSP34_Chr01_3332627-FSP34_Chr01_3332788	0/0:NA:161:24,0:+-:DEL:FSP34_Chr01_3332627-FSP34_Chr01_3332788	0/0:NA:161:9,0:+-:DEL:FSP34_Chr01_3332627-FSP34_Chr01_3332788	1/1:NA:161:0,30:+-:DEL:FSP34_Chr01_3332627-FSP34_Chr01_3332788	1/1:NA:161:2,36:+-:DEL:FSP34_Chr01_3332627-FSP34_Chr01_3332788
FSP34_Chr01	3398355	INS00169SUR	N	<INS>	.	PASS	SUPP=4;SUPP_VEC=011011;AVGLEN=74;SVTYPE=INS;SVMETHOD=SURVIVORv2;CHR2=FSP34_Chr01;END=3398451;CIPOS=0,0;CIEND=0,0;STRANDS=+-	GT:PSV:LN:DR:ST:TY:CO	0/0:NA:74:35,0:+-:INS:FSP34_Chr01_3398355-FSP34_Chr01_3398451	1/1:NA:74:0,29:+-:INS:FSP34_Chr01_3398355-FSP34_Chr01_3398451	1/1:NA:74:0,45:+-:INS:FSP34_Chr01_3398355-FSP34_Chr01_3398451	0/0:NA:74:6,0:+-:INS:FSP34_Chr01_3398355-FSP34_Chr01_3398451	1/1:NA:74:2,17:+-:INS:FSP34_Chr01_3398355-FSP34_Chr01_3398451	1/1:NA:74:0,25:+-:INS:FSP34_Chr01_3398355-FSP34_Chr01_3398451
FSP34_Chr01	3406210	TRA00170SUR	N	N[FSP34_Chr05:1217052[	.	PASS	SUPP=1;SUPP_VEC=000001;AVGLEN=100000;SVTYPE=BND;SVMETHOD=SURVIVORv2;CHR2=FSP34_Chr05;END=1217052;CIPOS=0,0;CIEND=0,0;STRANDS=+-	GT:PSV:LN:DR:ST:TY:CO	0/0:NA:100000:23,0:+-:TRA:FSP34_Chr01_3406210-FSP34_Chr05_1217052	0/0:NA:100000:19,0:+-:TRA:FSP34_Chr01_3406210-FSP34_Chr05_1217052	0/0:NA:100000:24,0:+-:TRA:FSP34_Chr01_3406210-FSP34_Chr05_1217052	0/0:NA:100000:3,0:+-:TRA:FSP34_Chr01_3406210-FSP34_Chr05_1217052	0/0:NA:100000:13,0:+-:TRA:FSP34_Chr01_3406210-FSP34_Chr05_1217052	0/1:NA:100000:27,22:+-:TRA:FSP34_Chr01_3406210-FSP34_Chr05_1217052
FSP34_Chr01	3419894	DEL00171SUR	N	<DEL>	.	PASS	SUPP=5;SUPP_VEC=111011;AVGLEN=65;SVTYPE=DEL;SVMETHOD=SURVIVORv2;CHR2=FSP34_Chr01;END=3419955;CIPOS=0,0;CIEND=0,0;STRANDS=+-	GT:PSV:LN:DR:ST:TY:CO	1/1:NA:65:0,28:+-:DEL:FSP34_Chr01_3419894-FSP34_Chr01_3419955	1/1:NA:65:0,20:+-:DEL:FSP34_Chr01_3419894-FSP34_Chr01_3419955	1/1:NA:65:0,43:+-:DEL:FSP34_Chr01_3419894-FSP34_Chr01_3419955	0/0:NA:65:12,1:+-:DEL:FSP34_Chr01_3419894-FSP34_Chr01_3419955	1/1:NA:65:0,9:+-:DEL:FSP34_Chr01_3419894-FSP34_Chr01_3419955	1/1:NA:65:1,34:+-:DEL:FSP34_Chr01_3419894-FSP34_Chr01_3419955
FSP34_Chr01	3431459	INS00172SUR	N	<INS>	.	PASS	SUPP=1;SUPP_VEC=000100;AVGLEN=34;SVTYPE=INS;SVMETHOD=SURVIVORv2;CHR2=FSP34_Chr01;END=3431494;CIPOS=0,0;CIEND=0,0;STRANDS=+-	GT:PSV:LN:DR:ST:TY:CO	0/0:NA:34:29,0:+-:INS:FSP34_Chr01_3431459-FSP34_Chr01_3431494	0/0:NA:34:9,0:+-:INS:FSP34_Chr01_3431459-FSP34_Chr01_3431494	0/0:NA:34:29,0:+-:INS:FSP34_Chr01_3431459-FSP34_Chr01_3431494	1/1:NA:34:0,10:+-:INS:FSP34_Chr01_3431459-FSP34_Chr01_3431494	0/0:NA:34:22,0:+-:INS:FSP34_Chr01_3431459-FSP34_Chr01_3431494	0/0:NA:34:20,0:+-:INS:FSP34_Chr01_3431459-FSP34_Chr01_3431494
FSP34_Chr01	3436365	TRA00173SUR	N	N[FSP34_Chr07:1909013[	.	PASS	SUPP=0;SUPP_VEC=000000;AVGLEN=100000;SVTYPE=BND;SVMETHOD=SURVIVORv2;CHR2=FSP34_Chr07;END=1909013;CIPOS=0,0;CIEND=0,0;STRANDS=+-	GT:PSV:LN:DR:ST:TY:CO	0/0:NA:100000:19,0:+-:TRA:FSP34_Chr01_3436365-FSP34_Chr07_1909013	0/0:NA:100000:23,0:+-:TRA:FSP34_Chr01_3436365-FSP34_Chr07_1909013	0/0:NA:100000:19,0:+-:TRA:FSP34_Chr01_3436365-FSP34_Chr07_1909013	0/0:NA:100000:3,0:+-:TRA:FSP34_Chr01_3436365-FSP34_Chr07_1909013	0/0:NA:100000:29,0:+-:TRA:FSP34_Chr01_3436365-FSP34_Chr07_1909013	0/0:NA:100000:35,0:+-:TRA:FSP34_Chr01_3436365-FSP34_Chr07_1909013
FSP34_Chr01	3471203	DEL00174SUR	N	<DEL>	.	PASS	SUPP=2;SUPP_VEC=000011;AVGLEN=49;SVTYPE=DEL;SVMETHOD=SURVIVORv2;CHR2=FSP34_Chr01;END=3471252;CIPOS=0,0;CIEND=0,0;STRANDS=+-	GT:PSV:LN:DR:ST:TY:CO	0/0:NA:49:31,0:+-:DEL:FSP34_Chr01_3471203-FSP34_Chr01_3471252	0/0:NA:49:31,0:+-:DEL:FSP34_Chr01_3471203-FSP34_Chr01_3471252	0/0:NA:49:42,0:+-:DEL:FSP34_Chr01_3471203-FSP34_Chr01_3471252	0/0:NA:49:8,0:+-:DEL:FSP34_Chr01_3471203-FSP34_Chr01_3471252	1/1:NA:49:0,21:+-:DEL:FSP34_Chr01_3471203-FSP34_Chr01_3471252	1/1:NA:49:0,37:+-:DEL:FSP34_Chr01_3471203-FSP34_Chr01_3471252
FSP34_Chr01	3537173	DEL00175SUR	N	<DEL>	.	PASS	SUPP=1;SUPP_VEC=000100;AVGLEN=36;SVTYPE=DEL;SVMETHOD=SURVIVORv2;CHR2=FSP34_Chr01;END=3537209;CIPOS=0,0;CIEND=0,0;STRANDS=+-	GT:PSV:LN:DR:ST:TY:CO	0/0:NA:36:1,0:+-:DEL:FSP34_Chr01_3537173-FSP34_Chr01_3537209	0/0:NA:36:30,0:+-:DEL:FSP34_Chr01_3537173-FSP34_Chr01_3537209	0/0:NA:36:42,0:+-:DEL:FSP34_Chr01_3537173-FSP34_Chr01_3537209	1/1:NA:36:0,11:+-:DEL:FSP34_Chr01_3537173-FSP34_Chr01_3537209	0/0:NA:36:26,0:+-:DEL:FSP34_Chr01_3537173-FSP34_Chr01_3537209	0/0:NA:36:39,0:+-:DEL:FSP34_Chr01_3537173-FSP34_Chr01_3537209
FSP34_Chr01	3538300	TRA00176SUR	N	]FSP34_Chr10:197028]N	.	PASS	SUPP=5;SUPP_VEC=111101;AVGLEN=100000;SVTYPE=BND;SVMETHOD=SURVIVORv2;CHR2=FSP34_Chr10;END=197028;CIPOS=0,0;CIEND=0,0;STRANDS=-+	GT:PSV:LN:DR:ST:TY:CO	1/1:NA:100000:0,10:-+:TRA:FSP34_Chr01_3538300-FSP34_Chr10_197028	1/1:NA:100000:0,5:-+:TRA:FSP34_Chr01_3538300-FSP34_Chr10_197028	1/1:NA:100000:2,11:-+:TRA:FSP34_Chr01_3538300-FSP34_Chr10_197028	0/1:NA:100000:3,2:-+:TRA:FSP34_Chr01_3538300-FSP34_Chr10_197028	0/0:NA:100000:11,1:-+:TRA:FSP34_Chr01_3538300-FSP34_Chr10_197028	0/1:NA:100000:1,1:-+:TRA:FSP34_Chr01_3538300-FSP34_Chr10_197028
FSP34_Chr01	3537448	INS00177SUR	N	<INS>	.	PASS	SUPP=1;SUPP_VEC=100000;AVGLEN=210;SVTYPE=INS;SVMETHOD=SURVIVORv2;CHR2=FSP34_Chr01;END=3537636;CIPOS=0,0;CIEND=0,0;STRANDS=+-	GT:PSV:LN:DR:ST:TY:CO	1/1:NA:210:0,22:+-:INS:FSP34_Chr01_3537448-FSP34_Chr01_3537636	0/0:NA:210:0,0:+-:INS:FSP34_Chr01_3537448-FSP34_Chr01_3537636	0/0:NA:210:0,0:+-:INS:FSP34_Chr01_3537448-FSP34_Chr01_3537636	0/0:NA:210:0,0:+-:INS:FSP34_Chr01_3537448-FSP34_Chr01_3537636	0/0:NA:210:0,0:+-:INS:FSP34_Chr01_3537448-FSP34_Chr01_3537636	0/0:NA:210:0,0:+-:INS:FSP34_Chr01_3537448-FSP34_Chr01_3537636
FSP34_Chr01	3537421	TRA00178SUR	N	]FSP34_Chr02:4471567]N	.	PASS	SUPP=5;SUPP_VEC=011111;AVGLEN=100000;SVTYPE=BND;SVMETHOD=SURVIVORv2;CHR2=FSP34_Chr02;END=4471567;CIPOS=0,0;CIEND=0,0;STRANDS=-+	GT:PSV:LN:DR:ST:TY:CO	0/0:NA:100000:0,0:-+:TRA:FSP34_Chr01_3537421-FSP34_Chr02_4471567	1/1:NA:100000:0,17:-+:TRA:FSP34_Chr01_3537421-FSP34_Chr02_4471567	1/1:NA:100000:0,21:-+:TRA:FSP34_Chr01_3537421-FSP34_Chr02_4471567	1/1:NA:100000:0,14:-+:TRA:FSP34_Chr01_3537421-FSP34_Chr02_4471567	1/1:NA:100000:0,4:-+:TRA:FSP34_Chr01_3537421-FSP34_Chr02_4471567	1/1:NA:100000:0,11:-+:TRA:FSP34_Chr01_3537421-FSP34_Chr02_4471567
FSP34_Chr01	3548861	DEL00179SUR	N	<DEL>	.	PASS	SUPP=5;SUPP_VEC=110111;AVGLEN=81;SVTYPE=DEL;SVMETHOD=SURVIVORv2;CHR2=FSP34_Chr01;END=3548948;CIPOS=0,0;CIEND=0,0;STRANDS=+-	GT:PSV:LN:DR:ST:TY:CO	1/1:NA:81:0,30:+-:DEL:FSP34_Chr01_3548861-FSP34_Chr01_3548948	1/1:NA:81:0,27:+-:DEL:FSP34_Chr01_3548861-FSP34_Chr01_3548948	0/0:NA:81:27,0:+-:DEL:FSP34_Chr01_3548861-FSP34_Chr01_3548948	1/1:NA:81:0,6:+-:DEL:FSP34_Chr01_3548861-FSP34_Chr01_3548948	1/1:NA:81:0,21:+-:DEL:FSP34_Chr01_3548861-FSP34_Chr01_3548948	1/1:NA:81:2,51:+-:DEL:FSP34_Chr01_3548861-FSP34_Chr01_3548948
FSP34_Chr01	3680891	TRA00180SUR	N	]FSP34_Chr09:911178]N	.	PASS	SUPP=0;SUPP_VEC=000000;AVGLEN=100000;SVTYPE=BND;SVMETHOD=SURVIVORv2;CHR2=FSP34_Chr09;END=911178;CIPOS=0,0;CIEND=0,0;STRANDS=--	GT:PSV:LN:DR:ST:TY:CO	0/0:NA:100000:37,0:--:TRA:FSP34_Chr01_3680891-FSP34_Chr09_911178	0/0:NA:100000:32,13:--:TRA:FSP34_Chr01_3680891-FSP34_Chr09_911178	0/0:NA:100000:41,0:--:TRA:FSP34_Chr01_3680891-FSP34_Chr09_911178	0/0:NA:100000:7,0:--:TRA:FSP34_Chr01_3680891-FSP34_Chr09_911178	0/0:NA:100000:32,0:--:TRA:FSP34_Chr01_3680891-FSP34_Chr09_911178	0/0:NA:100000:65,0:--:TRA:FSP34_Chr01_3680891-FSP34_Chr09_911178
FSP34_Chr01	3685345	INS00181SUR	N	<INS>	.	PASS	SUPP=0;SUPP_VEC=000000;AVGLEN=3155;SVTYPE=INS;SVMETHOD=SURVIVORv2;CHR2=FSP34_Chr01;END=3688499;CIPOS=0,0;CIEND=0,0;STRANDS=+-	GT:PSV:LN:DR:ST:TY:CO	0/0:NA:3155:19,0:+-:INS:FSP34_Chr01_3685345-FSP34_Chr01_3688499	0/0:NA:3155:14,0:+-:INS:FSP34_Chr01_3685345-FSP34_Chr01_3688499	0/0:NA:3155:13,0:+-:INS:FSP34_Chr01_3685345-FSP34_Chr01_3688499	0/0:NA:3155:5,0:+-:INS:FSP34_Chr01_3685345-FSP34_Chr01_3688499	0/0:NA:3155:7,0:+-:INS:FSP34_Chr01_3685345-FSP34_Chr01_3688499	0/0:NA:3155:13,0:+-:INS:FSP34_Chr01_3685345-FSP34_Chr01_3688499
FSP34_Chr01	3736484	DEL00182SUR	N	<DEL>	.	PASS	SUPP=2;SUPP_VEC=110000;AVGLEN=199;SVTYPE=DEL;SVMETHOD=SURVIVORv2;CHR2=FSP34_Chr01;END=3736683;CIPOS=0,0;CIEND=0,0;STRANDS=+-	GT:PSV:LN:DR:ST:TY:CO	1/1:NA:199:0,37:+-:DEL:FSP34_Chr01_3736484-FSP34_Chr01_3736683	1/1:NA:199:0,24:+-:DEL:FSP34_Chr01_3736484-FSP34_Chr01_3736683	0/0:NA:199:36,0:+-:DEL:FSP34_Chr01_3736484-FSP34_Chr01_3736683	0/0:NA:199:10,0:+-:DEL:FSP34_Chr01_3736484-FSP34_Chr01_3736683	0/0:NA:199:22,0:+-:DEL:FSP34_Chr01_3736484-FSP34_Chr01_3736683	0/0:NA:199:32,0:+-:DEL:FSP34_Chr01_3736484-FSP34_Chr01_3736683
FSP34_Chr01	3774573	TRA00183SUR	N	N[FSP34_Mitochondrion:42141[	.	PASS	SUPP=0;SUPP_VEC=000000;AVGLEN=100000;SVTYPE=BND;SVMETHOD=SURVIVORv2;CHR2=FSP34_Mitochondrion;END=42141;CIPOS=0,0;CIEND=0,0;STRANDS=++	GT:PSV:LN:DR:ST:TY:CO	0/0:NA:100000:47,0:++:TRA:FSP34_Chr01_3774573-FSP34_Mitochondrion_42141	0/0:NA:100000:51,0:++:TRA:FSP34_Chr01_3774573-FSP34_Mitochondrion_42141	0/0:NA:100000:36,0:++:TRA:FSP34_Chr01_3774573-FSP34_Mitochondrion_42141	0/0:NA:100000:5,0:++:TRA:FSP34_Chr01_3774573-FSP34_Mitochondrion_42141	0/0:NA:100000:31,0:++:TRA:FSP34_Chr01_3774573-FSP34_Mitochondrion_42141	0/0:NA:100000:39,10:++:TRA:FSP34_Chr01_3774573-FSP34_Mitochondrion_42141
FSP34_Chr01	3787673	INS00184SUR	N	<INS>	.	PASS	SUPP=2;SUPP_VEC=000011;AVGLEN=59;SVTYPE=INS;SVMETHOD=SURVIVORv2;CHR2=FSP34_Chr01;END=3787732;CIPOS=0,0;CIEND=0,0;STRANDS=+-	GT:PSV:LN:DR:ST:TY:CO	0/0:NA:59:30,0:+-:INS:FSP34_Chr01_3787673-FSP34_Chr01_3787732	0/0:NA:59:31,0:+-:INS:FSP34_Chr01_3787673-FSP34_Chr01_3787732	0/0:NA:59:38,0:+-:INS:FSP34_Chr01_3787673-FSP34_Chr01_3787732	0/0:NA:59:6,0:+-:INS:FSP34_Chr01_3787673-FSP34_Chr01_3787732	1/1:NA:59:2,24:+-:INS:FSP34_Chr01_3787673-FSP34_Chr01_3787732	1/1:NA:59:0,32:+-:INS:FSP34_Chr01_3787673-FSP34_Chr01_3787732
FSP34_Chr01	3831244	DEL00185SUR	N	<DEL>	.	PASS	SUPP=1;SUPP_VEC=010000;AVGLEN=1230;SVTYPE=DEL;SVMETHOD=SURVIVORv2;CHR2=FSP34_Chr01;END=3832474;CIPOS=0,0;CIEND=0,0;STRANDS=+-	GT:PSV:LN:DR:ST:TY:CO	0/0:NA:1230:23,0:+-:DEL:FSP34_Chr01_3831244-FSP34_Chr01_3832474	1/1:NA:1230:0,22:+-:DEL:FSP34_Chr01_3831244-FSP34_Chr01_3832474	0/0:NA:1230:32,0:+-:DEL:FSP34_Chr01_3831244-FSP34_Chr01_3832474	0/0:NA:1230:8,0:+-:DEL:FSP34_Chr01_3831244-FSP34_Chr01_3832474	0/0:NA:1230:28,0:+-:DEL:FSP34_Chr01_3831244-FSP34_Chr01_3832474	0/0:NA:1230:30,0:+-:DEL:FSP34_Chr01_3831244-FSP34_Chr01_3832474
FSP34_Chr01	3881179	TRA00186SUR	N	]FSP34_Chr04:1277094]N	.	PASS	SUPP=1;SUPP_VEC=000001;AVGLEN=100000;SVTYPE=BND;SVMETHOD=SURVIVORv2;CHR2=FSP34_Chr04;END=1277094;CIPOS=0,0;CIEND=0,0;STRANDS=--	GT:PSV:LN:DR:ST:TY:CO	0/0:NA:100000:27,0:--:TRA:FSP34_Chr01_3881179-FSP34_Chr04_1277094	0/0:NA:100000:23,0:--:TRA:FSP34_Chr01_3881179-FSP34_Chr04_1277094	0/0:NA:100000:17,0:--:TRA:FSP34_Chr01_3881179-FSP34_Chr04_1277094	0/0:NA:100000:16,0:--:TRA:FSP34_Chr01_3881179-FSP34_Chr04_1277094	0/0:NA:100000:32,0:--:TRA:FSP34_Chr01_3881179-FSP34_Chr04_1277094	0/1:NA:100000:37,19:--:TRA:FSP34_Chr01_3881179-FSP34_Chr04_1277094
FSP34_Chr01	3887077	INS00187SUR	N	<INS>	.	PASS	SUPP=1;SUPP_VEC=010000;AVGLEN=38;SVTYPE=INS;SVMETHOD=SURVIVORv2;CHR2=FSP34_Chr01;END=3887118;CIPOS=0,0;CIEND=0,0;STRANDS=+-	GT:PSV:LN:DR:ST:TY:CO	0/0:NA:38:18,0:+-:INS:FSP34_Chr01_3887077-FSP34_Chr01_3887118	1/1:NA:38:0,25:+-:INS:FSP34_Chr01_3887077-FSP34_Chr01_3887118	0/0:NA:38:22,2:+-:INS:FSP34_Chr01_3887077-FSP34_Chr01_3887118	0/0:NA:38:6,0:+-:INS:FSP34_Chr01_3887077-FSP34_Chr01_3887118	0/0:NA:38:20,0:+-:INS:FSP34_Chr01_3887077-FSP34_Chr01_3887118	0/0:NA:38:26,0:+-:INS:FSP34_Chr01_3887077-FSP34_Chr01_3887118
FSP34_Chr01	3893702	TRA00188SUR	N	]FSP34_Chr03:4256614]N	.	PASS	SUPP=1;SUPP_VEC=000001;AVGLEN=100000;SVTYPE=BND;SVMETHOD=SURVIVORv2;CHR2=FSP34_Chr03;END=4256614;CIPOS=0,0;CIEND=0,0;STRANDS=-+	GT:PSV:LN:DR:ST:TY:CO	0/0:NA:100000:28,0:-+:TRA:FSP34_Chr01_3893702-FSP34_Chr03_4256614	0/0:NA:100000:23,0:-+:TRA:FSP34_Chr01_3893702-FSP34_Chr03_4256614	0/0:NA:100000:31,0:-+:TRA:FSP34_Chr01_3893702-FSP34_Chr03_4256614	0/0:NA:100000:8,0:-+:TRA:FSP34_Chr01_3893702-FSP34_Chr03_4256614	0/0:NA:100000:18,0:-+:TRA:FSP34_Chr01_3893702-FSP34_Chr03_4256614	0/1:NA:100000:25,15:-+:TRA:FSP34_Chr01_3893702-FSP34_Chr03_4256614
FSP34_Chr01	3908394	DEL00189SUR	N	<DEL>	.	PASS	SUPP=1;SUPP_VEC=010000;AVGLEN=422;SVTYPE=DEL;SVMETHOD=SURVIVORv2;CHR2=FSP34_Chr01;END=3908816;CIPOS=0,0;CIEND=0,0;STRANDS=+-	GT:PSV:LN:DR:ST:TY:CO	0/0:NA:422:39,0:+-:DEL:FSP34_Chr01_3908394-FSP34_Chr01_3908816	1/1:NA:422:1,30:+-:DEL:FSP34_Chr01_3908394-FSP34_Chr01_3908816	0/0:NA:422:33,0:+-:DEL:FSP34_Chr01_3908394-FSP34_Chr01_3908816	0/0:NA:422:6,0:+-:DEL:FSP34_Chr01_3908394-FSP34_Chr01_3908816	0/0:NA:422:33,0:+-:DEL:FSP34_Chr01_3908394-FSP34_Chr01_3908816	0/0:NA:422:29,0:+-:DEL:FSP34_Chr01_3908394-FSP34_Chr01_3908816
FSP34_Chr01	3922541	DEL00190SUR	N	<DEL>	.	PASS	SUPP=6;SUPP_VEC=111111;AVGLEN=228;SVTYPE=DEL;SVMETHOD=SURVIVORv2;CHR2=FSP34_Chr01;END=3922805;CIPOS=0,0;CIEND=0,0;STRANDS=+-	GT:PSV:LN:DR:ST:TY:CO	1/1:NA:228:0,36:+-:DEL:FSP34_Chr01_3922541-FSP34_Chr01_3922805	1/1:NA:228:0,6:+-:DEL:FSP34_Chr01_3922541-FSP34_Chr01_3922805	1/1:NA:228:1,31:+-:DEL:FSP34_Chr01_3922541-FSP34_Chr01_3922805	1/1:NA:228:0,7:+-:DEL:FSP34_Chr01_3922541-FSP34_Chr01_3922805	1/1:NA:228:0,36:+-:DEL:FSP34_Chr01_3922541-FSP34_Chr01_3922805	1/1:NA:228:0,25:+-:DEL:FSP34_Chr01_3922541-FSP34_Chr01_3922805
FSP34_Chr01	3965656	TRA00191SUR	N	N[FSP34_Chr07:79497[	.	PASS	SUPP=0;SUPP_VEC=000000;AVGLEN=100000;SVTYPE=BND;SVMETHOD=SURVIVORv2;CHR2=FSP34_Chr07;END=79497;CIPOS=0,0;CIEND=0,0;STRANDS=++	GT:PSV:LN:DR:ST:TY:CO	0/0:NA:100000:42,0:++:TRA:FSP34_Chr01_3965656-FSP34_Chr07_79497	0/0:NA:100000:40,0:++:TRA:FSP34_Chr01_3965656-FSP34_Chr07_79497	0/0:NA:100000:32,0:++:TRA:FSP34_Chr01_3965656-FSP34_Chr07_79497	0/0:NA:100000:9,0:++:TRA:FSP34_Chr01_3965656-FSP34_Chr07_79497	0/0:NA:100000:20,0:++:TRA:FSP34_Chr01_3965656-FSP34_Chr07_79497	0/0:NA:100000:52,20:++:TRA:FSP34_Chr01_3965656-FSP34_Chr07_79497
FSP34_Chr01	4001779	TRA00192SUR	N	N[FSP34_Chr08:1026353[	.	PASS	SUPP=0;SUPP_VEC=000000;AVGLEN=100000;SVTYPE=BND;SVMETHOD=SURVIVORv2;CHR2=FSP34_Chr08;END=1026353;CIPOS=0,0;CIEND=0,0;STRANDS=+-	GT:PSV:LN:DR:ST:TY:CO	0/0:NA:100000:28,0:+-:TRA:FSP34_Chr01_4001779-FSP34_Chr08_1026353	0/0:NA:100000:34,0:+-:TRA:FSP34_Chr01_4001779-FSP34_Chr08_1026353	0/0:NA:100000:45,0:+-:TRA:FSP34_Chr01_4001779-FSP34_Chr08_1026353	0/0:NA:100000:7,0:+-:TRA:FSP34_Chr01_4001779-FSP34_Chr08_1026353	0/0:NA:100000:25,0:+-:TRA:FSP34_Chr01_4001779-FSP34_Chr08_1026353	0/0:NA:100000:38,0:+-:TRA:FSP34_Chr01_4001779-FSP34_Chr08_1026353
FSP34_Chr01	4105789	INS00193SUR	N	<INS>	.	PASS	SUPP=6;SUPP_VEC=111111;AVGLEN=173;SVTYPE=INS;SVMETHOD=SURVIVORv2;CHR2=FSP34_Chr01;END=4105948;CIPOS=0,0;CIEND=0,0;STRANDS=+-	GT:PSV:LN:DR:ST:TY:CO	1/1:NA:173:4,29:+-:INS:FSP34_Chr01_4105789-FSP34_Chr01_4105948	1/1:NA:173:2,22:+-:INS:FSP34_Chr01_4105789-FSP34_Chr01_4105948	1/1:NA:173:0,30:+-:INS:FSP34_Chr01_4105789-FSP34_Chr01_4105948	1/1:NA:173:0,10:+-:INS:FSP34_Chr01_4105789-FSP34_Chr01_4105948	1/1:NA:173:0,16:+-:INS:FSP34_Chr01_4105789-FSP34_Chr01_4105948	0/1:NA:173:6,22:+-:INS:FSP34_Chr01_4105789-FSP34_Chr01_4105948
FSP34_Chr01	4128696	INS00194SUR	N	<INS>	.	PASS	SUPP=2;SUPP_VEC=001100;AVGLEN=40;SVTYPE=INS;SVMETHOD=SURVIVORv2;CHR2=FSP34_Chr01;END=4128736;CIPOS=0,0;CIEND=0,0;STRANDS=+-	GT:PSV:LN:DR:ST:TY:CO	0/0:NA:40:36,0:+-:INS:FSP34_Chr01_4128696-FSP34_Chr01_4128736	0/0:NA:40:14,0:+-:INS:FSP34_Chr01_4128696-FSP34_Chr01_4128736	1/1:NA:40:1,27:+-:INS:FSP34_Chr01_4128696-FSP34_Chr01_4128736	0/1:NA:40:2,8:+-:INS:FSP34_Chr01_4128696-FSP34_Chr01_4128736	0/0:NA:40:17,0:+-:INS:FSP34_Chr01_4128696-FSP34_Chr01_4128736	0/0:NA:40:25,0:+-:INS:FSP34_Chr01_4128696-FSP34_Chr01_4128736
FSP34_Chr01	4145799	TRA00195SUR	N	]FSP34_Chr07:1704702]N	.	PASS	SUPP=1;SUPP_VEC=001000;AVGLEN=100000;SVTYPE=BND;SVMETHOD=SURVIVORv2;CHR2=FSP34_Chr07;END=1704702;CIPOS=0,0;CIEND=0,0;STRANDS=-+	GT:PSV:LN:DR:ST:TY:CO	0/0:NA:100000:37,0:-+:TRA:FSP34_Chr01_4145799-FSP34_Chr07_1704702	0/0:NA:100000:17,0:-+:TRA:FSP34_Chr01_4145799-FSP34_Chr07_1704702	1/1:NA:100000:0,14:-+:TRA:FSP34_Chr01_4145799-FSP34_Chr07_1704702	0/0:NA:100000:10,0:-+:TRA:FSP34_Chr01_4145799-FSP34_Chr07_1704702	0/0:NA:100000:22,0:-+:TRA:FSP34_Chr01_4145799-FSP34_Chr07_1704702	0/0:NA:100000:29,0:-+:TRA:FSP34_Chr01_4145799-FSP34_Chr07_1704702
FSP34_Chr01	4145798	TRA00196SUR	N	]FSP34_Chr10:2076929]N	.	PASS	SUPP=0;SUPP_VEC=000000;AVGLEN=100000;SVTYPE=BND;SVMETHOD=SURVIVORv2;CHR2=FSP34_Chr10;END=2076929;CIPOS=0,0;CIEND=0,0;STRANDS=-+	GT:PSV:LN:DR:ST:TY:CO	0/0:NA:100000:38,0:-+:TRA:FSP34_Chr01_4145798-FSP34_Chr10_2076929	0/0:NA:100000:31,0:-+:TRA:FSP34_Chr01_4145798-FSP34_Chr10_2076929	0/0:NA:100000:43,0:-+:TRA:FSP34_Chr01_4145798-FSP34_Chr10_2076929	0/0:NA:100000:11,0:-+:TRA:FSP34_Chr01_4145798-FSP34_Chr10_2076929	0/0:NA:100000:14,3:-+:TRA:FSP34_Chr01_4145798-FSP34_Chr10_2076929	0/0:NA:100000:42,13:-+:TRA:FSP34_Chr01_4145798-FSP34_Chr10_2076929
FSP34_Chr01	4147385	TRA00197SUR	N	N[FSP34_Chr09:1365396[	.	PASS	SUPP=2;SUPP_VEC=110000;AVGLEN=100000;SVTYPE=BND;SVMETHOD=SURVIVORv2;CHR2=FSP34_Chr09;END=1365396;CIPOS=0,0;CIEND=0,0;STRANDS=++	GT:PSV:LN:DR:ST:TY:CO	0/1:NA:100000:6,3:++:TRA:FSP34_Chr01_4147385-FSP34_Chr09_1365396	0/1:NA:100000:14,11:++:TRA:FSP34_Chr01_4147385-FSP34_Chr09_1365396	0/0:NA:100000:20,4:++:TRA:FSP34_Chr01_4147385-FSP34_Chr09_1365396	0/0:NA:100000:6,2:++:TRA:FSP34_Chr01_4147385-FSP34_Chr09_1365396	0/0:NA:100000:5,0:++:TRA:FSP34_Chr01_4147385-FSP34_Chr09_1365396	0/0:NA:100000:18,0:++:TRA:FSP34_Chr01_4147385-FSP34_Chr09_1365396
FSP34_Chr01	4262027	DEL00198SUR	N	<DEL>	.	PASS	SUPP=2;SUPP_VEC=110000;AVGLEN=39;SVTYPE=DEL;SVMETHOD=SURVIVORv2;CHR2=FSP34_Chr01;END=4262069;CIPOS=0,0;CIEND=0,0;STRANDS=+-	GT:PSV:LN:DR:ST:TY:CO	1/1:NA:39:0,41:+-:DEL:FSP34_Chr01_4262027-FSP34_Chr01_4262069	1/1:NA:39:0,28:+-:DEL:FSP34_Chr01_4262027-FSP34_Chr01_4262069	0/0:NA:39:4,0:+-:DEL:FSP34_Chr01_4262027-FSP34_Chr01_4262069	0/0:NA:39:4,1:+-:DEL:FSP34_Chr01_4262027-FSP34_Chr01_4262069	0/0:NA:39:12,0:+-:DEL:FSP34_Chr01_4262027-FSP34_Chr01_4262069	0/0:NA:39:46,0:+-:DEL:FSP34_Chr01_4262027-FSP34_Chr01_4262069
FSP34_Chr01	4262069	INS00199SUR	N	<INS>	.	PASS	SUPP=1;SUPP_VEC=001000;AVGLEN=42;SVTYPE=INS;SVMETHOD=SURVIVORv2;CHR2=FSP34_Chr01;END=4262111;CIPOS=0,0;CIEND=0,0;STRANDS=+-	GT:PSV:LN:DR:ST:TY:CO	0/0:NA:42:0,0:+-:INS:FSP34_Chr01_4262069-FSP34_Chr01_4262111	0/0:NA:42:0,0:+-:INS:FSP34_Chr01_4262069-FSP34_Chr01_4262111	1/1:NA:42:0,34:+-:INS:FSP34_Chr01_4262069-FSP34_Chr01_4262111	0/0:NA:42:0,0:+-:INS:FSP34_Chr01_4262069-FSP34_Chr01_4262111	0/0:NA:42:0,0:+-:INS:FSP34_Chr01_4262069-FSP34_Chr01_4262111	0/0:NA:42:0,0:+-:INS:FSP34_Chr01_4262069-FSP34_Chr01_4262111
FSP34_Chr01	4271433	DEL00200SUR	N	<DEL>	.	PASS	SUPP=1;SUPP_VEC=100000;AVGLEN=39;SVTYPE=DEL;SVMETHOD=SURVIVORv2;CHR2=FSP34_Chr01;END=4271472;CIPOS=0,0;CIEND=0,0;STRANDS=+-	GT:PSV:LN:DR:ST:TY:CO	1/1:NA:39:2,37:+-:DEL:FSP34_Chr01_4271433-FSP34_Chr01_4271472	0/0:NA:39:16,0:+-:DEL:FSP34_Chr01_4271433-FSP34_Chr01_4271472	0/0:NA:39:24,0:+-:DEL:FSP34_Chr01_4271433-FSP34_Chr01_4271472	0/0:NA:39:8,0:+-:DEL:FSP34_Chr01_4271433-FSP34_Chr01_4271472	0/0:NA:39:20,0:+-:DEL:FSP34_Chr01_4271433-FSP34_Chr01_4271472	0/0:NA:39:51,0:+-:DEL:FSP34_Chr01_4271433-FSP34_Chr01_4271472
FSP34_Chr01	4300090	INS00201SUR	N	<INS>	.	PASS	SUPP=6;SUPP_VEC=111111;AVGLEN=45;SVTYPE=INS;SVMETHOD=SURVIVORv2;CHR2=FSP34_Chr01;END=4300135;CIPOS=0,0;CIEND=0,0;STRANDS=+-	GT:PSV:LN:DR:ST:TY:CO	1/1:NA:45:0,21:+-:INS:FSP34_Chr01_4300090-FSP34_Chr01_4300135	1/1:NA:45:0,28:+-:INS:FSP34_Chr01_4300090-FSP34_Chr01_4300135	1/1:NA:45:0,23:+-:INS:FSP34_Chr01_4300090-FSP34_Chr01_4300135	1/1:NA:45:0,8:+-:INS:FSP34_Chr01_4300090-FSP34_Chr01_4300135	1/1:NA:45:0,12:+-:INS:FSP34_Chr01_4300090-FSP34_Chr01_4300135	1/1:NA:45:0,30:+-:INS:FSP34_Chr01_4300090-FSP34_Chr01_4300135
FSP34_Chr01	4337820	INS00202SUR	N	<INS>	.	PASS	SUPP=1;SUPP_VEC=010000;AVGLEN=57;SVTYPE=INS;SVMETHOD=SURVIVORv2;CHR2=FSP34_Chr01;END=4337877;CIPOS=0,0;CIEND=0,0;STRANDS=+-	GT:PSV:LN:DR:ST:TY:CO	0/0:NA:57:43,0:+-:INS:FSP34_Chr01_4337820-FSP34_Chr01_4337877	1/1:NA:57:0,31:+-:INS:FSP34_Chr01_4337820-FSP34_Chr01_4337877	0/0:NA:57:22,0:+-:INS:FSP34_Chr01_4337820-FSP34_Chr01_4337877	0/0:NA:57:9,0:+-:INS:FSP34_Chr01_4337820-FSP34_Chr01_4337877	0/0:NA:57:22,0:+-:INS:FSP34_Chr01_4337820-FSP34_Chr01_4337877	0/0:NA:57:26,0:+-:INS:FSP34_Chr01_4337820-FSP34_Chr01_4337877
FSP34_Chr01	4401187	DEL00203SUR	N	<DEL>	.	PASS	SUPP=1;SUPP_VEC=001000;AVGLEN=90;SVTYPE=DEL;SVMETHOD=SURVIVORv2;CHR2=FSP34_Chr01;END=4401277;CIPOS=0,0;CIEND=0,0;STRANDS=+-	GT:PSV:LN:DR:ST:TY:CO	0/0:NA:90:11,0:+-:DEL:FSP34_Chr01_4401187-FSP34_Chr01_4401277	0/0:NA:90:10,0:+-:DEL:FSP34_Chr01_4401187-FSP34_Chr01_4401277	1/1:NA:90:1,30:+-:DEL:FSP34_Chr01_4401187-FSP34_Chr01_4401277	0/0:NA:90:6,0:+-:DEL:FSP34_Chr01_4401187-FSP34_Chr01_4401277	0/0:NA:90:18,0:+-:DEL:FSP34_Chr01_4401187-FSP34_Chr01_4401277	0/0:NA:90:19,0:+-:DEL:FSP34_Chr01_4401187-FSP34_Chr01_4401277
FSP34_Chr01	4413532	TRA00204SUR	N	N[FSP34_Chr04:92120[	.	PASS	SUPP=1;SUPP_VEC=010000;AVGLEN=100000;SVTYPE=BND;SVMETHOD=SURVIVORv2;CHR2=FSP34_Chr04;END=92120;CIPOS=0,0;CIEND=0,0;STRANDS=++	GT:PSV:LN:DR:ST:TY:CO	0/0:NA:100000:8,0:++:TRA:FSP34_Chr01_4413532-FSP34_Chr04_92120	0/1:NA:100000:24,15:++:TRA:FSP34_Chr01_4413532-FSP34_Chr04_92120	0/0:NA:100000:20,0:++:TRA:FSP34_Chr01_4413532-FSP34_Chr04_92120	0/0:NA:100000:5,0:++:TRA:FSP34_Chr01_4413532-FSP34_Chr04_92120	0/0:NA:100000:21,0:++:TRA:FSP34_Chr01_4413532-FSP34_Chr04_92120	0/0:NA:100000:21,0:++:TRA:FSP34_Chr01_4413532-FSP34_Chr04_92120
FSP34_Chr01	4498469	INS00205SUR	N	<INS>	.	PASS	SUPP=1;SUPP_VEC=001000;AVGLEN=72;SVTYPE=INS;SVMETHOD=SURVIVORv2;CHR2=FSP34_Chr01;END=4498541;CIPOS=0,0;CIEND=0,0;STRANDS=+-	GT:PSV:LN:DR:ST:TY:CO	0/0:NA:72:43,0:+-:INS:FSP34_Chr01_4498469-FSP34_Chr01_4498541	0/0:NA:72:27,1:+-:INS:FSP34_Chr01_4498469-FSP34_Chr01_4498541	1/1:NA:72:0,36:+-:INS:FSP34_Chr01_4498469-FSP34_Chr01_4498541	0/0:NA:72:8,0:+-:INS:FSP34_Chr01_4498469-FSP34_Chr01_4498541	0/0:NA:72:31,0:+-:INS:FSP34_Chr01_4498469-FSP34_Chr01_4498541	0/0:NA:72:27,0:+-:INS:FSP34_Chr01_4498469-FSP34_Chr01_4498541
FSP34_Chr01	4502858	INV00206SUR	N	<INV>	.	PASS	SUPP=0;SUPP_VEC=000000;AVGLEN=1.07903e+06;SVTYPE=INV;SVMETHOD=SURVIVORv2;CHR2=FSP34_Chr01;END=5581889;CIPOS=0,0;CIEND=0,0;STRANDS=++	GT:PSV:LN:DR:ST:TY:CO	0/0:NA:1079030:15,0:++:INV:FSP34_Chr01_4502858-FSP34_Chr01_5581889	0/0:NA:1079030:13,0:++:INV:FSP34_Chr01_4502858-FSP34_Chr01_5581889	0/0:NA:1079030:11,0:++:INV:FSP34_Chr01_4502858-FSP34_Chr01_5581889	0/0:NA:1079030:2,0:++:INV:FSP34_Chr01_4502858-FSP34_Chr01_5581889	0/0:NA:1079030:12,0:++:INV:FSP34_Chr01_4502858-FSP34_Chr01_5581889	0/0:NA:1079030:22,0:++:INV:FSP34_Chr01_4502858-FSP34_Chr01_5581889
FSP34_Chr01	4511453	DEL00207SUR	N	<DEL>	.	PASS	SUPP=6;SUPP_VEC=111111;AVGLEN=68;SVTYPE=DEL;SVMETHOD=SURVIVORv2;CHR2=FSP34_Chr01;END=4511533;CIPOS=0,0;CIEND=0,0;STRANDS=+-	GT:PSV:LN:DR:ST:TY:CO	1/1:NA:68:1,33:+-:DEL:FSP34_Chr01_4511453-FSP34_Chr01_4511533	0/1:NA:68:7,17:+-:DEL:FSP34_Chr01_4511453-FSP34_Chr01_4511533	1/1:NA:68:0,41:+-:DEL:FSP34_Chr01_4511453-FSP34_Chr01_4511533	1/1:NA:68:1,17:+-:DEL:FSP34_Chr01_4511453-FSP34_Chr01_4511533	1/1:NA:68:0,19:+-:DEL:FSP34_Chr01_4511453-FSP34_Chr01_4511533	1/1:NA:68:0,44:+-:DEL:FSP34_Chr01_4511453-FSP34_Chr01_4511533
FSP34_Chr01	4521929	TRA00208SUR	N	]FSP34_Chr10:2261118]N	.	PASS	SUPP=0;SUPP_VEC=000000;AVGLEN=100000;SVTYPE=BND;SVMETHOD=SURVIVORv2;CHR2=FSP34_Chr10;END=2261118;CIPOS=0,0;CIEND=0,0;STRANDS=-+	GT:PSV:LN:DR:ST:TY:CO	0/0:NA:100000:31,0:-+:TRA:FSP34_Chr01_4521929-FSP34_Chr10_2261118	0/0:NA:100000:25,0:-+:TRA:FSP34_Chr01_4521929-FSP34_Chr10_2261118	0/0:NA:100000:26,0:-+:TRA:FSP34_Chr01_4521929-FSP34_Chr10_2261118	0/0:NA:100000:9,0:-+:TRA:FSP34_Chr01_4521929-FSP34_Chr10_2261118	0/0:NA:100000:26,0:-+:TRA:FSP34_Chr01_4521929-FSP34_Chr10_2261118	0/0:NA:100000:46,15:-+:TRA:FSP34_Chr01_4521929-FSP34_Chr10_2261118
FSP34_Chr01	4599764	DEL00209SUR	N	<DEL>	.	PASS	SUPP=3;SUPP_VEC=101100;AVGLEN=32;SVTYPE=DEL;SVMETHOD=SURVIVORv2;CHR2=FSP34_Chr01;END=4599796;CIPOS=0,0;CIEND=0,0;STRANDS=+-	GT:PSV:LN:DR:ST:TY:CO	1/1:NA:32:0,39:+-:DEL:FSP34_Chr01_4599764-FSP34_Chr01_4599796	0/0:NA:32:28,0:+-:DEL:FSP34_Chr01_4599764-FSP34_Chr01_4599796	1/1:NA:32:1,40:+-:DEL:FSP34_Chr01_4599764-FSP34_Chr01_4599796	1/1:NA:32:0,14:+-:DEL:FSP34_Chr01_4599764-FSP34_Chr01_4599796	0/0:NA:32:30,0:+-:DEL:FSP34_Chr01_4599764-FSP34_Chr01_4599796	0/0:NA:32:23,0:+-:DEL:FSP34_Chr01_4599764-FSP34_Chr01_4599796
FSP34_Chr01	4760443	DEL00210SUR	N	<DEL>	.	PASS	SUPP=6;SUPP_VEC=111111;AVGLEN=169;SVTYPE=DEL;SVMETHOD=SURVIVORv2;CHR2=FSP34_Chr01;END=4760577;CIPOS=0,0;CIEND=0,0;STRANDS=+-	GT:PSV:LN:DR:ST:TY:CO	1/1:NA:169:1,45:+-:DEL:FSP34_Chr01_4760443-FSP34_Chr01_4760577	1/1:NA:169:3,55:+-:DEL:FSP34_Chr01_4760443-FSP34_Chr01_4760577	1/1:NA:169:1,35:+-:DEL:FSP34_Chr01_4760443-FSP34_Chr01_4760577	1/1:NA:169:0,13:+-:DEL:FSP34_Chr01_4760443-FSP34_Chr01_4760577	1/1:NA:169:5,46:+-:DEL:FSP34_Chr01_4760443-FSP34_Chr01_4760577	1/1:NA:169:2,35:+-:DEL:FSP34_Chr01_4760443-FSP34_Chr01_4760577
FSP34_Chr01	4797490	DEL00211SUR	N	<DEL>	.	PASS	SUPP=1;SUPP_VEC=100000;AVGLEN=53;SVTYPE=DEL;SVMETHOD=SURVIVORv2;CHR2=FSP34_Chr01;END=4797543;CIPOS=0,0;CIEND=0,0;STRANDS=+-	GT:PSV:LN:DR:ST:TY:CO	1/1:NA:53:0,28:+-:DEL:FSP34_Chr01_4797490-FSP34_Chr01_4797543	0/0:NA:53:36,0:+-:DEL:FSP34_Chr01_4797490-FSP34_Chr01_4797543	0/0:NA:53:35,0:+-:DEL:FSP34_Chr01_4797490-FSP34_Chr01_4797543	0/0:NA:53:11,0:+-:DEL:FSP34_Chr01_4797490-FSP34_Chr01_4797543	0/0:NA:53:29,0:+-:DEL:FSP34_Chr01_4797490-FSP34_Chr01_4797543	0/0:NA:53:28,0:+-:DEL:FSP34_Chr01_4797490-FSP34_Chr01_4797543
FSP34_Chr01	4872636	INS00212SUR	N	<INS>	.	PASS	SUPP=1;SUPP_VEC=100000;AVGLEN=40;SVTYPE=INS;SVMETHOD=SURVIVORv2;CHR2=FSP34_Chr01;END=4872676;CIPOS=0,0;CIEND=0,0;STRANDS=+-	GT:PSV:LN:DR:ST:TY:CO	1/1:NA:40:2,39:+-:INS:FSP34_Chr01_4872636-FSP34_Chr01_4872676	0/0:NA:40:28,0:+-:INS:FSP34_Chr01_4872636-FSP34_Chr01_4872676	0/0:NA:40:42,0:+-:INS:FSP34_Chr01_4872636-FSP34_Chr01_4872676	0/0:NA:40:7,0:+-:INS:FSP34_Chr01_4872636-FSP34_Chr01_4872676	0/0:NA:40:29,0:+-:INS:FSP34_Chr01_4872636-FSP34_Chr01_4872676	0/0:NA:40:48,0:+-:INS:FSP34_Chr01_4872636-FSP34_Chr01_4872676
FSP34_Chr01	4890329	INS00213SUR	N	<INS>	.	PASS	SUPP=0;SUPP_VEC=000000;AVGLEN=1144;SVTYPE=INS;SVMETHOD=SURVIVORv2;CHR2=FSP34_Chr01;END=4891472;CIPOS=0,0;CIEND=0,0;STRANDS=+-	GT:PSV:LN:DR:ST:TY:CO	0/0:NA:1144:7,0:+-:INS:FSP34_Chr01_4890329-FSP34_Chr01_4891472	0/0:NA:1144:8,0:+-:INS:FSP34_Chr01_4890329-FSP34_Chr01_4891472	0/0:NA:1144:9,0:+-:INS:FSP34_Chr01_4890329-FSP34_Chr01_4891472	0/0:NA:1144:1,0:+-:INS:FSP34_Chr01_4890329-FSP34_Chr01_4891472	0/0:NA:1144:8,0:+-:INS:FSP34_Chr01_4890329-FSP34_Chr01_4891472	0/0:NA:1144:7,0:+-:INS:FSP34_Chr01_4890329-FSP34_Chr01_4891472
FSP34_Chr01	4977562	DEL00214SUR	N	<DEL>	.	PASS	SUPP=1;SUPP_VEC=010000;AVGLEN=72;SVTYPE=DEL;SVMETHOD=SURVIVORv2;CHR2=FSP34_Chr01;END=4977634;CIPOS=0,0;CIEND=0,0;STRANDS=+-	GT:PSV:LN:DR:ST:TY:CO	0/0:NA:72:34,0:+-:DEL:FSP34_Chr01_4977562-FSP34_Chr01_4977634	1/1:NA:72:0,34:+-:DEL:FSP34_Chr01_4977562-FSP34_Chr01_4977634	0/0:NA:72:24,0:+-:DEL:FSP34_Chr01_4977562-FSP34_Chr01_4977634	0/0:NA:72:9,0:+-:DEL:FSP34_Chr01_4977562-FSP34_Chr01_4977634	0/0:NA:72:6,0:+-:DEL:FSP34_Chr01_4977562-FSP34_Chr01_4977634	0/0:NA:72:12,0:+-:DEL:FSP34_Chr01_4977562-FSP34_Chr01_4977634
FSP34_Chr01	4979787	INS00215SUR	N	<INS>	.	PASS	SUPP=1;SUPP_VEC=010000;AVGLEN=55;SVTYPE=INS;SVMETHOD=SURVIVORv2;CHR2=FSP34_Chr01;END=4979842;CIPOS=0,0;CIEND=0,0;STRANDS=+-	GT:PSV:LN:DR:ST:TY:CO	0/0:NA:55:8,0:+-:INS:FSP34_Chr01_4979787-FSP34_Chr01_4979842	1/1:NA:55:1,43:+-:INS:FSP34_Chr01_4979787-FSP34_Chr01_4979842	0/0:NA:55:12,0:+-:INS:FSP34_Chr01_4979787-FSP34_Chr01_4979842	0/0:NA:55:1,0:+-:INS:FSP34_Chr01_4979787-FSP34_Chr01_4979842	0/0:NA:55:0,0:+-:INS:FSP34_Chr01_4979787-FSP34_Chr01_4979842	0/0:NA:55:0,0:+-:INS:FSP34_Chr01_4979787-FSP34_Chr01_4979842
FSP34_Chr01	4979849	DEL00216SUR	N	<DEL>	.	PASS	SUPP=2;SUPP_VEC=000011;AVGLEN=57;SVTYPE=DEL;SVMETHOD=SURVIVORv2;CHR2=FSP34_Chr01;END=4979906;CIPOS=0,0;CIEND=0,0;STRANDS=+-	GT:PSV:LN:DR:ST:TY:CO	0/0:NA:57:0,0:+-:DEL:FSP34_Chr01_4979849-FSP34_Chr01_4979906	0/0:NA:57:0,0:+-:DEL:FSP34_Chr01_4979849-FSP34_Chr01_4979906	0/0:NA:57:0,0:+-:DEL:FSP34_Chr01_4979849-FSP34_Chr01_4979906	0/0:NA:57:0,0:+-:DEL:FSP34_Chr01_4979849-FSP34_Chr01_4979906	1/1:NA:57:0,22:+-:DEL:FSP34_Chr01_4979849-FSP34_Chr01_4979906	1/1:NA:57:0,23:+-:DEL:FSP34_Chr01_4979849-FSP34_Chr01_4979906
FSP34_Chr01	4996256	INS00217SUR	N	<INS>	.	PASS	SUPP=6;SUPP_VEC=111111;AVGLEN=153;SVTYPE=INS;SVMETHOD=SURVIVORv2;CHR2=FSP34_Chr01;END=4996409;CIPOS=0,0;CIEND=0,0;STRANDS=+-	GT:PSV:LN:DR:ST:TY:CO	1/1:NA:153:3,46:+-:INS:FSP34_Chr01_4996256-FSP34_Chr01_4996409	1/1:NA:153:0,31:+-:INS:FSP34_Chr01_4996256-FSP34_Chr01_4996409	1/1:NA:153:2,29:+-:INS:FSP34_Chr01_4996256-FSP34_Chr01_4996409	1/1:NA:153:1,14:+-:INS:FSP34_Chr01_4996256-FSP34_Chr01_4996409	1/1:NA:153:6,30:+-:INS:FSP34_Chr01_4996256-FSP34_Chr01_4996409	1/1:NA:153:2,36:+-:INS:FSP34_Chr01_4996256-FSP34_Chr01_4996409
FSP34_Chr01	5012960	DEL00218SUR	N	<DEL>	.	PASS	SUPP=1;SUPP_VEC=001000;AVGLEN=1761;SVTYPE=DEL;SVMETHOD=SURVIVORv2;CHR2=FSP34_Chr01;END=5014721;CIPOS=0,0;CIEND=0,0;STRANDS=+-	GT:PSV:LN:DR:ST:TY:CO	0/0:NA:1761:7,0:+-:DEL:FSP34_Chr01_5012960-FSP34_Chr01_5014721	0/0:NA:1761:5,0:+-:DEL:FSP34_Chr01_5012960-FSP34_Chr01_5014721	1/1:NA:1761:0,26:+-:DEL:FSP34_Chr01_5012960-FSP34_Chr01_5014721	0/0:NA:1761:3,0:+-:DEL:FSP34_Chr01_5012960-FSP34_Chr01_5014721	0/0:NA:1761:12,0:+-:DEL:FSP34_Chr01_5012960-FSP34_Chr01_5014721	0/0:NA:1761:6,0:+-:DEL:FSP34_Chr01_5012960-FSP34_Chr01_5014721
FSP34_Chr01	5056574	INS00219SUR	N	<INS>	.	PASS	SUPP=6;SUPP_VEC=111111;AVGLEN=649;SVTYPE=INS;SVMETHOD=SURVIVORv2;CHR2=FSP34_Chr01;END=5057220;CIPOS=0,0;CIEND=0,0;STRANDS=+-	GT:PSV:LN:DR:ST:TY:CO	1/1:NA:649:2,22:+-:INS:FSP34_Chr01_5056574-FSP34_Chr01_5057220	1/1:NA:649:4,20:+-:INS:FSP34_Chr01_5056574-FSP34_Chr01_5057220	1/1:NA:649:2,36:+-:INS:FSP34_Chr01_5056574-FSP34_Chr01_5057220	1/1:NA:649:1,10:+-:INS:FSP34_Chr01_5056574-FSP34_Chr01_5057220	1/1:NA:649:4,19:+-:INS:FSP34_Chr01_5056574-FSP34_Chr01_5057220	1/1:NA:649:2,24:+-:INS:FSP34_Chr01_5056574-FSP34_Chr01_5057220
FSP34_Chr01	5080674	INS00220SUR	N	<INS>	.	PASS	SUPP=1;SUPP_VEC=010000;AVGLEN=210;SVTYPE=INS;SVMETHOD=SURVIVORv2;CHR2=FSP34_Chr01;END=5080884;CIPOS=0,0;CIEND=0,0;STRANDS=+-	GT:PSV:LN:DR:ST:TY:CO	0/0:NA:210:24,0:+-:INS:FSP34_Chr01_5080674-FSP34_Chr01_5080884	1/1:NA:210:3,18:+-:INS:FSP34_Chr01_5080674-FSP34_Chr01_5080884	0/0:NA:210:32,0:+-:INS:FSP34_Chr01_5080674-FSP34_Chr01_5080884	0/0:NA:210:8,0:+-:INS:FSP34_Chr01_5080674-FSP34_Chr01_5080884	0/0:NA:210:33,0:+-:INS:FSP34_Chr01_5080674-FSP34_Chr01_5080884	0/0:NA:210:27,0:+-:INS:FSP34_Chr01_5080674-FSP34_Chr01_5080884
FSP34_Chr01	5136185	INS00221SUR	N	<INS>	.	PASS	SUPP=2;SUPP_VEC=011000;AVGLEN=39;SVTYPE=INS;SVMETHOD=SURVIVORv2;CHR2=FSP34_Chr01;END=5136227;CIPOS=0,0;CIEND=0,0;STRANDS=+-	GT:PSV:LN:DR:ST:TY:CO	0/0:NA:39:13,0:+-:INS:FSP34_Chr01_5136185-FSP34_Chr01_5136227	1/1:NA:39:0,35:+-:INS:FSP34_Chr01_5136185-FSP34_Chr01_5136227	1/1:NA:39:1,30:+-:INS:FSP34_Chr01_5136185-FSP34_Chr01_5136227	0/0:NA:39:8,0:+-:INS:FSP34_Chr01_5136185-FSP34_Chr01_5136227	0/0:NA:39:16,0:+-:INS:FSP34_Chr01_5136185-FSP34_Chr01_5136227	0/0:NA:39:28,0:+-:INS:FSP34_Chr01_5136185-FSP34_Chr01_5136227
FSP34_Chr01	5141466	INS00222SUR	N	<INS>	.	PASS	SUPP=4;SUPP_VEC=110011;AVGLEN=43;SVTYPE=INS;SVMETHOD=SURVIVORv2;CHR2=FSP34_Chr01;END=5141511;CIPOS=0,0;CIEND=0,0;STRANDS=+-	GT:PSV:LN:DR:ST:TY:CO	1/1:NA:43:0,24:+-:INS:FSP34_Chr01_5141466-FSP34_Chr01_5141511	1/1:NA:43:0,28:+-:INS:FSP34_Chr01_5141466-FSP34_Chr01_5141511	0/0:NA:43:14,0:+-:INS:FSP34_Chr01_5141466-FSP34_Chr01_5141511	0/0:NA:43:8,0:+-:INS:FSP34_Chr01_5141466-FSP34_Chr01_5141511	1/1:NA:43:0,38:+-:INS:FSP34_Chr01_5141466-FSP34_Chr01_5141511	1/1:NA:43:0,45:+-:INS:FSP34_Chr01_5141466-FSP34_Chr01_5141511
FSP34_Chr01	5187798	DEL00223SUR	N	<DEL>	.	PASS	SUPP=1;SUPP_VEC=010000;AVGLEN=402;SVTYPE=DEL;SVMETHOD=SURVIVORv2;CHR2=FSP34_Chr01;END=5188200;CIPOS=0,0;CIEND=0,0;STRANDS=+-	GT:PSV:LN:DR:ST:TY:CO	0/0:NA:402:36,0:+-:DEL:FSP34_Chr01_5187798-FSP34_Chr01_5188200	1/1:NA:402:0,29:+-:DEL:FSP34_Chr01_5187798-FSP34_Chr01_5188200	0/0:NA:402:47,0:+-:DEL:FSP34_Chr01_5187798-FSP34_Chr01_5188200	0/0:NA:402:16,0:+-:DEL:FSP34_Chr01_5187798-FSP34_Chr01_5188200	0/0:NA:402:16,0:+-:DEL:FSP34_Chr01_5187798-FSP34_Chr01_5188200	0/0:NA:402:39,0:+-:DEL:FSP34_Chr01_5187798-FSP34_Chr01_5188200
FSP34_Chr01	5304239	INS00224SUR	N	<INS>	.	PASS	SUPP=6;SUPP_VEC=111111;AVGLEN=111;SVTYPE=INS;SVMETHOD=SURVIVORv2;CHR2=FSP34_Chr01;END=5304350;CIPOS=0,0;CIEND=0,0;STRANDS=+-	GT:PSV:LN:DR:ST:TY:CO	1/1:NA:111:2,49:+-:INS:FSP34_Chr01_5304239-FSP34_Chr01_5304350	1/1:NA:111:0,26:+-:INS:FSP34_Chr01_5304239-FSP34_Chr01_5304350	1/1:NA:111:0,37:+-:INS:FSP34_Chr01_5304239-FSP34_Chr01_5304350	1/1:NA:111:0,8:+-:INS:FSP34_Chr01_5304239-FSP34_Chr01_5304350	1/1:NA:111:0,31:+-:INS:FSP34_Chr01_5304239-FSP34_Chr01_5304350	1/1:NA:111:2,33:+-:INS:FSP34_Chr01_5304239-FSP34_Chr01_5304350
FSP34_Chr01	5315278	DEL00225SUR	N	<DEL>	.	PASS	SUPP=1;SUPP_VEC=001000;AVGLEN=39;SVTYPE=DEL;SVMETHOD=SURVIVORv2;CHR2=FSP34_Chr01;END=5315323;CIPOS=0,0;CIEND=0,0;STRANDS=+-	GT:PSV:LN:DR:ST:TY:CO	0/0:NA:39:2,0:+-:DEL:FSP34_Chr01_5315278-FSP34_Chr01_5315323	0/0:NA:39:2,0:+-:DEL:FSP34_Chr01_5315278-FSP34_Chr01_5315323	1/1:NA:39:1,36:+-:DEL:FSP34_Chr01_5315278-FSP34_Chr01_5315323	0/0:NA:39:6,0:+-:DEL:FSP34_Chr01_5315278-FSP34_Chr01_5315323	0/0:NA:39:22,0:+-:DEL:FSP34_Chr01_5315278-FSP34_Chr01_5315323	0/0:NA:39:30,0:+-:DEL:FSP34_Chr01_5315278-FSP34_Chr01_5315323
FSP34_Chr01	5324700	TRA00226SUR	N	]FSP34_Chr03:3233685]N	.	PASS	SUPP=0;SUPP_VEC=000000;AVGLEN=100000;SVTYPE=BND;SVMETHOD=SURVIVORv2;CHR2=FSP34_Chr03;END=3233685;CIPOS=0,0;CIEND=0,0;STRANDS=--	GT:PSV:LN:DR:ST:TY:CO	0/0:NA:100000:27,0:--:TRA:FSP34_Chr01_5324700-FSP34_Chr03_3233685	0/0:NA:100000:25,0:--:TRA:FSP34_Chr01_5324700-FSP34_Chr03_3233685	0/0:NA:100000:39,0:--:TRA:FSP34_Chr01_5324700-FSP34_Chr03_3233685	0/0:NA:100000:5,0:--:TRA:FSP34_Chr01_5324700-FSP34_Chr03_3233685	0/0:NA:100000:24,0:--:TRA:FSP34_Chr01_5324700-FSP34_Chr03_3233685	0/0:NA:100000:31,11:--:TRA:FSP34_Chr01_5324700-FSP34_Chr03_3233685
FSP34_Chr01	5380791	INS00227SUR	N	<INS>	.	PASS	SUPP=3;SUPP_VEC=100011;AVGLEN=56;SVTYPE=INS;SVMETHOD=SURVIVORv2;CHR2=FSP34_Chr01;END=5380846;CIPOS=0,0;CIEND=0,0;STRANDS=+-	GT:PSV:LN:DR:ST:TY:CO	1/1:NA:56:0,39:+-:INS:FSP34_Chr01_5380791-FSP34_Chr01_5380846	0/0:NA:56:24,0:+-:INS:FSP34_Chr01_5380791-FSP34_Chr01_5380846	0/0:NA:56:28,2:+-:INS:FSP34_Chr01_5380791-FSP34_Chr01_5380846	0/0:NA:56:13,0:+-:INS:FSP34_Chr01_5380791-FSP34_Chr01_5380846	1/1:NA:56:0,34:+-:INS:FSP34_Chr01_5380791-FSP34_Chr01_5380846	1/1:NA:56:0,34:+-:INS:FSP34_Chr01_5380791-FSP34_Chr01_5380846
FSP34_Chr01	5534585	INS00228SUR	N	<INS>	.	PASS	SUPP=4;SUPP_VEC=011011;AVGLEN=31;SVTYPE=INS;SVMETHOD=SURVIVORv2;CHR2=FSP34_Chr01;END=5534616;CIPOS=0,0;CIEND=0,0;STRANDS=+-	GT:PSV:LN:DR:ST:TY:CO	0/0:NA:31:35,2:+-:INS:FSP34_Chr01_5534585-FSP34_Chr01_5534616	1/1:NA:31:1,38:+-:INS:FSP34_Chr01_5534585-FSP34_Chr01_5534616	1/1:NA:31:1,43:+-:INS:FSP34_Chr01_5534585-FSP34_Chr01_5534616	0/0:NA:31:6,0:+-:INS:FSP34_Chr01_5534585-FSP34_Chr01_5534616	1/1:NA:31:0,24:+-:INS:FSP34_Chr01_5534585-FSP34_Chr01_5534616	1/1:NA:31:5,44:+-:INS:FSP34_Chr01_5534585-FSP34_Chr01_5534616
FSP34_Chr01	5539438	TRA00229SUR	N	]FSP34_Chr09:1767917]N	.	PASS	SUPP=0;SUPP_VEC=000000;AVGLEN=100000;SVTYPE=BND;SVMETHOD=SURVIVORv2;CHR2=FSP34_Chr09;END=1767917;CIPOS=0,0;CIEND=0,0;STRANDS=-+	GT:PSV:LN:DR:ST:TY:CO	0/0:NA:100000:7,0:-+:TRA:FSP34_Chr01_5539438-FSP34_Chr09_1767917	0/0:NA:100000:16,0:-+:TRA:FSP34_Chr01_5539438-FSP34_Chr09_1767917	0/0:NA:100000:23,0:-+:TRA:FSP34_Chr01_5539438-FSP34_Chr09_1767917	0/0:NA:100000:7,0:-+:TRA:FSP34_Chr01_5539438-FSP34_Chr09_1767917	0/0:NA:100000:15,0:-+:TRA:FSP34_Chr01_5539438-FSP34_Chr09_1767917	0/0:NA:100000:20,0:-+:TRA:FSP34_Chr01_5539438-FSP34_Chr09_1767917
FSP34_Chr01	5544331	DEL00230SUR	N	<DEL>	.	PASS	SUPP=1;SUPP_VEC=100000;AVGLEN=580;SVTYPE=DEL;SVMETHOD=SURVIVORv2;CHR2=FSP34_Chr01;END=5544911;CIPOS=0,0;CIEND=0,0;STRANDS=+-	GT:PSV:LN:DR:ST:TY:CO	1/1:NA:580:0,26:+-:DEL:FSP34_Chr01_5544331-FSP34_Chr01_5544911	0/0:NA:580:22,0:+-:DEL:FSP34_Chr01_5544331-FSP34_Chr01_5544911	0/0:NA:580:14,0:+-:DEL:FSP34_Chr01_5544331-FSP34_Chr01_5544911	0/0:NA:580:4,0:+-:DEL:FSP34_Chr01_5544331-FSP34_Chr01_5544911	0/0:NA:580:35,0:+-:DEL:FSP34_Chr01_5544331-FSP34_Chr01_5544911	0/0:NA:580:18,0:+-:DEL:FSP34_Chr01_5544331-FSP34_Chr01_5544911
FSP34_Chr01	5590579	INS00231SUR	N	<INS>	.	PASS	SUPP=0;SUPP_VEC=000000;AVGLEN=2888;SVTYPE=INS;SVMETHOD=SURVIVORv2;CHR2=FSP34_Chr01;END=5593438;CIPOS=0,0;CIEND=0,0;STRANDS=+-	GT:PSV:LN:DR:ST:TY:CO	0/0:NA:2888:6,0:+-:INS:FSP34_Chr01_5590579-FSP34_Chr01_5593438	0/0:NA:2888:10,0:+-:INS:FSP34_Chr01_5590579-FSP34_Chr01_5593438	0/0:NA:2888:10,0:+-:INS:FSP34_Chr01_5590579-FSP34_Chr01_5593438	0/0:NA:2888:1,0:+-:INS:FSP34_Chr01_5590579-FSP34_Chr01_5593438	0/0:NA:2888:14,0:+-:INS:FSP34_Chr01_5590579-FSP34_Chr01_5593438	0/0:NA:2888:3,0:+-:INS:FSP34_Chr01_5590579-FSP34_Chr01_5593438
FSP34_Chr01	5600266	DEL00232SUR	N	<DEL>	.	PASS	SUPP=2;SUPP_VEC=000011;AVGLEN=57;SVTYPE=DEL;SVMETHOD=SURVIVORv2;CHR2=FSP34_Chr01;END=5600323;CIPOS=0,0;CIEND=0,0;STRANDS=+-	GT:PSV:LN:DR:ST:TY:CO	0/0:NA:57:14,2:+-:DEL:FSP34_Chr01_5600266-FSP34_Chr01_5600323	0/0:NA:57:18,0:+-:DEL:FSP34_Chr01_5600266-FSP34_Chr01_5600323	0/0:NA:57:17,0:+-:DEL:FSP34_Chr01_5600266-FSP34_Chr01_5600323	0/0:NA:57:6,0:+-:DEL:FSP34_Chr01_5600266-FSP34_Chr01_5600323	0/1:NA:57:2,5:+-:DEL:FSP34_Chr01_5600266-FSP34_Chr01_5600323	1/1:NA:57:0,23:+-:DEL:FSP34_Chr01_5600266-FSP34_Chr01_5600323
FSP34_Chr01	5601862	INS00233SUR	N	<INS>	.	PASS	SUPP=3;SUPP_VEC=100011;AVGLEN=35;SVTYPE=INS;SVMETHOD=SURVIVORv2;CHR2=FSP34_Chr01;END=5601897;CIPOS=0,0;CIEND=0,0;STRANDS=+-	GT:PSV:LN:DR:ST:TY:CO	1/1:NA:35:0,8:+-:INS:FSP34_Chr01_5601862-FSP34_Chr01_5601897	0/0:NA:35:1,0:+-:INS:FSP34_Chr01_5601862-FSP34_Chr01_5601897	0/0:NA:35:5,0:+-:INS:FSP34_Chr01_5601862-FSP34_Chr01_5601897	0/0:NA:35:2,0:+-:INS:FSP34_Chr01_5601862-FSP34_Chr01_5601897	1/1:NA:35:0,16:+-:INS:FSP34_Chr01_5601862-FSP34_Chr01_5601897	1/1:NA:35:1,16:+-:INS:FSP34_Chr01_5601862-FSP34_Chr01_5601897
FSP34_Chr01	5607571	INS00234SUR	N	<INS>	.	PASS	SUPP=4;SUPP_VEC=110011;AVGLEN=52;SVTYPE=INS;SVMETHOD=SURVIVORv2;CHR2=FSP34_Chr01;END=5607604;CIPOS=0,0;CIEND=0,0;STRANDS=+-	GT:PSV:LN:DR:ST:TY:CO	1/1:NA:52:0,35:+-:INS:FSP34_Chr01_5607571-FSP34_Chr01_5607604	1/1:NA:52:0,33:+-:INS:FSP34_Chr01_5607571-FSP34_Chr01_5607604	0/0:NA:52:14,0:+-:INS:FSP34_Chr01_5607571-FSP34_Chr01_5607604	0/0:NA:52:1,0:+-:INS:FSP34_Chr01_5607571-FSP34_Chr01_5607604	1/1:NA:52:3,35:+-:INS:FSP34_Chr01_5607571-FSP34_Chr01_5607604	1/1:NA:52:2,17:+-:INS:FSP34_Chr01_5607571-FSP34_Chr01_5607604
FSP34_Chr01	5615011	INS00235SUR	N	<INS>	.	PASS	SUPP=3;SUPP_VEC=111000;AVGLEN=1007;SVTYPE=INS;SVMETHOD=SURVIVORv2;CHR2=FSP34_Chr01;END=5616023;CIPOS=0,0;CIEND=0,0;STRANDS=+-	GT:PSV:LN:DR:ST:TY:CO	0/1:NA:1007:3,2:+-:INS:FSP34_Chr01_5615011-FSP34_Chr01_5616023	0/1:NA:1007:3,3:+-:INS:FSP34_Chr01_5615011-FSP34_Chr01_5616023	1/1:NA:1007:0,1:+-:INS:FSP34_Chr01_5615011-FSP34_Chr01_5616023	0/0:NA:1007:0,0:+-:INS:FSP34_Chr01_5615011-FSP34_Chr01_5616023	0/0:NA:1007:3,0:+-:INS:FSP34_Chr01_5615011-FSP34_Chr01_5616023	0/0:NA:1007:7,1:+-:INS:FSP34_Chr01_5615011-FSP34_Chr01_5616023
FSP34_Chr01	5667924	INS00236SUR	N	<INS>	.	PASS	SUPP=2;SUPP_VEC=011000;AVGLEN=48;SVTYPE=INS;SVMETHOD=SURVIVORv2;CHR2=FSP34_Chr01;END=5667972;CIPOS=0,0;CIEND=0,0;STRANDS=+-	GT:PSV:LN:DR:ST:TY:CO	0/0:NA:48:52,0:+-:INS:FSP34_Chr01_5667924-FSP34_Chr01_5667972	1/1:NA:48:0,16:+-:INS:FSP34_Chr01_5667924-FSP34_Chr01_5667972	1/1:NA:48:0,36:+-:INS:FSP34_Chr01_5667924-FSP34_Chr01_5667972	0/0:NA:48:17,0:+-:INS:FSP34_Chr01_5667924-FSP34_Chr01_5667972	0/0:NA:48:24,0:+-:INS:FSP34_Chr01_5667924-FSP34_Chr01_5667972	0/0:NA:48:26,0:+-:INS:FSP34_Chr01_5667924-FSP34_Chr01_5667972
FSP34_Chr01	5737012	DEL00237SUR	N	<DEL>	.	PASS	SUPP=2;SUPP_VEC=110000;AVGLEN=34;SVTYPE=DEL;SVMETHOD=SURVIVORv2;CHR2=FSP34_Chr01;END=5737046;CIPOS=0,0;CIEND=0,0;STRANDS=+-	GT:PSV:LN:DR:ST:TY:CO	1/1:NA:34:1,47:+-:DEL:FSP34_Chr01_5737012-FSP34_Chr01_5737046	1/1:NA:34:3,23:+-:DEL:FSP34_Chr01_5737012-FSP34_Chr01_5737046	0/0:NA:34:52,0:+-:DEL:FSP34_Chr01_5737012-FSP34_Chr01_5737046	0/0:NA:34:6,0:+-:DEL:FSP34_Chr01_5737012-FSP34_Chr01_5737046	0/0:NA:34:10,0:+-:DEL:FSP34_Chr01_5737012-FSP34_Chr01_5737046	0/0:NA:34:37,0:+-:DEL:FSP34_Chr01_5737012-FSP34_Chr01_5737046
FSP34_Chr01	5745687	INS00238SUR	N	<INS>	.	PASS	SUPP=2;SUPP_VEC=000011;AVGLEN=48;SVTYPE=INS;SVMETHOD=SURVIVORv2;CHR2=FSP34_Chr01;END=5745735;CIPOS=0,0;CIEND=0,0;STRANDS=+-	GT:PSV:LN:DR:ST:TY:CO	0/0:NA:48:26,0:+-:INS:FSP34_Chr01_5745687-FSP34_Chr01_5745735	0/0:NA:48:29,0:+-:INS:FSP34_Chr01_5745687-FSP34_Chr01_5745735	0/0:NA:48:28,0:+-:INS:FSP34_Chr01_5745687-FSP34_Chr01_5745735	0/0:NA:48:4,0:+-:INS:FSP34_Chr01_5745687-FSP34_Chr01_5745735	1/1:NA:48:1,26:+-:INS:FSP34_Chr01_5745687-FSP34_Chr01_5745735	0/1:NA:48:7,27:+-:INS:FSP34_Chr01_5745687-FSP34_Chr01_5745735
FSP34_Chr01	5751743	INS00239SUR	N	<INS>	.	PASS	SUPP=1;SUPP_VEC=000100;AVGLEN=34;SVTYPE=INS;SVMETHOD=SURVIVORv2;CHR2=FSP34_Chr01;END=5751776;CIPOS=0,0;CIEND=0,0;STRANDS=+-	GT:PSV:LN:DR:ST:TY:CO	0/0:NA:34:21,0:+-:INS:FSP34_Chr01_5751743-FSP34_Chr01_5751776	0/0:NA:34:14,0:+-:INS:FSP34_Chr01_5751743-FSP34_Chr01_5751776	0/0:NA:34:19,0:+-:INS:FSP34_Chr01_5751743-FSP34_Chr01_5751776	1/1:NA:34:0,11:+-:INS:FSP34_Chr01_5751743-FSP34_Chr01_5751776	0/0:NA:34:31,0:+-:INS:FSP34_Chr01_5751743-FSP34_Chr01_5751776	0/0:NA:34:12,0:+-:INS:FSP34_Chr01_5751743-FSP34_Chr01_5751776
FSP34_Chr01	5770335	INS00240SUR	N	<INS>	.	PASS	SUPP=2;SUPP_VEC=000011;AVGLEN=70;SVTYPE=INS;SVMETHOD=SURVIVORv2;CHR2=FSP34_Chr01;END=5770405;CIPOS=0,0;CIEND=0,0;STRANDS=+-	GT:PSV:LN:DR:ST:TY:CO	0/0:NA:70:32,0:+-:INS:FSP34_Chr01_5770335-FSP34_Chr01_5770405	0/0:NA:70:31,0:+-:INS:FSP34_Chr01_5770335-FSP34_Chr01_5770405	0/0:NA:70:24,0:+-:INS:FSP34_Chr01_5770335-FSP34_Chr01_5770405	0/0:NA:70:13,0:+-:INS:FSP34_Chr01_5770335-FSP34_Chr01_5770405	1/1:NA:70:0,42:+-:INS:FSP34_Chr01_5770335-FSP34_Chr01_5770405	1/1:NA:70:0,31:+-:INS:FSP34_Chr01_5770335-FSP34_Chr01_5770405
FSP34_Chr01	5795782	DEL00241SUR	N	<DEL>	.	PASS	SUPP=2;SUPP_VEC=100100;AVGLEN=36;SVTYPE=DEL;SVMETHOD=SURVIVORv2;CHR2=FSP34_Chr01;END=5795818;CIPOS=0,0;CIEND=0,0;STRANDS=+-	GT:PSV:LN:DR:ST:TY:CO	1/1:NA:36:0,25:+-:DEL:FSP34_Chr01_5795782-FSP34_Chr01_5795818	0/0:NA:36:28,0:+-:DEL:FSP34_Chr01_5795782-FSP34_Chr01_5795818	0/0:NA:36:23,0:+-:DEL:FSP34_Chr01_5795782-FSP34_Chr01_5795818	1/1:NA:36:0,10:+-:DEL:FSP34_Chr01_5795782-FSP34_Chr01_5795818	0/0:NA:36:18,0:+-:DEL:FSP34_Chr01_5795782-FSP34_Chr01_5795818	0/0:NA:36:27,0:+-:DEL:FSP34_Chr01_5795782-FSP34_Chr01_5795818
FSP34_Chr01	5812106	DEL00242SUR	N	<DEL>	.	PASS	SUPP=1;SUPP_VEC=010000;AVGLEN=2605;SVTYPE=DEL;SVMETHOD=SURVIVORv2;CHR2=FSP34_Chr01;END=5814711;CIPOS=0,0;CIEND=0,0;STRANDS=+-	GT:PSV:LN:DR:ST:TY:CO	0/0:NA:2605:28,0:+-:DEL:FSP34_Chr01_5812106-FSP34_Chr01_5814711	1/1:NA:2605:0,34:+-:DEL:FSP34_Chr01_5812106-FSP34_Chr01_5814711	0/0:NA:2605:27,0:+-:DEL:FSP34_Chr01_5812106-FSP34_Chr01_5814711	0/0:NA:2605:4,0:+-:DEL:FSP34_Chr01_5812106-FSP34_Chr01_5814711	0/0:NA:2605:25,0:+-:DEL:FSP34_Chr01_5812106-FSP34_Chr01_5814711	0/0:NA:2605:56,0:+-:DEL:FSP34_Chr01_5812106-FSP34_Chr01_5814711
FSP34_Chr01	5857434	DEL00243SUR	N	<DEL>	.	PASS	SUPP=4;SUPP_VEC=111100;AVGLEN=198;SVTYPE=DEL;SVMETHOD=SURVIVORv2;CHR2=FSP34_Chr01;END=5857632;CIPOS=0,0;CIEND=0,0;STRANDS=+-	GT:PSV:LN:DR:ST:TY:CO	1/1:NA:198:0,33:+-:DEL:FSP34_Chr01_5857434-FSP34_Chr01_5857632	1/1:NA:198:0,38:+-:DEL:FSP34_Chr01_5857434-FSP34_Chr01_5857632	1/1:NA:198:0,42:+-:DEL:FSP34_Chr01_5857434-FSP34_Chr01_5857632	1/1:NA:198:0,11:+-:DEL:FSP34_Chr01_5857434-FSP34_Chr01_5857632	0/0:NA:198:41,0:+-:DEL:FSP34_Chr01_5857434-FSP34_Chr01_5857632	0/0:NA:198:30,0:+-:DEL:FSP34_Chr01_5857434-FSP34_Chr01_5857632
FSP34_Chr01	5899133	INS00244SUR	N	<INS>	.	PASS	SUPP=5;SUPP_VEC=011111;AVGLEN=40;SVTYPE=INS;SVMETHOD=SURVIVORv2;CHR2=FSP34_Chr01;END=5899173;CIPOS=0,0;CIEND=0,0;STRANDS=+-	GT:PSV:LN:DR:ST:TY:CO	0/0:NA:40:26,0:+-:INS:FSP34_Chr01_5899133-FSP34_Chr01_5899173	1/1:NA:40:3,22:+-:INS:FSP34_Chr01_5899133-FSP34_Chr01_5899173	0/1:NA:40:12,20:+-:INS:FSP34_Chr01_5899133-FSP34_Chr01_5899173	1/1:NA:40:1,11:+-:INS:FSP34_Chr01_5899133-FSP34_Chr01_5899173	1/1:NA:40:3,17:+-:INS:FSP34_Chr01_5899133-FSP34_Chr01_5899173	1/1:NA:40:1,27:+-:INS:FSP34_Chr01_5899133-FSP34_Chr01_5899173
FSP34_Chr01	5906285	TRA00245SUR	N	]FSP34_Chr09:1360373]N	.	PASS	SUPP=2;SUPP_VEC=011000;AVGLEN=100000;SVTYPE=BND;SVMETHOD=SURVIVORv2;CHR2=FSP34_Chr09;END=1360373;CIPOS=0,0;CIEND=0,0;STRANDS=--	GT:PSV:LN:DR:ST:TY:CO	0/0:NA:100000:0,0:--:TRA:FSP34_Chr01_5906285-FSP34_Chr09_1360373	1/1:NA:100000:0,8:--:TRA:FSP34_Chr01_5906285-FSP34_Chr09_1360373	1/1:NA:100000:0,10:--:TRA:FSP34_Chr01_5906285-FSP34_Chr09_1360373	0/0:NA:100000:0,0:--:TRA:FSP34_Chr01_5906285-FSP34_Chr09_1360373	0/0:NA:100000:0,0:--:TRA:FSP34_Chr01_5906285-FSP34_Chr09_1360373	0/0:NA:100000:0,0:--:TRA:FSP34_Chr01_5906285-FSP34_Chr09_1360373
FSP34_Chr01	5906285	TRA00246SUR	N	]FSP34_Chr09:1479186]N	.	PASS	SUPP=2;SUPP_VEC=011000;AVGLEN=100000;SVTYPE=BND;SVMETHOD=SURVIVORv2;CHR2=FSP34_Chr09;END=1479186;CIPOS=0,0;CIEND=0,0;STRANDS=--	GT:PSV:LN:DR:ST:TY:CO	0/0:NA:100000:0,0:--:TRA:FSP34_Chr01_5906285-FSP34_Chr09_1479186	1/1:NA:100000:0,14:--:TRA:FSP34_Chr01_5906285-FSP34_Chr09_1479186	1/1:NA:100000:0,15:--:TRA:FSP34_Chr01_5906285-FSP34_Chr09_1479186	0/0:NA:100000:0,0:--:TRA:FSP34_Chr01_5906285-FSP34_Chr09_1479186	0/0:NA:100000:0,0:--:TRA:FSP34_Chr01_5906285-FSP34_Chr09_1479186	0/0:NA:100000:0,0:--:TRA:FSP34_Chr01_5906285-FSP34_Chr09_1479186
FSP34_Chr01	5906226	TRA00247SUR	N	N[FSP34_Chr09:1485799[	.	PASS	SUPP=2;SUPP_VEC=011000;AVGLEN=100000;SVTYPE=BND;SVMETHOD=SURVIVORv2;CHR2=FSP34_Chr09;END=1485799;CIPOS=0,0;CIEND=0,0;STRANDS=++	GT:PSV:LN:DR:ST:TY:CO	0/0:NA:100000:0,0:++:TRA:FSP34_Chr01_5906226-FSP34_Chr09_1485799	1/1:NA:100000:0,4:++:TRA:FSP34_Chr01_5906226-FSP34_Chr09_1485799	1/1:NA:100000:0,13:++:TRA:FSP34_Chr01_5906226-FSP34_Chr09_1485799	0/0:NA:100000:0,0:++:TRA:FSP34_Chr01_5906226-FSP34_Chr09_1485799	0/0:NA:100000:0,0:++:TRA:FSP34_Chr01_5906226-FSP34_Chr09_1485799	0/0:NA:100000:0,0:++:TRA:FSP34_Chr01_5906226-FSP34_Chr09_1485799
FSP34_Chr01	5906227	INS00248SUR	N	<INS>	.	PASS	SUPP=0;SUPP_VEC=000000;AVGLEN=2200;SVTYPE=INS;SVMETHOD=SURVIVORv2;CHR2=FSP34_Chr01;END=5908445;CIPOS=0,0;CIEND=0,0;STRANDS=+-	GT:PSV:LN:DR:ST:TY:CO	0/0:NA:2200:14,0:+-:INS:FSP34_Chr01_5906227-FSP34_Chr01_5908445	0/0:NA:2200:15,0:+-:INS:FSP34_Chr01_5906227-FSP34_Chr01_5908445	0/0:NA:2200:6,0:+-:INS:FSP34_Chr01_5906227-FSP34_Chr01_5908445	0/0:NA:2200:1,0:+-:INS:FSP34_Chr01_5906227-FSP34_Chr01_5908445	0/0:NA:2200:9,0:+-:INS:FSP34_Chr01_5906227-FSP34_Chr01_5908445	0/0:NA:2200:20,0:+-:INS:FSP34_Chr01_5906227-FSP34_Chr01_5908445
FSP34_Chr01	5914654	DEL00249SUR	N	<DEL>	.	PASS	SUPP=1;SUPP_VEC=000100;AVGLEN=57;SVTYPE=DEL;SVMETHOD=SURVIVORv2;CHR2=FSP34_Chr01;END=5914711;CIPOS=0,0;CIEND=0,0;STRANDS=+-	GT:PSV:LN:DR:ST:TY:CO	0/0:NA:57:14,0:+-:DEL:FSP34_Chr01_5914654-FSP34_Chr01_5914711	0/0:NA:57:14,0:+-:DEL:FSP34_Chr01_5914654-FSP34_Chr01_5914711	0/0:NA:57:24,0:+-:DEL:FSP34_Chr01_5914654-FSP34_Chr01_5914711	1/1:NA:57:0,15:+-:DEL:FSP34_Chr01_5914654-FSP34_Chr01_5914711	0/0:NA:57:27,0:+-:DEL:FSP34_Chr01_5914654-FSP34_Chr01_5914711	0/0:NA:57:18,0:+-:DEL:FSP34_Chr01_5914654-FSP34_Chr01_5914711
FSP34_Chr01	5925072	INS00250SUR	N	<INS>	.	PASS	SUPP=3;SUPP_VEC=100011;AVGLEN=289;SVTYPE=INS;SVMETHOD=SURVIVORv2;CHR2=FSP34_Chr01;END=5925133;CIPOS=0,0;CIEND=0,0;STRANDS=+-	GT:PSV:LN:DR:ST:TY:CO	1/1:NA:289:0,34:+-:INS:FSP34_Chr01_5925072-FSP34_Chr01_5925133	0/0:NA:289:20,0:+-:INS:FSP34_Chr01_5925072-FSP34_Chr01_5925133	0/0:NA:289:33,0:+-:INS:FSP34_Chr01_5925072-FSP34_Chr01_5925133	0/0:NA:289:8,0:+-:INS:FSP34_Chr01_5925072-FSP34_Chr01_5925133	1/1:NA:289:1,28:+-:INS:FSP34_Chr01_5925072-FSP34_Chr01_5925133	1/1:NA:289:0,23:+-:INS:FSP34_Chr01_5925072-FSP34_Chr01_5925133
FSP34_Chr01	5979318	INS00251SUR	N	<INS>	.	PASS	SUPP=2;SUPP_VEC=110000;AVGLEN=627;SVTYPE=INS;SVMETHOD=SURVIVORv2;CHR2=FSP34_Chr01;END=5979945;CIPOS=0,0;CIEND=0,0;STRANDS=+-	GT:PSV:LN:DR:ST:TY:CO	1/1:NA:627:2,26:+-:INS:FSP34_Chr01_5979318-FSP34_Chr01_5979945	1/1:NA:627:1,34:+-:INS:FSP34_Chr01_5979318-FSP34_Chr01_5979945	0/0:NA:627:28,0:+-:INS:FSP34_Chr01_5979318-FSP34_Chr01_5979945	0/0:NA:627:5,0:+-:INS:FSP34_Chr01_5979318-FSP34_Chr01_5979945	0/0:NA:627:39,0:+-:INS:FSP34_Chr01_5979318-FSP34_Chr01_5979945	0/0:NA:627:35,0:+-:INS:FSP34_Chr01_5979318-FSP34_Chr01_5979945
FSP34_Chr01	6009544	DEL00252SUR	N	<DEL>	.	PASS	SUPP=1;SUPP_VEC=100000;AVGLEN=1928;SVTYPE=DEL;SVMETHOD=SURVIVORv2;CHR2=FSP34_Chr01;END=6011472;CIPOS=0,0;CIEND=0,0;STRANDS=+-	GT:PSV:LN:DR:ST:TY:CO	1/1:NA:1928:0,19:+-:DEL:FSP34_Chr01_6009544-FSP34_Chr01_6011472	0/0:NA:1928:23,0:+-:DEL:FSP34_Chr01_6009544-FSP34_Chr01_6011472	0/0:NA:1928:45,0:+-:DEL:FSP34_Chr01_6009544-FSP34_Chr01_6011472	0/0:NA:1928:3,0:+-:DEL:FSP34_Chr01_6009544-FSP34_Chr01_6011472	0/0:NA:1928:6,0:+-:DEL:FSP34_Chr01_6009544-FSP34_Chr01_6011472	0/0:NA:1928:7,0:+-:DEL:FSP34_Chr01_6009544-FSP34_Chr01_6011472
FSP34_Chr01	6011040	DEL00253SUR	N	<DEL>	.	PASS	SUPP=3;SUPP_VEC=000111;AVGLEN=10073;SVTYPE=DEL;SVMETHOD=SURVIVORv2;CHR2=FSP34_Chr01;END=6021113;CIPOS=0,0;CIEND=0,0;STRANDS=+-	GT:PSV:LN:DR:ST:TY:CO	0/0:NA:10073:0,0:+-:DEL:FSP34_Chr01_6011040-FSP34_Chr01_6021113	0/0:NA:10073:25,0:+-:DEL:FSP34_Chr01_6011040-FSP34_Chr01_6021113	0/0:NA:10073:18,0:+-:DEL:FSP34_Chr01_6011040-FSP34_Chr01_6021113	1/1:NA:10073:0,12:+-:DEL:FSP34_Chr01_6011040-FSP34_Chr01_6021113	1/1:NA:10073:0,19:+-:DEL:FSP34_Chr01_6011040-FSP34_Chr01_6021113	1/1:NA:10073:0,19:+-:DEL:FSP34_Chr01_6011040-FSP34_Chr01_6021113
FSP34_Chr01	6013047	DEL00254SUR	N	<DEL>	.	PASS	SUPP=1;SUPP_VEC=100000;AVGLEN=7343;SVTYPE=DEL;SVMETHOD=SURVIVORv2;CHR2=FSP34_Chr01;END=6020390;CIPOS=0,0;CIEND=0,0;STRANDS=+-	GT:PSV:LN:DR:ST:TY:CO	1/1:NA:7343:0,21:+-:DEL:FSP34_Chr01_6013047-FSP34_Chr01_6020390	0/0:NA:7343:30,0:+-:DEL:FSP34_Chr01_6013047-FSP34_Chr01_6020390	0/0:NA:7343:13,0:+-:DEL:FSP34_Chr01_6013047-FSP34_Chr01_6020390	0/0:NA:7343:0,0:+-:DEL:FSP34_Chr01_6013047-FSP34_Chr01_6020390	0/0:NA:7343:0,0:+-:DEL:FSP34_Chr01_6013047-FSP34_Chr01_6020390	0/0:NA:7343:0,0:+-:DEL:FSP34_Chr01_6013047-FSP34_Chr01_6020390
FSP34_Chr01	6020797	INS00255SUR	N	<INS>	.	PASS	SUPP=0;SUPP_VEC=000000;AVGLEN=1038;SVTYPE=INS;SVMETHOD=SURVIVORv2;CHR2=FSP34_Chr01;END=6021835;CIPOS=0,0;CIEND=0,0;STRANDS=+-	GT:PSV:LN:DR:ST:TY:CO	0/0:NA:1038:6,0:+-:INS:FSP34_Chr01_6020797-FSP34_Chr01_6021835	0/0:NA:1038:3,0:+-:INS:FSP34_Chr01_6020797-FSP34_Chr01_6021835	0/0:NA:1038:3,0:+-:INS:FSP34_Chr01_6020797-FSP34_Chr01_6021835	0/0:NA:1038:1,0:+-:INS:FSP34_Chr01_6020797-FSP34_Chr01_6021835	0/0:NA:1038:5,0:+-:INS:FSP34_Chr01_6020797-FSP34_Chr01_6021835	0/0:NA:1038:8,0:+-:INS:FSP34_Chr01_6020797-FSP34_Chr01_6021835
FSP34_Chr01	6028978	DEL00256SUR	N	<DEL>	.	PASS	SUPP=1;SUPP_VEC=100000;AVGLEN=994;SVTYPE=DEL;SVMETHOD=SURVIVORv2;CHR2=FSP34_Chr01;END=6029972;CIPOS=0,0;CIEND=0,0;STRANDS=+-	GT:PSV:LN:DR:ST:TY:CO	1/1:NA:994:0,41:+-:DEL:FSP34_Chr01_6028978-FSP34_Chr01_6029972	0/0:NA:994:21,0:+-:DEL:FSP34_Chr01_6028978-FSP34_Chr01_6029972	0/0:NA:994:26,0:+-:DEL:FSP34_Chr01_6028978-FSP34_Chr01_6029972	0/0:NA:994:0,0:+-:DEL:FSP34_Chr01_6028978-FSP34_Chr01_6029972	0/0:NA:994:21,0:+-:DEL:FSP34_Chr01_6028978-FSP34_Chr01_6029972	0/0:NA:994:19,0:+-:DEL:FSP34_Chr01_6028978-FSP34_Chr01_6029972
FSP34_Chr01	6065574	TRA00257SUR	N	N[FSP34_Chr12:209005[	.	PASS	SUPP=2;SUPP_VEC=000011;AVGLEN=100000;SVTYPE=BND;SVMETHOD=SURVIVORv2;CHR2=FSP34_Chr12;END=209005;CIPOS=0,0;CIEND=0,0;STRANDS=++	GT:PSV:LN:DR:ST:TY:CO	0/0:NA:100000:13,0:++:TRA:FSP34_Chr01_6065574-FSP34_Chr12_209005	0/0:NA:100000:21,0:++:TRA:FSP34_Chr01_6065574-FSP34_Chr12_209005	0/0:NA:100000:20,0:++:TRA:FSP34_Chr01_6065574-FSP34_Chr12_209005	0/0:NA:100000:5,0:++:TRA:FSP34_Chr01_6065574-FSP34_Chr12_209005	0/1:NA:100000:23,27:++:TRA:FSP34_Chr01_6065574-FSP34_Chr12_209005	0/1:NA:100000:16,22:++:TRA:FSP34_Chr01_6065574-FSP34_Chr12_209005
FSP34_Chr01	6071545	DEL00258SUR	N	<DEL>	.	PASS	SUPP=2;SUPP_VEC=000011;AVGLEN=106;SVTYPE=DEL;SVMETHOD=SURVIVORv2;CHR2=FSP34_Chr01;END=6071581;CIPOS=0,0;CIEND=0,0;STRANDS=+-	GT:PSV:LN:DR:ST:TY:CO	0/0:NA:106:2,0:+-:DEL:FSP34_Chr01_6071545-FSP34_Chr01_6071581	0/0:NA:106:0,0:+-:DEL:FSP34_Chr01_6071545-FSP34_Chr01_6071581	0/0:NA:106:0,0:+-:DEL:FSP34_Chr01_6071545-FSP34_Chr01_6071581	0/0:NA:106:1,0:+-:DEL:FSP34_Chr01_6071545-FSP34_Chr01_6071581	1/1:NA:106:0,23:+-:DEL:FSP34_Chr01_6071545-FSP34_Chr01_6071581	1/1:NA:106:0,35:+-:DEL:FSP34_Chr01_6071545-FSP34_Chr01_6071581
FSP34_Chr01	6075257	DEL00259SUR	N	<DEL>	.	PASS	SUPP=1;SUPP_VEC=001000;AVGLEN=138;SVTYPE=DEL;SVMETHOD=SURVIVORv2;CHR2=FSP34_Chr01;END=6075395;CIPOS=0,0;CIEND=0,0;STRANDS=+-	GT:PSV:LN:DR:ST:TY:CO	0/0:NA:138:0,0:+-:DEL:FSP34_Chr01_6075257-FSP34_Chr01_6075395	0/0:NA:138:2,0:+-:DEL:FSP34_Chr01_6075257-FSP34_Chr01_6075395	1/1:NA:138:0,31:+-:DEL:FSP34_Chr01_6075257-FSP34_Chr01_6075395	0/0:NA:138:4,0:+-:DEL:FSP34_Chr01_6075257-FSP34_Chr01_6075395	0/0:NA:138:5,0:+-:DEL:FSP34_Chr01_6075257-FSP34_Chr01_6075395	0/0:NA:138:7,0:+-:DEL:FSP34_Chr01_6075257-FSP34_Chr01_6075395
FSP34_Chr01	6076762	INS00260SUR	N	<INS>	.	PASS	SUPP=5;SUPP_VEC=110111;AVGLEN=144;SVTYPE=INS;SVMETHOD=SURVIVORv2;CHR2=FSP34_Chr01;END=6076906;CIPOS=0,0;CIEND=0,0;STRANDS=+-	GT:PSV:LN:DR:ST:TY:CO	1/1:NA:144:2,17:+-:INS:FSP34_Chr01_6076762-FSP34_Chr01_6076906	1/1:NA:144:1,17:+-:INS:FSP34_Chr01_6076762-FSP34_Chr01_6076906	0/0:NA:144:3,0:+-:INS:FSP34_Chr01_6076762-FSP34_Chr01_6076906	1/1:NA:144:0,11:+-:INS:FSP34_Chr01_6076762-FSP34_Chr01_6076906	1/1:NA:144:0,11:+-:INS:FSP34_Chr01_6076762-FSP34_Chr01_6076906	1/1:NA:144:1,22:+-:INS:FSP34_Chr01_6076762-FSP34_Chr01_6076906
FSP34_Chr01	6097905	DEL00261SUR	N	<DEL>	.	PASS	SUPP=1;SUPP_VEC=001000;AVGLEN=55;SVTYPE=DEL;SVMETHOD=SURVIVORv2;CHR2=FSP34_Chr01;END=6097960;CIPOS=0,0;CIEND=0,0;STRANDS=+-	GT:PSV:LN:DR:ST:TY:CO	0/0:NA:55:42,0:+-:DEL:FSP34_Chr01_6097905-FSP34_Chr01_6097960	0/0:NA:55:21,0:+-:DEL:FSP34_Chr01_6097905-FSP34_Chr01_6097960	0/1:NA:55:9,29:+-:DEL:FSP34_Chr01_6097905-FSP34_Chr01_6097960	0/0:NA:55:8,0:+-:DEL:FSP34_Chr01_6097905-FSP34_Chr01_6097960	0/0:NA:55:14,0:+-:DEL:FSP34_Chr01_6097905-FSP34_Chr01_6097960	0/0:NA:55:23,0:+-:DEL:FSP34_Chr01_6097905-FSP34_Chr01_6097960
FSP34_Chr01	6104865	DEL00262SUR	N	<DEL>	.	PASS	SUPP=1;SUPP_VEC=001000;AVGLEN=7058;SVTYPE=DEL;SVMETHOD=SURVIVORv2;CHR2=FSP34_Chr01;END=6111923;CIPOS=0,0;CIEND=0,0;STRANDS=+-	GT:PSV:LN:DR:ST:TY:CO	0/0:NA:7058:34,0:+-:DEL:FSP34_Chr01_6104865-FSP34_Chr01_6111923	0/0:NA:7058:32,0:+-:DEL:FSP34_Chr01_6104865-FSP34_Chr01_6111923	1/1:NA:7058:0,14:+-:DEL:FSP34_Chr01_6104865-FSP34_Chr01_6111923	0/0:NA:7058:7,0:+-:DEL:FSP34_Chr01_6104865-FSP34_Chr01_6111923	0/0:NA:7058:26,0:+-:DEL:FSP34_Chr01_6104865-FSP34_Chr01_6111923	0/0:NA:7058:21,0:+-:DEL:FSP34_Chr01_6104865-FSP34_Chr01_6111923
FSP34_Chr01	6112667	TRA00263SUR	N	N[FSP34_Chr09:795490[	.	PASS	SUPP=1;SUPP_VEC=000001;AVGLEN=100000;SVTYPE=BND;SVMETHOD=SURVIVORv2;CHR2=FSP34_Chr09;END=795490;CIPOS=0,0;CIEND=0,0;STRANDS=++	GT:PSV:LN:DR:ST:TY:CO	0/0:NA:100000:3,0:++:TRA:FSP34_Chr01_6112667-FSP34_Chr09_795490	0/0:NA:100000:7,0:++:TRA:FSP34_Chr01_6112667-FSP34_Chr09_795490	0/0:NA:100000:14,0:++:TRA:FSP34_Chr01_6112667-FSP34_Chr09_795490	0/0:NA:100000:6,0:++:TRA:FSP34_Chr01_6112667-FSP34_Chr09_795490	0/0:NA:100000:2,0:++:TRA:FSP34_Chr01_6112667-FSP34_Chr09_795490	0/1:NA:100000:5,12:++:TRA:FSP34_Chr01_6112667-FSP34_Chr09_795490
FSP34_Chr01	6122595	DEL00264SUR	N	<DEL>	.	PASS	SUPP=1;SUPP_VEC=001000;AVGLEN=5460;SVTYPE=DEL;SVMETHOD=SURVIVORv2;CHR2=FSP34_Chr01;END=6128055;CIPOS=0,0;CIEND=0,0;STRANDS=+-	GT:PSV:LN:DR:ST:TY:CO	0/0:NA:5460:35,0:+-:DEL:FSP34_Chr01_6122595-FSP34_Chr01_6128055	0/0:NA:5460:49,0:+-:DEL:FSP34_Chr01_6122595-FSP34_Chr01_6128055	0/1:NA:5460:22,11:+-:DEL:FSP34_Chr01_6122595-FSP34_Chr01_6128055	0/0:NA:5460:7,1:+-:DEL:FSP34_Chr01_6122595-FSP34_Chr01_6128055	0/0:NA:5460:14,0:+-:DEL:FSP34_Chr01_6122595-FSP34_Chr01_6128055	0/0:NA:5460:27,0:+-:DEL:FSP34_Chr01_6122595-FSP34_Chr01_6128055
FSP34_Chr01	6136963	DEL00265SUR	N	<DEL>	.	PASS	SUPP=6;SUPP_VEC=111111;AVGLEN=174;SVTYPE=DEL;SVMETHOD=SURVIVORv2;CHR2=FSP34_Chr01;END=6137137;CIPOS=0,0;CIEND=0,0;STRANDS=+-	GT:PSV:LN:DR:ST:TY:CO	1/1:NA:174:0,32:+-:DEL:FSP34_Chr01_6136963-FSP34_Chr01_6137137	1/1:NA:174:0,31:+-:DEL:FSP34_Chr01_6136963-FSP34_Chr01_6137137	1/1:NA:174:0,33:+-:DEL:FSP34_Chr01_6136963-FSP34_Chr01_6137137	1/1:NA:174:0,15:+-:DEL:FSP34_Chr01_6136963-FSP34_Chr01_6137137	1/1:NA:174:0,23:+-:DEL:FSP34_Chr01_6136963-FSP34_Chr01_6137137	1/1:NA:174:0,22:+-:DEL:FSP34_Chr01_6136963-FSP34_Chr01_6137137
FSP34_Chr01	6142358	DEL00266SUR	N	<DEL>	.	PASS	SUPP=2;SUPP_VEC=000011;AVGLEN=99;SVTYPE=DEL;SVMETHOD=SURVIVORv2;CHR2=FSP34_Chr01;END=6142457;CIPOS=0,0;CIEND=0,0;STRANDS=+-	GT:PSV:LN:DR:ST:TY:CO	0/0:NA:99:13,0:+-:DEL:FSP34_Chr01_6142358-FSP34_Chr01_6142457	0/0:NA:99:32,0:+-:DEL:FSP34_Chr01_6142358-FSP34_Chr01_6142457	0/0:NA:99:14,0:+-:DEL:FSP34_Chr01_6142358-FSP34_Chr01_6142457	0/0:NA:99:6,0:+-:DEL:FSP34_Chr01_6142358-FSP34_Chr01_6142457	1/1:NA:99:0,25:+-:DEL:FSP34_Chr01_6142358-FSP34_Chr01_6142457	1/1:NA:99:2,43:+-:DEL:FSP34_Chr01_6142358-FSP34_Chr01_6142457
FSP34_Chr01	6158661	INV00267SUR	N	<INV>	.	PASS	SUPP=1;SUPP_VEC=010000;AVGLEN=48546;SVTYPE=INV;SVMETHOD=SURVIVORv2;CHR2=FSP34_Chr01;END=6207207;CIPOS=0,0;CIEND=0,0;STRANDS=++	GT:PSV:LN:DR:ST:TY:CO	0/0:NA:48546:28,0:++:INV:FSP34_Chr01_6158661-FSP34_Chr01_6207207	1/1:NA:48546:0,27:++:INV:FSP34_Chr01_6158661-FSP34_Chr01_6207207	0/0:NA:48546:31,0:++:INV:FSP34_Chr01_6158661-FSP34_Chr01_6207207	0/0:NA:48546:6,0:++:INV:FSP34_Chr01_6158661-FSP34_Chr01_6207207	0/0:NA:48546:25,0:++:INV:FSP34_Chr01_6158661-FSP34_Chr01_6207207	0/0:NA:48546:41,0:++:INV:FSP34_Chr01_6158661-FSP34_Chr01_6207207
FSP34_Chr01	6164095	INS00268SUR	N	<INS>	.	PASS	SUPP=2;SUPP_VEC=101000;AVGLEN=186;SVTYPE=INS;SVMETHOD=SURVIVORv2;CHR2=FSP34_Chr01;END=6164281;CIPOS=0,0;CIEND=0,0;STRANDS=+-	GT:PSV:LN:DR:ST:TY:CO	1/1:NA:186:0,28:+-:INS:FSP34_Chr01_6164095-FSP34_Chr01_6164281	0/0:NA:186:0,0:+-:INS:FSP34_Chr01_6164095-FSP34_Chr01_6164281	1/1:NA:186:1,41:+-:INS:FSP34_Chr01_6164095-FSP34_Chr01_6164281	0/0:NA:186:4,0:+-:INS:FSP34_Chr01_6164095-FSP34_Chr01_6164281	0/0:NA:186:28,0:+-:INS:FSP34_Chr01_6164095-FSP34_Chr01_6164281	0/0:NA:186:25,0:+-:INS:FSP34_Chr01_6164095-FSP34_Chr01_6164281
FSP34_Chr01	6168908	INV00269SUR	N	<INV>	.	PASS	SUPP=1;SUPP_VEC=010000;AVGLEN=45254;SVTYPE=INV;SVMETHOD=SURVIVORv2;CHR2=FSP34_Chr01;END=6214162;CIPOS=0,0;CIEND=0,0;STRANDS=--	GT:PSV:LN:DR:ST:TY:CO	0/0:NA:45254:23,0:--:INV:FSP34_Chr01_6168908-FSP34_Chr01_6214162	1/1:NA:45254:0,21:--:INV:FSP34_Chr01_6168908-FSP34_Chr01_6214162	0/0:NA:45254:14,0:--:INV:FSP34_Chr01_6168908-FSP34_Chr01_6214162	0/0:NA:45254:2,0:--:INV:FSP34_Chr01_6168908-FSP34_Chr01_6214162	0/0:NA:45254:23,0:--:INV:FSP34_Chr01_6168908-FSP34_Chr01_6214162	0/0:NA:45254:21,0:--:INV:FSP34_Chr01_6168908-FSP34_Chr01_6214162
FSP34_Chr01	6186578	TRA00270SUR	N	]FSP34_Mitochondrion:68718]N	.	PASS	SUPP=0;SUPP_VEC=000000;AVGLEN=100000;SVTYPE=BND;SVMETHOD=SURVIVORv2;CHR2=FSP34_Mitochondrion;END=68718;CIPOS=0,0;CIEND=0,0;STRANDS=--	GT:PSV:LN:DR:ST:TY:CO	0/0:NA:100000:43,0:--:TRA:FSP34_Chr01_6186578-FSP34_Mitochondrion_68718	0/0:NA:100000:17,0:--:TRA:FSP34_Chr01_6186578-FSP34_Mitochondrion_68718	0/0:NA:100000:30,0:--:TRA:FSP34_Chr01_6186578-FSP34_Mitochondrion_68718	0/0:NA:100000:8,0:--:TRA:FSP34_Chr01_6186578-FSP34_Mitochondrion_68718	0/0:NA:100000:29,0:--:TRA:FSP34_Chr01_6186578-FSP34_Mitochondrion_68718	0/0:NA:100000:26,0:--:TRA:FSP34_Chr01_6186578-FSP34_Mitochondrion_68718
FSP34_Chr01	6194726	DEL00271SUR	N	<DEL>	.	PASS	SUPP=5;SUPP_VEC=101111;AVGLEN=41;SVTYPE=DEL;SVMETHOD=SURVIVORv2;CHR2=FSP34_Chr01;END=6194761;CIPOS=0,0;CIEND=0,0;STRANDS=+-	GT:PSV:LN:DR:ST:TY:CO	0/1:NA:41:8,7:+-:DEL:FSP34_Chr01_6194726-FSP34_Chr01_6194761	0/0:NA:41:17,0:+-:DEL:FSP34_Chr01_6194726-FSP34_Chr01_6194761	0/1:NA:41:3,5:+-:DEL:FSP34_Chr01_6194726-FSP34_Chr01_6194761	1/1:NA:41:0,7:+-:DEL:FSP34_Chr01_6194726-FSP34_Chr01_6194761	0/1:NA:41:7,11:+-:DEL:FSP34_Chr01_6194726-FSP34_Chr01_6194761	0/1:NA:41:18,14:+-:DEL:FSP34_Chr01_6194726-FSP34_Chr01_6194761
FSP34_Chr01	6196458	INS00272SUR	N	<INS>	.	PASS	SUPP=0;SUPP_VEC=000000;AVGLEN=2800;SVTYPE=INS;SVMETHOD=SURVIVORv2;CHR2=FSP34_Chr01;END=6199257;CIPOS=0,0;CIEND=0,0;STRANDS=+-	GT:PSV:LN:DR:ST:TY:CO	0/0:NA:2800:6,0:+-:INS:FSP34_Chr01_6196458-FSP34_Chr01_6199257	0/0:NA:2800:20,0:+-:INS:FSP34_Chr01_6196458-FSP34_Chr01_6199257	0/0:NA:2800:15,0:+-:INS:FSP34_Chr01_6196458-FSP34_Chr01_6199257	0/0:NA:2800:3,0:+-:INS:FSP34_Chr01_6196458-FSP34_Chr01_6199257	0/0:NA:2800:18,0:+-:INS:FSP34_Chr01_6196458-FSP34_Chr01_6199257	0/0:NA:2800:16,0:+-:INS:FSP34_Chr01_6196458-FSP34_Chr01_6199257
FSP34_Chr01	6199444	DEL00273SUR	N	<DEL>	.	PASS	SUPP=1;SUPP_VEC=100000;AVGLEN=758;SVTYPE=DEL;SVMETHOD=SURVIVORv2;CHR2=FSP34_Chr01;END=6200202;CIPOS=0,0;CIEND=0,0;STRANDS=+-	GT:PSV:LN:DR:ST:TY:CO	1/1:NA:758:0,21:+-:DEL:FSP34_Chr01_6199444-FSP34_Chr01_6200202	0/0:NA:758:2,0:+-:DEL:FSP34_Chr01_6199444-FSP34_Chr01_6200202	0/0:NA:758:4,0:+-:DEL:FSP34_Chr01_6199444-FSP34_Chr01_6200202	0/0:NA:758:1,0:+-:DEL:FSP34_Chr01_6199444-FSP34_Chr01_6200202	0/0:NA:758:6,0:+-:DEL:FSP34_Chr01_6199444-FSP34_Chr01_6200202	0/0:NA:758:6,0:+-:DEL:FSP34_Chr01_6199444-FSP34_Chr01_6200202
FSP34_Chr01	6209237	TRA00274SUR	N	N[FSP34_Mitochondrion:63542[	.	PASS	SUPP=0;SUPP_VEC=000000;AVGLEN=100000;SVTYPE=BND;SVMETHOD=SURVIVORv2;CHR2=FSP34_Mitochondrion;END=63542;CIPOS=0,0;CIEND=0,0;STRANDS=++	GT:PSV:LN:DR:ST:TY:CO	0/0:NA:100000:32,0:++:TRA:FSP34_Chr01_6209237-FSP34_Mitochondrion_63542	0/0:NA:100000:108,0:++:TRA:FSP34_Chr01_6209237-FSP34_Mitochondrion_63542	0/0:NA:100000:38,0:++:TRA:FSP34_Chr01_6209237-FSP34_Mitochondrion_63542	0/0:NA:100000:52,0:++:TRA:FSP34_Chr01_6209237-FSP34_Mitochondrion_63542	0/0:NA:100000:47,0:++:TRA:FSP34_Chr01_6209237-FSP34_Mitochondrion_63542	0/0:NA:100000:85,10:++:TRA:FSP34_Chr01_6209237-FSP34_Mitochondrion_63542
FSP34_Chr01	6219767	DEL00275SUR	N	<DEL>	.	PASS	SUPP=1;SUPP_VEC=001000;AVGLEN=3858;SVTYPE=DEL;SVMETHOD=SURVIVORv2;CHR2=FSP34_Chr01;END=6223625;CIPOS=0,0;CIEND=0,0;STRANDS=+-	GT:PSV:LN:DR:ST:TY:CO	0/0:NA:3858:4,0:+-:DEL:FSP34_Chr01_6219767-FSP34_Chr01_6223625	0/0:NA:3858:11,0:+-:DEL:FSP34_Chr01_6219767-FSP34_Chr01_6223625	1/1:NA:3858:0,38:+-:DEL:FSP34_Chr01_6219767-FSP34_Chr01_6223625	0/0:NA:3858:2,0:+-:DEL:FSP34_Chr01_6219767-FSP34_Chr01_6223625	0/0:NA:3858:24,0:+-:DEL:FSP34_Chr01_6219767-FSP34_Chr01_6223625	0/0:NA:3858:8,0:+-:DEL:FSP34_Chr01_6219767-FSP34_Chr01_6223625
FSP34_Chr01	6224999	DEL00276SUR	N	<DEL>	.	PASS	SUPP=5;SUPP_VEC=110111;AVGLEN=116;SVTYPE=DEL;SVMETHOD=SURVIVORv2;CHR2=FSP34_Chr01;END=6225115;CIPOS=0,0;CIEND=0,0;STRANDS=+-	GT:PSV:LN:DR:ST:TY:CO	1/1:NA:116:0,34:+-:DEL:FSP34_Chr01_6224999-FSP34_Chr01_6225115	1/1:NA:116:0,14:+-:DEL:FSP34_Chr01_6224999-FSP34_Chr01_6225115	0/0:NA:116:0,0:+-:DEL:FSP34_Chr01_6224999-FSP34_Chr01_6225115	1/1:NA:116:0,8:+-:DEL:FSP34_Chr01_6224999-FSP34_Chr01_6225115	1/1:NA:116:0,15:+-:DEL:FSP34_Chr01_6224999-FSP34_Chr01_6225115	1/1:NA:116:0,30:+-:DEL:FSP34_Chr01_6224999-FSP34_Chr01_6225115
FSP34_Chr01	6226026	DEL00277SUR	N	<DEL>	.	PASS	SUPP=1;SUPP_VEC=001000;AVGLEN=466;SVTYPE=DEL;SVMETHOD=SURVIVORv2;CHR2=FSP34_Chr01;END=6226492;CIPOS=0,0;CIEND=0,0;STRANDS=+-	GT:PSV:LN:DR:ST:TY:CO	0/0:NA:466:3,0:+-:DEL:FSP34_Chr01_6226026-FSP34_Chr01_6226492	0/0:NA:466:2,0:+-:DEL:FSP34_Chr01_6226026-FSP34_Chr01_6226492	1/1:NA:466:0,29:+-:DEL:FSP34_Chr01_6226026-FSP34_Chr01_6226492	0/0:NA:466:0,0:+-:DEL:FSP34_Chr01_6226026-FSP34_Chr01_6226492	0/0:NA:466:6,0:+-:DEL:FSP34_Chr01_6226026-FSP34_Chr01_6226492	0/0:NA:466:11,0:+-:DEL:FSP34_Chr01_6226026-FSP34_Chr01_6226492
FSP34_Chr01	6254827	DEL00278SUR	N	<DEL>	.	PASS	SUPP=1;SUPP_VEC=001000;AVGLEN=473;SVTYPE=DEL;SVMETHOD=SURVIVORv2;CHR2=FSP34_Chr01;END=6255300;CIPOS=0,0;CIEND=0,0;STRANDS=+-	GT:PSV:LN:DR:ST:TY:CO	0/0:NA:473:29,0:+-:DEL:FSP34_Chr01_6254827-FSP34_Chr01_6255300	0/0:NA:473:29,0:+-:DEL:FSP34_Chr01_6254827-FSP34_Chr01_6255300	1/1:NA:473:0,28:+-:DEL:FSP34_Chr01_6254827-FSP34_Chr01_6255300	0/0:NA:473:6,0:+-:DEL:FSP34_Chr01_6254827-FSP34_Chr01_6255300	0/0:NA:473:22,0:+-:DEL:FSP34_Chr01_6254827-FSP34_Chr01_6255300	0/0:NA:473:24,0:+-:DEL:FSP34_Chr01_6254827-FSP34_Chr01_6255300
FSP34_Chr01	6267283	INS00279SUR	N	<INS>	.	PASS	SUPP=3;SUPP_VEC=000111;AVGLEN=51;SVTYPE=INS;SVMETHOD=SURVIVORv2;CHR2=FSP34_Chr01;END=6267334;CIPOS=0,0;CIEND=0,0;STRANDS=+-	GT:PSV:LN:DR:ST:TY:CO	0/0:NA:51:25,0:+-:INS:FSP34_Chr01_6267283-FSP34_Chr01_6267334	0/0:NA:51:18,0:+-:INS:FSP34_Chr01_6267283-FSP34_Chr01_6267334	0/0:NA:51:21,0:+-:INS:FSP34_Chr01_6267283-FSP34_Chr01_6267334	1/1:NA:51:0,7:+-:INS:FSP34_Chr01_6267283-FSP34_Chr01_6267334	1/1:NA:51:0,11:+-:INS:FSP34_Chr01_6267283-FSP34_Chr01_6267334	1/1:NA:51:0,15:+-:INS:FSP34_Chr01_6267283-FSP34_Chr01_6267334
FSP34_Chr01	6270788	INS00280SUR	N	<INS>	.	PASS	SUPP=1;SUPP_VEC=010000;AVGLEN=34;SVTYPE=INS;SVMETHOD=SURVIVORv2;CHR2=FSP34_Chr01;END=6270822;CIPOS=0,0;CIEND=0,0;STRANDS=+-	GT:PSV:LN:DR:ST:TY:CO	0/0:NA:34:22,0:+-:INS:FSP34_Chr01_6270788-FSP34_Chr01_6270822	0/1:NA:34:9,22:+-:INS:FSP34_Chr01_6270788-FSP34_Chr01_6270822	0/0:NA:34:15,0:+-:INS:FSP34_Chr01_6270788-FSP34_Chr01_6270822	0/0:NA:34:3,0:+-:INS:FSP34_Chr01_6270788-FSP34_Chr01_6270822	0/0:NA:34:15,0:+-:INS:FSP34_Chr01_6270788-FSP34_Chr01_6270822	0/0:NA:34:13,0:+-:INS:FSP34_Chr01_6270788-FSP34_Chr01_6270822
FSP34_Chr01	6296110	DEL00281SUR	N	<DEL>	.	PASS	SUPP=2;SUPP_VEC=011000;AVGLEN=460;SVTYPE=DEL;SVMETHOD=SURVIVORv2;CHR2=FSP34_Chr01;END=6296570;CIPOS=0,0;CIEND=0,0;STRANDS=+-	GT:PSV:LN:DR:ST:TY:CO	0/0:NA:460:43,0:+-:DEL:FSP34_Chr01_6296110-FSP34_Chr01_6296570	0/1:NA:460:9,21:+-:DEL:FSP34_Chr01_6296110-FSP34_Chr01_6296570	0/1:NA:460:9,34:+-:DEL:FSP34_Chr01_6296110-FSP34_Chr01_6296570	0/0:NA:460:6,1:+-:DEL:FSP34_Chr01_6296110-FSP34_Chr01_6296570	0/0:NA:460:24,0:+-:DEL:FSP34_Chr01_6296110-FSP34_Chr01_6296570	0/0:NA:460:24,0:+-:DEL:FSP34_Chr01_6296110-FSP34_Chr01_6296570
FSP34_Chr01	6333911	DEL00282SUR	N	<DEL>	.	PASS	SUPP=2;SUPP_VEC=001100;AVGLEN=220;SVTYPE=DEL;SVMETHOD=SURVIVORv2;CHR2=FSP34_Chr01;END=6334131;CIPOS=0,0;CIEND=0,0;STRANDS=+-	GT:PSV:LN:DR:ST:TY:CO	0/0:NA:220:29,0:+-:DEL:FSP34_Chr01_6333911-FSP34_Chr01_6334131	0/0:NA:220:33,0:+-:DEL:FSP34_Chr01_6333911-FSP34_Chr01_6334131	1/1:NA:220:0,50:+-:DEL:FSP34_Chr01_6333911-FSP34_Chr01_6334131	1/1:NA:220:0,9:+-:DEL:FSP34_Chr01_6333911-FSP34_Chr01_6334131	0/0:NA:220:43,0:+-:DEL:FSP34_Chr01_6333911-FSP34_Chr01_6334131	0/0:NA:220:37,0:+-:DEL:FSP34_Chr01_6333911-FSP34_Chr01_6334131
FSP34_Chr01	6339145	DEL00283SUR	N	<DEL>	.	PASS	SUPP=1;SUPP_VEC=000100;AVGLEN=36;SVTYPE=DEL;SVMETHOD=SURVIVORv2;CHR2=FSP34_Chr01;END=6339181;CIPOS=0,0;CIEND=0,0;STRANDS=+-	GT:PSV:LN:DR:ST:TY:CO	0/0:NA:36:16,0:+-:DEL:FSP34_Chr01_6339145-FSP34_Chr01_6339181	0/0:NA:36:24,0:+-:DEL:FSP34_Chr01_6339145-FSP34_Chr01_6339181	0/0:NA:36:17,0:+-:DEL:FSP34_Chr01_6339145-FSP34_Chr01_6339181	1/1:NA:36:0,10:+-:DEL:FSP34_Chr01_6339145-FSP34_Chr01_6339181	0/0:NA:36:8,0:+-:DEL:FSP34_Chr01_6339145-FSP34_Chr01_6339181	0/0:NA:36:20,0:+-:DEL:FSP34_Chr01_6339145-FSP34_Chr01_6339181
FSP34_Chr01	6349339	INS00284SUR	N	<INS>	.	PASS	SUPP=6;SUPP_VEC=111111;AVGLEN=163;SVTYPE=INS;SVMETHOD=SURVIVORv2;CHR2=FSP34_Chr01;END=6349498;CIPOS=0,0;CIEND=0,0;STRANDS=+-	GT:PSV:LN:DR:ST:TY:CO	1/1:NA:163:0,25:+-:INS:FSP34_Chr01_6349339-FSP34_Chr01_6349498	1/1:NA:163:2,14:+-:INS:FSP34_Chr01_6349339-FSP34_Chr01_6349498	1/1:NA:163:0,29:+-:INS:FSP34_Chr01_6349339-FSP34_Chr01_6349498	1/1:NA:163:1,12:+-:INS:FSP34_Chr01_6349339-FSP34_Chr01_6349498	1/1:NA:163:2,20:+-:INS:FSP34_Chr01_6349339-FSP34_Chr01_6349498	1/1:NA:163:0,32:+-:INS:FSP34_Chr01_6349339-FSP34_Chr01_6349498
FSP34_Chr01	6361039	TRA00285SUR	N	N[FSP34_Chr07:372967[	.	PASS	SUPP=1;SUPP_VEC=001000;AVGLEN=100000;SVTYPE=BND;SVMETHOD=SURVIVORv2;CHR2=FSP34_Chr07;END=372967;CIPOS=0,0;CIEND=0,0;STRANDS=+-	GT:PSV:LN:DR:ST:TY:CO	0/0:NA:100000:0,0:+-:TRA:FSP34_Chr01_6361039-FSP34_Chr07_372967	0/0:NA:100000:0,0:+-:TRA:FSP34_Chr01_6361039-FSP34_Chr07_372967	1/1:NA:100000:0,10:+-:TRA:FSP34_Chr01_6361039-FSP34_Chr07_372967	0/0:NA:100000:0,0:+-:TRA:FSP34_Chr01_6361039-FSP34_Chr07_372967	0/0:NA:100000:0,0:+-:TRA:FSP34_Chr01_6361039-FSP34_Chr07_372967	0/0:NA:100000:0,0:+-:TRA:FSP34_Chr01_6361039-FSP34_Chr07_372967
FSP34_Chr01	6361035	TRA00286SUR	N	]FSP34_Chr07:378496]N	.	PASS	SUPP=1;SUPP_VEC=001000;AVGLEN=100000;SVTYPE=BND;SVMETHOD=SURVIVORv2;CHR2=FSP34_Chr07;END=378496;CIPOS=0,0;CIEND=0,0;STRANDS=-+	GT:PSV:LN:DR:ST:TY:CO	0/0:NA:100000:29,0:-+:TRA:FSP34_Chr01_6361035-FSP34_Chr07_378496	0/0:NA:100000:21,0:-+:TRA:FSP34_Chr01_6361035-FSP34_Chr07_378496	1/1:NA:100000:0,28:-+:TRA:FSP34_Chr01_6361035-FSP34_Chr07_378496	0/0:NA:100000:6,0:-+:TRA:FSP34_Chr01_6361035-FSP34_Chr07_378496	0/0:NA:100000:27,0:-+:TRA:FSP34_Chr01_6361035-FSP34_Chr07_378496	0/0:NA:100000:23,0:-+:TRA:FSP34_Chr01_6361035-FSP34_Chr07_378496
FSP34_Chr01	6366910	DEL00287SUR	N	<DEL>	.	PASS	SUPP=2;SUPP_VEC=000011;AVGLEN=72;SVTYPE=DEL;SVMETHOD=SURVIVORv2;CHR2=FSP34_Chr01;END=6366982;CIPOS=0,0;CIEND=0,0;STRANDS=+-	GT:PSV:LN:DR:ST:TY:CO	0/0:NA:72:22,0:+-:DEL:FSP34_Chr01_6366910-FSP34_Chr01_6366982	0/0:NA:72:8,0:+-:DEL:FSP34_Chr01_6366910-FSP34_Chr01_6366982	0/0:NA:72:3,0:+-:DEL:FSP34_Chr01_6366910-FSP34_Chr01_6366982	0/0:NA:72:5,0:+-:DEL:FSP34_Chr01_6366910-FSP34_Chr01_6366982	1/1:NA:72:0,18:+-:DEL:FSP34_Chr01_6366910-FSP34_Chr01_6366982	1/1:NA:72:0,33:+-:DEL:FSP34_Chr01_6366910-FSP34_Chr01_6366982
FSP34_Chr01	6370155	TRA00288SUR	N	N[FSP34_Chr09:1067443[	.	PASS	SUPP=0;SUPP_VEC=000000;AVGLEN=100000;SVTYPE=BND;SVMETHOD=SURVIVORv2;CHR2=FSP34_Chr09;END=1067443;CIPOS=0,0;CIEND=0,0;STRANDS=++	GT:PSV:LN:DR:ST:TY:CO	0/0:NA:100000:14,0:++:TRA:FSP34_Chr01_6370155-FSP34_Chr09_1067443	0/0:NA:100000:2,0:++:TRA:FSP34_Chr01_6370155-FSP34_Chr09_1067443	0/0:NA:100000:0,0:++:TRA:FSP34_Chr01_6370155-FSP34_Chr09_1067443	0/0:NA:100000:6,0:++:TRA:FSP34_Chr01_6370155-FSP34_Chr09_1067443	0/0:NA:100000:10,0:++:TRA:FSP34_Chr01_6370155-FSP34_Chr09_1067443	0/0:NA:100000:12,0:++:TRA:FSP34_Chr01_6370155-FSP34_Chr09_1067443
FSP34_Chr01	6372294	DEL00289SUR	N	<DEL>	.	PASS	SUPP=2;SUPP_VEC=011000;AVGLEN=460;SVTYPE=DEL;SVMETHOD=SURVIVORv2;CHR2=FSP34_Chr01;END=6372754;CIPOS=0,0;CIEND=0,0;STRANDS=+-	GT:PSV:LN:DR:ST:TY:CO	0/0:NA:460:7,0:+-:DEL:FSP34_Chr01_6372294-FSP34_Chr01_6372754	1/1:NA:460:0,26:+-:DEL:FSP34_Chr01_6372294-FSP34_Chr01_6372754	1/1:NA:460:0,45:+-:DEL:FSP34_Chr01_6372294-FSP34_Chr01_6372754	0/0:NA:460:2,0:+-:DEL:FSP34_Chr01_6372294-FSP34_Chr01_6372754	0/0:NA:460:12,0:+-:DEL:FSP34_Chr01_6372294-FSP34_Chr01_6372754	0/0:NA:460:8,0:+-:DEL:FSP34_Chr01_6372294-FSP34_Chr01_6372754
FSP34_Chr01	6386055	TRA00290SUR	N	]FSP34_Chr04:3988134]N	.	PASS	SUPP=3;SUPP_VEC=001101;AVGLEN=100000;SVTYPE=BND;SVMETHOD=SURVIVORv2;CHR2=FSP34_Chr04;END=3988134;CIPOS=0,0;CIEND=0,0;STRANDS=-+	GT:PSV:LN:DR:ST:TY:CO	0/0:NA:100000:39,0:-+:TRA:FSP34_Chr01_6386055-FSP34_Chr04_3988134	0/0:NA:100000:37,13:-+:TRA:FSP34_Chr01_6386055-FSP34_Chr04_3988134	0/1:NA:100000:14,20:-+:TRA:FSP34_Chr01_6386055-FSP34_Chr04_3988134	1/1:NA:100000:1,7:-+:TRA:FSP34_Chr01_6386055-FSP34_Chr04_3988134	0/0:NA:100000:23,8:-+:TRA:FSP34_Chr01_6386055-FSP34_Chr04_3988134	0/1:NA:100000:39,17:-+:TRA:FSP34_Chr01_6386055-FSP34_Chr04_3988134
FSP34_Chr01	6393043	TRA00291SUR	N	N[FSP34_Chr08:21393[	.	PASS	SUPP=1;SUPP_VEC=100000;AVGLEN=100000;SVTYPE=BND;SVMETHOD=SURVIVORv2;CHR2=FSP34_Chr08;END=21393;CIPOS=0,0;CIEND=0,0;STRANDS=++	GT:PSV:LN:DR:ST:TY:CO	1/1:NA:100000:0,16:++:TRA:FSP34_Chr01_6393043-FSP34_Chr08_21393	0/0:NA:100000:11,0:++:TRA:FSP34_Chr01_6393043-FSP34_Chr08_21393	0/0:NA:100000:5,0:++:TRA:FSP34_Chr01_6393043-FSP34_Chr08_21393	0/0:NA:100000:2,0:++:TRA:FSP34_Chr01_6393043-FSP34_Chr08_21393	0/0:NA:100000:17,0:++:TRA:FSP34_Chr01_6393043-FSP34_Chr08_21393	0/0:NA:100000:13,0:++:TRA:FSP34_Chr01_6393043-FSP34_Chr08_21393
FSP34_Chr01	6393737	TRA00292SUR	N	]FSP34_Chr09:2949898]N	.	PASS	SUPP=1;SUPP_VEC=100000;AVGLEN=100000;SVTYPE=BND;SVMETHOD=SURVIVORv2;CHR2=FSP34_Chr09;END=2949898;CIPOS=0,0;CIEND=0,0;STRANDS=-+	GT:PSV:LN:DR:ST:TY:CO	1/1:NA:100000:0,12:-+:TRA:FSP34_Chr01_6393737-FSP34_Chr09_2949898	0/0:NA:100000:0,0:-+:TRA:FSP34_Chr01_6393737-FSP34_Chr09_2949898	0/0:NA:100000:0,0:-+:TRA:FSP34_Chr01_6393737-FSP34_Chr09_2949898	0/0:NA:100000:0,0:-+:TRA:FSP34_Chr01_6393737-FSP34_Chr09_2949898	0/0:NA:100000:8,0:-+:TRA:FSP34_Chr01_6393737-FSP34_Chr09_2949898	0/0:NA:100000:10,0:-+:TRA:FSP34_Chr01_6393737-FSP34_Chr09_2949898
FSP34_Chr01	6393043	TRA00293SUR	N	N[FSP34_Chr09:2966046[	.	PASS	SUPP=1;SUPP_VEC=100000;AVGLEN=100000;SVTYPE=BND;SVMETHOD=SURVIVORv2;CHR2=FSP34_Chr09;END=2966046;CIPOS=0,0;CIEND=0,0;STRANDS=+-	GT:PSV:LN:DR:ST:TY:CO	1/1:NA:100000:0,12:+-:TRA:FSP34_Chr01_6393043-FSP34_Chr09_2966046	0/0:NA:100000:11,0:+-:TRA:FSP34_Chr01_6393043-FSP34_Chr09_2966046	0/0:NA:100000:5,0:+-:TRA:FSP34_Chr01_6393043-FSP34_Chr09_2966046	0/0:NA:100000:2,0:+-:TRA:FSP34_Chr01_6393043-FSP34_Chr09_2966046	0/0:NA:100000:17,0:+-:TRA:FSP34_Chr01_6393043-FSP34_Chr09_2966046	0/0:NA:100000:13,0:+-:TRA:FSP34_Chr01_6393043-FSP34_Chr09_2966046
FSP34_Chr01	6393736	TRA00294SUR	N	N[FSP34_Chr07:3486568[	.	PASS	SUPP=1;SUPP_VEC=001000;AVGLEN=100000;SVTYPE=BND;SVMETHOD=SURVIVORv2;CHR2=FSP34_Chr07;END=3486568;CIPOS=0,0;CIEND=0,0;STRANDS=++	GT:PSV:LN:DR:ST:TY:CO	0/0:NA:100000:0,0:++:TRA:FSP34_Chr01_6393736-FSP34_Chr07_3486568	0/0:NA:100000:0,0:++:TRA:FSP34_Chr01_6393736-FSP34_Chr07_3486568	1/1:NA:100000:0,10:++:TRA:FSP34_Chr01_6393736-FSP34_Chr07_3486568	0/0:NA:100000:9,0:++:TRA:FSP34_Chr01_6393736-FSP34_Chr07_3486568	0/0:NA:100000:12,0:++:TRA:FSP34_Chr01_6393736-FSP34_Chr07_3486568	0/0:NA:100000:9,0:++:TRA:FSP34_Chr01_6393736-FSP34_Chr07_3486568
FSP34_Chr01	6398321	TRA00295SUR	N	]FSP34_Contig02:17292]N	.	PASS	SUPP=1;SUPP_VEC=001000;AVGLEN=100000;SVTYPE=BND;SVMETHOD=SURVIVORv2;CHR2=FSP34_Contig02;END=17292;CIPOS=0,0;CIEND=0,0;STRANDS=-+	GT:PSV:LN:DR:ST:TY:CO	0/0:NA:100000:0,0:-+:TRA:FSP34_Chr01_6398321-FSP34_Contig02_17292	0/0:NA:100000:1,0:-+:TRA:FSP34_Chr01_6398321-FSP34_Contig02_17292	1/1:NA:100000:0,14:-+:TRA:FSP34_Chr01_6398321-FSP34_Contig02_17292	0/0:NA:100000:0,0:-+:TRA:FSP34_Chr01_6398321-FSP34_Contig02_17292	0/0:NA:100000:0,0:-+:TRA:FSP34_Chr01_6398321-FSP34_Contig02_17292	0/0:NA:100000:0,0:-+:TRA:FSP34_Chr01_6398321-FSP34_Contig02_17292
FSP34_Chr01	6400374	TRA00296SUR	N	N[FSP34_Chr03:5078023[	.	PASS	SUPP=1;SUPP_VEC=001000;AVGLEN=100000;SVTYPE=BND;SVMETHOD=SURVIVORv2;CHR2=FSP34_Chr03;END=5078023;CIPOS=0,0;CIEND=0,0;STRANDS=+-	GT:PSV:LN:DR:ST:TY:CO	0/0:NA:100000:0,0:+-:TRA:FSP34_Chr01_6400374-FSP34_Chr03_5078023	0/0:NA:100000:0,0:+-:TRA:FSP34_Chr01_6400374-FSP34_Chr03_5078023	1/1:NA:100000:0,21:+-:TRA:FSP34_Chr01_6400374-FSP34_Chr03_5078023	0/0:NA:100000:0,0:+-:TRA:FSP34_Chr01_6400374-FSP34_Chr03_5078023	0/0:NA:100000:0,0:+-:TRA:FSP34_Chr01_6400374-FSP34_Chr03_5078023	0/0:NA:100000:0,0:+-:TRA:FSP34_Chr01_6400374-FSP34_Chr03_5078023
FSP34_Chr02	77534	TRA00297SUR	N	N[FSP34_Chr10:2424874[	.	PASS	SUPP=1;SUPP_VEC=000001;AVGLEN=100000;SVTYPE=BND;SVMETHOD=SURVIVORv2;CHR2=FSP34_Chr10;END=2424874;CIPOS=0,0;CIEND=0,0;STRANDS=++	GT:PSV:LN:DR:ST:TY:CO	0/0:NA:100000:52,0:++:TRA:FSP34_Chr02_77534-FSP34_Chr10_2424874	0/0:NA:100000:24,0:++:TRA:FSP34_Chr02_77534-FSP34_Chr10_2424874	0/0:NA:100000:28,0:++:TRA:FSP34_Chr02_77534-FSP34_Chr10_2424874	0/0:NA:100000:3,0:++:TRA:FSP34_Chr02_77534-FSP34_Chr10_2424874	0/0:NA:100000:20,0:++:TRA:FSP34_Chr02_77534-FSP34_Chr10_2424874	0/1:NA:100000:25,12:++:TRA:FSP34_Chr02_77534-FSP34_Chr10_2424874
FSP34_Chr02	90994	INS00298SUR	N	<INS>	.	PASS	SUPP=3;SUPP_VEC=111000;AVGLEN=33;SVTYPE=INS;SVMETHOD=SURVIVORv2;CHR2=FSP34_Chr02;END=91027;CIPOS=0,0;CIEND=0,0;STRANDS=+-	GT:PSV:LN:DR:ST:TY:CO	1/1:NA:33:0,18:+-:INS:FSP34_Chr02_90994-FSP34_Chr02_91027	1/1:NA:33:0,42:+-:INS:FSP34_Chr02_90994-FSP34_Chr02_91027	1/1:NA:33:0,42:+-:INS:FSP34_Chr02_90994-FSP34_Chr02_91027	0/0:NA:33:0,0:+-:INS:FSP34_Chr02_90994-FSP34_Chr02_91027	0/0:NA:33:0,0:+-:INS:FSP34_Chr02_90994-FSP34_Chr02_91027	0/0:NA:33:0,0:+-:INS:FSP34_Chr02_90994-FSP34_Chr02_91027
FSP34_Chr02	90860	DEL00299SUR	N	<DEL>	.	PASS	SUPP=4;SUPP_VEC=001111;AVGLEN=1179;SVTYPE=DEL;SVMETHOD=SURVIVORv2;CHR2=FSP34_Chr02;END=92039;CIPOS=0,0;CIEND=0,0;STRANDS=+-	GT:PSV:LN:DR:ST:TY:CO	0/0:NA:1179:4,0:+-:DEL:FSP34_Chr02_90860-FSP34_Chr02_92039	0/0:NA:1179:34,0:+-:DEL:FSP34_Chr02_90860-FSP34_Chr02_92039	0/1:NA:1179:1,1:+-:DEL:FSP34_Chr02_90860-FSP34_Chr02_92039	1/1:NA:1179:0,11:+-:DEL:FSP34_Chr02_90860-FSP34_Chr02_92039	1/1:NA:1179:0,24:+-:DEL:FSP34_Chr02_90860-FSP34_Chr02_92039	1/1:NA:1179:0,30:+-:DEL:FSP34_Chr02_90860-FSP34_Chr02_92039
FSP34_Chr02	137025	INS00300SUR	N	<INS>	.	PASS	SUPP=1;SUPP_VEC=100000;AVGLEN=1030;SVTYPE=INS;SVMETHOD=SURVIVORv2;CHR2=FSP34_Chr02;END=138056;CIPOS=0,0;CIEND=0,0;STRANDS=+-	GT:PSV:LN:DR:ST:TY:CO	1/1:NA:1030:0,1:+-:INS:FSP34_Chr02_137025-FSP34_Chr02_138056	0/0:NA:1030:0,0:+-:INS:FSP34_Chr02_137025-FSP34_Chr02_138056	0/0:NA:1030:0,0:+-:INS:FSP34_Chr02_137025-FSP34_Chr02_138056	0/0:NA:1030:1,0:+-:INS:FSP34_Chr02_137025-FSP34_Chr02_138056	0/0:NA:1030:6,0:+-:INS:FSP34_Chr02_137025-FSP34_Chr02_138056	0/0:NA:1030:5,0:+-:INS:FSP34_Chr02_137025-FSP34_Chr02_138056
FSP34_Chr02	137024	INV00301SUR	N	<INV>	.	PASS	SUPP=2;SUPP_VEC=011000;AVGLEN=3444;SVTYPE=INV;SVMETHOD=SURVIVORv2;CHR2=FSP34_Chr02;END=140468;CIPOS=0,0;CIEND=0,0;STRANDS=++	GT:PSV:LN:DR:ST:TY:CO	0/0:NA:3444:0,0:++:INV:FSP34_Chr02_137024-FSP34_Chr02_140468	1/1:NA:3444:0,14:++:INV:FSP34_Chr02_137024-FSP34_Chr02_140468	1/1:NA:3444:0,20:++:INV:FSP34_Chr02_137024-FSP34_Chr02_140468	0/0:NA:3444:3,0:++:INV:FSP34_Chr02_137024-FSP34_Chr02_140468	0/0:NA:3444:15,0:++:INV:FSP34_Chr02_137024-FSP34_Chr02_140468	0/0:NA:3444:25,0:++:INV:FSP34_Chr02_137024-FSP34_Chr02_140468
FSP34_Chr02	138656	INV00302SUR	N	<INV>	.	PASS	SUPP=0;SUPP_VEC=000000;AVGLEN=45238;SVTYPE=INV;SVMETHOD=SURVIVORv2;CHR2=FSP34_Chr02;END=183894;CIPOS=0,0;CIEND=0,0;STRANDS=-+	GT:PSV:LN:DR:ST:TY:CO	0/0:NA:45238:0,0:-+:INV:FSP34_Chr02_138656-FSP34_Chr02_183894	0/0:NA:45238:0,0:-+:INV:FSP34_Chr02_138656-FSP34_Chr02_183894	0/0:NA:45238:0,0:-+:INV:FSP34_Chr02_138656-FSP34_Chr02_183894	0/0:NA:45238:1,0:-+:INV:FSP34_Chr02_138656-FSP34_Chr02_183894	0/0:NA:45238:8,0:-+:INV:FSP34_Chr02_138656-FSP34_Chr02_183894	0/0:NA:45238:9,0:-+:INV:FSP34_Chr02_138656-FSP34_Chr02_183894
FSP34_Chr02	140305	DEL00303SUR	N	<DEL>	.	PASS	SUPP=1;SUPP_VEC=100000;AVGLEN=363;SVTYPE=DEL;SVMETHOD=SURVIVORv2;CHR2=FSP34_Chr02;END=140668;CIPOS=0,0;CIEND=0,0;STRANDS=+-	GT:PSV:LN:DR:ST:TY:CO	1/1:NA:363:0,26:+-:DEL:FSP34_Chr02_140305-FSP34_Chr02_140668	0/0:NA:363:0,0:+-:DEL:FSP34_Chr02_140305-FSP34_Chr02_140668	0/0:NA:363:0,0:+-:DEL:FSP34_Chr02_140305-FSP34_Chr02_140668	0/0:NA:363:2,0:+-:DEL:FSP34_Chr02_140305-FSP34_Chr02_140668	0/0:NA:363:2,0:+-:DEL:FSP34_Chr02_140305-FSP34_Chr02_140668	0/0:NA:363:10,0:+-:DEL:FSP34_Chr02_140305-FSP34_Chr02_140668
FSP34_Chr02	140667	INV00304SUR	N	<INV>	.	PASS	SUPP=0;SUPP_VEC=000000;AVGLEN=2950;SVTYPE=INV;SVMETHOD=SURVIVORv2;CHR2=FSP34_Chr02;END=143617;CIPOS=0,0;CIEND=0,0;STRANDS=-+	GT:PSV:LN:DR:ST:TY:CO	0/0:NA:2950:6,0:-+:INV:FSP34_Chr02_140667-FSP34_Chr02_143617	0/0:NA:2950:4,0:-+:INV:FSP34_Chr02_140667-FSP34_Chr02_143617	0/0:NA:2950:6,0:-+:INV:FSP34_Chr02_140667-FSP34_Chr02_143617	0/0:NA:2950:2,0:-+:INV:FSP34_Chr02_140667-FSP34_Chr02_143617	0/0:NA:2950:24,0:-+:INV:FSP34_Chr02_140667-FSP34_Chr02_143617	0/0:NA:2950:11,0:-+:INV:FSP34_Chr02_140667-FSP34_Chr02_143617
FSP34_Chr02	145918	INS00305SUR	N	<INS>	.	PASS	SUPP=2;SUPP_VEC=011000;AVGLEN=48;SVTYPE=INS;SVMETHOD=SURVIVORv2;CHR2=FSP34_Chr02;END=145966;CIPOS=0,0;CIEND=0,0;STRANDS=+-	GT:PSV:LN:DR:ST:TY:CO	0/0:NA:48:9,0:+-:INS:FSP34_Chr02_145918-FSP34_Chr02_145966	1/1:NA:48:0,13:+-:INS:FSP34_Chr02_145918-FSP34_Chr02_145966	0/1:NA:48:2,1:+-:INS:FSP34_Chr02_145918-FSP34_Chr02_145966	0/0:NA:48:0,0:+-:INS:FSP34_Chr02_145918-FSP34_Chr02_145966	0/0:NA:48:9,0:+-:INS:FSP34_Chr02_145918-FSP34_Chr02_145966	0/0:NA:48:3,0:+-:INS:FSP34_Chr02_145918-FSP34_Chr02_145966
FSP34_Chr02	151969	DEL00306SUR	N	<DEL>	.	PASS	SUPP=1;SUPP_VEC=001000;AVGLEN=9369;SVTYPE=DEL;SVMETHOD=SURVIVORv2;CHR2=FSP34_Chr02;END=161338;CIPOS=0,0;CIEND=0,0;STRANDS=+-	GT:PSV:LN:DR:ST:TY:CO	0/0:NA:9369:30,0:+-:DEL:FSP34_Chr02_151969-FSP34_Chr02_161338	0/0:NA:9369:17,0:+-:DEL:FSP34_Chr02_151969-FSP34_Chr02_161338	1/1:NA:9369:0,16:+-:DEL:FSP34_Chr02_151969-FSP34_Chr02_161338	0/0:NA:9369:5,0:+-:DEL:FSP34_Chr02_151969-FSP34_Chr02_161338	0/0:NA:9369:21,0:+-:DEL:FSP34_Chr02_151969-FSP34_Chr02_161338	0/0:NA:9369:37,0:+-:DEL:FSP34_Chr02_151969-FSP34_Chr02_161338
FSP34_Chr02	169527	TRA00307SUR	N	]FSP34_Chr03:18872]N	.	PASS	SUPP=0;SUPP_VEC=000000;AVGLEN=100000;SVTYPE=BND;SVMETHOD=SURVIVORv2;CHR2=FSP34_Chr03;END=18872;CIPOS=0,0;CIEND=0,0;STRANDS=--	GT:PSV:LN:DR:ST:TY:CO	0/0:NA:100000:0,0:--:TRA:FSP34_Chr02_169527-FSP34_Chr03_18872	0/0:NA:100000:0,0:--:TRA:FSP34_Chr02_169527-FSP34_Chr03_18872	0/0:NA:100000:0,0:--:TRA:FSP34_Chr02_169527-FSP34_Chr03_18872	0/0:NA:100000:0,0:--:TRA:FSP34_Chr02_169527-FSP34_Chr03_18872	0/0:NA:100000:0,0:--:TRA:FSP34_Chr02_169527-FSP34_Chr03_18872	0/0:NA:100000:0,0:--:TRA:FSP34_Chr02_169527-FSP34_Chr03_18872
FSP34_Chr02	169526	DEL00308SUR	N	<DEL>	.	PASS	SUPP=4;SUPP_VEC=100111;AVGLEN=12145;SVTYPE=DEL;SVMETHOD=SURVIVORv2;CHR2=FSP34_Chr02;END=181666;CIPOS=0,0;CIEND=0,0;STRANDS=+-	GT:PSV:LN:DR:ST:TY:CO	1/1:NA:12145:0,26:+-:DEL:FSP34_Chr02_169526-FSP34_Chr02_181666	0/0:NA:12145:8,1:+-:DEL:FSP34_Chr02_169526-FSP34_Chr02_181666	0/0:NA:12145:11,0:+-:DEL:FSP34_Chr02_169526-FSP34_Chr02_181666	1/1:NA:12145:0,13:+-:DEL:FSP34_Chr02_169526-FSP34_Chr02_181666	1/1:NA:12145:0,21:+-:DEL:FSP34_Chr02_169526-FSP34_Chr02_181666	1/1:NA:12145:0,24:+-:DEL:FSP34_Chr02_169526-FSP34_Chr02_181666
FSP34_Chr02	179229	DEL00309SUR	N	<DEL>	.	PASS	SUPP=2;SUPP_VEC=011000;AVGLEN=2036;SVTYPE=DEL;SVMETHOD=SURVIVORv2;CHR2=FSP34_Chr02;END=181265;CIPOS=0,0;CIEND=0,0;STRANDS=+-	GT:PSV:LN:DR:ST:TY:CO	0/0:NA:2036:0,0:+-:DEL:FSP34_Chr02_179229-FSP34_Chr02_181265	1/1:NA:2036:0,14:+-:DEL:FSP34_Chr02_179229-FSP34_Chr02_181265	1/1:NA:2036:0,2:+-:DEL:FSP34_Chr02_179229-FSP34_Chr02_181265	0/0:NA:2036:0,0:+-:DEL:FSP34_Chr02_179229-FSP34_Chr02_181265	0/0:NA:2036:1,0:+-:DEL:FSP34_Chr02_179229-FSP34_Chr02_181265	0/0:NA:2036:2,0:+-:DEL:FSP34_Chr02_179229-FSP34_Chr02_181265
FSP34_Chr02	187133	DEL00310SUR	N	<DEL>	.	PASS	SUPP=2;SUPP_VEC=011000;AVGLEN=3327;SVTYPE=DEL;SVMETHOD=SURVIVORv2;CHR2=FSP34_Chr02;END=190460;CIPOS=0,0;CIEND=0,0;STRANDS=+-	GT:PSV:LN:DR:ST:TY:CO	0/0:NA:3327:3,0:+-:DEL:FSP34_Chr02_187133-FSP34_Chr02_190460	1/1:NA:3327:0,19:+-:DEL:FSP34_Chr02_187133-FSP34_Chr02_190460	1/1:NA:3327:0,14:+-:DEL:FSP34_Chr02_187133-FSP34_Chr02_190460	0/0:NA:3327:0,0:+-:DEL:FSP34_Chr02_187133-FSP34_Chr02_190460	0/0:NA:3327:11,0:+-:DEL:FSP34_Chr02_187133-FSP34_Chr02_190460	0/0:NA:3327:6,0:+-:DEL:FSP34_Chr02_187133-FSP34_Chr02_190460
FSP34_Chr02	189039	DEL00311SUR	N	<DEL>	.	PASS	SUPP=5;SUPP_VEC=011111;AVGLEN=1012;SVTYPE=DEL;SVMETHOD=SURVIVORv2;CHR2=FSP34_Chr02;END=190052;CIPOS=0,0;CIEND=0,0;STRANDS=+-	GT:PSV:LN:DR:ST:TY:CO	0/0:NA:1012:0,0:+-:DEL:FSP34_Chr02_189039-FSP34_Chr02_190052	1/1:NA:1012:0,5:+-:DEL:FSP34_Chr02_189039-FSP34_Chr02_190052	1/1:NA:1012:0,7:+-:DEL:FSP34_Chr02_189039-FSP34_Chr02_190052	1/1:NA:1012:0,13:+-:DEL:FSP34_Chr02_189039-FSP34_Chr02_190052	1/1:NA:1012:0,10:+-:DEL:FSP34_Chr02_189039-FSP34_Chr02_190052	1/1:NA:1012:0,19:+-:DEL:FSP34_Chr02_189039-FSP34_Chr02_190052
FSP34_Chr02	191739	DEL00312SUR	N	<DEL>	.	PASS	SUPP=1;SUPP_VEC=100000;AVGLEN=7514;SVTYPE=DEL;SVMETHOD=SURVIVORv2;CHR2=FSP34_Chr02;END=199253;CIPOS=0,0;CIEND=0,0;STRANDS=+-	GT:PSV:LN:DR:ST:TY:CO	1/1:NA:7514:0,19:+-:DEL:FSP34_Chr02_191739-FSP34_Chr02_199253	0/0:NA:7514:0,0:+-:DEL:FSP34_Chr02_191739-FSP34_Chr02_199253	0/0:NA:7514:0,0:+-:DEL:FSP34_Chr02_191739-FSP34_Chr02_199253	0/0:NA:7514:0,0:+-:DEL:FSP34_Chr02_191739-FSP34_Chr02_199253	0/0:NA:7514:0,0:+-:DEL:FSP34_Chr02_191739-FSP34_Chr02_199253	0/0:NA:7514:0,0:+-:DEL:FSP34_Chr02_191739-FSP34_Chr02_199253
FSP34_Chr02	191487	DEL00313SUR	N	<DEL>	.	PASS	SUPP=5;SUPP_VEC=011111;AVGLEN=16795;SVTYPE=DEL;SVMETHOD=SURVIVORv2;CHR2=FSP34_Chr02;END=208283;CIPOS=0,0;CIEND=0,0;STRANDS=+-	GT:PSV:LN:DR:ST:TY:CO	0/0:NA:16795:5,0:+-:DEL:FSP34_Chr02_191487-FSP34_Chr02_208283	1/1:NA:16795:0,48:+-:DEL:FSP34_Chr02_191487-FSP34_Chr02_208283	1/1:NA:16795:0,25:+-:DEL:FSP34_Chr02_191487-FSP34_Chr02_208283	1/1:NA:16795:0,15:+-:DEL:FSP34_Chr02_191487-FSP34_Chr02_208283	1/1:NA:16795:0,14:+-:DEL:FSP34_Chr02_191487-FSP34_Chr02_208283	1/1:NA:16795:0,21:+-:DEL:FSP34_Chr02_191487-FSP34_Chr02_208283
FSP34_Chr02	213281	INS00314SUR	N	<INS>	.	PASS	SUPP=5;SUPP_VEC=011111;AVGLEN=111;SVTYPE=INS;SVMETHOD=SURVIVORv2;CHR2=FSP34_Chr02;END=213392;CIPOS=0,0;CIEND=0,0;STRANDS=+-	GT:PSV:LN:DR:ST:TY:CO	0/0:NA:111:13,0:+-:INS:FSP34_Chr02_213281-FSP34_Chr02_213392	1/1:NA:111:1,12:+-:INS:FSP34_Chr02_213281-FSP34_Chr02_213392	1/1:NA:111:0,5:+-:INS:FSP34_Chr02_213281-FSP34_Chr02_213392	0/1:NA:111:1,2:+-:INS:FSP34_Chr02_213281-FSP34_Chr02_213392	1/1:NA:111:1,15:+-:INS:FSP34_Chr02_213281-FSP34_Chr02_213392	1/1:NA:111:1,8:+-:INS:FSP34_Chr02_213281-FSP34_Chr02_213392
FSP34_Chr02	213557	DEL00315SUR	N	<DEL>	.	PASS	SUPP=5;SUPP_VEC=011111;AVGLEN=1040;SVTYPE=DEL;SVMETHOD=SURVIVORv2;CHR2=FSP34_Chr02;END=214656;CIPOS=0,0;CIEND=0,0;STRANDS=+-	GT:PSV:LN:DR:ST:TY:CO	0/0:NA:1040:3,0:+-:DEL:FSP34_Chr02_213557-FSP34_Chr02_214656	1/1:NA:1040:0,19:+-:DEL:FSP34_Chr02_213557-FSP34_Chr02_214656	1/1:NA:1040:0,30:+-:DEL:FSP34_Chr02_213557-FSP34_Chr02_214656	1/1:NA:1040:0,6:+-:DEL:FSP34_Chr02_213557-FSP34_Chr02_214656	1/1:NA:1040:0,31:+-:DEL:FSP34_Chr02_213557-FSP34_Chr02_214656	1/1:NA:1040:0,29:+-:DEL:FSP34_Chr02_213557-FSP34_Chr02_214656
FSP34_Chr02	215103	DEL00316SUR	N	<DEL>	.	PASS	SUPP=5;SUPP_VEC=011111;AVGLEN=581;SVTYPE=DEL;SVMETHOD=SURVIVORv2;CHR2=FSP34_Chr02;END=215682;CIPOS=0,0;CIEND=0,0;STRANDS=+-	GT:PSV:LN:DR:ST:TY:CO	0/0:NA:581:0,0:+-:DEL:FSP34_Chr02_215103-FSP34_Chr02_215682	1/1:NA:581:0,14:+-:DEL:FSP34_Chr02_215103-FSP34_Chr02_215682	1/1:NA:581:0,24:+-:DEL:FSP34_Chr02_215103-FSP34_Chr02_215682	1/1:NA:581:0,5:+-:DEL:FSP34_Chr02_215103-FSP34_Chr02_215682	1/1:NA:581:0,22:+-:DEL:FSP34_Chr02_215103-FSP34_Chr02_215682	1/1:NA:581:0,30:+-:DEL:FSP34_Chr02_215103-FSP34_Chr02_215682
FSP34_Chr02	232029	INS00317SUR	N	<INS>	.	PASS	SUPP=3;SUPP_VEC=000111;AVGLEN=430;SVTYPE=INS;SVMETHOD=SURVIVORv2;CHR2=FSP34_Chr02;END=232459;CIPOS=0,0;CIEND=0,0;STRANDS=+-	GT:PSV:LN:DR:ST:TY:CO	0/0:NA:430:16,0:+-:INS:FSP34_Chr02_232029-FSP34_Chr02_232459	0/0:NA:430:29,0:+-:INS:FSP34_Chr02_232029-FSP34_Chr02_232459	0/0:NA:430:33,0:+-:INS:FSP34_Chr02_232029-FSP34_Chr02_232459	0/1:NA:430:4,2:+-:INS:FSP34_Chr02_232029-FSP34_Chr02_232459	0/1:NA:430:5,12:+-:INS:FSP34_Chr02_232029-FSP34_Chr02_232459	1/1:NA:430:7,30:+-:INS:FSP34_Chr02_232029-FSP34_Chr02_232459
FSP34_Chr02	236242	INS00318SUR	N	<INS>	.	PASS	SUPP=4;SUPP_VEC=100111;AVGLEN=273;SVTYPE=INS;SVMETHOD=SURVIVORv2;CHR2=FSP34_Chr02;END=236515;CIPOS=0,0;CIEND=0,0;STRANDS=+-	GT:PSV:LN:DR:ST:TY:CO	1/1:NA:273:1,34:+-:INS:FSP34_Chr02_236242-FSP34_Chr02_236515	0/0:NA:273:7,0:+-:INS:FSP34_Chr02_236242-FSP34_Chr02_236515	0/0:NA:273:2,0:+-:INS:FSP34_Chr02_236242-FSP34_Chr02_236515	1/1:NA:273:0,8:+-:INS:FSP34_Chr02_236242-FSP34_Chr02_236515	1/1:NA:273:0,30:+-:INS:FSP34_Chr02_236242-FSP34_Chr02_236515	1/1:NA:273:5,26:+-:INS:FSP34_Chr02_236242-FSP34_Chr02_236515
FSP34_Chr02	254081	INS00319SUR	N	<INS>	.	PASS	SUPP=4;SUPP_VEC=001111;AVGLEN=72;SVTYPE=INS;SVMETHOD=SURVIVORv2;CHR2=FSP34_Chr02;END=254153;CIPOS=0,0;CIEND=0,0;STRANDS=+-	GT:PSV:LN:DR:ST:TY:CO	0/0:NA:72:0,0:+-:INS:FSP34_Chr02_254081-FSP34_Chr02_254153	0/0:NA:72:0,0:+-:INS:FSP34_Chr02_254081-FSP34_Chr02_254153	1/1:NA:72:0,7:+-:INS:FSP34_Chr02_254081-FSP34_Chr02_254153	1/1:NA:72:0,5:+-:INS:FSP34_Chr02_254081-FSP34_Chr02_254153	1/1:NA:72:0,31:+-:INS:FSP34_Chr02_254081-FSP34_Chr02_254153	1/1:NA:72:0,31:+-:INS:FSP34_Chr02_254081-FSP34_Chr02_254153
FSP34_Chr02	256435	DEL00320SUR	N	<DEL>	.	PASS	SUPP=4;SUPP_VEC=001111;AVGLEN=100;SVTYPE=DEL;SVMETHOD=SURVIVORv2;CHR2=FSP34_Chr02;END=256535;CIPOS=0,0;CIEND=0,0;STRANDS=+-	GT:PSV:LN:DR:ST:TY:CO	0/0:NA:100:3,0:+-:DEL:FSP34_Chr02_256435-FSP34_Chr02_256535	0/0:NA:100:5,0:+-:DEL:FSP34_Chr02_256435-FSP34_Chr02_256535	0/1:NA:100:2,3:+-:DEL:FSP34_Chr02_256435-FSP34_Chr02_256535	1/1:NA:100:0,5:+-:DEL:FSP34_Chr02_256435-FSP34_Chr02_256535	0/1:NA:100:2,5:+-:DEL:FSP34_Chr02_256435-FSP34_Chr02_256535	1/1:NA:100:2,25:+-:DEL:FSP34_Chr02_256435-FSP34_Chr02_256535
FSP34_Chr02	257591	INS00321SUR	N	<INS>	.	PASS	SUPP=4;SUPP_VEC=001111;AVGLEN=36;SVTYPE=INS;SVMETHOD=SURVIVORv2;CHR2=FSP34_Chr02;END=257627;CIPOS=0,0;CIEND=0,0;STRANDS=+-	GT:PSV:LN:DR:ST:TY:CO	0/0:NA:36:6,0:+-:INS:FSP34_Chr02_257591-FSP34_Chr02_257627	0/0:NA:36:7,0:+-:INS:FSP34_Chr02_257591-FSP34_Chr02_257627	1/1:NA:36:0,8:+-:INS:FSP34_Chr02_257591-FSP34_Chr02_257627	1/1:NA:36:0,8:+-:INS:FSP34_Chr02_257591-FSP34_Chr02_257627	1/1:NA:36:0,9:+-:INS:FSP34_Chr02_257591-FSP34_Chr02_257627	1/1:NA:36:0,26:+-:INS:FSP34_Chr02_257591-FSP34_Chr02_257627
FSP34_Chr02	278045	DEL00322SUR	N	<DEL>	.	PASS	SUPP=1;SUPP_VEC=010000;AVGLEN=168;SVTYPE=DEL;SVMETHOD=SURVIVORv2;CHR2=FSP34_Chr02;END=278213;CIPOS=0,0;CIEND=0,0;STRANDS=+-	GT:PSV:LN:DR:ST:TY:CO	0/0:NA:168:23,7:+-:DEL:FSP34_Chr02_278045-FSP34_Chr02_278213	0/1:NA:168:9,12:+-:DEL:FSP34_Chr02_278045-FSP34_Chr02_278213	0/0:NA:168:13,4:+-:DEL:FSP34_Chr02_278045-FSP34_Chr02_278213	0/0:NA:168:11,0:+-:DEL:FSP34_Chr02_278045-FSP34_Chr02_278213	0/0:NA:168:34,0:+-:DEL:FSP34_Chr02_278045-FSP34_Chr02_278213	0/0:NA:168:25,0:+-:DEL:FSP34_Chr02_278045-FSP34_Chr02_278213
FSP34_Chr02	280312	DEL00323SUR	N	<DEL>	.	PASS	SUPP=3;SUPP_VEC=111000;AVGLEN=168;SVTYPE=DEL;SVMETHOD=SURVIVORv2;CHR2=FSP34_Chr02;END=280480;CIPOS=0,0;CIEND=0,0;STRANDS=+-	GT:PSV:LN:DR:ST:TY:CO	1/1:NA:168:0,8:+-:DEL:FSP34_Chr02_280312-FSP34_Chr02_280480	1/1:NA:168:0,5:+-:DEL:FSP34_Chr02_280312-FSP34_Chr02_280480	1/1:NA:168:0,11:+-:DEL:FSP34_Chr02_280312-FSP34_Chr02_280480	0/0:NA:168:0,0:+-:DEL:FSP34_Chr02_280312-FSP34_Chr02_280480	0/0:NA:168:11,0:+-:DEL:FSP34_Chr02_280312-FSP34_Chr02_280480	0/0:NA:168:0,0:+-:DEL:FSP34_Chr02_280312-FSP34_Chr02_280480
FSP34_Chr02	284445	INS00324SUR	N	<INS>	.	PASS	SUPP=2;SUPP_VEC=011000;AVGLEN=163;SVTYPE=INS;SVMETHOD=SURVIVORv2;CHR2=FSP34_Chr02;END=284608;CIPOS=0,0;CIEND=0,0;STRANDS=+-	GT:PSV:LN:DR:ST:TY:CO	0/0:NA:163:14,0:+-:INS:FSP34_Chr02_284445-FSP34_Chr02_284608	1/1:NA:163:0,14:+-:INS:FSP34_Chr02_284445-FSP34_Chr02_284608	1/1:NA:163:1,16:+-:INS:FSP34_Chr02_284445-FSP34_Chr02_284608	0/0:NA:163:2,0:+-:INS:FSP34_Chr02_284445-FSP34_Chr02_284608	0/0:NA:163:16,0:+-:INS:FSP34_Chr02_284445-FSP34_Chr02_284608	0/0:NA:163:21,0:+-:INS:FSP34_Chr02_284445-FSP34_Chr02_284608
FSP34_Chr02	291638	DEL00325SUR	N	<DEL>	.	PASS	SUPP=1;SUPP_VEC=010000;AVGLEN=1804;SVTYPE=DEL;SVMETHOD=SURVIVORv2;CHR2=FSP34_Chr02;END=293442;CIPOS=0,0;CIEND=0,0;STRANDS=+-	GT:PSV:LN:DR:ST:TY:CO	0/0:NA:1804:28,0:+-:DEL:FSP34_Chr02_291638-FSP34_Chr02_293442	1/1:NA:1804:0,31:+-:DEL:FSP34_Chr02_291638-FSP34_Chr02_293442	0/0:NA:1804:17,0:+-:DEL:FSP34_Chr02_291638-FSP34_Chr02_293442	0/0:NA:1804:4,0:+-:DEL:FSP34_Chr02_291638-FSP34_Chr02_293442	0/0:NA:1804:18,0:+-:DEL:FSP34_Chr02_291638-FSP34_Chr02_293442	0/0:NA:1804:30,0:+-:DEL:FSP34_Chr02_291638-FSP34_Chr02_293442
FSP34_Chr02	298844	DEL00326SUR	N	<DEL>	.	PASS	SUPP=2;SUPP_VEC=101000;AVGLEN=4657;SVTYPE=DEL;SVMETHOD=SURVIVORv2;CHR2=FSP34_Chr02;END=303502;CIPOS=0,0;CIEND=0,0;STRANDS=+-	GT:PSV:LN:DR:ST:TY:CO	1/1:NA:4657:0,28:+-:DEL:FSP34_Chr02_298844-FSP34_Chr02_303502	0/0:NA:4657:20,0:+-:DEL:FSP34_Chr02_298844-FSP34_Chr02_303502	1/1:NA:4657:0,26:+-:DEL:FSP34_Chr02_298844-FSP34_Chr02_303502	0/0:NA:4657:4,0:+-:DEL:FSP34_Chr02_298844-FSP34_Chr02_303502	0/0:NA:4657:19,0:+-:DEL:FSP34_Chr02_298844-FSP34_Chr02_303502	0/0:NA:4657:14,0:+-:DEL:FSP34_Chr02_298844-FSP34_Chr02_303502
FSP34_Chr02	307670	DEL00327SUR	N	<DEL>	.	PASS	SUPP=2;SUPP_VEC=010100;AVGLEN=34;SVTYPE=DEL;SVMETHOD=SURVIVORv2;CHR2=FSP34_Chr02;END=307704;CIPOS=0,0;CIEND=0,0;STRANDS=+-	GT:PSV:LN:DR:ST:TY:CO	0/0:NA:34:12,0:+-:DEL:FSP34_Chr02_307670-FSP34_Chr02_307704	0/1:NA:34:4,3:+-:DEL:FSP34_Chr02_307670-FSP34_Chr02_307704	0/0:NA:34:15,0:+-:DEL:FSP34_Chr02_307670-FSP34_Chr02_307704	1/1:NA:34:0,10:+-:DEL:FSP34_Chr02_307670-FSP34_Chr02_307704	0/0:NA:34:16,0:+-:DEL:FSP34_Chr02_307670-FSP34_Chr02_307704	0/0:NA:34:4,0:+-:DEL:FSP34_Chr02_307670-FSP34_Chr02_307704
FSP34_Chr02	309421	DEL00328SUR	N	<DEL>	.	PASS	SUPP=3;SUPP_VEC=010011;AVGLEN=2188;SVTYPE=DEL;SVMETHOD=SURVIVORv2;CHR2=FSP34_Chr02;END=311609;CIPOS=0,0;CIEND=0,0;STRANDS=+-	GT:PSV:LN:DR:ST:TY:CO	0/0:NA:2188:7,0:+-:DEL:FSP34_Chr02_309421-FSP34_Chr02_311609	0/1:NA:2188:11,20:+-:DEL:FSP34_Chr02_309421-FSP34_Chr02_311609	0/0:NA:2188:6,0:+-:DEL:FSP34_Chr02_309421-FSP34_Chr02_311609	0/0:NA:2188:2,0:+-:DEL:FSP34_Chr02_309421-FSP34_Chr02_311609	0/1:NA:2188:6,16:+-:DEL:FSP34_Chr02_309421-FSP34_Chr02_311609	0/1:NA:2188:14,26:+-:DEL:FSP34_Chr02_309421-FSP34_Chr02_311609
FSP34_Chr02	329376	INS00329SUR	N	<INS>	.	PASS	SUPP=6;SUPP_VEC=111111;AVGLEN=77;SVTYPE=INS;SVMETHOD=SURVIVORv2;CHR2=FSP34_Chr02;END=329451;CIPOS=0,0;CIEND=0,0;STRANDS=+-	GT:PSV:LN:DR:ST:TY:CO	1/1:NA:77:0,29:+-:INS:FSP34_Chr02_329376-FSP34_Chr02_329451	1/1:NA:77:0,22:+-:INS:FSP34_Chr02_329376-FSP34_Chr02_329451	1/1:NA:77:0,29:+-:INS:FSP34_Chr02_329376-FSP34_Chr02_329451	1/1:NA:77:0,14:+-:INS:FSP34_Chr02_329376-FSP34_Chr02_329451	1/1:NA:77:0,21:+-:INS:FSP34_Chr02_329376-FSP34_Chr02_329451	1/1:NA:77:0,29:+-:INS:FSP34_Chr02_329376-FSP34_Chr02_329451
FSP34_Chr02	366164	INV00330SUR	N	<INV>	.	PASS	SUPP=5;SUPP_VEC=101111;AVGLEN=310;SVTYPE=INV;SVMETHOD=SURVIVORv2;CHR2=FSP34_Chr02;END=366474;CIPOS=0,0;CIEND=0,0;STRANDS=++	GT:PSV:LN:DR:ST:TY:CO	1/1:NA:310:0,32:++:INV:FSP34_Chr02_366164-FSP34_Chr02_366474	0/0:NA:310:9,0:++:INV:FSP34_Chr02_366164-FSP34_Chr02_366474	1/1:NA:310:0,19:++:INV:FSP34_Chr02_366164-FSP34_Chr02_366474	1/1:NA:310:0,19:++:INV:FSP34_Chr02_366164-FSP34_Chr02_366474	1/1:NA:310:0,13:++:INV:FSP34_Chr02_366164-FSP34_Chr02_366474	1/1:NA:310:0,26:++:INV:FSP34_Chr02_366164-FSP34_Chr02_366474
FSP34_Chr02	417390	INS00331SUR	N	<INS>	.	PASS	SUPP=3;SUPP_VEC=001011;AVGLEN=195;SVTYPE=INS;SVMETHOD=SURVIVORv2;CHR2=FSP34_Chr02;END=417585;CIPOS=0,0;CIEND=0,0;STRANDS=+-	GT:PSV:LN:DR:ST:TY:CO	0/0:NA:195:1,0:+-:INS:FSP34_Chr02_417390-FSP34_Chr02_417585	0/0:NA:195:6,0:+-:INS:FSP34_Chr02_417390-FSP34_Chr02_417585	1/1:NA:195:0,32:+-:INS:FSP34_Chr02_417390-FSP34_Chr02_417585	0/0:NA:195:0,0:+-:INS:FSP34_Chr02_417390-FSP34_Chr02_417585	1/1:NA:195:0,15:+-:INS:FSP34_Chr02_417390-FSP34_Chr02_417585	0/1:NA:195:8,26:+-:INS:FSP34_Chr02_417390-FSP34_Chr02_417585
FSP34_Chr02	442274	DEL00332SUR	N	<DEL>	.	PASS	SUPP=4;SUPP_VEC=010111;AVGLEN=7171;SVTYPE=DEL;SVMETHOD=SURVIVORv2;CHR2=FSP34_Chr02;END=449445;CIPOS=0,0;CIEND=0,0;STRANDS=+-	GT:PSV:LN:DR:ST:TY:CO	0/0:NA:7171:39,0:+-:DEL:FSP34_Chr02_442274-FSP34_Chr02_449445	1/1:NA:7171:0,16:+-:DEL:FSP34_Chr02_442274-FSP34_Chr02_449445	0/0:NA:7171:39,0:+-:DEL:FSP34_Chr02_442274-FSP34_Chr02_449445	1/1:NA:7171:0,6:+-:DEL:FSP34_Chr02_442274-FSP34_Chr02_449445	1/1:NA:7171:0,17:+-:DEL:FSP34_Chr02_442274-FSP34_Chr02_449445	1/1:NA:7171:0,15:+-:DEL:FSP34_Chr02_442274-FSP34_Chr02_449445
FSP34_Chr02	442274	DEL00333SUR	N	<DEL>	.	PASS	SUPP=3;SUPP_VEC=010011;AVGLEN=3.07674e+06;SVTYPE=DEL;SVMETHOD=SURVIVORv2;CHR2=FSP34_Chr02;END=3519009;CIPOS=0,0;CIEND=0,0;STRANDS=+-	GT:PSV:LN:DR:ST:TY:CO	0/0:NA:3076740:39,0:+-:DEL:FSP34_Chr02_442274-FSP34_Chr02_3519009	1/1:NA:3076740:0,9:+-:DEL:FSP34_Chr02_442274-FSP34_Chr02_3519009	0/0:NA:3076740:39,0:+-:DEL:FSP34_Chr02_442274-FSP34_Chr02_3519009	0/0:NA:3076740:0,0:+-:DEL:FSP34_Chr02_442274-FSP34_Chr02_3519009	1/1:NA:3076740:0,11:+-:DEL:FSP34_Chr02_442274-FSP34_Chr02_3519009	1/1:NA:3076740:0,13:+-:DEL:FSP34_Chr02_442274-FSP34_Chr02_3519009
FSP34_Chr02	449445	INV00334SUR	N	<INV>	.	PASS	SUPP=0;SUPP_VEC=000000;AVGLEN=3.06977e+06;SVTYPE=INV;SVMETHOD=SURVIVORv2;CHR2=FSP34_Chr02;END=3519216;CIPOS=0,0;CIEND=0,0;STRANDS=-+	GT:PSV:LN:DR:ST:TY:CO	0/0:NA:3069770:0,0:-+:INV:FSP34_Chr02_449445-FSP34_Chr02_3519216	0/0:NA:3069770:0,0:-+:INV:FSP34_Chr02_449445-FSP34_Chr02_3519216	0/0:NA:3069770:2,0:-+:INV:FSP34_Chr02_449445-FSP34_Chr02_3519216	0/0:NA:3069770:0,0:-+:INV:FSP34_Chr02_449445-FSP34_Chr02_3519216	0/0:NA:3069770:0,0:-+:INV:FSP34_Chr02_449445-FSP34_Chr02_3519216	0/0:NA:3069770:0,0:-+:INV:FSP34_Chr02_449445-FSP34_Chr02_3519216
FSP34_Chr02	460399	INS00335SUR	N	<INS>	.	PASS	SUPP=5;SUPP_VEC=111011;AVGLEN=255;SVTYPE=INS;SVMETHOD=SURVIVORv2;CHR2=FSP34_Chr02;END=460655;CIPOS=0,0;CIEND=0,0;STRANDS=+-	GT:PSV:LN:DR:ST:TY:CO	1/1:NA:255:0,25:+-:INS:FSP34_Chr02_460399-FSP34_Chr02_460655	1/1:NA:255:1,18:+-:INS:FSP34_Chr02_460399-FSP34_Chr02_460655	1/1:NA:255:0,40:+-:INS:FSP34_Chr02_460399-FSP34_Chr02_460655	0/0:NA:255:13,0:+-:INS:FSP34_Chr02_460399-FSP34_Chr02_460655	1/1:NA:255:1,24:+-:INS:FSP34_Chr02_460399-FSP34_Chr02_460655	1/1:NA:255:1,34:+-:INS:FSP34_Chr02_460399-FSP34_Chr02_460655
FSP34_Chr02	471410	INV00336SUR	N	<INV>	.	PASS	SUPP=1;SUPP_VEC=100000;AVGLEN=451;SVTYPE=INV;SVMETHOD=SURVIVORv2;CHR2=FSP34_Chr02;END=471861;CIPOS=0,0;CIEND=0,0;STRANDS=++	GT:PSV:LN:DR:ST:TY:CO	1/1:NA:451:0,16:++:INV:FSP34_Chr02_471410-FSP34_Chr02_471861	0/0:NA:451:23,0:++:INV:FSP34_Chr02_471410-FSP34_Chr02_471861	0/0:NA:451:45,0:++:INV:FSP34_Chr02_471410-FSP34_Chr02_471861	0/0:NA:451:0,0:++:INV:FSP34_Chr02_471410-FSP34_Chr02_471861	0/0:NA:451:11,0:++:INV:FSP34_Chr02_471410-FSP34_Chr02_471861	0/0:NA:451:10,0:++:INV:FSP34_Chr02_471410-FSP34_Chr02_471861
FSP34_Chr02	471847	TRA00337SUR	N	]FSP34_Chr04:3746512]N	.	PASS	SUPP=3;SUPP_VEC=110100;AVGLEN=100000;SVTYPE=BND;SVMETHOD=SURVIVORv2;CHR2=FSP34_Chr04;END=3746512;CIPOS=0,0;CIEND=0,0;STRANDS=-+	GT:PSV:LN:DR:ST:TY:CO	1/1:NA:100000:0,5:-+:TRA:FSP34_Chr02_471847-FSP34_Chr04_3746512	1/1:NA:100000:1,12:-+:TRA:FSP34_Chr02_471847-FSP34_Chr04_3746512	0/0:NA:100000:6,0:-+:TRA:FSP34_Chr02_471847-FSP34_Chr04_3746512	0/1:NA:100000:3,2:-+:TRA:FSP34_Chr02_471847-FSP34_Chr04_3746512	0/0:NA:100000:5,1:-+:TRA:FSP34_Chr02_471847-FSP34_Chr04_3746512	0/0:NA:100000:34,8:-+:TRA:FSP34_Chr02_471847-FSP34_Chr04_3746512
FSP34_Chr02	474758	TRA00338SUR	N	]FSP34_Chr05:4084946]N	.	PASS	SUPP=1;SUPP_VEC=000001;AVGLEN=100000;SVTYPE=BND;SVMETHOD=SURVIVORv2;CHR2=FSP34_Chr05;END=4084946;CIPOS=0,0;CIEND=0,0;STRANDS=--	GT:PSV:LN:DR:ST:TY:CO	0/0:NA:100000:2,0:--:TRA:FSP34_Chr02_474758-FSP34_Chr05_4084946	0/0:NA:100000:0,0:--:TRA:FSP34_Chr02_474758-FSP34_Chr05_4084946	0/0:NA:100000:11,0:--:TRA:FSP34_Chr02_474758-FSP34_Chr05_4084946	0/0:NA:100000:1,0:--:TRA:FSP34_Chr02_474758-FSP34_Chr05_4084946	0/0:NA:100000:10,0:--:TRA:FSP34_Chr02_474758-FSP34_Chr05_4084946	1/1:NA:100000:2,11:--:TRA:FSP34_Chr02_474758-FSP34_Chr05_4084946
FSP34_Chr02	488455	DEL00339SUR	N	<DEL>	.	PASS	SUPP=1;SUPP_VEC=100000;AVGLEN=145;SVTYPE=DEL;SVMETHOD=SURVIVORv2;CHR2=FSP34_Chr02;END=488600;CIPOS=0,0;CIEND=0,0;STRANDS=+-	GT:PSV:LN:DR:ST:TY:CO	1/1:NA:145:4,23:+-:DEL:FSP34_Chr02_488455-FSP34_Chr02_488600	0/0:NA:145:16,0:+-:DEL:FSP34_Chr02_488455-FSP34_Chr02_488600	0/0:NA:145:24,0:+-:DEL:FSP34_Chr02_488455-FSP34_Chr02_488600	0/0:NA:145:1,0:+-:DEL:FSP34_Chr02_488455-FSP34_Chr02_488600	0/0:NA:145:19,0:+-:DEL:FSP34_Chr02_488455-FSP34_Chr02_488600	0/0:NA:145:25,0:+-:DEL:FSP34_Chr02_488455-FSP34_Chr02_488600
FSP34_Chr02	494634	DEL00340SUR	N	<DEL>	.	PASS	SUPP=3;SUPP_VEC=110100;AVGLEN=19335;SVTYPE=DEL;SVMETHOD=SURVIVORv2;CHR2=FSP34_Chr02;END=513967;CIPOS=0,0;CIEND=0,0;STRANDS=+-	GT:PSV:LN:DR:ST:TY:CO	1/1:NA:19335:0,38:+-:DEL:FSP34_Chr02_494634-FSP34_Chr02_513967	1/1:NA:19335:0,9:+-:DEL:FSP34_Chr02_494634-FSP34_Chr02_513967	0/0:NA:19335:9,0:+-:DEL:FSP34_Chr02_494634-FSP34_Chr02_513967	1/1:NA:19335:0,12:+-:DEL:FSP34_Chr02_494634-FSP34_Chr02_513967	0/0:NA:19335:8,0:+-:DEL:FSP34_Chr02_494634-FSP34_Chr02_513967	0/0:NA:19335:9,0:+-:DEL:FSP34_Chr02_494634-FSP34_Chr02_513967
FSP34_Chr02	499731	DEL00341SUR	N	<DEL>	.	PASS	SUPP=1;SUPP_VEC=001000;AVGLEN=1203;SVTYPE=DEL;SVMETHOD=SURVIVORv2;CHR2=FSP34_Chr02;END=500934;CIPOS=0,0;CIEND=0,0;STRANDS=+-	GT:PSV:LN:DR:ST:TY:CO	0/0:NA:1203:0,0:+-:DEL:FSP34_Chr02_499731-FSP34_Chr02_500934	0/0:NA:1203:0,0:+-:DEL:FSP34_Chr02_499731-FSP34_Chr02_500934	1/1:NA:1203:2,35:+-:DEL:FSP34_Chr02_499731-FSP34_Chr02_500934	0/0:NA:1203:0,0:+-:DEL:FSP34_Chr02_499731-FSP34_Chr02_500934	0/0:NA:1203:27,0:+-:DEL:FSP34_Chr02_499731-FSP34_Chr02_500934	0/0:NA:1203:13,0:+-:DEL:FSP34_Chr02_499731-FSP34_Chr02_500934
FSP34_Chr02	506998	DEL00342SUR	N	<DEL>	.	PASS	SUPP=2;SUPP_VEC=000011;AVGLEN=150;SVTYPE=DEL;SVMETHOD=SURVIVORv2;CHR2=FSP34_Chr02;END=507148;CIPOS=0,0;CIEND=0,0;STRANDS=+-	GT:PSV:LN:DR:ST:TY:CO	0/0:NA:150:0,0:+-:DEL:FSP34_Chr02_506998-FSP34_Chr02_507148	0/0:NA:150:0,0:+-:DEL:FSP34_Chr02_506998-FSP34_Chr02_507148	0/0:NA:150:25,0:+-:DEL:FSP34_Chr02_506998-FSP34_Chr02_507148	0/0:NA:150:0,0:+-:DEL:FSP34_Chr02_506998-FSP34_Chr02_507148	1/1:NA:150:0,26:+-:DEL:FSP34_Chr02_506998-FSP34_Chr02_507148	1/1:NA:150:0,23:+-:DEL:FSP34_Chr02_506998-FSP34_Chr02_507148
FSP34_Chr02	510161	INS00343SUR	N	<INS>	.	PASS	SUPP=2;SUPP_VEC=000011;AVGLEN=251;SVTYPE=INS;SVMETHOD=SURVIVORv2;CHR2=FSP34_Chr02;END=510413;CIPOS=0,0;CIEND=0,0;STRANDS=+-	GT:PSV:LN:DR:ST:TY:CO	0/0:NA:251:0,0:+-:INS:FSP34_Chr02_510161-FSP34_Chr02_510413	0/0:NA:251:0,0:+-:INS:FSP34_Chr02_510161-FSP34_Chr02_510413	0/0:NA:251:2,0:+-:INS:FSP34_Chr02_510161-FSP34_Chr02_510413	0/0:NA:251:0,0:+-:INS:FSP34_Chr02_510161-FSP34_Chr02_510413	1/1:NA:251:0,22:+-:INS:FSP34_Chr02_510161-FSP34_Chr02_510413	1/1:NA:251:0,21:+-:INS:FSP34_Chr02_510161-FSP34_Chr02_510413
FSP34_Chr02	511780	DEL00344SUR	N	<DEL>	.	PASS	SUPP=2;SUPP_VEC=000011;AVGLEN=228;SVTYPE=DEL;SVMETHOD=SURVIVORv2;CHR2=FSP34_Chr02;END=512008;CIPOS=0,0;CIEND=0,0;STRANDS=+-	GT:PSV:LN:DR:ST:TY:CO	0/0:NA:228:0,0:+-:DEL:FSP34_Chr02_511780-FSP34_Chr02_512008	0/0:NA:228:0,0:+-:DEL:FSP34_Chr02_511780-FSP34_Chr02_512008	0/0:NA:228:4,0:+-:DEL:FSP34_Chr02_511780-FSP34_Chr02_512008	0/0:NA:228:0,0:+-:DEL:FSP34_Chr02_511780-FSP34_Chr02_512008	1/1:NA:228:0,15:+-:DEL:FSP34_Chr02_511780-FSP34_Chr02_512008	1/1:NA:228:0,14:+-:DEL:FSP34_Chr02_511780-FSP34_Chr02_512008
FSP34_Chr02	521599	DEL00345SUR	N	<DEL>	.	PASS	SUPP=1;SUPP_VEC=001000;AVGLEN=646;SVTYPE=DEL;SVMETHOD=SURVIVORv2;CHR2=FSP34_Chr02;END=522245;CIPOS=0,0;CIEND=0,0;STRANDS=+-	GT:PSV:LN:DR:ST:TY:CO	0/0:NA:646:29,0:+-:DEL:FSP34_Chr02_521599-FSP34_Chr02_522245	0/0:NA:646:2,0:+-:DEL:FSP34_Chr02_521599-FSP34_Chr02_522245	1/1:NA:646:1,36:+-:DEL:FSP34_Chr02_521599-FSP34_Chr02_522245	0/0:NA:646:0,0:+-:DEL:FSP34_Chr02_521599-FSP34_Chr02_522245	0/0:NA:646:9,1:+-:DEL:FSP34_Chr02_521599-FSP34_Chr02_522245	0/0:NA:646:3,1:+-:DEL:FSP34_Chr02_521599-FSP34_Chr02_522245
FSP34_Chr02	522716	DEL00346SUR	N	<DEL>	.	PASS	SUPP=5;SUPP_VEC=011111;AVGLEN=646;SVTYPE=DEL;SVMETHOD=SURVIVORv2;CHR2=FSP34_Chr02;END=523362;CIPOS=0,0;CIEND=0,0;STRANDS=+-	GT:PSV:LN:DR:ST:TY:CO	0/0:NA:646:0,0:+-:DEL:FSP34_Chr02_522716-FSP34_Chr02_523362	1/1:NA:646:0,22:+-:DEL:FSP34_Chr02_522716-FSP34_Chr02_523362	1/1:NA:646:0,5:+-:DEL:FSP34_Chr02_522716-FSP34_Chr02_523362	1/1:NA:646:0,9:+-:DEL:FSP34_Chr02_522716-FSP34_Chr02_523362	1/1:NA:646:0,15:+-:DEL:FSP34_Chr02_522716-FSP34_Chr02_523362	1/1:NA:646:0,34:+-:DEL:FSP34_Chr02_522716-FSP34_Chr02_523362
FSP34_Chr02	531247	INS00347SUR	N	<INS>	.	PASS	SUPP=5;SUPP_VEC=011111;AVGLEN=42;SVTYPE=INS;SVMETHOD=SURVIVORv2;CHR2=FSP34_Chr02;END=531289;CIPOS=0,0;CIEND=0,0;STRANDS=+-	GT:PSV:LN:DR:ST:TY:CO	0/0:NA:42:0,0:+-:INS:FSP34_Chr02_531247-FSP34_Chr02_531289	1/1:NA:42:0,34:+-:INS:FSP34_Chr02_531247-FSP34_Chr02_531289	1/1:NA:42:0,39:+-:INS:FSP34_Chr02_531247-FSP34_Chr02_531289	1/1:NA:42:0,11:+-:INS:FSP34_Chr02_531247-FSP34_Chr02_531289	1/1:NA:42:0,18:+-:INS:FSP34_Chr02_531247-FSP34_Chr02_531289	1/1:NA:42:0,24:+-:INS:FSP34_Chr02_531247-FSP34_Chr02_531289
FSP34_Chr02	535678	INS00348SUR	N	<INS>	.	PASS	SUPP=5;SUPP_VEC=011111;AVGLEN=63;SVTYPE=INS;SVMETHOD=SURVIVORv2;CHR2=FSP34_Chr02;END=535742;CIPOS=0,0;CIEND=0,0;STRANDS=+-	GT:PSV:LN:DR:ST:TY:CO	0/0:NA:63:8,0:+-:INS:FSP34_Chr02_535678-FSP34_Chr02_535742	1/1:NA:63:0,15:+-:INS:FSP34_Chr02_535678-FSP34_Chr02_535742	1/1:NA:63:0,27:+-:INS:FSP34_Chr02_535678-FSP34_Chr02_535742	1/1:NA:63:0,17:+-:INS:FSP34_Chr02_535678-FSP34_Chr02_535742	1/1:NA:63:0,24:+-:INS:FSP34_Chr02_535678-FSP34_Chr02_535742	1/1:NA:63:0,30:+-:INS:FSP34_Chr02_535678-FSP34_Chr02_535742
FSP34_Chr02	549558	DEL00349SUR	N	<DEL>	.	PASS	SUPP=6;SUPP_VEC=111111;AVGLEN=124;SVTYPE=DEL;SVMETHOD=SURVIVORv2;CHR2=FSP34_Chr02;END=549685;CIPOS=0,0;CIEND=0,0;STRANDS=+-	GT:PSV:LN:DR:ST:TY:CO	1/1:NA:124:1,35:+-:DEL:FSP34_Chr02_549558-FSP34_Chr02_549685	1/1:NA:124:0,31:+-:DEL:FSP34_Chr02_549558-FSP34_Chr02_549685	1/1:NA:124:0,36:+-:DEL:FSP34_Chr02_549558-FSP34_Chr02_549685	1/1:NA:124:0,12:+-:DEL:FSP34_Chr02_549558-FSP34_Chr02_549685	1/1:NA:124:0,24:+-:DEL:FSP34_Chr02_549558-FSP34_Chr02_549685	1/1:NA:124:0,41:+-:DEL:FSP34_Chr02_549558-FSP34_Chr02_549685
FSP34_Chr02	561215	INS00350SUR	N	<INS>	.	PASS	SUPP=2;SUPP_VEC=000011;AVGLEN=1068;SVTYPE=INS;SVMETHOD=SURVIVORv2;CHR2=FSP34_Chr02;END=562213;CIPOS=0,0;CIEND=0,0;STRANDS=+-	GT:PSV:LN:DR:ST:TY:CO	0/0:NA:1068:12,0:+-:INS:FSP34_Chr02_561215-FSP34_Chr02_562213	0/0:NA:1068:19,0:+-:INS:FSP34_Chr02_561215-FSP34_Chr02_562213	0/0:NA:1068:8,0:+-:INS:FSP34_Chr02_561215-FSP34_Chr02_562213	0/0:NA:1068:4,0:+-:INS:FSP34_Chr02_561215-FSP34_Chr02_562213	0/1:NA:1068:6,11:+-:INS:FSP34_Chr02_561215-FSP34_Chr02_562213	1/1:NA:1068:3,20:+-:INS:FSP34_Chr02_561215-FSP34_Chr02_562213
FSP34_Chr02	566164	INS00351SUR	N	<INS>	.	PASS	SUPP=6;SUPP_VEC=111111;AVGLEN=53;SVTYPE=INS;SVMETHOD=SURVIVORv2;CHR2=FSP34_Chr02;END=566217;CIPOS=0,0;CIEND=0,0;STRANDS=+-	GT:PSV:LN:DR:ST:TY:CO	1/1:NA:53:0,32:+-:INS:FSP34_Chr02_566164-FSP34_Chr02_566217	1/1:NA:53:0,23:+-:INS:FSP34_Chr02_566164-FSP34_Chr02_566217	1/1:NA:53:0,38:+-:INS:FSP34_Chr02_566164-FSP34_Chr02_566217	1/1:NA:53:0,12:+-:INS:FSP34_Chr02_566164-FSP34_Chr02_566217	1/1:NA:53:0,25:+-:INS:FSP34_Chr02_566164-FSP34_Chr02_566217	1/1:NA:53:0,34:+-:INS:FSP34_Chr02_566164-FSP34_Chr02_566217
FSP34_Chr02	608721	INS00352SUR	N	<INS>	.	PASS	SUPP=6;SUPP_VEC=111111;AVGLEN=188;SVTYPE=INS;SVMETHOD=SURVIVORv2;CHR2=FSP34_Chr02;END=608909;CIPOS=0,0;CIEND=0,0;STRANDS=+-	GT:PSV:LN:DR:ST:TY:CO	1/1:NA:188:0,20:+-:INS:FSP34_Chr02_608721-FSP34_Chr02_608909	1/1:NA:188:1,25:+-:INS:FSP34_Chr02_608721-FSP34_Chr02_608909	1/1:NA:188:0,34:+-:INS:FSP34_Chr02_608721-FSP34_Chr02_608909	1/1:NA:188:0,11:+-:INS:FSP34_Chr02_608721-FSP34_Chr02_608909	1/1:NA:188:1,26:+-:INS:FSP34_Chr02_608721-FSP34_Chr02_608909	1/1:NA:188:6,26:+-:INS:FSP34_Chr02_608721-FSP34_Chr02_608909
FSP34_Chr02	620112	DEL00353SUR	N	<DEL>	.	PASS	SUPP=3;SUPP_VEC=101100;AVGLEN=32;SVTYPE=DEL;SVMETHOD=SURVIVORv2;CHR2=FSP34_Chr02;END=620144;CIPOS=0,0;CIEND=0,0;STRANDS=+-	GT:PSV:LN:DR:ST:TY:CO	1/1:NA:32:1,36:+-:DEL:FSP34_Chr02_620112-FSP34_Chr02_620144	0/0:NA:32:29,0:+-:DEL:FSP34_Chr02_620112-FSP34_Chr02_620144	1/1:NA:32:1,38:+-:DEL:FSP34_Chr02_620112-FSP34_Chr02_620144	1/1:NA:32:0,14:+-:DEL:FSP34_Chr02_620112-FSP34_Chr02_620144	0/0:NA:32:21,0:+-:DEL:FSP34_Chr02_620112-FSP34_Chr02_620144	0/0:NA:32:26,0:+-:DEL:FSP34_Chr02_620112-FSP34_Chr02_620144
FSP34_Chr02	624488	DEL00354SUR	N	<DEL>	.	PASS	SUPP=0;SUPP_VEC=000000;AVGLEN=6601;SVTYPE=DEL;SVMETHOD=SURVIVORv2;CHR2=FSP34_Chr02;END=631089;CIPOS=0,0;CIEND=0,0;STRANDS=+-	GT:PSV:LN:DR:ST:TY:CO	0/0:NA:6601:11,0:+-:DEL:FSP34_Chr02_624488-FSP34_Chr02_631089	0/0:NA:6601:20,1:+-:DEL:FSP34_Chr02_624488-FSP34_Chr02_631089	0/0:NA:6601:22,0:+-:DEL:FSP34_Chr02_624488-FSP34_Chr02_631089	0/0:NA:6601:9,0:+-:DEL:FSP34_Chr02_624488-FSP34_Chr02_631089	0/0:NA:6601:29,0:+-:DEL:FSP34_Chr02_624488-FSP34_Chr02_631089	0/0:NA:6601:24,10:+-:DEL:FSP34_Chr02_624488-FSP34_Chr02_631089
FSP34_Chr02	693305	DEL00355SUR	N	<DEL>	.	PASS	SUPP=4;SUPP_VEC=011011;AVGLEN=146;SVTYPE=DEL;SVMETHOD=SURVIVORv2;CHR2=FSP34_Chr02;END=693451;CIPOS=0,0;CIEND=0,0;STRANDS=+-	GT:PSV:LN:DR:ST:TY:CO	0/0:NA:146:27,0:+-:DEL:FSP34_Chr02_693305-FSP34_Chr02_693451	1/1:NA:146:0,30:+-:DEL:FSP34_Chr02_693305-FSP34_Chr02_693451	1/1:NA:146:0,43:+-:DEL:FSP34_Chr02_693305-FSP34_Chr02_693451	0/0:NA:146:10,0:+-:DEL:FSP34_Chr02_693305-FSP34_Chr02_693451	1/1:NA:146:2,30:+-:DEL:FSP34_Chr02_693305-FSP34_Chr02_693451	1/1:NA:146:0,23:+-:DEL:FSP34_Chr02_693305-FSP34_Chr02_693451
FSP34_Chr02	759969	DEL00356SUR	N	<DEL>	.	PASS	SUPP=4;SUPP_VEC=101011;AVGLEN=196;SVTYPE=DEL;SVMETHOD=SURVIVORv2;CHR2=FSP34_Chr02;END=760080;CIPOS=0,0;CIEND=0,0;STRANDS=+-	GT:PSV:LN:DR:ST:TY:CO	1/1:NA:196:2,31:+-:DEL:FSP34_Chr02_759969-FSP34_Chr02_760080	0/0:NA:196:2,0:+-:DEL:FSP34_Chr02_759969-FSP34_Chr02_760080	1/1:NA:196:1,27:+-:DEL:FSP34_Chr02_759969-FSP34_Chr02_760080	0/0:NA:196:0,0:+-:DEL:FSP34_Chr02_759969-FSP34_Chr02_760080	1/1:NA:196:0,23:+-:DEL:FSP34_Chr02_759969-FSP34_Chr02_760080	1/1:NA:196:0,46:+-:DEL:FSP34_Chr02_759969-FSP34_Chr02_760080
FSP34_Chr02	760515	INS00357SUR	N	<INS>	.	PASS	SUPP=3;SUPP_VEC=110100;AVGLEN=114;SVTYPE=INS;SVMETHOD=SURVIVORv2;CHR2=FSP34_Chr02;END=760629;CIPOS=0,0;CIEND=0,0;STRANDS=+-	GT:PSV:LN:DR:ST:TY:CO	1/1:NA:114:0,28:+-:INS:FSP34_Chr02_760515-FSP34_Chr02_760629	1/1:NA:114:0,17:+-:INS:FSP34_Chr02_760515-FSP34_Chr02_760629	0/0:NA:114:3,0:+-:INS:FSP34_Chr02_760515-FSP34_Chr02_760629	1/1:NA:114:0,13:+-:INS:FSP34_Chr02_760515-FSP34_Chr02_760629	0/0:NA:114:1,0:+-:INS:FSP34_Chr02_760515-FSP34_Chr02_760629	0/0:NA:114:1,0:+-:INS:FSP34_Chr02_760515-FSP34_Chr02_760629
FSP34_Chr02	793626	INS00358SUR	N	<INS>	.	PASS	SUPP=1;SUPP_VEC=010000;AVGLEN=90;SVTYPE=INS;SVMETHOD=SURVIVORv2;CHR2=FSP34_Chr02;END=793716;CIPOS=0,0;CIEND=0,0;STRANDS=+-	GT:PSV:LN:DR:ST:TY:CO	0/0:NA:90:30,0:+-:INS:FSP34_Chr02_793626-FSP34_Chr02_793716	1/1:NA:90:1,38:+-:INS:FSP34_Chr02_793626-FSP34_Chr02_793716	0/0:NA:90:21,0:+-:INS:FSP34_Chr02_793626-FSP34_Chr02_793716	0/0:NA:90:3,0:+-:INS:FSP34_Chr02_793626-FSP34_Chr02_793716	0/0:NA:90:28,0:+-:INS:FSP34_Chr02_793626-FSP34_Chr02_793716	0/0:NA:90:32,0:+-:INS:FSP34_Chr02_793626-FSP34_Chr02_793716
FSP34_Chr02	802105	INS00359SUR	N	<INS>	.	PASS	SUPP=6;SUPP_VEC=111111;AVGLEN=837;SVTYPE=INS;SVMETHOD=SURVIVORv2;CHR2=FSP34_Chr02;END=802935;CIPOS=0,0;CIEND=0,0;STRANDS=+-	GT:PSV:LN:DR:ST:TY:CO	1/1:NA:837:0,51:+-:INS:FSP34_Chr02_802105-FSP34_Chr02_802935	1/1:NA:837:1,28:+-:INS:FSP34_Chr02_802105-FSP34_Chr02_802935	1/1:NA:837:0,28:+-:INS:FSP34_Chr02_802105-FSP34_Chr02_802935	1/1:NA:837:0,10:+-:INS:FSP34_Chr02_802105-FSP34_Chr02_802935	1/1:NA:837:2,20:+-:INS:FSP34_Chr02_802105-FSP34_Chr02_802935	1/1:NA:837:0,32:+-:INS:FSP34_Chr02_802105-FSP34_Chr02_802935
FSP34_Chr02	806251	INS00360SUR	N	<INS>	.	PASS	SUPP=6;SUPP_VEC=111111;AVGLEN=610;SVTYPE=INS;SVMETHOD=SURVIVORv2;CHR2=FSP34_Chr02;END=806855;CIPOS=0,0;CIEND=0,0;STRANDS=+-	GT:PSV:LN:DR:ST:TY:CO	1/1:NA:610:5,35:+-:INS:FSP34_Chr02_806251-FSP34_Chr02_806855	1/1:NA:610:3,32:+-:INS:FSP34_Chr02_806251-FSP34_Chr02_806855	0/1:NA:610:8,32:+-:INS:FSP34_Chr02_806251-FSP34_Chr02_806855	1/1:NA:610:1,10:+-:INS:FSP34_Chr02_806251-FSP34_Chr02_806855	1/1:NA:610:3,26:+-:INS:FSP34_Chr02_806251-FSP34_Chr02_806855	0/1:NA:610:11,36:+-:INS:FSP34_Chr02_806251-FSP34_Chr02_806855
FSP34_Chr02	833106	DEL00361SUR	N	<DEL>	.	PASS	SUPP=1;SUPP_VEC=100000;AVGLEN=31;SVTYPE=DEL;SVMETHOD=SURVIVORv2;CHR2=FSP34_Chr02;END=833137;CIPOS=0,0;CIEND=0,0;STRANDS=+-	GT:PSV:LN:DR:ST:TY:CO	0/1:NA:31:8,30:+-:DEL:FSP34_Chr02_833106-FSP34_Chr02_833137	0/0:NA:31:3,0:+-:DEL:FSP34_Chr02_833106-FSP34_Chr02_833137	0/0:NA:31:41,0:+-:DEL:FSP34_Chr02_833106-FSP34_Chr02_833137	0/0:NA:31:4,0:+-:DEL:FSP34_Chr02_833106-FSP34_Chr02_833137	0/0:NA:31:2,0:+-:DEL:FSP34_Chr02_833106-FSP34_Chr02_833137	0/0:NA:31:32,0:+-:DEL:FSP34_Chr02_833106-FSP34_Chr02_833137
FSP34_Chr02	833125	INS00362SUR	N	<INS>	.	PASS	SUPP=2;SUPP_VEC=010001;AVGLEN=48;SVTYPE=INS;SVMETHOD=SURVIVORv2;CHR2=FSP34_Chr02;END=833168;CIPOS=0,0;CIEND=0,0;STRANDS=+-	GT:PSV:LN:DR:ST:TY:CO	0/0:NA:48:0,0:+-:INS:FSP34_Chr02_833125-FSP34_Chr02_833168	1/1:NA:48:0,29:+-:INS:FSP34_Chr02_833125-FSP34_Chr02_833168	0/0:NA:48:0,0:+-:INS:FSP34_Chr02_833125-FSP34_Chr02_833168	0/0:NA:48:0,0:+-:INS:FSP34_Chr02_833125-FSP34_Chr02_833168	0/0:NA:48:0,0:+-:INS:FSP34_Chr02_833125-FSP34_Chr02_833168	1/1:NA:48:0,2:+-:INS:FSP34_Chr02_833125-FSP34_Chr02_833168
FSP34_Chr02	879698	DEL00363SUR	N	<DEL>	.	PASS	SUPP=1;SUPP_VEC=001000;AVGLEN=32;SVTYPE=DEL;SVMETHOD=SURVIVORv2;CHR2=FSP34_Chr02;END=879730;CIPOS=0,0;CIEND=0,0;STRANDS=+-	GT:PSV:LN:DR:ST:TY:CO	0/0:NA:32:34,0:+-:DEL:FSP34_Chr02_879698-FSP34_Chr02_879730	0/0:NA:32:19,0:+-:DEL:FSP34_Chr02_879698-FSP34_Chr02_879730	0/1:NA:32:7,27:+-:DEL:FSP34_Chr02_879698-FSP34_Chr02_879730	0/0:NA:32:9,0:+-:DEL:FSP34_Chr02_879698-FSP34_Chr02_879730	0/0:NA:32:14,0:+-:DEL:FSP34_Chr02_879698-FSP34_Chr02_879730	0/0:NA:32:29,0:+-:DEL:FSP34_Chr02_879698-FSP34_Chr02_879730
FSP34_Chr02	883698	INS00364SUR	N	<INS>	.	PASS	SUPP=1;SUPP_VEC=010000;AVGLEN=38;SVTYPE=INS;SVMETHOD=SURVIVORv2;CHR2=FSP34_Chr02;END=883736;CIPOS=0,0;CIEND=0,0;STRANDS=+-	GT:PSV:LN:DR:ST:TY:CO	0/0:NA:38:10,0:+-:INS:FSP34_Chr02_883698-FSP34_Chr02_883736	1/1:NA:38:1,37:+-:INS:FSP34_Chr02_883698-FSP34_Chr02_883736	0/0:NA:38:15,0:+-:INS:FSP34_Chr02_883698-FSP34_Chr02_883736	0/0:NA:38:4,0:+-:INS:FSP34_Chr02_883698-FSP34_Chr02_883736	0/0:NA:38:17,0:+-:INS:FSP34_Chr02_883698-FSP34_Chr02_883736	0/0:NA:38:18,0:+-:INS:FSP34_Chr02_883698-FSP34_Chr02_883736
FSP34_Chr02	888850	INV00365SUR	N	<INV>	.	PASS	SUPP=1;SUPP_VEC=010000;AVGLEN=128666;SVTYPE=INV;SVMETHOD=SURVIVORv2;CHR2=FSP34_Chr02;END=1017516;CIPOS=0,0;CIEND=0,0;STRANDS=++	GT:PSV:LN:DR:ST:TY:CO	0/0:NA:128666:14,0:++:INV:FSP34_Chr02_888850-FSP34_Chr02_1017516	1/1:NA:128666:0,28:++:INV:FSP34_Chr02_888850-FSP34_Chr02_1017516	0/0:NA:128666:15,0:++:INV:FSP34_Chr02_888850-FSP34_Chr02_1017516	0/0:NA:128666:8,0:++:INV:FSP34_Chr02_888850-FSP34_Chr02_1017516	0/0:NA:128666:23,0:++:INV:FSP34_Chr02_888850-FSP34_Chr02_1017516	0/0:NA:128666:33,0:++:INV:FSP34_Chr02_888850-FSP34_Chr02_1017516
FSP34_Chr02	996098	DEL00366SUR	N	<DEL>	.	PASS	SUPP=2;SUPP_VEC=001100;AVGLEN=37;SVTYPE=DEL;SVMETHOD=SURVIVORv2;CHR2=FSP34_Chr02;END=996135;CIPOS=0,0;CIEND=0,0;STRANDS=+-	GT:PSV:LN:DR:ST:TY:CO	0/0:NA:37:0,0:+-:DEL:FSP34_Chr02_996098-FSP34_Chr02_996135	0/0:NA:37:0,0:+-:DEL:FSP34_Chr02_996098-FSP34_Chr02_996135	1/1:NA:37:0,36:+-:DEL:FSP34_Chr02_996098-FSP34_Chr02_996135	1/1:NA:37:0,4:+-:DEL:FSP34_Chr02_996098-FSP34_Chr02_996135	0/0:NA:37:0,0:+-:DEL:FSP34_Chr02_996098-FSP34_Chr02_996135	0/0:NA:37:0,0:+-:DEL:FSP34_Chr02_996098-FSP34_Chr02_996135
FSP34_Chr02	996097	INS00367SUR	N	<INS>	.	PASS	SUPP=3;SUPP_VEC=010011;AVGLEN=85;SVTYPE=INS;SVMETHOD=SURVIVORv2;CHR2=FSP34_Chr02;END=996136;CIPOS=0,0;CIEND=0,0;STRANDS=+-	GT:PSV:LN:DR:ST:TY:CO	0/0:NA:85:44,0:+-:INS:FSP34_Chr02_996097-FSP34_Chr02_996136	1/1:NA:85:0,20:+-:INS:FSP34_Chr02_996097-FSP34_Chr02_996136	0/0:NA:85:0,0:+-:INS:FSP34_Chr02_996097-FSP34_Chr02_996136	0/0:NA:85:3,0:+-:INS:FSP34_Chr02_996097-FSP34_Chr02_996136	1/1:NA:85:1,15:+-:INS:FSP34_Chr02_996097-FSP34_Chr02_996136	1/1:NA:85:2,35:+-:INS:FSP34_Chr02_996097-FSP34_Chr02_996136
FSP34_Chr02	1074301	INS00368SUR	N	<INS>	.	PASS	SUPP=1;SUPP_VEC=001000;AVGLEN=36;SVTYPE=INS;SVMETHOD=SURVIVORv2;CHR2=FSP34_Chr02;END=1074337;CIPOS=0,0;CIEND=0,0;STRANDS=+-	GT:PSV:LN:DR:ST:TY:CO	0/0:NA:36:6,0:+-:INS:FSP34_Chr02_1074301-FSP34_Chr02_1074337	0/0:NA:36:14,0:+-:INS:FSP34_Chr02_1074301-FSP34_Chr02_1074337	1/1:NA:36:0,57:+-:INS:FSP34_Chr02_1074301-FSP34_Chr02_1074337	0/0:NA:36:11,0:+-:INS:FSP34_Chr02_1074301-FSP34_Chr02_1074337	0/0:NA:36:13,0:+-:INS:FSP34_Chr02_1074301-FSP34_Chr02_1074337	0/0:NA:36:27,0:+-:INS:FSP34_Chr02_1074301-FSP34_Chr02_1074337
FSP34_Chr02	1080420	INS00369SUR	N	<INS>	.	PASS	SUPP=6;SUPP_VEC=111111;AVGLEN=105;SVTYPE=INS;SVMETHOD=SURVIVORv2;CHR2=FSP34_Chr02;END=1080525;CIPOS=0,0;CIEND=0,0;STRANDS=+-	GT:PSV:LN:DR:ST:TY:CO	1/1:NA:105:0,35:+-:INS:FSP34_Chr02_1080420-FSP34_Chr02_1080525	1/1:NA:105:0,24:+-:INS:FSP34_Chr02_1080420-FSP34_Chr02_1080525	1/1:NA:105:0,51:+-:INS:FSP34_Chr02_1080420-FSP34_Chr02_1080525	1/1:NA:105:0,13:+-:INS:FSP34_Chr02_1080420-FSP34_Chr02_1080525	1/1:NA:105:0,23:+-:INS:FSP34_Chr02_1080420-FSP34_Chr02_1080525	1/1:NA:105:0,35:+-:INS:FSP34_Chr02_1080420-FSP34_Chr02_1080525
FSP34_Chr02	1108414	INS00370SUR	N	<INS>	.	PASS	SUPP=6;SUPP_VEC=111111;AVGLEN=132;SVTYPE=INS;SVMETHOD=SURVIVORv2;CHR2=FSP34_Chr02;END=1108540;CIPOS=0,0;CIEND=0,0;STRANDS=+-	GT:PSV:LN:DR:ST:TY:CO	1/1:NA:132:0,26:+-:INS:FSP34_Chr02_1108414-FSP34_Chr02_1108540	1/1:NA:132:0,18:+-:INS:FSP34_Chr02_1108414-FSP34_Chr02_1108540	1/1:NA:132:0,22:+-:INS:FSP34_Chr02_1108414-FSP34_Chr02_1108540	1/1:NA:132:1,16:+-:INS:FSP34_Chr02_1108414-FSP34_Chr02_1108540	1/1:NA:132:0,22:+-:INS:FSP34_Chr02_1108414-FSP34_Chr02_1108540	1/1:NA:132:0,44:+-:INS:FSP34_Chr02_1108414-FSP34_Chr02_1108540
FSP34_Chr02	1226529	DEL00371SUR	N	<DEL>	.	PASS	SUPP=4;SUPP_VEC=010111;AVGLEN=32;SVTYPE=DEL;SVMETHOD=SURVIVORv2;CHR2=FSP34_Chr02;END=1226561;CIPOS=0,0;CIEND=0,0;STRANDS=+-	GT:PSV:LN:DR:ST:TY:CO	0/0:NA:32:37,0:+-:DEL:FSP34_Chr02_1226529-FSP34_Chr02_1226561	1/1:NA:32:0,27:+-:DEL:FSP34_Chr02_1226529-FSP34_Chr02_1226561	0/0:NA:32:31,0:+-:DEL:FSP34_Chr02_1226529-FSP34_Chr02_1226561	1/1:NA:32:0,4:+-:DEL:FSP34_Chr02_1226529-FSP34_Chr02_1226561	1/1:NA:32:0,23:+-:DEL:FSP34_Chr02_1226529-FSP34_Chr02_1226561	1/1:NA:32:0,31:+-:DEL:FSP34_Chr02_1226529-FSP34_Chr02_1226561
FSP34_Chr02	1227799	DEL00372SUR	N	<DEL>	.	PASS	SUPP=4;SUPP_VEC=010111;AVGLEN=90;SVTYPE=DEL;SVMETHOD=SURVIVORv2;CHR2=FSP34_Chr02;END=1227889;CIPOS=0,0;CIEND=0,0;STRANDS=+-	GT:PSV:LN:DR:ST:TY:CO	0/0:NA:90:4,0:+-:DEL:FSP34_Chr02_1227799-FSP34_Chr02_1227889	1/1:NA:90:1,24:+-:DEL:FSP34_Chr02_1227799-FSP34_Chr02_1227889	0/0:NA:90:6,0:+-:DEL:FSP34_Chr02_1227799-FSP34_Chr02_1227889	1/1:NA:90:0,6:+-:DEL:FSP34_Chr02_1227799-FSP34_Chr02_1227889	1/1:NA:90:0,25:+-:DEL:FSP34_Chr02_1227799-FSP34_Chr02_1227889	1/1:NA:90:2,23:+-:DEL:FSP34_Chr02_1227799-FSP34_Chr02_1227889
FSP34_Chr02	1235697	TRA00373SUR	N	N[FSP34_Chr07:569223[	.	PASS	SUPP=0;SUPP_VEC=000000;AVGLEN=100000;SVTYPE=BND;SVMETHOD=SURVIVORv2;CHR2=FSP34_Chr07;END=569223;CIPOS=0,0;CIEND=0,0;STRANDS=++	GT:PSV:LN:DR:ST:TY:CO	0/0:NA:100000:9,0:++:TRA:FSP34_Chr02_1235697-FSP34_Chr07_569223	0/0:NA:100000:30,0:++:TRA:FSP34_Chr02_1235697-FSP34_Chr07_569223	0/0:NA:100000:9,0:++:TRA:FSP34_Chr02_1235697-FSP34_Chr07_569223	0/0:NA:100000:3,0:++:TRA:FSP34_Chr02_1235697-FSP34_Chr07_569223	0/0:NA:100000:17,0:++:TRA:FSP34_Chr02_1235697-FSP34_Chr07_569223	0/0:NA:100000:52,9:++:TRA:FSP34_Chr02_1235697-FSP34_Chr07_569223
FSP34_Chr02	1259018	INS00374SUR	N	<INS>	.	PASS	SUPP=1;SUPP_VEC=001000;AVGLEN=32;SVTYPE=INS;SVMETHOD=SURVIVORv2;CHR2=FSP34_Chr02;END=1259050;CIPOS=0,0;CIEND=0,0;STRANDS=+-	GT:PSV:LN:DR:ST:TY:CO	0/0:NA:32:38,0:+-:INS:FSP34_Chr02_1259018-FSP34_Chr02_1259050	0/0:NA:32:22,0:+-:INS:FSP34_Chr02_1259018-FSP34_Chr02_1259050	1/1:NA:32:5,30:+-:INS:FSP34_Chr02_1259018-FSP34_Chr02_1259050	0/0:NA:32:8,0:+-:INS:FSP34_Chr02_1259018-FSP34_Chr02_1259050	0/0:NA:32:20,0:+-:INS:FSP34_Chr02_1259018-FSP34_Chr02_1259050	0/0:NA:32:38,0:+-:INS:FSP34_Chr02_1259018-FSP34_Chr02_1259050
FSP34_Chr02	1354195	TRA00375SUR	N	N[FSP34_Chr07:372968[	.	PASS	SUPP=1;SUPP_VEC=001000;AVGLEN=100000;SVTYPE=BND;SVMETHOD=SURVIVORv2;CHR2=FSP34_Chr07;END=372968;CIPOS=0,0;CIEND=0,0;STRANDS=+-	GT:PSV:LN:DR:ST:TY:CO	0/0:NA:100000:0,0:+-:TRA:FSP34_Chr02_1354195-FSP34_Chr07_372968	0/0:NA:100000:0,0:+-:TRA:FSP34_Chr02_1354195-FSP34_Chr07_372968	1/1:NA:100000:0,24:+-:TRA:FSP34_Chr02_1354195-FSP34_Chr07_372968	0/0:NA:100000:0,0:+-:TRA:FSP34_Chr02_1354195-FSP34_Chr07_372968	0/0:NA:100000:0,0:+-:TRA:FSP34_Chr02_1354195-FSP34_Chr07_372968	0/0:NA:100000:0,0:+-:TRA:FSP34_Chr02_1354195-FSP34_Chr07_372968
FSP34_Chr02	1354191	TRA00376SUR	N	]FSP34_Chr07:378496]N	.	PASS	SUPP=1;SUPP_VEC=001000;AVGLEN=100000;SVTYPE=BND;SVMETHOD=SURVIVORv2;CHR2=FSP34_Chr07;END=378496;CIPOS=0,0;CIEND=0,0;STRANDS=-+	GT:PSV:LN:DR:ST:TY:CO	0/0:NA:100000:31,0:-+:TRA:FSP34_Chr02_1354191-FSP34_Chr07_378496	0/0:NA:100000:18,0:-+:TRA:FSP34_Chr02_1354191-FSP34_Chr07_378496	1/1:NA:100000:0,36:-+:TRA:FSP34_Chr02_1354191-FSP34_Chr07_378496	0/0:NA:100000:8,0:-+:TRA:FSP34_Chr02_1354191-FSP34_Chr07_378496	0/0:NA:100000:29,0:-+:TRA:FSP34_Chr02_1354191-FSP34_Chr07_378496	0/0:NA:100000:31,0:-+:TRA:FSP34_Chr02_1354191-FSP34_Chr07_378496
FSP34_Chr02	1357996	TRA00377SUR	N	N[FSP34_Mitochondrion:76929[	.	PASS	SUPP=0;SUPP_VEC=000000;AVGLEN=100000;SVTYPE=BND;SVMETHOD=SURVIVORv2;CHR2=FSP34_Mitochondrion;END=76929;CIPOS=0,0;CIEND=0,0;STRANDS=++	GT:PSV:LN:DR:ST:TY:CO	0/0:NA:100000:54,0:++:TRA:FSP34_Chr02_1357996-FSP34_Mitochondrion_76929	0/0:NA:100000:137,15:++:TRA:FSP34_Chr02_1357996-FSP34_Mitochondrion_76929	0/0:NA:100000:37,0:++:TRA:FSP34_Chr02_1357996-FSP34_Mitochondrion_76929	0/0:NA:100000:65,0:++:TRA:FSP34_Chr02_1357996-FSP34_Mitochondrion_76929	0/0:NA:100000:110,0:++:TRA:FSP34_Chr02_1357996-FSP34_Mitochondrion_76929	0/0:NA:100000:99,0:++:TRA:FSP34_Chr02_1357996-FSP34_Mitochondrion_76929
FSP34_Chr02	1374345	DEL00378SUR	N	<DEL>	.	PASS	SUPP=2;SUPP_VEC=000011;AVGLEN=349;SVTYPE=DEL;SVMETHOD=SURVIVORv2;CHR2=FSP34_Chr02;END=1374694;CIPOS=0,0;CIEND=0,0;STRANDS=+-	GT:PSV:LN:DR:ST:TY:CO	0/0:NA:349:32,0:+-:DEL:FSP34_Chr02_1374345-FSP34_Chr02_1374694	0/0:NA:349:31,0:+-:DEL:FSP34_Chr02_1374345-FSP34_Chr02_1374694	0/0:NA:349:25,0:+-:DEL:FSP34_Chr02_1374345-FSP34_Chr02_1374694	0/0:NA:349:3,0:+-:DEL:FSP34_Chr02_1374345-FSP34_Chr02_1374694	1/1:NA:349:0,15:+-:DEL:FSP34_Chr02_1374345-FSP34_Chr02_1374694	1/1:NA:349:2,43:+-:DEL:FSP34_Chr02_1374345-FSP34_Chr02_1374694
FSP34_Chr02	1473493	DEL00379SUR	N	<DEL>	.	PASS	SUPP=1;SUPP_VEC=000100;AVGLEN=36;SVTYPE=DEL;SVMETHOD=SURVIVORv2;CHR2=FSP34_Chr02;END=1473529;CIPOS=0,0;CIEND=0,0;STRANDS=+-	GT:PSV:LN:DR:ST:TY:CO	0/0:NA:36:24,1:+-:DEL:FSP34_Chr02_1473493-FSP34_Chr02_1473529	0/0:NA:36:50,0:+-:DEL:FSP34_Chr02_1473493-FSP34_Chr02_1473529	0/0:NA:36:28,1:+-:DEL:FSP34_Chr02_1473493-FSP34_Chr02_1473529	0/1:NA:36:8,10:+-:DEL:FSP34_Chr02_1473493-FSP34_Chr02_1473529	0/0:NA:36:25,0:+-:DEL:FSP34_Chr02_1473493-FSP34_Chr02_1473529	0/0:NA:36:32,4:+-:DEL:FSP34_Chr02_1473493-FSP34_Chr02_1473529
FSP34_Chr02	1507309	DEL00380SUR	N	<DEL>	.	PASS	SUPP=4;SUPP_VEC=101011;AVGLEN=51;SVTYPE=DEL;SVMETHOD=SURVIVORv2;CHR2=FSP34_Chr02;END=1507369;CIPOS=0,0;CIEND=0,0;STRANDS=+-	GT:PSV:LN:DR:ST:TY:CO	1/1:NA:51:0,27:+-:DEL:FSP34_Chr02_1507309-FSP34_Chr02_1507369	0/0:NA:51:20,0:+-:DEL:FSP34_Chr02_1507309-FSP34_Chr02_1507369	1/1:NA:51:1,33:+-:DEL:FSP34_Chr02_1507309-FSP34_Chr02_1507369	0/0:NA:51:8,0:+-:DEL:FSP34_Chr02_1507309-FSP34_Chr02_1507369	1/1:NA:51:0,36:+-:DEL:FSP34_Chr02_1507309-FSP34_Chr02_1507369	1/1:NA:51:0,26:+-:DEL:FSP34_Chr02_1507309-FSP34_Chr02_1507369
FSP34_Chr02	1613489	DEL00381SUR	N	<DEL>	.	PASS	SUPP=6;SUPP_VEC=111111;AVGLEN=44;SVTYPE=DEL;SVMETHOD=SURVIVORv2;CHR2=FSP34_Chr02;END=1613533;CIPOS=0,0;CIEND=0,0;STRANDS=+-	GT:PSV:LN:DR:ST:TY:CO	1/1:NA:44:0,12:+-:DEL:FSP34_Chr02_1613489-FSP34_Chr02_1613533	1/1:NA:44:0,24:+-:DEL:FSP34_Chr02_1613489-FSP34_Chr02_1613533	1/1:NA:44:0,32:+-:DEL:FSP34_Chr02_1613489-FSP34_Chr02_1613533	1/1:NA:44:0,15:+-:DEL:FSP34_Chr02_1613489-FSP34_Chr02_1613533	1/1:NA:44:0,34:+-:DEL:FSP34_Chr02_1613489-FSP34_Chr02_1613533	1/1:NA:44:0,35:+-:DEL:FSP34_Chr02_1613489-FSP34_Chr02_1613533
FSP34_Chr02	1628414	DEL00382SUR	N	<DEL>	.	PASS	SUPP=2;SUPP_VEC=000011;AVGLEN=77;SVTYPE=DEL;SVMETHOD=SURVIVORv2;CHR2=FSP34_Chr02;END=1628491;CIPOS=0,0;CIEND=0,0;STRANDS=+-	GT:PSV:LN:DR:ST:TY:CO	0/0:NA:77:26,0:+-:DEL:FSP34_Chr02_1628414-FSP34_Chr02_1628491	0/0:NA:77:25,0:+-:DEL:FSP34_Chr02_1628414-FSP34_Chr02_1628491	0/0:NA:77:39,0:+-:DEL:FSP34_Chr02_1628414-FSP34_Chr02_1628491	0/0:NA:77:12,0:+-:DEL:FSP34_Chr02_1628414-FSP34_Chr02_1628491	1/1:NA:77:0,17:+-:DEL:FSP34_Chr02_1628414-FSP34_Chr02_1628491	1/1:NA:77:0,30:+-:DEL:FSP34_Chr02_1628414-FSP34_Chr02_1628491
FSP34_Chr02	1702687	DEL00383SUR	N	<DEL>	.	PASS	SUPP=2;SUPP_VEC=101000;AVGLEN=102;SVTYPE=DEL;SVMETHOD=SURVIVORv2;CHR2=FSP34_Chr02;END=1702772;CIPOS=0,0;CIEND=0,0;STRANDS=+-	GT:PSV:LN:DR:ST:TY:CO	1/1:NA:102:1,11:+-:DEL:FSP34_Chr02_1702687-FSP34_Chr02_1702772	0/0:NA:102:11,0:+-:DEL:FSP34_Chr02_1702687-FSP34_Chr02_1702772	1/1:NA:102:0,26:+-:DEL:FSP34_Chr02_1702687-FSP34_Chr02_1702772	0/0:NA:102:3,0:+-:DEL:FSP34_Chr02_1702687-FSP34_Chr02_1702772	0/0:NA:102:0,0:+-:DEL:FSP34_Chr02_1702687-FSP34_Chr02_1702772	0/0:NA:102:3,0:+-:DEL:FSP34_Chr02_1702687-FSP34_Chr02_1702772
FSP34_Chr02	1703799	DEL00384SUR	N	<DEL>	.	PASS	SUPP=5;SUPP_VEC=101111;AVGLEN=99;SVTYPE=DEL;SVMETHOD=SURVIVORv2;CHR2=FSP34_Chr02;END=1703898;CIPOS=0,0;CIEND=0,0;STRANDS=+-	GT:PSV:LN:DR:ST:TY:CO	1/1:NA:99:0,2:+-:DEL:FSP34_Chr02_1703799-FSP34_Chr02_1703898	0/0:NA:99:1,0:+-:DEL:FSP34_Chr02_1703799-FSP34_Chr02_1703898	1/1:NA:99:0,6:+-:DEL:FSP34_Chr02_1703799-FSP34_Chr02_1703898	1/1:NA:99:0,8:+-:DEL:FSP34_Chr02_1703799-FSP34_Chr02_1703898	1/1:NA:99:0,3:+-:DEL:FSP34_Chr02_1703799-FSP34_Chr02_1703898	1/1:NA:99:0,27:+-:DEL:FSP34_Chr02_1703799-FSP34_Chr02_1703898
FSP34_Chr02	1705882	DEL00385SUR	N	<DEL>	.	PASS	SUPP=2;SUPP_VEC=000011;AVGLEN=150;SVTYPE=DEL;SVMETHOD=SURVIVORv2;CHR2=FSP34_Chr02;END=1706032;CIPOS=0,0;CIEND=0,0;STRANDS=+-	GT:PSV:LN:DR:ST:TY:CO	0/0:NA:150:0,0:+-:DEL:FSP34_Chr02_1705882-FSP34_Chr02_1706032	0/0:NA:150:3,0:+-:DEL:FSP34_Chr02_1705882-FSP34_Chr02_1706032	0/0:NA:150:0,0:+-:DEL:FSP34_Chr02_1705882-FSP34_Chr02_1706032	0/0:NA:150:0,0:+-:DEL:FSP34_Chr02_1705882-FSP34_Chr02_1706032	1/1:NA:150:0,7:+-:DEL:FSP34_Chr02_1705882-FSP34_Chr02_1706032	1/1:NA:150:0,33:+-:DEL:FSP34_Chr02_1705882-FSP34_Chr02_1706032
FSP34_Chr02	1706929	TRA00386SUR	N	N[FSP34_Chr05:598858[	.	PASS	SUPP=6;SUPP_VEC=111111;AVGLEN=100000;SVTYPE=BND;SVMETHOD=SURVIVORv2;CHR2=FSP34_Chr05;END=598858;CIPOS=0,0;CIEND=0,0;STRANDS=+-	GT:PSV:LN:DR:ST:TY:CO	1/1:NA:100000:1,8:+-:TRA:FSP34_Chr02_1706929-FSP34_Chr05_598858	1/1:NA:100000:2,10:+-:TRA:FSP34_Chr02_1706929-FSP34_Chr05_598858	1/1:NA:100000:4,19:+-:TRA:FSP34_Chr02_1706929-FSP34_Chr05_598858	1/1:NA:100000:0,4:+-:TRA:FSP34_Chr02_1706929-FSP34_Chr05_598858	0/1:NA:100000:1,1:+-:TRA:FSP34_Chr02_1706929-FSP34_Chr05_598858	0/1:NA:100000:3,6:+-:TRA:FSP34_Chr02_1706929-FSP34_Chr05_598858
FSP34_Chr02	1706876	INS00387SUR	N	<INS>	.	PASS	SUPP=6;SUPP_VEC=111111;AVGLEN=106;SVTYPE=INS;SVMETHOD=SURVIVORv2;CHR2=FSP34_Chr02;END=1706973;CIPOS=0,0;CIEND=0,0;STRANDS=+-	GT:PSV:LN:DR:ST:TY:CO	1/1:NA:106:0,11:+-:INS:FSP34_Chr02_1706876-FSP34_Chr02_1706973	1/1:NA:106:0,19:+-:INS:FSP34_Chr02_1706876-FSP34_Chr02_1706973	1/1:NA:106:1,33:+-:INS:FSP34_Chr02_1706876-FSP34_Chr02_1706973	1/1:NA:106:0,11:+-:INS:FSP34_Chr02_1706876-FSP34_Chr02_1706973	0/1:NA:106:2,5:+-:INS:FSP34_Chr02_1706876-FSP34_Chr02_1706973	1/1:NA:106:0,30:+-:INS:FSP34_Chr02_1706876-FSP34_Chr02_1706973
FSP34_Chr02	1724936	TRA00388SUR	N	N[FSP34_Chr05:260983[	.	PASS	SUPP=1;SUPP_VEC=100000;AVGLEN=100000;SVTYPE=BND;SVMETHOD=SURVIVORv2;CHR2=FSP34_Chr05;END=260983;CIPOS=0,0;CIEND=0,0;STRANDS=+-	GT:PSV:LN:DR:ST:TY:CO	1/1:NA:100000:0,1:+-:TRA:FSP34_Chr02_1724936-FSP34_Chr05_260983	0/0:NA:100000:0,0:+-:TRA:FSP34_Chr02_1724936-FSP34_Chr05_260983	0/0:NA:100000:0,0:+-:TRA:FSP34_Chr02_1724936-FSP34_Chr05_260983	0/0:NA:100000:0,0:+-:TRA:FSP34_Chr02_1724936-FSP34_Chr05_260983	0/0:NA:100000:0,0:+-:TRA:FSP34_Chr02_1724936-FSP34_Chr05_260983	0/0:NA:100000:0,0:+-:TRA:FSP34_Chr02_1724936-FSP34_Chr05_260983
FSP34_Chr02	1724935	DEL00389SUR	N	<DEL>	.	PASS	SUPP=2;SUPP_VEC=000011;AVGLEN=24002;SVTYPE=DEL;SVMETHOD=SURVIVORv2;CHR2=FSP34_Chr02;END=1748938;CIPOS=0,0;CIEND=0,0;STRANDS=+-	GT:PSV:LN:DR:ST:TY:CO	0/0:NA:24002:10,0:+-:DEL:FSP34_Chr02_1724935-FSP34_Chr02_1748938	0/0:NA:24002:17,0:+-:DEL:FSP34_Chr02_1724935-FSP34_Chr02_1748938	0/0:NA:24002:44,0:+-:DEL:FSP34_Chr02_1724935-FSP34_Chr02_1748938	0/0:NA:24002:1,0:+-:DEL:FSP34_Chr02_1724935-FSP34_Chr02_1748938	1/1:NA:24002:0,8:+-:DEL:FSP34_Chr02_1724935-FSP34_Chr02_1748938	1/1:NA:24002:0,9:+-:DEL:FSP34_Chr02_1724935-FSP34_Chr02_1748938
FSP34_Chr02	1788535	INV00390SUR	N	<INV>	.	PASS	SUPP=0;SUPP_VEC=000000;AVGLEN=45;SVTYPE=INV;SVMETHOD=SURVIVORv2;CHR2=FSP34_Chr02;END=1788580;CIPOS=0,0;CIEND=0,0;STRANDS=-+	GT:PSV:LN:DR:ST:TY:CO	0/0:NA:45:1,0:-+:INV:FSP34_Chr02_1788535-FSP34_Chr02_1788580	0/0:NA:45:0,0:-+:INV:FSP34_Chr02_1788535-FSP34_Chr02_1788580	0/0:NA:45:1,0:-+:INV:FSP34_Chr02_1788535-FSP34_Chr02_1788580	0/0:NA:45:0,0:-+:INV:FSP34_Chr02_1788535-FSP34_Chr02_1788580	0/0:NA:45:0,0:-+:INV:FSP34_Chr02_1788535-FSP34_Chr02_1788580	0/0:NA:45:1,0:-+:INV:FSP34_Chr02_1788535-FSP34_Chr02_1788580
FSP34_Chr02	1788574	INS00391SUR	N	<INS>	.	PASS	SUPP=5;SUPP_VEC=110111;AVGLEN=129;SVTYPE=INS;SVMETHOD=SURVIVORv2;CHR2=FSP34_Chr02;END=1788644;CIPOS=0,0;CIEND=0,0;STRANDS=+-	GT:PSV:LN:DR:ST:TY:CO	1/1:NA:129:0,26:+-:INS:FSP34_Chr02_1788574-FSP34_Chr02_1788644	1/1:NA:129:0,20:+-:INS:FSP34_Chr02_1788574-FSP34_Chr02_1788644	./.:NaN:0:0,0:--:NaN:NaN	1/1:NA:129:0,9:+-:INS:FSP34_Chr02_1788574-FSP34_Chr02_1788644	1/1:NA:129:0,32:+-:INS:FSP34_Chr02_1788574-FSP34_Chr02_1788644	1/1:NA:129:0,34:+-:INS:FSP34_Chr02_1788574-FSP34_Chr02_1788644
FSP34_Chr02	1788574	DUP00392SUR	N	<DUP>	.	PASS	SUPP=1;SUPP_VEC=001000;AVGLEN=129;SVTYPE=DUP;SVMETHOD=SURVIVORv2;CHR2=FSP34_Chr02;END=1788773;CIPOS=0,0;CIEND=0,0;STRANDS=+-	GT:PSV:LN:DR:ST:TY:CO	./.:NaN:0:0,0:--:NaN:NaN	./.:NaN:0:0,0:--:NaN:NaN	1/1:NA:129:0,9:+-:DUP:FSP34_Chr02_1788574-FSP34_Chr02_1788773	./.:NaN:0:0,0:--:NaN:NaN	./.:NaN:0:0,0:--:NaN:NaN	./.:NaN:0:0,0:--:NaN:NaN
FSP34_Chr02	1846064	INS00393SUR	N	<INS>	.	PASS	SUPP=3;SUPP_VEC=100011;AVGLEN=62;SVTYPE=INS;SVMETHOD=SURVIVORv2;CHR2=FSP34_Chr02;END=1846118;CIPOS=0,0;CIEND=0,0;STRANDS=+-	GT:PSV:LN:DR:ST:TY:CO	1/1:NA:62:1,30:+-:INS:FSP34_Chr02_1846064-FSP34_Chr02_1846118	0/0:NA:62:14,0:+-:INS:FSP34_Chr02_1846064-FSP34_Chr02_1846118	0/0:NA:62:26,0:+-:INS:FSP34_Chr02_1846064-FSP34_Chr02_1846118	0/0:NA:62:9,0:+-:INS:FSP34_Chr02_1846064-FSP34_Chr02_1846118	1/1:NA:62:0,20:+-:INS:FSP34_Chr02_1846064-FSP34_Chr02_1846118	1/1:NA:62:0,41:+-:INS:FSP34_Chr02_1846064-FSP34_Chr02_1846118
FSP34_Chr02	1863481	INV00394SUR	N	<INV>	.	PASS	SUPP=0;SUPP_VEC=000000;AVGLEN=55;SVTYPE=INV;SVMETHOD=SURVIVORv2;CHR2=FSP34_Chr02;END=1863536;CIPOS=0,0;CIEND=0,0;STRANDS=--	GT:PSV:LN:DR:ST:TY:CO	0/0:NA:55:18,0:--:INV:FSP34_Chr02_1863481-FSP34_Chr02_1863536	0/0:NA:55:32,0:--:INV:FSP34_Chr02_1863481-FSP34_Chr02_1863536	0/0:NA:55:37,0:--:INV:FSP34_Chr02_1863481-FSP34_Chr02_1863536	0/0:NA:55:12,0:--:INV:FSP34_Chr02_1863481-FSP34_Chr02_1863536	0/0:NA:55:10,0:--:INV:FSP34_Chr02_1863481-FSP34_Chr02_1863536	0/0:NA:55:27,9:--:INV:FSP34_Chr02_1863481-FSP34_Chr02_1863536
FSP34_Chr02	1935061	TRA00395SUR	N	N[FSP34_Mitochondrion:13083[	.	PASS	SUPP=1;SUPP_VEC=010000;AVGLEN=100000;SVTYPE=BND;SVMETHOD=SURVIVORv2;CHR2=FSP34_Mitochondrion;END=13083;CIPOS=0,0;CIEND=0,0;STRANDS=++	GT:PSV:LN:DR:ST:TY:CO	0/0:NA:100000:24,0:++:TRA:FSP34_Chr02_1935061-FSP34_Mitochondrion_13083	0/1:NA:100000:20,11:++:TRA:FSP34_Chr02_1935061-FSP34_Mitochondrion_13083	0/0:NA:100000:39,0:++:TRA:FSP34_Chr02_1935061-FSP34_Mitochondrion_13083	0/0:NA:100000:15,0:++:TRA:FSP34_Chr02_1935061-FSP34_Mitochondrion_13083	0/0:NA:100000:25,0:++:TRA:FSP34_Chr02_1935061-FSP34_Mitochondrion_13083	0/0:NA:100000:26,0:++:TRA:FSP34_Chr02_1935061-FSP34_Mitochondrion_13083
FSP34_Chr02	2116925	INS00396SUR	N	<INS>	.	PASS	SUPP=6;SUPP_VEC=111111;AVGLEN=79;SVTYPE=INS;SVMETHOD=SURVIVORv2;CHR2=FSP34_Chr02;END=2117009;CIPOS=0,0;CIEND=0,0;STRANDS=+-	GT:PSV:LN:DR:ST:TY:CO	1/1:NA:79:0,42:+-:INS:FSP34_Chr02_2116925-FSP34_Chr02_2117009	1/1:NA:79:1,23:+-:INS:FSP34_Chr02_2116925-FSP34_Chr02_2117009	1/1:NA:79:0,32:+-:INS:FSP34_Chr02_2116925-FSP34_Chr02_2117009	1/1:NA:79:0,20:+-:INS:FSP34_Chr02_2116925-FSP34_Chr02_2117009	1/1:NA:79:0,23:+-:INS:FSP34_Chr02_2116925-FSP34_Chr02_2117009	1/1:NA:79:0,31:+-:INS:FSP34_Chr02_2116925-FSP34_Chr02_2117009
FSP34_Chr02	2211089	TRA00397SUR	N	]FSP34_Chr09:349924]N	.	PASS	SUPP=1;SUPP_VEC=000001;AVGLEN=100000;SVTYPE=BND;SVMETHOD=SURVIVORv2;CHR2=FSP34_Chr09;END=349924;CIPOS=0,0;CIEND=0,0;STRANDS=--	GT:PSV:LN:DR:ST:TY:CO	0/0:NA:100000:1,0:--:TRA:FSP34_Chr02_2211089-FSP34_Chr09_349924	0/0:NA:100000:1,0:--:TRA:FSP34_Chr02_2211089-FSP34_Chr09_349924	0/0:NA:100000:0,0:--:TRA:FSP34_Chr02_2211089-FSP34_Chr09_349924	0/0:NA:100000:1,0:--:TRA:FSP34_Chr02_2211089-FSP34_Chr09_349924	0/0:NA:100000:0,0:--:TRA:FSP34_Chr02_2211089-FSP34_Chr09_349924	1/1:NA:100000:0,19:--:TRA:FSP34_Chr02_2211089-FSP34_Chr09_349924
FSP34_Chr02	2210182	DEL00398SUR	N	<DEL>	.	PASS	SUPP=3;SUPP_VEC=010011;AVGLEN=60;SVTYPE=DEL;SVMETHOD=SURVIVORv2;CHR2=FSP34_Chr02;END=2210254;CIPOS=0,0;CIEND=0,0;STRANDS=+-	GT:PSV:LN:DR:ST:TY:CO	0/0:NA:60:15,0:+-:DEL:FSP34_Chr02_2210182-FSP34_Chr02_2210254	1/1:NA:60:1,28:+-:DEL:FSP34_Chr02_2210182-FSP34_Chr02_2210254	0/0:NA:60:21,0:+-:DEL:FSP34_Chr02_2210182-FSP34_Chr02_2210254	0/0:NA:60:3,0:+-:DEL:FSP34_Chr02_2210182-FSP34_Chr02_2210254	1/1:NA:60:1,13:+-:DEL:FSP34_Chr02_2210182-FSP34_Chr02_2210254	1/1:NA:60:0,42:+-:DEL:FSP34_Chr02_2210182-FSP34_Chr02_2210254
FSP34_Chr02	2212722	TRA00399SUR	N	]FSP34_Chr07:708031]N	.	PASS	SUPP=3;SUPP_VEC=111000;AVGLEN=100000;SVTYPE=BND;SVMETHOD=SURVIVORv2;CHR2=FSP34_Chr07;END=708031;CIPOS=0,0;CIEND=0,0;STRANDS=--	GT:PSV:LN:DR:ST:TY:CO	0/1:NA:100000:2,2:--:TRA:FSP34_Chr02_2212722-FSP34_Chr07_708031	0/1:NA:100000:6,4:--:TRA:FSP34_Chr02_2212722-FSP34_Chr07_708031	1/1:NA:100000:9,37:--:TRA:FSP34_Chr02_2212722-FSP34_Chr07_708031	0/0:NA:100000:2,0:--:TRA:FSP34_Chr02_2212722-FSP34_Chr07_708031	0/0:NA:100000:4,0:--:TRA:FSP34_Chr02_2212722-FSP34_Chr07_708031	0/0:NA:100000:29,6:--:TRA:FSP34_Chr02_2212722-FSP34_Chr07_708031
FSP34_Chr02	2214738	DEL00400SUR	N	<DEL>	.	PASS	SUPP=1;SUPP_VEC=000100;AVGLEN=213;SVTYPE=DEL;SVMETHOD=SURVIVORv2;CHR2=FSP34_Chr02;END=2214951;CIPOS=0,0;CIEND=0,0;STRANDS=+-	GT:PSV:LN:DR:ST:TY:CO	0/0:NA:213:2,0:+-:DEL:FSP34_Chr02_2214738-FSP34_Chr02_2214951	0/0:NA:213:0,0:+-:DEL:FSP34_Chr02_2214738-FSP34_Chr02_2214951	0/0:NA:213:1,0:+-:DEL:FSP34_Chr02_2214738-FSP34_Chr02_2214951	1/1:NA:213:0,12:+-:DEL:FSP34_Chr02_2214738-FSP34_Chr02_2214951	0/0:NA:213:0,0:+-:DEL:FSP34_Chr02_2214738-FSP34_Chr02_2214951	0/0:NA:213:0,0:+-:DEL:FSP34_Chr02_2214738-FSP34_Chr02_2214951
FSP34_Chr02	2222808	INS00401SUR	N	<INS>	.	PASS	SUPP=6;SUPP_VEC=111111;AVGLEN=138;SVTYPE=INS;SVMETHOD=SURVIVORv2;CHR2=FSP34_Chr02;END=2222920;CIPOS=0,0;CIEND=0,0;STRANDS=+-	GT:PSV:LN:DR:ST:TY:CO	1/1:NA:138:0,3:+-:INS:FSP34_Chr02_2222808-FSP34_Chr02_2222920	0/1:NA:138:2,8:+-:INS:FSP34_Chr02_2222808-FSP34_Chr02_2222920	1/1:NA:138:0,19:+-:INS:FSP34_Chr02_2222808-FSP34_Chr02_2222920	0/1:NA:138:2,2:+-:INS:FSP34_Chr02_2222808-FSP34_Chr02_2222920	1/1:NA:138:0,6:+-:INS:FSP34_Chr02_2222808-FSP34_Chr02_2222920	1/1:NA:138:0,17:+-:INS:FSP34_Chr02_2222808-FSP34_Chr02_2222920
FSP34_Chr02	2223544	DEL00402SUR	N	<DEL>	.	PASS	SUPP=4;SUPP_VEC=111100;AVGLEN=7701;SVTYPE=DEL;SVMETHOD=SURVIVORv2;CHR2=FSP34_Chr02;END=2231245;CIPOS=0,0;CIEND=0,0;STRANDS=+-	GT:PSV:LN:DR:ST:TY:CO	1/1:NA:7701:0,5:+-:DEL:FSP34_Chr02_2223544-FSP34_Chr02_2231245	1/1:NA:7701:0,7:+-:DEL:FSP34_Chr02_2223544-FSP34_Chr02_2231245	1/1:NA:7701:0,30:+-:DEL:FSP34_Chr02_2223544-FSP34_Chr02_2231245	1/1:NA:7701:0,6:+-:DEL:FSP34_Chr02_2223544-FSP34_Chr02_2231245	0/0:NA:7701:4,0:+-:DEL:FSP34_Chr02_2223544-FSP34_Chr02_2231245	0/0:NA:7701:0,0:+-:DEL:FSP34_Chr02_2223544-FSP34_Chr02_2231245
FSP34_Chr02	2227182	DEL00403SUR	N	<DEL>	.	PASS	SUPP=2;SUPP_VEC=000011;AVGLEN=43;SVTYPE=DEL;SVMETHOD=SURVIVORv2;CHR2=FSP34_Chr02;END=2227225;CIPOS=0,0;CIEND=0,0;STRANDS=+-	GT:PSV:LN:DR:ST:TY:CO	0/0:NA:43:0,0:+-:DEL:FSP34_Chr02_2227182-FSP34_Chr02_2227225	0/0:NA:43:0,0:+-:DEL:FSP34_Chr02_2227182-FSP34_Chr02_2227225	0/0:NA:43:0,0:+-:DEL:FSP34_Chr02_2227182-FSP34_Chr02_2227225	0/0:NA:43:0,0:+-:DEL:FSP34_Chr02_2227182-FSP34_Chr02_2227225	1/1:NA:43:0,4:+-:DEL:FSP34_Chr02_2227182-FSP34_Chr02_2227225	1/1:NA:43:0,10:+-:DEL:FSP34_Chr02_2227182-FSP34_Chr02_2227225
FSP34_Chr02	2233482	INS00404SUR	N	<INS>	.	PASS	SUPP=5;SUPP_VEC=111101;AVGLEN=45;SVTYPE=INS;SVMETHOD=SURVIVORv2;CHR2=FSP34_Chr02;END=2233526;CIPOS=0,0;CIEND=0,0;STRANDS=+-	GT:PSV:LN:DR:ST:TY:CO	1/1:NA:45:0,2:+-:INS:FSP34_Chr02_2233482-FSP34_Chr02_2233526	1/1:NA:45:0,1:+-:INS:FSP34_Chr02_2233482-FSP34_Chr02_2233526	0/1:NA:45:1,4:+-:INS:FSP34_Chr02_2233482-FSP34_Chr02_2233526	1/1:NA:45:0,10:+-:INS:FSP34_Chr02_2233482-FSP34_Chr02_2233526	0/0:NA:45:0,0:+-:INS:FSP34_Chr02_2233482-FSP34_Chr02_2233526	1/1:NA:45:0,11:+-:INS:FSP34_Chr02_2233482-FSP34_Chr02_2233526
FSP34_Chr02	2241264	DEL00405SUR	N	<DEL>	.	PASS	SUPP=1;SUPP_VEC=001000;AVGLEN=1446;SVTYPE=DEL;SVMETHOD=SURVIVORv2;CHR2=FSP34_Chr02;END=2242710;CIPOS=0,0;CIEND=0,0;STRANDS=+-	GT:PSV:LN:DR:ST:TY:CO	0/0:NA:1446:0,0:+-:DEL:FSP34_Chr02_2241264-FSP34_Chr02_2242710	0/0:NA:1446:20,0:+-:DEL:FSP34_Chr02_2241264-FSP34_Chr02_2242710	1/1:NA:1446:0,18:+-:DEL:FSP34_Chr02_2241264-FSP34_Chr02_2242710	0/0:NA:1446:3,0:+-:DEL:FSP34_Chr02_2241264-FSP34_Chr02_2242710	0/0:NA:1446:0,0:+-:DEL:FSP34_Chr02_2241264-FSP34_Chr02_2242710	0/0:NA:1446:1,0:+-:DEL:FSP34_Chr02_2241264-FSP34_Chr02_2242710
FSP34_Chr02	2251510	INS00406SUR	N	<INS>	.	PASS	SUPP=5;SUPP_VEC=111101;AVGLEN=75;SVTYPE=INS;SVMETHOD=SURVIVORv2;CHR2=FSP34_Chr02;END=2251587;CIPOS=0,0;CIEND=0,0;STRANDS=+-	GT:PSV:LN:DR:ST:TY:CO	1/1:NA:75:0,13:+-:INS:FSP34_Chr02_2251510-FSP34_Chr02_2251587	1/1:NA:75:0,67:+-:INS:FSP34_Chr02_2251510-FSP34_Chr02_2251587	1/1:NA:75:0,43:+-:INS:FSP34_Chr02_2251510-FSP34_Chr02_2251587	1/1:NA:75:0,13:+-:INS:FSP34_Chr02_2251510-FSP34_Chr02_2251587	0/0:NA:75:0,0:+-:INS:FSP34_Chr02_2251510-FSP34_Chr02_2251587	1/1:NA:75:0,33:+-:INS:FSP34_Chr02_2251510-FSP34_Chr02_2251587
FSP34_Chr02	2252398	INV00407SUR	N	<INV>	.	PASS	SUPP=0;SUPP_VEC=000000;AVGLEN=2.19486e+06;SVTYPE=INV;SVMETHOD=SURVIVORv2;CHR2=FSP34_Chr02;END=4447255;CIPOS=0,0;CIEND=0,0;STRANDS=-+	GT:PSV:LN:DR:ST:TY:CO	0/0:NA:2194860:1,0:-+:INV:FSP34_Chr02_2252398-FSP34_Chr02_4447255	0/0:NA:2194860:23,0:-+:INV:FSP34_Chr02_2252398-FSP34_Chr02_4447255	0/0:NA:2194860:1,0:-+:INV:FSP34_Chr02_2252398-FSP34_Chr02_4447255	0/0:NA:2194860:2,0:-+:INV:FSP34_Chr02_2252398-FSP34_Chr02_4447255	0/0:NA:2194860:4,0:-+:INV:FSP34_Chr02_2252398-FSP34_Chr02_4447255	0/0:NA:2194860:4,0:-+:INV:FSP34_Chr02_2252398-FSP34_Chr02_4447255
FSP34_Chr02	2319299	INS00408SUR	N	<INS>	.	PASS	SUPP=0;SUPP_VEC=000000;AVGLEN=31;SVTYPE=INS;SVMETHOD=SURVIVORv2;CHR2=FSP34_Chr02;END=2319330;CIPOS=0,0;CIEND=0,0;STRANDS=+-	GT:PSV:LN:DR:ST:TY:CO	0/0:NA:31:37,13:+-:INS:FSP34_Chr02_2319299-FSP34_Chr02_2319330	0/0:NA:31:31,0:+-:INS:FSP34_Chr02_2319299-FSP34_Chr02_2319330	0/0:NA:31:45,0:+-:INS:FSP34_Chr02_2319299-FSP34_Chr02_2319330	0/0:NA:31:6,0:+-:INS:FSP34_Chr02_2319299-FSP34_Chr02_2319330	0/0:NA:31:24,0:+-:INS:FSP34_Chr02_2319299-FSP34_Chr02_2319330	0/0:NA:31:37,0:+-:INS:FSP34_Chr02_2319299-FSP34_Chr02_2319330
FSP34_Chr02	2444795	TRA00409SUR	N	N[FSP34_Chr07:577250[	.	PASS	SUPP=0;SUPP_VEC=000000;AVGLEN=100000;SVTYPE=BND;SVMETHOD=SURVIVORv2;CHR2=FSP34_Chr07;END=577250;CIPOS=0,0;CIEND=0,0;STRANDS=++	GT:PSV:LN:DR:ST:TY:CO	0/0:NA:100000:7,0:++:TRA:FSP34_Chr02_2444795-FSP34_Chr07_577250	0/0:NA:100000:2,0:++:TRA:FSP34_Chr02_2444795-FSP34_Chr07_577250	0/0:NA:100000:4,0:++:TRA:FSP34_Chr02_2444795-FSP34_Chr07_577250	0/0:NA:100000:1,0:++:TRA:FSP34_Chr02_2444795-FSP34_Chr07_577250	0/0:NA:100000:4,0:++:TRA:FSP34_Chr02_2444795-FSP34_Chr07_577250	0/0:NA:100000:5,0:++:TRA:FSP34_Chr02_2444795-FSP34_Chr07_577250
FSP34_Chr02	2445194	DEL00410SUR	N	<DEL>	.	PASS	SUPP=6;SUPP_VEC=111111;AVGLEN=72;SVTYPE=DEL;SVMETHOD=SURVIVORv2;CHR2=FSP34_Chr02;END=2445247;CIPOS=0,0;CIEND=0,0;STRANDS=+-	GT:PSV:LN:DR:ST:TY:CO	1/1:NA:72:0,29:+-:DEL:FSP34_Chr02_2445194-FSP34_Chr02_2445247	1/1:NA:72:0,32:+-:DEL:FSP34_Chr02_2445194-FSP34_Chr02_2445247	1/1:NA:72:0,4:+-:DEL:FSP34_Chr02_2445194-FSP34_Chr02_2445247	1/1:NA:72:0,10:+-:DEL:FSP34_Chr02_2445194-FSP34_Chr02_2445247	1/1:NA:72:0,22:+-:DEL:FSP34_Chr02_2445194-FSP34_Chr02_2445247	1/1:NA:72:0,25:+-:DEL:FSP34_Chr02_2445194-FSP34_Chr02_2445247
FSP34_Chr02	2502816	DEL00411SUR	N	<DEL>	.	PASS	SUPP=2;SUPP_VEC=000011;AVGLEN=34;SVTYPE=DEL;SVMETHOD=SURVIVORv2;CHR2=FSP34_Chr02;END=2502850;CIPOS=0,0;CIEND=0,0;STRANDS=+-	GT:PSV:LN:DR:ST:TY:CO	0/0:NA:34:23,0:+-:DEL:FSP34_Chr02_2502816-FSP34_Chr02_2502850	0/0:NA:34:24,0:+-:DEL:FSP34_Chr02_2502816-FSP34_Chr02_2502850	0/0:NA:34:33,0:+-:DEL:FSP34_Chr02_2502816-FSP34_Chr02_2502850	0/0:NA:34:4,0:+-:DEL:FSP34_Chr02_2502816-FSP34_Chr02_2502850	1/1:NA:34:0,27:+-:DEL:FSP34_Chr02_2502816-FSP34_Chr02_2502850	0/1:NA:34:6,19:+-:DEL:FSP34_Chr02_2502816-FSP34_Chr02_2502850
FSP34_Chr02	2514308	INS00412SUR	N	<INS>	.	PASS	SUPP=6;SUPP_VEC=111111;AVGLEN=109;SVTYPE=INS;SVMETHOD=SURVIVORv2;CHR2=FSP34_Chr02;END=2514500;CIPOS=0,0;CIEND=0,0;STRANDS=+-	GT:PSV:LN:DR:ST:TY:CO	1/1:NA:109:0,18:+-:INS:FSP34_Chr02_2514308-FSP34_Chr02_2514500	1/1:NA:109:1,19:+-:INS:FSP34_Chr02_2514308-FSP34_Chr02_2514500	1/1:NA:109:0,24:+-:INS:FSP34_Chr02_2514308-FSP34_Chr02_2514500	1/1:NA:109:0,14:+-:INS:FSP34_Chr02_2514308-FSP34_Chr02_2514500	0/1:NA:109:2,8:+-:INS:FSP34_Chr02_2514308-FSP34_Chr02_2514500	1/1:NA:109:4,27:+-:INS:FSP34_Chr02_2514308-FSP34_Chr02_2514500
FSP34_Chr02	2516035	INV00413SUR	N	<INV>	.	PASS	SUPP=1;SUPP_VEC=000010;AVGLEN=358;SVTYPE=INV;SVMETHOD=SURVIVORv2;CHR2=FSP34_Chr02;END=2516393;CIPOS=0,0;CIEND=0,0;STRANDS=-+	GT:PSV:LN:DR:ST:TY:CO	0/0:NA:358:1,0:-+:INV:FSP34_Chr02_2516035-FSP34_Chr02_2516393	0/0:NA:358:4,0:-+:INV:FSP34_Chr02_2516035-FSP34_Chr02_2516393	0/0:NA:358:2,0:-+:INV:FSP34_Chr02_2516035-FSP34_Chr02_2516393	0/0:NA:358:1,0:-+:INV:FSP34_Chr02_2516035-FSP34_Chr02_2516393	0/1:NA:358:2,1:-+:INV:FSP34_Chr02_2516035-FSP34_Chr02_2516393	0/0:NA:358:4,0:-+:INV:FSP34_Chr02_2516035-FSP34_Chr02_2516393
FSP34_Chr02	2516088	INS00414SUR	N	<INS>	.	PASS	SUPP=5;SUPP_VEC=111110;AVGLEN=312;SVTYPE=INS;SVMETHOD=SURVIVORv2;CHR2=FSP34_Chr02;END=2516400;CIPOS=0,0;CIEND=0,0;STRANDS=+-	GT:PSV:LN:DR:ST:TY:CO	1/1:NA:312:0,15:+-:INS:FSP34_Chr02_2516088-FSP34_Chr02_2516400	1/1:NA:312:0,13:+-:INS:FSP34_Chr02_2516088-FSP34_Chr02_2516400	1/1:NA:312:0,19:+-:INS:FSP34_Chr02_2516088-FSP34_Chr02_2516400	1/1:NA:312:0,8:+-:INS:FSP34_Chr02_2516088-FSP34_Chr02_2516400	1/1:NA:312:0,7:+-:INS:FSP34_Chr02_2516088-FSP34_Chr02_2516400	./.:NaN:0:0,0:--:NaN:NaN
FSP34_Chr02	2516088	DUP00415SUR	N	<DUP>	.	PASS	SUPP=0;SUPP_VEC=000000;AVGLEN=312;SVTYPE=DUP;SVMETHOD=SURVIVORv2;CHR2=FSP34_Chr02;END=2516712;CIPOS=0,0;CIEND=0,0;STRANDS=+-	GT:PSV:LN:DR:ST:TY:CO	./.:NaN:0:0,0:--:NaN:NaN	./.:NaN:0:0,0:--:NaN:NaN	./.:NaN:0:0,0:--:NaN:NaN	./.:NaN:0:0,0:--:NaN:NaN	./.:NaN:0:0,0:--:NaN:NaN	0/0:NA:312:39,15:+-:DUP:FSP34_Chr02_2516088-FSP34_Chr02_2516712
FSP34_Chr02	2522014	TRA00416SUR	N	]FSP34_Chr03:1661693]N	.	PASS	SUPP=0;SUPP_VEC=000000;AVGLEN=100000;SVTYPE=BND;SVMETHOD=SURVIVORv2;CHR2=FSP34_Chr03;END=1661693;CIPOS=0,0;CIEND=0,0;STRANDS=--	GT:PSV:LN:DR:ST:TY:CO	0/0:NA:100000:22,4:--:TRA:FSP34_Chr02_2522014-FSP34_Chr03_1661693	0/0:NA:100000:25,1:--:TRA:FSP34_Chr02_2522014-FSP34_Chr03_1661693	0/0:NA:100000:13,0:--:TRA:FSP34_Chr02_2522014-FSP34_Chr03_1661693	0/0:NA:100000:6,0:--:TRA:FSP34_Chr02_2522014-FSP34_Chr03_1661693	0/0:NA:100000:14,0:--:TRA:FSP34_Chr02_2522014-FSP34_Chr03_1661693	0/0:NA:100000:24,0:--:TRA:FSP34_Chr02_2522014-FSP34_Chr03_1661693
FSP34_Chr02	2523191	TRA00417SUR	N	N[FSP34_Chr03:4049203[	.	PASS	SUPP=1;SUPP_VEC=100000;AVGLEN=100000;SVTYPE=BND;SVMETHOD=SURVIVORv2;CHR2=FSP34_Chr03;END=4049203;CIPOS=0,0;CIEND=0,0;STRANDS=+-	GT:PSV:LN:DR:ST:TY:CO	0/1:NA:100000:21,18:+-:TRA:FSP34_Chr02_2523191-FSP34_Chr03_4049203	0/0:NA:100000:20,3:+-:TRA:FSP34_Chr02_2523191-FSP34_Chr03_4049203	0/0:NA:100000:36,0:+-:TRA:FSP34_Chr02_2523191-FSP34_Chr03_4049203	0/0:NA:100000:5,0:+-:TRA:FSP34_Chr02_2523191-FSP34_Chr03_4049203	0/0:NA:100000:15,0:+-:TRA:FSP34_Chr02_2523191-FSP34_Chr03_4049203	0/0:NA:100000:12,0:+-:TRA:FSP34_Chr02_2523191-FSP34_Chr03_4049203
FSP34_Chr02	2554060	INS00418SUR	N	<INS>	.	PASS	SUPP=6;SUPP_VEC=111111;AVGLEN=104;SVTYPE=INS;SVMETHOD=SURVIVORv2;CHR2=FSP34_Chr02;END=2554163;CIPOS=0,0;CIEND=0,0;STRANDS=+-	GT:PSV:LN:DR:ST:TY:CO	1/1:NA:104:0,24:+-:INS:FSP34_Chr02_2554060-FSP34_Chr02_2554163	1/1:NA:104:0,40:+-:INS:FSP34_Chr02_2554060-FSP34_Chr02_2554163	1/1:NA:104:0,22:+-:INS:FSP34_Chr02_2554060-FSP34_Chr02_2554163	1/1:NA:104:0,17:+-:INS:FSP34_Chr02_2554060-FSP34_Chr02_2554163	1/1:NA:104:0,14:+-:INS:FSP34_Chr02_2554060-FSP34_Chr02_2554163	1/1:NA:104:0,36:+-:INS:FSP34_Chr02_2554060-FSP34_Chr02_2554163
FSP34_Chr02	2580692	DEL00419SUR	N	<DEL>	.	PASS	SUPP=6;SUPP_VEC=111111;AVGLEN=40;SVTYPE=DEL;SVMETHOD=SURVIVORv2;CHR2=FSP34_Chr02;END=2580731;CIPOS=0,0;CIEND=0,0;STRANDS=+-	GT:PSV:LN:DR:ST:TY:CO	1/1:NA:40:1,18:+-:DEL:FSP34_Chr02_2580692-FSP34_Chr02_2580731	1/1:NA:40:0,12:+-:DEL:FSP34_Chr02_2580692-FSP34_Chr02_2580731	1/1:NA:40:0,55:+-:DEL:FSP34_Chr02_2580692-FSP34_Chr02_2580731	1/1:NA:40:0,15:+-:DEL:FSP34_Chr02_2580692-FSP34_Chr02_2580731	1/1:NA:40:1,16:+-:DEL:FSP34_Chr02_2580692-FSP34_Chr02_2580731	1/1:NA:40:0,27:+-:DEL:FSP34_Chr02_2580692-FSP34_Chr02_2580731
FSP34_Chr02	2581847	INS00420SUR	N	<INS>	.	PASS	SUPP=2;SUPP_VEC=000011;AVGLEN=33;SVTYPE=INS;SVMETHOD=SURVIVORv2;CHR2=FSP34_Chr02;END=2581880;CIPOS=0,0;CIEND=0,0;STRANDS=+-	GT:PSV:LN:DR:ST:TY:CO	0/0:NA:33:9,0:+-:INS:FSP34_Chr02_2581847-FSP34_Chr02_2581880	0/0:NA:33:3,0:+-:INS:FSP34_Chr02_2581847-FSP34_Chr02_2581880	0/0:NA:33:7,0:+-:INS:FSP34_Chr02_2581847-FSP34_Chr02_2581880	0/0:NA:33:0,0:+-:INS:FSP34_Chr02_2581847-FSP34_Chr02_2581880	1/1:NA:33:1,10:+-:INS:FSP34_Chr02_2581847-FSP34_Chr02_2581880	1/1:NA:33:6,37:+-:INS:FSP34_Chr02_2581847-FSP34_Chr02_2581880
FSP34_Chr02	2593021	DEL00421SUR	N	<DEL>	.	PASS	SUPP=4;SUPP_VEC=100111;AVGLEN=48;SVTYPE=DEL;SVMETHOD=SURVIVORv2;CHR2=FSP34_Chr02;END=2593069;CIPOS=0,0;CIEND=0,0;STRANDS=+-	GT:PSV:LN:DR:ST:TY:CO	1/1:NA:48:0,27:+-:DEL:FSP34_Chr02_2593021-FSP34_Chr02_2593069	0/0:NA:48:24,0:+-:DEL:FSP34_Chr02_2593021-FSP34_Chr02_2593069	0/0:NA:48:34,0:+-:DEL:FSP34_Chr02_2593021-FSP34_Chr02_2593069	1/1:NA:48:0,16:+-:DEL:FSP34_Chr02_2593021-FSP34_Chr02_2593069	1/1:NA:48:0,17:+-:DEL:FSP34_Chr02_2593021-FSP34_Chr02_2593069	1/1:NA:48:2,31:+-:DEL:FSP34_Chr02_2593021-FSP34_Chr02_2593069
FSP34_Chr02	2832371	INS00422SUR	N	<INS>	.	PASS	SUPP=6;SUPP_VEC=111111;AVGLEN=246;SVTYPE=INS;SVMETHOD=SURVIVORv2;CHR2=FSP34_Chr02;END=2832606;CIPOS=0,0;CIEND=0,0;STRANDS=+-	GT:PSV:LN:DR:ST:TY:CO	1/1:NA:246:4,25:+-:INS:FSP34_Chr02_2832371-FSP34_Chr02_2832606	1/1:NA:246:1,37:+-:INS:FSP34_Chr02_2832371-FSP34_Chr02_2832606	1/1:NA:246:1,37:+-:INS:FSP34_Chr02_2832371-FSP34_Chr02_2832606	1/1:NA:246:0,8:+-:INS:FSP34_Chr02_2832371-FSP34_Chr02_2832606	1/1:NA:246:1,19:+-:INS:FSP34_Chr02_2832371-FSP34_Chr02_2832606	1/1:NA:246:4,24:+-:INS:FSP34_Chr02_2832371-FSP34_Chr02_2832606
FSP34_Chr02	2892103	TRA00423SUR	N	N[FSP34_Mitochondrion:77985[	.	PASS	SUPP=1;SUPP_VEC=010000;AVGLEN=100000;SVTYPE=BND;SVMETHOD=SURVIVORv2;CHR2=FSP34_Mitochondrion;END=77985;CIPOS=0,0;CIEND=0,0;STRANDS=+-	GT:PSV:LN:DR:ST:TY:CO	0/0:NA:100000:10,0:+-:TRA:FSP34_Chr02_2892103-FSP34_Mitochondrion_77985	0/1:NA:100000:9,14:+-:TRA:FSP34_Chr02_2892103-FSP34_Mitochondrion_77985	0/0:NA:100000:11,0:+-:TRA:FSP34_Chr02_2892103-FSP34_Mitochondrion_77985	0/0:NA:100000:9,0:+-:TRA:FSP34_Chr02_2892103-FSP34_Mitochondrion_77985	0/0:NA:100000:8,0:+-:TRA:FSP34_Chr02_2892103-FSP34_Mitochondrion_77985	0/0:NA:100000:5,0:+-:TRA:FSP34_Chr02_2892103-FSP34_Mitochondrion_77985
FSP34_Chr02	2893904	INS00424SUR	N	<INS>	.	PASS	SUPP=6;SUPP_VEC=111111;AVGLEN=38;SVTYPE=INS;SVMETHOD=SURVIVORv2;CHR2=FSP34_Chr02;END=2893940;CIPOS=0,0;CIEND=0,0;STRANDS=+-	GT:PSV:LN:DR:ST:TY:CO	1/1:NA:38:0,29:+-:INS:FSP34_Chr02_2893904-FSP34_Chr02_2893940	1/1:NA:38:0,15:+-:INS:FSP34_Chr02_2893904-FSP34_Chr02_2893940	1/1:NA:38:0,32:+-:INS:FSP34_Chr02_2893904-FSP34_Chr02_2893940	1/1:NA:38:1,13:+-:INS:FSP34_Chr02_2893904-FSP34_Chr02_2893940	1/1:NA:38:0,36:+-:INS:FSP34_Chr02_2893904-FSP34_Chr02_2893940	1/1:NA:38:0,36:+-:INS:FSP34_Chr02_2893904-FSP34_Chr02_2893940
FSP34_Chr02	2925688	DEL00425SUR	N	<DEL>	.	PASS	SUPP=2;SUPP_VEC=000011;AVGLEN=35;SVTYPE=DEL;SVMETHOD=SURVIVORv2;CHR2=FSP34_Chr02;END=2925723;CIPOS=0,0;CIEND=0,0;STRANDS=+-	GT:PSV:LN:DR:ST:TY:CO	0/0:NA:35:48,0:+-:DEL:FSP34_Chr02_2925688-FSP34_Chr02_2925723	0/0:NA:35:23,0:+-:DEL:FSP34_Chr02_2925688-FSP34_Chr02_2925723	0/0:NA:35:39,0:+-:DEL:FSP34_Chr02_2925688-FSP34_Chr02_2925723	0/0:NA:35:7,1:+-:DEL:FSP34_Chr02_2925688-FSP34_Chr02_2925723	1/1:NA:35:0,12:+-:DEL:FSP34_Chr02_2925688-FSP34_Chr02_2925723	1/1:NA:35:2,36:+-:DEL:FSP34_Chr02_2925688-FSP34_Chr02_2925723
FSP34_Chr02	2949674	INS00426SUR	N	<INS>	.	PASS	SUPP=4;SUPP_VEC=011011;AVGLEN=44;SVTYPE=INS;SVMETHOD=SURVIVORv2;CHR2=FSP34_Chr02;END=2949727;CIPOS=0,0;CIEND=0,0;STRANDS=+-	GT:PSV:LN:DR:ST:TY:CO	0/0:NA:44:6,0:+-:INS:FSP34_Chr02_2949674-FSP34_Chr02_2949727	1/1:NA:44:0,16:+-:INS:FSP34_Chr02_2949674-FSP34_Chr02_2949727	1/1:NA:44:0,27:+-:INS:FSP34_Chr02_2949674-FSP34_Chr02_2949727	0/0:NA:44:3,0:+-:INS:FSP34_Chr02_2949674-FSP34_Chr02_2949727	1/1:NA:44:0,8:+-:INS:FSP34_Chr02_2949674-FSP34_Chr02_2949727	1/1:NA:44:0,38:+-:INS:FSP34_Chr02_2949674-FSP34_Chr02_2949727
FSP34_Chr02	3008282	DEL00427SUR	N	<DEL>	.	PASS	SUPP=6;SUPP_VEC=111111;AVGLEN=92;SVTYPE=DEL;SVMETHOD=SURVIVORv2;CHR2=FSP34_Chr02;END=3008360;CIPOS=0,0;CIEND=0,0;STRANDS=+-	GT:PSV:LN:DR:ST:TY:CO	1/1:NA:92:0,33:+-:DEL:FSP34_Chr02_3008282-FSP34_Chr02_3008360	1/1:NA:92:1,28:+-:DEL:FSP34_Chr02_3008282-FSP34_Chr02_3008360	1/1:NA:92:0,24:+-:DEL:FSP34_Chr02_3008282-FSP34_Chr02_3008360	1/1:NA:92:0,11:+-:DEL:FSP34_Chr02_3008282-FSP34_Chr02_3008360	1/1:NA:92:0,23:+-:DEL:FSP34_Chr02_3008282-FSP34_Chr02_3008360	1/1:NA:92:0,42:+-:DEL:FSP34_Chr02_3008282-FSP34_Chr02_3008360
FSP34_Chr02	3013884	TRA00428SUR	N	]FSP34_Chr06:2815864]N	.	PASS	SUPP=1;SUPP_VEC=000001;AVGLEN=100000;SVTYPE=BND;SVMETHOD=SURVIVORv2;CHR2=FSP34_Chr06;END=2815864;CIPOS=0,0;CIEND=0,0;STRANDS=-+	GT:PSV:LN:DR:ST:TY:CO	0/0:NA:100000:25,0:-+:TRA:FSP34_Chr02_3013884-FSP34_Chr06_2815864	0/0:NA:100000:25,0:-+:TRA:FSP34_Chr02_3013884-FSP34_Chr06_2815864	0/0:NA:100000:13,0:-+:TRA:FSP34_Chr02_3013884-FSP34_Chr06_2815864	0/0:NA:100000:6,0:-+:TRA:FSP34_Chr02_3013884-FSP34_Chr06_2815864	0/0:NA:100000:31,0:-+:TRA:FSP34_Chr02_3013884-FSP34_Chr06_2815864	0/1:NA:100000:16,12:-+:TRA:FSP34_Chr02_3013884-FSP34_Chr06_2815864
FSP34_Chr02	3044028	INS00429SUR	N	<INS>	.	PASS	SUPP=6;SUPP_VEC=111111;AVGLEN=228;SVTYPE=INS;SVMETHOD=SURVIVORv2;CHR2=FSP34_Chr02;END=3044204;CIPOS=0,0;CIEND=0,0;STRANDS=+-	GT:PSV:LN:DR:ST:TY:CO	1/1:NA:228:0,28:+-:INS:FSP34_Chr02_3044028-FSP34_Chr02_3044204	1/1:NA:228:3,16:+-:INS:FSP34_Chr02_3044028-FSP34_Chr02_3044204	1/1:NA:228:1,33:+-:INS:FSP34_Chr02_3044028-FSP34_Chr02_3044204	1/1:NA:228:0,11:+-:INS:FSP34_Chr02_3044028-FSP34_Chr02_3044204	0/1:NA:228:8,28:+-:INS:FSP34_Chr02_3044028-FSP34_Chr02_3044204	1/1:NA:228:2,24:+-:INS:FSP34_Chr02_3044028-FSP34_Chr02_3044204
FSP34_Chr02	3072104	TRA00430SUR	N	N[FSP34_Chr05:1771992[	.	PASS	SUPP=1;SUPP_VEC=001000;AVGLEN=100000;SVTYPE=BND;SVMETHOD=SURVIVORv2;CHR2=FSP34_Chr05;END=1771992;CIPOS=0,0;CIEND=0,0;STRANDS=++	GT:PSV:LN:DR:ST:TY:CO	0/0:NA:100000:8,0:++:TRA:FSP34_Chr02_3072104-FSP34_Chr05_1771992	0/0:NA:100000:15,0:++:TRA:FSP34_Chr02_3072104-FSP34_Chr05_1771992	0/1:NA:100000:13,10:++:TRA:FSP34_Chr02_3072104-FSP34_Chr05_1771992	0/0:NA:100000:5,0:++:TRA:FSP34_Chr02_3072104-FSP34_Chr05_1771992	0/0:NA:100000:19,0:++:TRA:FSP34_Chr02_3072104-FSP34_Chr05_1771992	0/0:NA:100000:10,0:++:TRA:FSP34_Chr02_3072104-FSP34_Chr05_1771992
FSP34_Chr02	3076040	DEL00431SUR	N	<DEL>	.	PASS	SUPP=3;SUPP_VEC=010101;AVGLEN=69;SVTYPE=DEL;SVMETHOD=SURVIVORv2;CHR2=FSP34_Chr02;END=3076110;CIPOS=0,0;CIEND=0,0;STRANDS=+-	GT:PSV:LN:DR:ST:TY:CO	0/0:NA:69:0,0:+-:DEL:FSP34_Chr02_3076040-FSP34_Chr02_3076110	1/1:NA:69:0,32:+-:DEL:FSP34_Chr02_3076040-FSP34_Chr02_3076110	0/0:NA:69:0,0:+-:DEL:FSP34_Chr02_3076040-FSP34_Chr02_3076110	1/1:NA:69:0,5:+-:DEL:FSP34_Chr02_3076040-FSP34_Chr02_3076110	0/0:NA:69:0,0:+-:DEL:FSP34_Chr02_3076040-FSP34_Chr02_3076110	1/1:NA:69:0,15:+-:DEL:FSP34_Chr02_3076040-FSP34_Chr02_3076110
FSP34_Chr02	3117321	DEL00432SUR	N	<DEL>	.	PASS	SUPP=6;SUPP_VEC=111111;AVGLEN=7495;SVTYPE=DEL;SVMETHOD=SURVIVORv2;CHR2=FSP34_Chr02;END=3124826;CIPOS=0,0;CIEND=0,0;STRANDS=+-	GT:PSV:LN:DR:ST:TY:CO	1/1:NA:7495:0,21:+-:DEL:FSP34_Chr02_3117321-FSP34_Chr02_3124826	1/1:NA:7495:0,28:+-:DEL:FSP34_Chr02_3117321-FSP34_Chr02_3124826	1/1:NA:7495:0,43:+-:DEL:FSP34_Chr02_3117321-FSP34_Chr02_3124826	1/1:NA:7495:0,15:+-:DEL:FSP34_Chr02_3117321-FSP34_Chr02_3124826	1/1:NA:7495:0,14:+-:DEL:FSP34_Chr02_3117321-FSP34_Chr02_3124826	1/1:NA:7495:0,31:+-:DEL:FSP34_Chr02_3117321-FSP34_Chr02_3124826
FSP34_Chr02	3130442	INS00433SUR	N	<INS>	.	PASS	SUPP=1;SUPP_VEC=100000;AVGLEN=60;SVTYPE=INS;SVMETHOD=SURVIVORv2;CHR2=FSP34_Chr02;END=3130502;CIPOS=0,0;CIEND=0,0;STRANDS=+-	GT:PSV:LN:DR:ST:TY:CO	1/1:NA:60:0,20:+-:INS:FSP34_Chr02_3130442-FSP34_Chr02_3130502	0/0:NA:60:25,0:+-:INS:FSP34_Chr02_3130442-FSP34_Chr02_3130502	0/0:NA:60:16,0:+-:INS:FSP34_Chr02_3130442-FSP34_Chr02_3130502	0/0:NA:60:7,0:+-:INS:FSP34_Chr02_3130442-FSP34_Chr02_3130502	0/0:NA:60:18,0:+-:INS:FSP34_Chr02_3130442-FSP34_Chr02_3130502	0/0:NA:60:25,0:+-:INS:FSP34_Chr02_3130442-FSP34_Chr02_3130502
FSP34_Chr02	3166177	INV00434SUR	N	<INV>	.	PASS	SUPP=4;SUPP_VEC=100111;AVGLEN=1.85411e+06;SVTYPE=INV;SVMETHOD=SURVIVORv2;CHR2=FSP34_Chr02;END=5020287;CIPOS=0,0;CIEND=0,0;STRANDS=--	GT:PSV:LN:DR:ST:TY:CO	0/1:NA:1854110:28,14:--:INV:FSP34_Chr02_3166177-FSP34_Chr02_5020287	0/0:NA:1854110:71,0:--:INV:FSP34_Chr02_3166177-FSP34_Chr02_5020287	0/0:NA:1854110:36,0:--:INV:FSP34_Chr02_3166177-FSP34_Chr02_5020287	0/1:NA:1854110:8,7:--:INV:FSP34_Chr02_3166177-FSP34_Chr02_5020287	0/1:NA:1854110:18,13:--:INV:FSP34_Chr02_3166177-FSP34_Chr02_5020287	0/1:NA:1854110:55,26:--:INV:FSP34_Chr02_3166177-FSP34_Chr02_5020287
FSP34_Chr02	3258505	INS00435SUR	N	<INS>	.	PASS	SUPP=6;SUPP_VEC=111111;AVGLEN=35;SVTYPE=INS;SVMETHOD=SURVIVORv2;CHR2=FSP34_Chr02;END=3258540;CIPOS=0,0;CIEND=0,0;STRANDS=+-	GT:PSV:LN:DR:ST:TY:CO	1/1:NA:35:0,31:+-:INS:FSP34_Chr02_3258505-FSP34_Chr02_3258540	1/1:NA:35:1,28:+-:INS:FSP34_Chr02_3258505-FSP34_Chr02_3258540	1/1:NA:35:0,34:+-:INS:FSP34_Chr02_3258505-FSP34_Chr02_3258540	1/1:NA:35:0,13:+-:INS:FSP34_Chr02_3258505-FSP34_Chr02_3258540	1/1:NA:35:0,25:+-:INS:FSP34_Chr02_3258505-FSP34_Chr02_3258540	1/1:NA:35:1,62:+-:INS:FSP34_Chr02_3258505-FSP34_Chr02_3258540
FSP34_Chr02	3263161	INS00436SUR	N	<INS>	.	PASS	SUPP=1;SUPP_VEC=100000;AVGLEN=292;SVTYPE=INS;SVMETHOD=SURVIVORv2;CHR2=FSP34_Chr02;END=3263453;CIPOS=0,0;CIEND=0,0;STRANDS=+-	GT:PSV:LN:DR:ST:TY:CO	1/1:NA:292:0,30:+-:INS:FSP34_Chr02_3263161-FSP34_Chr02_3263453	0/0:NA:292:23,0:+-:INS:FSP34_Chr02_3263161-FSP34_Chr02_3263453	0/0:NA:292:16,0:+-:INS:FSP34_Chr02_3263161-FSP34_Chr02_3263453	0/0:NA:292:3,0:+-:INS:FSP34_Chr02_3263161-FSP34_Chr02_3263453	0/0:NA:292:27,0:+-:INS:FSP34_Chr02_3263161-FSP34_Chr02_3263453	0/0:NA:292:33,0:+-:INS:FSP34_Chr02_3263161-FSP34_Chr02_3263453
FSP34_Chr02	3356484	DEL00437SUR	N	<DEL>	.	PASS	SUPP=6;SUPP_VEC=111111;AVGLEN=229;SVTYPE=DEL;SVMETHOD=SURVIVORv2;CHR2=FSP34_Chr02;END=3356721;CIPOS=0,0;CIEND=0,0;STRANDS=+-	GT:PSV:LN:DR:ST:TY:CO	1/1:NA:229:0,42:+-:DEL:FSP34_Chr02_3356484-FSP34_Chr02_3356721	1/1:NA:229:0,24:+-:DEL:FSP34_Chr02_3356484-FSP34_Chr02_3356721	1/1:NA:229:1,32:+-:DEL:FSP34_Chr02_3356484-FSP34_Chr02_3356721	1/1:NA:229:0,16:+-:DEL:FSP34_Chr02_3356484-FSP34_Chr02_3356721	1/1:NA:229:0,21:+-:DEL:FSP34_Chr02_3356484-FSP34_Chr02_3356721	1/1:NA:229:0,36:+-:DEL:FSP34_Chr02_3356484-FSP34_Chr02_3356721
FSP34_Chr02	3358306	DEL00438SUR	N	<DEL>	.	PASS	SUPP=1;SUPP_VEC=010000;AVGLEN=45;SVTYPE=DEL;SVMETHOD=SURVIVORv2;CHR2=FSP34_Chr02;END=3358351;CIPOS=0,0;CIEND=0,0;STRANDS=+-	GT:PSV:LN:DR:ST:TY:CO	0/0:NA:45:0,0:+-:DEL:FSP34_Chr02_3358306-FSP34_Chr02_3358351	1/1:NA:45:1,25:+-:DEL:FSP34_Chr02_3358306-FSP34_Chr02_3358351	0/0:NA:45:4,0:+-:DEL:FSP34_Chr02_3358306-FSP34_Chr02_3358351	0/0:NA:45:0,0:+-:DEL:FSP34_Chr02_3358306-FSP34_Chr02_3358351	0/0:NA:45:4,0:+-:DEL:FSP34_Chr02_3358306-FSP34_Chr02_3358351	0/0:NA:45:2,0:+-:DEL:FSP34_Chr02_3358306-FSP34_Chr02_3358351
FSP34_Chr02	3358345	INS00439SUR	N	<INS>	.	PASS	SUPP=4;SUPP_VEC=100111;AVGLEN=147;SVTYPE=INS;SVMETHOD=SURVIVORv2;CHR2=FSP34_Chr02;END=3358525;CIPOS=0,0;CIEND=0,0;STRANDS=+-	GT:PSV:LN:DR:ST:TY:CO	1/1:NA:147:0,33:+-:INS:FSP34_Chr02_3358345-FSP34_Chr02_3358525	0/0:NA:147:0,0:+-:INS:FSP34_Chr02_3358345-FSP34_Chr02_3358525	0/0:NA:147:0,0:+-:INS:FSP34_Chr02_3358345-FSP34_Chr02_3358525	0/1:NA:147:2,7:+-:INS:FSP34_Chr02_3358345-FSP34_Chr02_3358525	1/1:NA:147:0,21:+-:INS:FSP34_Chr02_3358345-FSP34_Chr02_3358525	1/1:NA:147:0,29:+-:INS:FSP34_Chr02_3358345-FSP34_Chr02_3358525
FSP34_Chr02	3396883	DEL00440SUR	N	<DEL>	.	PASS	SUPP=3;SUPP_VEC=100011;AVGLEN=3370;SVTYPE=DEL;SVMETHOD=SURVIVORv2;CHR2=FSP34_Chr02;END=3400253;CIPOS=0,0;CIEND=0,0;STRANDS=+-	GT:PSV:LN:DR:ST:TY:CO	1/1:NA:3370:0,42:+-:DEL:FSP34_Chr02_3396883-FSP34_Chr02_3400253	0/0:NA:3370:24,0:+-:DEL:FSP34_Chr02_3396883-FSP34_Chr02_3400253	0/0:NA:3370:44,0:+-:DEL:FSP34_Chr02_3396883-FSP34_Chr02_3400253	0/0:NA:3370:10,0:+-:DEL:FSP34_Chr02_3396883-FSP34_Chr02_3400253	1/1:NA:3370:0,21:+-:DEL:FSP34_Chr02_3396883-FSP34_Chr02_3400253	1/1:NA:3370:0,36:+-:DEL:FSP34_Chr02_3396883-FSP34_Chr02_3400253
FSP34_Chr02	3428275	DEL00441SUR	N	<DEL>	.	PASS	SUPP=3;SUPP_VEC=100011;AVGLEN=87;SVTYPE=DEL;SVMETHOD=SURVIVORv2;CHR2=FSP34_Chr02;END=3428362;CIPOS=0,0;CIEND=0,0;STRANDS=+-	GT:PSV:LN:DR:ST:TY:CO	1/1:NA:87:0,52:+-:DEL:FSP34_Chr02_3428275-FSP34_Chr02_3428362	0/0:NA:87:32,0:+-:DEL:FSP34_Chr02_3428275-FSP34_Chr02_3428362	0/0:NA:87:20,0:+-:DEL:FSP34_Chr02_3428275-FSP34_Chr02_3428362	0/0:NA:87:6,0:+-:DEL:FSP34_Chr02_3428275-FSP34_Chr02_3428362	1/1:NA:87:0,16:+-:DEL:FSP34_Chr02_3428275-FSP34_Chr02_3428362	1/1:NA:87:1,29:+-:DEL:FSP34_Chr02_3428275-FSP34_Chr02_3428362
FSP34_Chr02	3481532	INS00442SUR	N	<INS>	.	PASS	SUPP=6;SUPP_VEC=111111;AVGLEN=465;SVTYPE=INS;SVMETHOD=SURVIVORv2;CHR2=FSP34_Chr02;END=3481987;CIPOS=0,0;CIEND=0,0;STRANDS=+-	GT:PSV:LN:DR:ST:TY:CO	1/1:NA:465:0,29:+-:INS:FSP34_Chr02_3481532-FSP34_Chr02_3481987	1/1:NA:465:1,16:+-:INS:FSP34_Chr02_3481532-FSP34_Chr02_3481987	1/1:NA:465:0,28:+-:INS:FSP34_Chr02_3481532-FSP34_Chr02_3481987	1/1:NA:465:1,12:+-:INS:FSP34_Chr02_3481532-FSP34_Chr02_3481987	1/1:NA:465:0,14:+-:INS:FSP34_Chr02_3481532-FSP34_Chr02_3481987	1/1:NA:465:1,18:+-:INS:FSP34_Chr02_3481532-FSP34_Chr02_3481987
FSP34_Chr02	3485881	DEL00443SUR	N	<DEL>	.	PASS	SUPP=5;SUPP_VEC=101111;AVGLEN=100;SVTYPE=DEL;SVMETHOD=SURVIVORv2;CHR2=FSP34_Chr02;END=3485995;CIPOS=0,0;CIEND=0,0;STRANDS=+-	GT:PSV:LN:DR:ST:TY:CO	1/1:NA:100:0,35:+-:DEL:FSP34_Chr02_3485881-FSP34_Chr02_3485995	0/0:NA:100:0,0:+-:DEL:FSP34_Chr02_3485881-FSP34_Chr02_3485995	1/1:NA:100:0,28:+-:DEL:FSP34_Chr02_3485881-FSP34_Chr02_3485995	1/1:NA:100:0,8:+-:DEL:FSP34_Chr02_3485881-FSP34_Chr02_3485995	1/1:NA:100:0,19:+-:DEL:FSP34_Chr02_3485881-FSP34_Chr02_3485995	1/1:NA:100:0,17:+-:DEL:FSP34_Chr02_3485881-FSP34_Chr02_3485995
FSP34_Chr02	3487673	DEL00444SUR	N	<DEL>	.	PASS	SUPP=6;SUPP_VEC=111111;AVGLEN=77;SVTYPE=DEL;SVMETHOD=SURVIVORv2;CHR2=FSP34_Chr02;END=3487753;CIPOS=0,0;CIEND=0,0;STRANDS=+-	GT:PSV:LN:DR:ST:TY:CO	1/1:NA:77:2,34:+-:DEL:FSP34_Chr02_3487673-FSP34_Chr02_3487753	1/1:NA:77:0,16:+-:DEL:FSP34_Chr02_3487673-FSP34_Chr02_3487753	1/1:NA:77:0,29:+-:DEL:FSP34_Chr02_3487673-FSP34_Chr02_3487753	1/1:NA:77:0,8:+-:DEL:FSP34_Chr02_3487673-FSP34_Chr02_3487753	1/1:NA:77:0,19:+-:DEL:FSP34_Chr02_3487673-FSP34_Chr02_3487753	1/1:NA:77:1,23:+-:DEL:FSP34_Chr02_3487673-FSP34_Chr02_3487753
FSP34_Chr02	3509661	TRA00445SUR	N	]FSP34_Chr10:1623201]N	.	PASS	SUPP=1;SUPP_VEC=100000;AVGLEN=100000;SVTYPE=BND;SVMETHOD=SURVIVORv2;CHR2=FSP34_Chr10;END=1623201;CIPOS=0,0;CIEND=0,0;STRANDS=-+	GT:PSV:LN:DR:ST:TY:CO	0/1:NA:100000:34,21:-+:TRA:FSP34_Chr02_3509661-FSP34_Chr10_1623201	0/0:NA:100000:27,0:-+:TRA:FSP34_Chr02_3509661-FSP34_Chr10_1623201	0/0:NA:100000:26,0:-+:TRA:FSP34_Chr02_3509661-FSP34_Chr10_1623201	0/0:NA:100000:8,0:-+:TRA:FSP34_Chr02_3509661-FSP34_Chr10_1623201	0/0:NA:100000:36,0:-+:TRA:FSP34_Chr02_3509661-FSP34_Chr10_1623201	0/0:NA:100000:34,0:-+:TRA:FSP34_Chr02_3509661-FSP34_Chr10_1623201
FSP34_Chr02	3620483	INS00446SUR	N	<INS>	.	PASS	SUPP=2;SUPP_VEC=100100;AVGLEN=93;SVTYPE=INS;SVMETHOD=SURVIVORv2;CHR2=FSP34_Chr02;END=3620575;CIPOS=0,0;CIEND=0,0;STRANDS=+-	GT:PSV:LN:DR:ST:TY:CO	1/1:NA:93:0,12:+-:INS:FSP34_Chr02_3620483-FSP34_Chr02_3620575	0/0:NA:93:20,0:+-:INS:FSP34_Chr02_3620483-FSP34_Chr02_3620575	0/0:NA:93:19,0:+-:INS:FSP34_Chr02_3620483-FSP34_Chr02_3620575	1/1:NA:93:0,12:+-:INS:FSP34_Chr02_3620483-FSP34_Chr02_3620575	0/0:NA:93:9,0:+-:INS:FSP34_Chr02_3620483-FSP34_Chr02_3620575	0/0:NA:93:19,0:+-:INS:FSP34_Chr02_3620483-FSP34_Chr02_3620575
FSP34_Chr02	3624616	INS00447SUR	N	<INS>	.	PASS	SUPP=6;SUPP_VEC=111111;AVGLEN=59;SVTYPE=INS;SVMETHOD=SURVIVORv2;CHR2=FSP34_Chr02;END=3624676;CIPOS=0,0;CIEND=0,0;STRANDS=+-	GT:PSV:LN:DR:ST:TY:CO	1/1:NA:59:0,8:+-:INS:FSP34_Chr02_3624616-FSP34_Chr02_3624676	1/1:NA:59:0,17:+-:INS:FSP34_Chr02_3624616-FSP34_Chr02_3624676	1/1:NA:59:0,19:+-:INS:FSP34_Chr02_3624616-FSP34_Chr02_3624676	1/1:NA:59:0,8:+-:INS:FSP34_Chr02_3624616-FSP34_Chr02_3624676	1/1:NA:59:0,6:+-:INS:FSP34_Chr02_3624616-FSP34_Chr02_3624676	1/1:NA:59:0,18:+-:INS:FSP34_Chr02_3624616-FSP34_Chr02_3624676
FSP34_Chr02	3639289	INS00448SUR	N	<INS>	.	PASS	SUPP=5;SUPP_VEC=111011;AVGLEN=67;SVTYPE=INS;SVMETHOD=SURVIVORv2;CHR2=FSP34_Chr02;END=3639356;CIPOS=0,0;CIEND=0,0;STRANDS=+-	GT:PSV:LN:DR:ST:TY:CO	1/1:NA:67:0,11:+-:INS:FSP34_Chr02_3639289-FSP34_Chr02_3639356	1/1:NA:67:0,31:+-:INS:FSP34_Chr02_3639289-FSP34_Chr02_3639356	1/1:NA:67:0,42:+-:INS:FSP34_Chr02_3639289-FSP34_Chr02_3639356	0/0:NA:67:0,0:+-:INS:FSP34_Chr02_3639289-FSP34_Chr02_3639356	1/1:NA:67:0,2:+-:INS:FSP34_Chr02_3639289-FSP34_Chr02_3639356	1/1:NA:67:0,23:+-:INS:FSP34_Chr02_3639289-FSP34_Chr02_3639356
FSP34_Chr02	3644626	DEL00449SUR	N	<DEL>	.	PASS	SUPP=2;SUPP_VEC=000011;AVGLEN=48;SVTYPE=DEL;SVMETHOD=SURVIVORv2;CHR2=FSP34_Chr02;END=3644674;CIPOS=0,0;CIEND=0,0;STRANDS=+-	GT:PSV:LN:DR:ST:TY:CO	0/0:NA:48:7,0:+-:DEL:FSP34_Chr02_3644626-FSP34_Chr02_3644674	0/0:NA:48:12,0:+-:DEL:FSP34_Chr02_3644626-FSP34_Chr02_3644674	0/0:NA:48:16,0:+-:DEL:FSP34_Chr02_3644626-FSP34_Chr02_3644674	0/0:NA:48:14,0:+-:DEL:FSP34_Chr02_3644626-FSP34_Chr02_3644674	1/1:NA:48:0,18:+-:DEL:FSP34_Chr02_3644626-FSP34_Chr02_3644674	1/1:NA:48:0,22:+-:DEL:FSP34_Chr02_3644626-FSP34_Chr02_3644674
FSP34_Chr02	3669513	DEL00450SUR	N	<DEL>	.	PASS	SUPP=6;SUPP_VEC=111111;AVGLEN=787;SVTYPE=DEL;SVMETHOD=SURVIVORv2;CHR2=FSP34_Chr02;END=3670300;CIPOS=0,0;CIEND=0,0;STRANDS=+-	GT:PSV:LN:DR:ST:TY:CO	1/1:NA:787:0,35:+-:DEL:FSP34_Chr02_3669513-FSP34_Chr02_3670300	1/1:NA:787:0,17:+-:DEL:FSP34_Chr02_3669513-FSP34_Chr02_3670300	1/1:NA:787:0,34:+-:DEL:FSP34_Chr02_3669513-FSP34_Chr02_3670300	1/1:NA:787:0,18:+-:DEL:FSP34_Chr02_3669513-FSP34_Chr02_3670300	1/1:NA:787:0,21:+-:DEL:FSP34_Chr02_3669513-FSP34_Chr02_3670300	1/1:NA:787:0,26:+-:DEL:FSP34_Chr02_3669513-FSP34_Chr02_3670300
FSP34_Chr02	3731789	TRA00451SUR	N	N[FSP34_Chr03:222352[	.	PASS	SUPP=2;SUPP_VEC=011000;AVGLEN=100000;SVTYPE=BND;SVMETHOD=SURVIVORv2;CHR2=FSP34_Chr03;END=222352;CIPOS=0,0;CIEND=0,0;STRANDS=+-	GT:PSV:LN:DR:ST:TY:CO	0/0:NA:100000:41,0:+-:TRA:FSP34_Chr02_3731789-FSP34_Chr03_222352	1/1:NA:100000:0,23:+-:TRA:FSP34_Chr02_3731789-FSP34_Chr03_222352	1/1:NA:100000:0,29:+-:TRA:FSP34_Chr02_3731789-FSP34_Chr03_222352	0/0:NA:100000:7,0:+-:TRA:FSP34_Chr02_3731789-FSP34_Chr03_222352	0/0:NA:100000:19,0:+-:TRA:FSP34_Chr02_3731789-FSP34_Chr03_222352	0/0:NA:100000:42,0:+-:TRA:FSP34_Chr02_3731789-FSP34_Chr03_222352
FSP34_Chr02	3731789	TRA00452SUR	N	N[FSP34_Chr09:1479182[	.	PASS	SUPP=2;SUPP_VEC=011000;AVGLEN=100000;SVTYPE=BND;SVMETHOD=SURVIVORv2;CHR2=FSP34_Chr09;END=1479182;CIPOS=0,0;CIEND=0,0;STRANDS=+-	GT:PSV:LN:DR:ST:TY:CO	0/0:NA:100000:41,0:+-:TRA:FSP34_Chr02_3731789-FSP34_Chr09_1479182	1/1:NA:100000:0,6:+-:TRA:FSP34_Chr02_3731789-FSP34_Chr09_1479182	1/1:NA:100000:0,16:+-:TRA:FSP34_Chr02_3731789-FSP34_Chr09_1479182	0/0:NA:100000:7,0:+-:TRA:FSP34_Chr02_3731789-FSP34_Chr09_1479182	0/0:NA:100000:19,0:+-:TRA:FSP34_Chr02_3731789-FSP34_Chr09_1479182	0/0:NA:100000:42,0:+-:TRA:FSP34_Chr02_3731789-FSP34_Chr09_1479182
FSP34_Chr02	3749482	DEL00453SUR	N	<DEL>	.	PASS	SUPP=6;SUPP_VEC=111111;AVGLEN=57;SVTYPE=DEL;SVMETHOD=SURVIVORv2;CHR2=FSP34_Chr02;END=3749527;CIPOS=0,0;CIEND=0,0;STRANDS=+-	GT:PSV:LN:DR:ST:TY:CO	1/1:NA:57:1,27:+-:DEL:FSP34_Chr02_3749482-FSP34_Chr02_3749527	1/1:NA:57:0,20:+-:DEL:FSP34_Chr02_3749482-FSP34_Chr02_3749527	1/1:NA:57:0,31:+-:DEL:FSP34_Chr02_3749482-FSP34_Chr02_3749527	1/1:NA:57:0,7:+-:DEL:FSP34_Chr02_3749482-FSP34_Chr02_3749527	1/1:NA:57:0,25:+-:DEL:FSP34_Chr02_3749482-FSP34_Chr02_3749527	1/1:NA:57:0,26:+-:DEL:FSP34_Chr02_3749482-FSP34_Chr02_3749527
FSP34_Chr02	3849477	DEL00454SUR	N	<DEL>	.	PASS	SUPP=3;SUPP_VEC=000111;AVGLEN=39;SVTYPE=DEL;SVMETHOD=SURVIVORv2;CHR2=FSP34_Chr02;END=3849516;CIPOS=0,0;CIEND=0,0;STRANDS=+-	GT:PSV:LN:DR:ST:TY:CO	0/0:NA:39:36,0:+-:DEL:FSP34_Chr02_3849477-FSP34_Chr02_3849516	0/0:NA:39:23,0:+-:DEL:FSP34_Chr02_3849477-FSP34_Chr02_3849516	0/0:NA:39:30,0:+-:DEL:FSP34_Chr02_3849477-FSP34_Chr02_3849516	1/1:NA:39:0,12:+-:DEL:FSP34_Chr02_3849477-FSP34_Chr02_3849516	1/1:NA:39:0,17:+-:DEL:FSP34_Chr02_3849477-FSP34_Chr02_3849516	1/1:NA:39:0,32:+-:DEL:FSP34_Chr02_3849477-FSP34_Chr02_3849516
FSP34_Chr02	3857876	TRA00455SUR	N	N[FSP34_Chr08:1406367[	.	PASS	SUPP=1;SUPP_VEC=000001;AVGLEN=100000;SVTYPE=BND;SVMETHOD=SURVIVORv2;CHR2=FSP34_Chr08;END=1406367;CIPOS=0,0;CIEND=0,0;STRANDS=++	GT:PSV:LN:DR:ST:TY:CO	0/0:NA:100000:28,0:++:TRA:FSP34_Chr02_3857876-FSP34_Chr08_1406367	0/0:NA:100000:39,0:++:TRA:FSP34_Chr02_3857876-FSP34_Chr08_1406367	0/0:NA:100000:24,0:++:TRA:FSP34_Chr02_3857876-FSP34_Chr08_1406367	0/0:NA:100000:5,0:++:TRA:FSP34_Chr02_3857876-FSP34_Chr08_1406367	0/0:NA:100000:30,0:++:TRA:FSP34_Chr02_3857876-FSP34_Chr08_1406367	0/1:NA:100000:41,19:++:TRA:FSP34_Chr02_3857876-FSP34_Chr08_1406367
FSP34_Chr02	3867076	DEL00456SUR	N	<DEL>	.	PASS	SUPP=6;SUPP_VEC=111111;AVGLEN=210;SVTYPE=DEL;SVMETHOD=SURVIVORv2;CHR2=FSP34_Chr02;END=3867321;CIPOS=0,0;CIEND=0,0;STRANDS=+-	GT:PSV:LN:DR:ST:TY:CO	1/1:NA:210:4,21:+-:DEL:FSP34_Chr02_3867076-FSP34_Chr02_3867321	1/1:NA:210:0,29:+-:DEL:FSP34_Chr02_3867076-FSP34_Chr02_3867321	1/1:NA:210:0,42:+-:DEL:FSP34_Chr02_3867076-FSP34_Chr02_3867321	1/1:NA:210:0,13:+-:DEL:FSP34_Chr02_3867076-FSP34_Chr02_3867321	1/1:NA:210:0,26:+-:DEL:FSP34_Chr02_3867076-FSP34_Chr02_3867321	1/1:NA:210:0,30:+-:DEL:FSP34_Chr02_3867076-FSP34_Chr02_3867321
FSP34_Chr02	3928312	DEL00457SUR	N	<DEL>	.	PASS	SUPP=2;SUPP_VEC=011000;AVGLEN=165;SVTYPE=DEL;SVMETHOD=SURVIVORv2;CHR2=FSP34_Chr02;END=3928477;CIPOS=0,0;CIEND=0,0;STRANDS=+-	GT:PSV:LN:DR:ST:TY:CO	0/0:NA:165:24,0:+-:DEL:FSP34_Chr02_3928312-FSP34_Chr02_3928477	1/1:NA:165:0,10:+-:DEL:FSP34_Chr02_3928312-FSP34_Chr02_3928477	1/1:NA:165:0,38:+-:DEL:FSP34_Chr02_3928312-FSP34_Chr02_3928477	0/0:NA:165:7,1:+-:DEL:FSP34_Chr02_3928312-FSP34_Chr02_3928477	0/0:NA:165:0,0:+-:DEL:FSP34_Chr02_3928312-FSP34_Chr02_3928477	0/0:NA:165:24,0:+-:DEL:FSP34_Chr02_3928312-FSP34_Chr02_3928477
FSP34_Chr02	3938401	DEL00458SUR	N	<DEL>	.	PASS	SUPP=1;SUPP_VEC=010000;AVGLEN=191;SVTYPE=DEL;SVMETHOD=SURVIVORv2;CHR2=FSP34_Chr02;END=3938592;CIPOS=0,0;CIEND=0,0;STRANDS=+-	GT:PSV:LN:DR:ST:TY:CO	0/0:NA:191:38,0:+-:DEL:FSP34_Chr02_3938401-FSP34_Chr02_3938592	1/1:NA:191:0,26:+-:DEL:FSP34_Chr02_3938401-FSP34_Chr02_3938592	0/0:NA:191:24,0:+-:DEL:FSP34_Chr02_3938401-FSP34_Chr02_3938592	0/0:NA:191:10,0:+-:DEL:FSP34_Chr02_3938401-FSP34_Chr02_3938592	0/0:NA:191:27,0:+-:DEL:FSP34_Chr02_3938401-FSP34_Chr02_3938592	0/0:NA:191:41,0:+-:DEL:FSP34_Chr02_3938401-FSP34_Chr02_3938592
FSP34_Chr02	3963271	INS00459SUR	N	<INS>	.	PASS	SUPP=1;SUPP_VEC=100000;AVGLEN=50;SVTYPE=INS;SVMETHOD=SURVIVORv2;CHR2=FSP34_Chr02;END=3963321;CIPOS=0,0;CIEND=0,0;STRANDS=+-	GT:PSV:LN:DR:ST:TY:CO	1/1:NA:50:0,45:+-:INS:FSP34_Chr02_3963271-FSP34_Chr02_3963321	0/0:NA:50:39,0:+-:INS:FSP34_Chr02_3963271-FSP34_Chr02_3963321	0/0:NA:50:40,0:+-:INS:FSP34_Chr02_3963271-FSP34_Chr02_3963321	0/0:NA:50:11,0:+-:INS:FSP34_Chr02_3963271-FSP34_Chr02_3963321	0/0:NA:50:22,0:+-:INS:FSP34_Chr02_3963271-FSP34_Chr02_3963321	0/0:NA:50:31,0:+-:INS:FSP34_Chr02_3963271-FSP34_Chr02_3963321
FSP34_Chr02	3976292	TRA00460SUR	N	]FSP34_Chr10:1430740]N	.	PASS	SUPP=0;SUPP_VEC=000000;AVGLEN=100000;SVTYPE=BND;SVMETHOD=SURVIVORv2;CHR2=FSP34_Chr10;END=1430740;CIPOS=0,0;CIEND=0,0;STRANDS=-+	GT:PSV:LN:DR:ST:TY:CO	0/0:NA:100000:37,0:-+:TRA:FSP34_Chr02_3976292-FSP34_Chr10_1430740	0/0:NA:100000:34,0:-+:TRA:FSP34_Chr02_3976292-FSP34_Chr10_1430740	0/0:NA:100000:22,0:-+:TRA:FSP34_Chr02_3976292-FSP34_Chr10_1430740	0/0:NA:100000:5,0:-+:TRA:FSP34_Chr02_3976292-FSP34_Chr10_1430740	0/0:NA:100000:28,0:-+:TRA:FSP34_Chr02_3976292-FSP34_Chr10_1430740	0/0:NA:100000:26,0:-+:TRA:FSP34_Chr02_3976292-FSP34_Chr10_1430740
FSP34_Chr02	4007124	INS00461SUR	N	<INS>	.	PASS	SUPP=1;SUPP_VEC=010000;AVGLEN=32;SVTYPE=INS;SVMETHOD=SURVIVORv2;CHR2=FSP34_Chr02;END=4007156;CIPOS=0,0;CIEND=0,0;STRANDS=+-	GT:PSV:LN:DR:ST:TY:CO	0/0:NA:32:16,0:+-:INS:FSP34_Chr02_4007124-FSP34_Chr02_4007156	1/1:NA:32:5,25:+-:INS:FSP34_Chr02_4007124-FSP34_Chr02_4007156	0/0:NA:32:25,0:+-:INS:FSP34_Chr02_4007124-FSP34_Chr02_4007156	0/0:NA:32:6,0:+-:INS:FSP34_Chr02_4007124-FSP34_Chr02_4007156	0/0:NA:32:23,0:+-:INS:FSP34_Chr02_4007124-FSP34_Chr02_4007156	0/0:NA:32:20,0:+-:INS:FSP34_Chr02_4007124-FSP34_Chr02_4007156
FSP34_Chr02	4063388	DEL00462SUR	N	<DEL>	.	PASS	SUPP=1;SUPP_VEC=100000;AVGLEN=139;SVTYPE=DEL;SVMETHOD=SURVIVORv2;CHR2=FSP34_Chr02;END=4063527;CIPOS=0,0;CIEND=0,0;STRANDS=+-	GT:PSV:LN:DR:ST:TY:CO	1/1:NA:139:0,31:+-:DEL:FSP34_Chr02_4063388-FSP34_Chr02_4063527	0/0:NA:139:22,0:+-:DEL:FSP34_Chr02_4063388-FSP34_Chr02_4063527	0/0:NA:139:25,0:+-:DEL:FSP34_Chr02_4063388-FSP34_Chr02_4063527	0/0:NA:139:14,0:+-:DEL:FSP34_Chr02_4063388-FSP34_Chr02_4063527	0/0:NA:139:22,0:+-:DEL:FSP34_Chr02_4063388-FSP34_Chr02_4063527	0/0:NA:139:26,0:+-:DEL:FSP34_Chr02_4063388-FSP34_Chr02_4063527
FSP34_Chr02	4127839	DEL00463SUR	N	<DEL>	.	PASS	SUPP=3;SUPP_VEC=010011;AVGLEN=47;SVTYPE=DEL;SVMETHOD=SURVIVORv2;CHR2=FSP34_Chr02;END=4127886;CIPOS=0,0;CIEND=0,0;STRANDS=+-	GT:PSV:LN:DR:ST:TY:CO	0/0:NA:47:47,0:+-:DEL:FSP34_Chr02_4127839-FSP34_Chr02_4127886	1/1:NA:47:0,32:+-:DEL:FSP34_Chr02_4127839-FSP34_Chr02_4127886	0/0:NA:47:31,0:+-:DEL:FSP34_Chr02_4127839-FSP34_Chr02_4127886	0/0:NA:47:2,0:+-:DEL:FSP34_Chr02_4127839-FSP34_Chr02_4127886	1/1:NA:47:0,33:+-:DEL:FSP34_Chr02_4127839-FSP34_Chr02_4127886	1/1:NA:47:0,34:+-:DEL:FSP34_Chr02_4127839-FSP34_Chr02_4127886
FSP34_Chr02	4128968	DEL00464SUR	N	<DEL>	.	PASS	SUPP=1;SUPP_VEC=000100;AVGLEN=132;SVTYPE=DEL;SVMETHOD=SURVIVORv2;CHR2=FSP34_Chr02;END=4129100;CIPOS=0,0;CIEND=0,0;STRANDS=+-	GT:PSV:LN:DR:ST:TY:CO	0/0:NA:132:0,0:+-:DEL:FSP34_Chr02_4128968-FSP34_Chr02_4129100	0/0:NA:132:0,0:+-:DEL:FSP34_Chr02_4128968-FSP34_Chr02_4129100	0/0:NA:132:0,0:+-:DEL:FSP34_Chr02_4128968-FSP34_Chr02_4129100	1/1:NA:132:1,13:+-:DEL:FSP34_Chr02_4128968-FSP34_Chr02_4129100	0/0:NA:132:0,0:+-:DEL:FSP34_Chr02_4128968-FSP34_Chr02_4129100	0/0:NA:132:0,0:+-:DEL:FSP34_Chr02_4128968-FSP34_Chr02_4129100
FSP34_Chr02	4162611	DEL00465SUR	N	<DEL>	.	PASS	SUPP=5;SUPP_VEC=110111;AVGLEN=94;SVTYPE=DEL;SVMETHOD=SURVIVORv2;CHR2=FSP34_Chr02;END=4162705;CIPOS=0,0;CIEND=0,0;STRANDS=+-	GT:PSV:LN:DR:ST:TY:CO	1/1:NA:94:0,41:+-:DEL:FSP34_Chr02_4162611-FSP34_Chr02_4162705	1/1:NA:94:0,30:+-:DEL:FSP34_Chr02_4162611-FSP34_Chr02_4162705	0/0:NA:94:38,0:+-:DEL:FSP34_Chr02_4162611-FSP34_Chr02_4162705	1/1:NA:94:0,12:+-:DEL:FSP34_Chr02_4162611-FSP34_Chr02_4162705	1/1:NA:94:0,35:+-:DEL:FSP34_Chr02_4162611-FSP34_Chr02_4162705	1/1:NA:94:0,28:+-:DEL:FSP34_Chr02_4162611-FSP34_Chr02_4162705
FSP34_Chr02	4215634	DEL00466SUR	N	<DEL>	.	PASS	SUPP=6;SUPP_VEC=111111;AVGLEN=232;SVTYPE=DEL;SVMETHOD=SURVIVORv2;CHR2=FSP34_Chr02;END=4215866;CIPOS=0,0;CIEND=0,0;STRANDS=+-	GT:PSV:LN:DR:ST:TY:CO	1/1:NA:232:0,33:+-:DEL:FSP34_Chr02_4215634-FSP34_Chr02_4215866	1/1:NA:232:0,23:+-:DEL:FSP34_Chr02_4215634-FSP34_Chr02_4215866	1/1:NA:232:0,35:+-:DEL:FSP34_Chr02_4215634-FSP34_Chr02_4215866	1/1:NA:232:0,7:+-:DEL:FSP34_Chr02_4215634-FSP34_Chr02_4215866	1/1:NA:232:0,24:+-:DEL:FSP34_Chr02_4215634-FSP34_Chr02_4215866	1/1:NA:232:0,32:+-:DEL:FSP34_Chr02_4215634-FSP34_Chr02_4215866
FSP34_Chr02	4248472	DEL00467SUR	N	<DEL>	.	PASS	SUPP=1;SUPP_VEC=001000;AVGLEN=577;SVTYPE=DEL;SVMETHOD=SURVIVORv2;CHR2=FSP34_Chr02;END=4249049;CIPOS=0,0;CIEND=0,0;STRANDS=+-	GT:PSV:LN:DR:ST:TY:CO	0/0:NA:577:36,0:+-:DEL:FSP34_Chr02_4248472-FSP34_Chr02_4249049	0/0:NA:577:20,0:+-:DEL:FSP34_Chr02_4248472-FSP34_Chr02_4249049	1/1:NA:577:0,51:+-:DEL:FSP34_Chr02_4248472-FSP34_Chr02_4249049	0/0:NA:577:5,0:+-:DEL:FSP34_Chr02_4248472-FSP34_Chr02_4249049	0/0:NA:577:17,0:+-:DEL:FSP34_Chr02_4248472-FSP34_Chr02_4249049	0/0:NA:577:54,0:+-:DEL:FSP34_Chr02_4248472-FSP34_Chr02_4249049
FSP34_Chr02	4261779	INV00468SUR	N	<INV>	.	PASS	SUPP=6;SUPP_VEC=111111;AVGLEN=559;SVTYPE=INV;SVMETHOD=SURVIVORv2;CHR2=FSP34_Chr02;END=4262339;CIPOS=0,0;CIEND=0,0;STRANDS=--	GT:PSV:LN:DR:ST:TY:CO	1/1:NA:559:0,39:--:INV:FSP34_Chr02_4261779-FSP34_Chr02_4262339	1/1:NA:559:0,37:--:INV:FSP34_Chr02_4261779-FSP34_Chr02_4262339	1/1:NA:559:0,31:--:INV:FSP34_Chr02_4261779-FSP34_Chr02_4262339	1/1:NA:559:0,11:--:INV:FSP34_Chr02_4261779-FSP34_Chr02_4262339	1/1:NA:559:0,32:--:INV:FSP34_Chr02_4261779-FSP34_Chr02_4262339	1/1:NA:559:0,31:--:INV:FSP34_Chr02_4261779-FSP34_Chr02_4262339
FSP34_Chr02	4277631	DEL00469SUR	N	<DEL>	.	PASS	SUPP=1;SUPP_VEC=010000;AVGLEN=1390;SVTYPE=DEL;SVMETHOD=SURVIVORv2;CHR2=FSP34_Chr02;END=4279021;CIPOS=0,0;CIEND=0,0;STRANDS=+-	GT:PSV:LN:DR:ST:TY:CO	0/0:NA:1390:20,0:+-:DEL:FSP34_Chr02_4277631-FSP34_Chr02_4279021	1/1:NA:1390:0,29:+-:DEL:FSP34_Chr02_4277631-FSP34_Chr02_4279021	0/0:NA:1390:6,0:+-:DEL:FSP34_Chr02_4277631-FSP34_Chr02_4279021	0/0:NA:1390:6,0:+-:DEL:FSP34_Chr02_4277631-FSP34_Chr02_4279021	0/0:NA:1390:27,0:+-:DEL:FSP34_Chr02_4277631-FSP34_Chr02_4279021	0/0:NA:1390:20,0:+-:DEL:FSP34_Chr02_4277631-FSP34_Chr02_4279021
FSP34_Chr02	4284086	DEL00470SUR	N	<DEL>	.	PASS	SUPP=1;SUPP_VEC=001000;AVGLEN=60;SVTYPE=DEL;SVMETHOD=SURVIVORv2;CHR2=FSP34_Chr02;END=4284146;CIPOS=0,0;CIEND=0,0;STRANDS=+-	GT:PSV:LN:DR:ST:TY:CO	0/0:NA:60:8,0:+-:DEL:FSP34_Chr02_4284086-FSP34_Chr02_4284146	0/0:NA:60:24,0:+-:DEL:FSP34_Chr02_4284086-FSP34_Chr02_4284146	1/1:NA:60:0,28:+-:DEL:FSP34_Chr02_4284086-FSP34_Chr02_4284146	0/0:NA:60:4,0:+-:DEL:FSP34_Chr02_4284086-FSP34_Chr02_4284146	0/0:NA:60:23,0:+-:DEL:FSP34_Chr02_4284086-FSP34_Chr02_4284146	0/0:NA:60:24,0:+-:DEL:FSP34_Chr02_4284086-FSP34_Chr02_4284146
FSP34_Chr02	4291040	DEL00471SUR	N	<DEL>	.	PASS	SUPP=2;SUPP_VEC=101000;AVGLEN=108;SVTYPE=DEL;SVMETHOD=SURVIVORv2;CHR2=FSP34_Chr02;END=4291151;CIPOS=0,0;CIEND=0,0;STRANDS=+-	GT:PSV:LN:DR:ST:TY:CO	1/1:NA:108:0,32:+-:DEL:FSP34_Chr02_4291040-FSP34_Chr02_4291151	0/0:NA:108:10,0:+-:DEL:FSP34_Chr02_4291040-FSP34_Chr02_4291151	1/1:NA:108:3,25:+-:DEL:FSP34_Chr02_4291040-FSP34_Chr02_4291151	0/0:NA:108:2,0:+-:DEL:FSP34_Chr02_4291040-FSP34_Chr02_4291151	0/0:NA:108:7,0:+-:DEL:FSP34_Chr02_4291040-FSP34_Chr02_4291151	0/0:NA:108:11,1:+-:DEL:FSP34_Chr02_4291040-FSP34_Chr02_4291151
FSP34_Chr02	4296563	DEL00472SUR	N	<DEL>	.	PASS	SUPP=6;SUPP_VEC=111111;AVGLEN=199;SVTYPE=DEL;SVMETHOD=SURVIVORv2;CHR2=FSP34_Chr02;END=4296762;CIPOS=0,0;CIEND=0,0;STRANDS=+-	GT:PSV:LN:DR:ST:TY:CO	1/1:NA:199:0,38:+-:DEL:FSP34_Chr02_4296563-FSP34_Chr02_4296762	1/1:NA:199:0,10:+-:DEL:FSP34_Chr02_4296563-FSP34_Chr02_4296762	1/1:NA:199:0,24:+-:DEL:FSP34_Chr02_4296563-FSP34_Chr02_4296762	1/1:NA:199:0,8:+-:DEL:FSP34_Chr02_4296563-FSP34_Chr02_4296762	1/1:NA:199:0,7:+-:DEL:FSP34_Chr02_4296563-FSP34_Chr02_4296762	1/1:NA:199:0,26:+-:DEL:FSP34_Chr02_4296563-FSP34_Chr02_4296762
FSP34_Chr02	4312848	DEL00473SUR	N	<DEL>	.	PASS	SUPP=2;SUPP_VEC=101000;AVGLEN=4957;SVTYPE=DEL;SVMETHOD=SURVIVORv2;CHR2=FSP34_Chr02;END=4317817;CIPOS=0,0;CIEND=0,0;STRANDS=+-	GT:PSV:LN:DR:ST:TY:CO	0/1:NA:4957:13,25:+-:DEL:FSP34_Chr02_4312848-FSP34_Chr02_4317817	0/0:NA:4957:7,0:+-:DEL:FSP34_Chr02_4312848-FSP34_Chr02_4317817	0/1:NA:4957:12,15:+-:DEL:FSP34_Chr02_4312848-FSP34_Chr02_4317817	0/0:NA:4957:5,0:+-:DEL:FSP34_Chr02_4312848-FSP34_Chr02_4317817	0/0:NA:4957:18,3:+-:DEL:FSP34_Chr02_4312848-FSP34_Chr02_4317817	0/0:NA:4957:14,1:+-:DEL:FSP34_Chr02_4312848-FSP34_Chr02_4317817
FSP34_Chr02	4315100	DEL00474SUR	N	<DEL>	.	PASS	SUPP=6;SUPP_VEC=111111;AVGLEN=71;SVTYPE=DEL;SVMETHOD=SURVIVORv2;CHR2=FSP34_Chr02;END=4315171;CIPOS=0,0;CIEND=0,0;STRANDS=+-	GT:PSV:LN:DR:ST:TY:CO	1/1:NA:71:0,3:+-:DEL:FSP34_Chr02_4315100-FSP34_Chr02_4315171	1/1:NA:71:0,24:+-:DEL:FSP34_Chr02_4315100-FSP34_Chr02_4315171	1/1:NA:71:0,1:+-:DEL:FSP34_Chr02_4315100-FSP34_Chr02_4315171	1/1:NA:71:0,7:+-:DEL:FSP34_Chr02_4315100-FSP34_Chr02_4315171	1/1:NA:71:1,31:+-:DEL:FSP34_Chr02_4315100-FSP34_Chr02_4315171	1/1:NA:71:0,26:+-:DEL:FSP34_Chr02_4315100-FSP34_Chr02_4315171
FSP34_Chr02	4363835	TRA00475SUR	N	]FSP34_Chr11:1050574]N	.	PASS	SUPP=5;SUPP_VEC=111011;AVGLEN=100000;SVTYPE=BND;SVMETHOD=SURVIVORv2;CHR2=FSP34_Chr11;END=1050574;CIPOS=0,0;CIEND=0,0;STRANDS=--	GT:PSV:LN:DR:ST:TY:CO	1/1:NA:100000:0,10:--:TRA:FSP34_Chr02_4363835-FSP34_Chr11_1050574	1/1:NA:100000:0,5:--:TRA:FSP34_Chr02_4363835-FSP34_Chr11_1050574	1/1:NA:100000:0,25:--:TRA:FSP34_Chr02_4363835-FSP34_Chr11_1050574	0/0:NA:100000:5,0:--:TRA:FSP34_Chr02_4363835-FSP34_Chr11_1050574	1/1:NA:100000:0,6:--:TRA:FSP34_Chr02_4363835-FSP34_Chr11_1050574	1/1:NA:100000:0,6:--:TRA:FSP34_Chr02_4363835-FSP34_Chr11_1050574
FSP34_Chr02	4363854	TRA00476SUR	N	N[FSP34_Chr05:1140856[	.	PASS	SUPP=5;SUPP_VEC=111011;AVGLEN=100000;SVTYPE=BND;SVMETHOD=SURVIVORv2;CHR2=FSP34_Chr05;END=1140856;CIPOS=0,0;CIEND=0,0;STRANDS=++	GT:PSV:LN:DR:ST:TY:CO	1/1:NA:100000:0,7:++:TRA:FSP34_Chr02_4363854-FSP34_Chr05_1140856	1/1:NA:100000:1,6:++:TRA:FSP34_Chr02_4363854-FSP34_Chr05_1140856	0/1:NA:100000:4,8:++:TRA:FSP34_Chr02_4363854-FSP34_Chr05_1140856	0/0:NA:100000:2,0:++:TRA:FSP34_Chr02_4363854-FSP34_Chr05_1140856	1/1:NA:100000:0,9:++:TRA:FSP34_Chr02_4363854-FSP34_Chr05_1140856	1/1:NA:100000:0,22:++:TRA:FSP34_Chr02_4363854-FSP34_Chr05_1140856
FSP34_Chr02	4363854	TRA00477SUR	N	N[FSP34_Chr07:3381885[	.	PASS	SUPP=5;SUPP_VEC=111011;AVGLEN=100000;SVTYPE=BND;SVMETHOD=SURVIVORv2;CHR2=FSP34_Chr07;END=3381885;CIPOS=0,0;CIEND=0,0;STRANDS=++	GT:PSV:LN:DR:ST:TY:CO	1/1:NA:100000:0,1:++:TRA:FSP34_Chr02_4363854-FSP34_Chr07_3381885	1/1:NA:100000:0,4:++:TRA:FSP34_Chr02_4363854-FSP34_Chr07_3381885	1/1:NA:100000:0,13:++:TRA:FSP34_Chr02_4363854-FSP34_Chr07_3381885	0/0:NA:100000:0,0:++:TRA:FSP34_Chr02_4363854-FSP34_Chr07_3381885	1/1:NA:100000:0,2:++:TRA:FSP34_Chr02_4363854-FSP34_Chr07_3381885	1/1:NA:100000:0,9:++:TRA:FSP34_Chr02_4363854-FSP34_Chr07_3381885
FSP34_Chr02	4394354	DEL00478SUR	N	<DEL>	.	PASS	SUPP=2;SUPP_VEC=011000;AVGLEN=2861;SVTYPE=DEL;SVMETHOD=SURVIVORv2;CHR2=FSP34_Chr02;END=4397215;CIPOS=0,0;CIEND=0,0;STRANDS=+-	GT:PSV:LN:DR:ST:TY:CO	0/0:NA:2861:6,0:+-:DEL:FSP34_Chr02_4394354-FSP34_Chr02_4397215	1/1:NA:2861:0,16:+-:DEL:FSP34_Chr02_4394354-FSP34_Chr02_4397215	1/1:NA:2861:0,37:+-:DEL:FSP34_Chr02_4394354-FSP34_Chr02_4397215	0/0:NA:2861:4,0:+-:DEL:FSP34_Chr02_4394354-FSP34_Chr02_4397215	0/0:NA:2861:14,0:+-:DEL:FSP34_Chr02_4394354-FSP34_Chr02_4397215	0/0:NA:2861:24,0:+-:DEL:FSP34_Chr02_4394354-FSP34_Chr02_4397215
FSP34_Chr02	4431002	INS00479SUR	N	<INS>	.	PASS	SUPP=1;SUPP_VEC=100000;AVGLEN=55;SVTYPE=INS;SVMETHOD=SURVIVORv2;CHR2=FSP34_Chr02;END=4431057;CIPOS=0,0;CIEND=0,0;STRANDS=+-	GT:PSV:LN:DR:ST:TY:CO	1/1:NA:55:0,49:+-:INS:FSP34_Chr02_4431002-FSP34_Chr02_4431057	0/0:NA:55:0,0:+-:INS:FSP34_Chr02_4431002-FSP34_Chr02_4431057	0/0:NA:55:0,0:+-:INS:FSP34_Chr02_4431002-FSP34_Chr02_4431057	0/0:NA:55:0,0:+-:INS:FSP34_Chr02_4431002-FSP34_Chr02_4431057	0/0:NA:55:0,0:+-:INS:FSP34_Chr02_4431002-FSP34_Chr02_4431057	0/0:NA:55:0,0:+-:INS:FSP34_Chr02_4431002-FSP34_Chr02_4431057
FSP34_Chr02	4431001	DEL00480SUR	N	<DEL>	.	PASS	SUPP=1;SUPP_VEC=001000;AVGLEN=75;SVTYPE=DEL;SVMETHOD=SURVIVORv2;CHR2=FSP34_Chr02;END=4431076;CIPOS=0,0;CIEND=0,0;STRANDS=+-	GT:PSV:LN:DR:ST:TY:CO	0/0:NA:75:0,0:+-:DEL:FSP34_Chr02_4431001-FSP34_Chr02_4431076	0/0:NA:75:18,0:+-:DEL:FSP34_Chr02_4431001-FSP34_Chr02_4431076	1/1:NA:75:2,43:+-:DEL:FSP34_Chr02_4431001-FSP34_Chr02_4431076	0/0:NA:75:9,0:+-:DEL:FSP34_Chr02_4431001-FSP34_Chr02_4431076	0/0:NA:75:31,0:+-:DEL:FSP34_Chr02_4431001-FSP34_Chr02_4431076	0/0:NA:75:39,0:+-:DEL:FSP34_Chr02_4431001-FSP34_Chr02_4431076
FSP34_Chr02	4466792	DEL00481SUR	N	<DEL>	.	PASS	SUPP=4;SUPP_VEC=010111;AVGLEN=702;SVTYPE=DEL;SVMETHOD=SURVIVORv2;CHR2=FSP34_Chr02;END=4467494;CIPOS=0,0;CIEND=0,0;STRANDS=+-	GT:PSV:LN:DR:ST:TY:CO	0/0:NA:702:13,0:+-:DEL:FSP34_Chr02_4466792-FSP34_Chr02_4467494	1/1:NA:702:0,20:+-:DEL:FSP34_Chr02_4466792-FSP34_Chr02_4467494	0/0:NA:702:8,0:+-:DEL:FSP34_Chr02_4466792-FSP34_Chr02_4467494	1/1:NA:702:0,15:+-:DEL:FSP34_Chr02_4466792-FSP34_Chr02_4467494	1/1:NA:702:0,13:+-:DEL:FSP34_Chr02_4466792-FSP34_Chr02_4467494	1/1:NA:702:1,27:+-:DEL:FSP34_Chr02_4466792-FSP34_Chr02_4467494
FSP34_Chr02	4484762	TRA00482SUR	N	N[FSP34_Chr06:35301[	.	PASS	SUPP=2;SUPP_VEC=000011;AVGLEN=100000;SVTYPE=BND;SVMETHOD=SURVIVORv2;CHR2=FSP34_Chr06;END=35301;CIPOS=0,0;CIEND=0,0;STRANDS=+-	GT:PSV:LN:DR:ST:TY:CO	0/0:NA:100000:0,0:+-:TRA:FSP34_Chr02_4484762-FSP34_Chr06_35301	0/0:NA:100000:0,0:+-:TRA:FSP34_Chr02_4484762-FSP34_Chr06_35301	0/0:NA:100000:0,0:+-:TRA:FSP34_Chr02_4484762-FSP34_Chr06_35301	0/0:NA:100000:0,0:+-:TRA:FSP34_Chr02_4484762-FSP34_Chr06_35301	1/1:NA:100000:0,6:+-:TRA:FSP34_Chr02_4484762-FSP34_Chr06_35301	1/1:NA:100000:0,13:+-:TRA:FSP34_Chr02_4484762-FSP34_Chr06_35301
FSP34_Chr02	4484755	TRA00483SUR	N	N[FSP34_Chr05:596233[	.	PASS	SUPP=1;SUPP_VEC=010000;AVGLEN=100000;SVTYPE=BND;SVMETHOD=SURVIVORv2;CHR2=FSP34_Chr05;END=596233;CIPOS=0,0;CIEND=0,0;STRANDS=+-	GT:PSV:LN:DR:ST:TY:CO	0/0:NA:100000:23,0:+-:TRA:FSP34_Chr02_4484755-FSP34_Chr05_596233	1/1:NA:100000:0,12:+-:TRA:FSP34_Chr02_4484755-FSP34_Chr05_596233	0/0:NA:100000:4,0:+-:TRA:FSP34_Chr02_4484755-FSP34_Chr05_596233	0/0:NA:100000:4,0:+-:TRA:FSP34_Chr02_4484755-FSP34_Chr05_596233	0/0:NA:100000:1,0:+-:TRA:FSP34_Chr02_4484755-FSP34_Chr05_596233	0/0:NA:100000:8,0:+-:TRA:FSP34_Chr02_4484755-FSP34_Chr05_596233
FSP34_Chr02	4499323	TRA00484SUR	N	]FSP34_Chr03:222351]N	.	PASS	SUPP=4;SUPP_VEC=001111;AVGLEN=100000;SVTYPE=BND;SVMETHOD=SURVIVORv2;CHR2=FSP34_Chr03;END=222351;CIPOS=0,0;CIEND=0,0;STRANDS=--	GT:PSV:LN:DR:ST:TY:CO	0/0:NA:100000:0,0:--:TRA:FSP34_Chr02_4499323-FSP34_Chr03_222351	0/0:NA:100000:0,0:--:TRA:FSP34_Chr02_4499323-FSP34_Chr03_222351	1/1:NA:100000:0,13:--:TRA:FSP34_Chr02_4499323-FSP34_Chr03_222351	1/1:NA:100000:0,3:--:TRA:FSP34_Chr02_4499323-FSP34_Chr03_222351	1/1:NA:100000:0,7:--:TRA:FSP34_Chr02_4499323-FSP34_Chr03_222351	1/1:NA:100000:0,10:--:TRA:FSP34_Chr02_4499323-FSP34_Chr03_222351
FSP34_Chr02	4499329	TRA00485SUR	N	N[FSP34_Chr09:1485802[	.	PASS	SUPP=2;SUPP_VEC=011000;AVGLEN=100000;SVTYPE=BND;SVMETHOD=SURVIVORv2;CHR2=FSP34_Chr09;END=1485802;CIPOS=0,0;CIEND=0,0;STRANDS=++	GT:PSV:LN:DR:ST:TY:CO	0/0:NA:100000:0,0:++:TRA:FSP34_Chr02_4499329-FSP34_Chr09_1485802	1/1:NA:100000:0,2:++:TRA:FSP34_Chr02_4499329-FSP34_Chr09_1485802	1/1:NA:100000:0,9:++:TRA:FSP34_Chr02_4499329-FSP34_Chr09_1485802	0/0:NA:100000:0,0:++:TRA:FSP34_Chr02_4499329-FSP34_Chr09_1485802	0/0:NA:100000:0,0:++:TRA:FSP34_Chr02_4499329-FSP34_Chr09_1485802	0/0:NA:100000:0,0:++:TRA:FSP34_Chr02_4499329-FSP34_Chr09_1485802
FSP34_Chr02	4499899	DEL00486SUR	N	<DEL>	.	PASS	SUPP=5;SUPP_VEC=011111;AVGLEN=54;SVTYPE=DEL;SVMETHOD=SURVIVORv2;CHR2=FSP34_Chr02;END=4499953;CIPOS=0,0;CIEND=0,0;STRANDS=+-	GT:PSV:LN:DR:ST:TY:CO	0/0:NA:54:0,0:+-:DEL:FSP34_Chr02_4499899-FSP34_Chr02_4499953	1/1:NA:54:0,10:+-:DEL:FSP34_Chr02_4499899-FSP34_Chr02_4499953	1/1:NA:54:0,8:+-:DEL:FSP34_Chr02_4499899-FSP34_Chr02_4499953	1/1:NA:54:0,6:+-:DEL:FSP34_Chr02_4499899-FSP34_Chr02_4499953	1/1:NA:54:0,4:+-:DEL:FSP34_Chr02_4499899-FSP34_Chr02_4499953	1/1:NA:54:0,6:+-:DEL:FSP34_Chr02_4499899-FSP34_Chr02_4499953
FSP34_Chr02	4511729	INS00487SUR	N	<INS>	.	PASS	SUPP=0;SUPP_VEC=000000;AVGLEN=2146;SVTYPE=INS;SVMETHOD=SURVIVORv2;CHR2=FSP34_Chr02;END=4513867;CIPOS=0,0;CIEND=0,0;STRANDS=+-	GT:PSV:LN:DR:ST:TY:CO	0/0:NA:2146:1,0:+-:INS:FSP34_Chr02_4511729-FSP34_Chr02_4513867	0/0:NA:2146:11,0:+-:INS:FSP34_Chr02_4511729-FSP34_Chr02_4513867	0/0:NA:2146:5,0:+-:INS:FSP34_Chr02_4511729-FSP34_Chr02_4513867	0/0:NA:2146:5,0:+-:INS:FSP34_Chr02_4511729-FSP34_Chr02_4513867	0/0:NA:2146:12,0:+-:INS:FSP34_Chr02_4511729-FSP34_Chr02_4513867	0/0:NA:2146:11,0:+-:INS:FSP34_Chr02_4511729-FSP34_Chr02_4513867
FSP34_Chr02	4511905	INV00488SUR	N	<INV>	.	PASS	SUPP=3;SUPP_VEC=100011;AVGLEN=4685;SVTYPE=INV;SVMETHOD=SURVIVORv2;CHR2=FSP34_Chr02;END=4516591;CIPOS=0,0;CIEND=0,0;STRANDS=--	GT:PSV:LN:DR:ST:TY:CO	1/1:NA:4685:0,52:--:INV:FSP34_Chr02_4511905-FSP34_Chr02_4516591	0/0:NA:4685:0,0:--:INV:FSP34_Chr02_4511905-FSP34_Chr02_4516591	0/0:NA:4685:0,0:--:INV:FSP34_Chr02_4511905-FSP34_Chr02_4516591	0/0:NA:4685:0,0:--:INV:FSP34_Chr02_4511905-FSP34_Chr02_4516591	1/1:NA:4685:0,15:--:INV:FSP34_Chr02_4511905-FSP34_Chr02_4516591	1/1:NA:4685:0,33:--:INV:FSP34_Chr02_4511905-FSP34_Chr02_4516591
FSP34_Chr02	4516503	DEL00489SUR	N	<DEL>	.	PASS	SUPP=3;SUPP_VEC=011100;AVGLEN=124;SVTYPE=DEL;SVMETHOD=SURVIVORv2;CHR2=FSP34_Chr02;END=4516627;CIPOS=0,0;CIEND=0,0;STRANDS=+-	GT:PSV:LN:DR:ST:TY:CO	0/0:NA:124:0,0:+-:DEL:FSP34_Chr02_4516503-FSP34_Chr02_4516627	1/1:NA:124:0,10:+-:DEL:FSP34_Chr02_4516503-FSP34_Chr02_4516627	1/1:NA:124:0,11:+-:DEL:FSP34_Chr02_4516503-FSP34_Chr02_4516627	1/1:NA:124:0,6:+-:DEL:FSP34_Chr02_4516503-FSP34_Chr02_4516627	0/0:NA:124:0,0:+-:DEL:FSP34_Chr02_4516503-FSP34_Chr02_4516627	0/0:NA:124:0,0:+-:DEL:FSP34_Chr02_4516503-FSP34_Chr02_4516627
FSP34_Chr02	4569767	INS00490SUR	N	<INS>	.	PASS	SUPP=2;SUPP_VEC=011000;AVGLEN=228;SVTYPE=INS;SVMETHOD=SURVIVORv2;CHR2=FSP34_Chr02;END=4569996;CIPOS=0,0;CIEND=0,0;STRANDS=+-	GT:PSV:LN:DR:ST:TY:CO	0/0:NA:228:25,0:+-:INS:FSP34_Chr02_4569767-FSP34_Chr02_4569996	1/1:NA:228:0,25:+-:INS:FSP34_Chr02_4569767-FSP34_Chr02_4569996	1/1:NA:228:1,36:+-:INS:FSP34_Chr02_4569767-FSP34_Chr02_4569996	0/0:NA:228:6,0:+-:INS:FSP34_Chr02_4569767-FSP34_Chr02_4569996	0/0:NA:228:39,0:+-:INS:FSP34_Chr02_4569767-FSP34_Chr02_4569996	0/0:NA:228:27,0:+-:INS:FSP34_Chr02_4569767-FSP34_Chr02_4569996
FSP34_Chr02	4573552	TRA00491SUR	N	N[FSP34_Chr10:1704579[	.	PASS	SUPP=0;SUPP_VEC=000000;AVGLEN=100000;SVTYPE=BND;SVMETHOD=SURVIVORv2;CHR2=FSP34_Chr10;END=1704579;CIPOS=0,0;CIEND=0,0;STRANDS=++	GT:PSV:LN:DR:ST:TY:CO	0/0:NA:100000:12,0:++:TRA:FSP34_Chr02_4573552-FSP34_Chr10_1704579	0/0:NA:100000:9,0:++:TRA:FSP34_Chr02_4573552-FSP34_Chr10_1704579	0/0:NA:100000:17,0:++:TRA:FSP34_Chr02_4573552-FSP34_Chr10_1704579	0/0:NA:100000:3,0:++:TRA:FSP34_Chr02_4573552-FSP34_Chr10_1704579	0/0:NA:100000:13,0:++:TRA:FSP34_Chr02_4573552-FSP34_Chr10_1704579	0/0:NA:100000:20,0:++:TRA:FSP34_Chr02_4573552-FSP34_Chr10_1704579
FSP34_Chr02	4608528	TRA00492SUR	N	]FSP34_Chr08:1968401]N	.	PASS	SUPP=0;SUPP_VEC=000000;AVGLEN=100000;SVTYPE=BND;SVMETHOD=SURVIVORv2;CHR2=FSP34_Chr08;END=1968401;CIPOS=0,0;CIEND=0,0;STRANDS=--	GT:PSV:LN:DR:ST:TY:CO	0/0:NA:100000:35,0:--:TRA:FSP34_Chr02_4608528-FSP34_Chr08_1968401	0/0:NA:100000:20,0:--:TRA:FSP34_Chr02_4608528-FSP34_Chr08_1968401	0/0:NA:100000:24,0:--:TRA:FSP34_Chr02_4608528-FSP34_Chr08_1968401	0/0:NA:100000:11,0:--:TRA:FSP34_Chr02_4608528-FSP34_Chr08_1968401	0/0:NA:100000:20,0:--:TRA:FSP34_Chr02_4608528-FSP34_Chr08_1968401	0/0:NA:100000:34,0:--:TRA:FSP34_Chr02_4608528-FSP34_Chr08_1968401
FSP34_Chr02	4628341	DEL00493SUR	N	<DEL>	.	PASS	SUPP=3;SUPP_VEC=001011;AVGLEN=185;SVTYPE=DEL;SVMETHOD=SURVIVORv2;CHR2=FSP34_Chr02;END=4628379;CIPOS=0,0;CIEND=0,0;STRANDS=+-	GT:PSV:LN:DR:ST:TY:CO	0/0:NA:185:25,0:+-:DEL:FSP34_Chr02_4628341-FSP34_Chr02_4628379	0/0:NA:185:24,0:+-:DEL:FSP34_Chr02_4628341-FSP34_Chr02_4628379	1/1:NA:185:0,39:+-:DEL:FSP34_Chr02_4628341-FSP34_Chr02_4628379	0/0:NA:185:1,0:+-:DEL:FSP34_Chr02_4628341-FSP34_Chr02_4628379	1/1:NA:185:1,28:+-:DEL:FSP34_Chr02_4628341-FSP34_Chr02_4628379	1/1:NA:185:5,35:+-:DEL:FSP34_Chr02_4628341-FSP34_Chr02_4628379
FSP34_Chr02	4645871	DEL00494SUR	N	<DEL>	.	PASS	SUPP=1;SUPP_VEC=100000;AVGLEN=45;SVTYPE=DEL;SVMETHOD=SURVIVORv2;CHR2=FSP34_Chr02;END=4645916;CIPOS=0,0;CIEND=0,0;STRANDS=+-	GT:PSV:LN:DR:ST:TY:CO	1/1:NA:45:0,35:+-:DEL:FSP34_Chr02_4645871-FSP34_Chr02_4645916	0/0:NA:45:23,0:+-:DEL:FSP34_Chr02_4645871-FSP34_Chr02_4645916	0/0:NA:45:31,0:+-:DEL:FSP34_Chr02_4645871-FSP34_Chr02_4645916	0/0:NA:45:8,0:+-:DEL:FSP34_Chr02_4645871-FSP34_Chr02_4645916	0/0:NA:45:20,0:+-:DEL:FSP34_Chr02_4645871-FSP34_Chr02_4645916	0/0:NA:45:33,0:+-:DEL:FSP34_Chr02_4645871-FSP34_Chr02_4645916
FSP34_Chr02	4690952	DEL00495SUR	N	<DEL>	.	PASS	SUPP=2;SUPP_VEC=011000;AVGLEN=31;SVTYPE=DEL;SVMETHOD=SURVIVORv2;CHR2=FSP34_Chr02;END=4690983;CIPOS=0,0;CIEND=0,0;STRANDS=+-	GT:PSV:LN:DR:ST:TY:CO	0/0:NA:31:36,0:+-:DEL:FSP34_Chr02_4690952-FSP34_Chr02_4690983	0/1:NA:31:5,18:+-:DEL:FSP34_Chr02_4690952-FSP34_Chr02_4690983	0/1:NA:31:17,14:+-:DEL:FSP34_Chr02_4690952-FSP34_Chr02_4690983	0/0:NA:31:8,0:+-:DEL:FSP34_Chr02_4690952-FSP34_Chr02_4690983	0/0:NA:31:12,0:+-:DEL:FSP34_Chr02_4690952-FSP34_Chr02_4690983	0/0:NA:31:25,0:+-:DEL:FSP34_Chr02_4690952-FSP34_Chr02_4690983
FSP34_Chr02	4712828	INS00496SUR	N	<INS>	.	PASS	SUPP=5;SUPP_VEC=101111;AVGLEN=191;SVTYPE=INS;SVMETHOD=SURVIVORv2;CHR2=FSP34_Chr02;END=4713015;CIPOS=0,0;CIEND=0,0;STRANDS=+-	GT:PSV:LN:DR:ST:TY:CO	1/1:NA:191:0,36:+-:INS:FSP34_Chr02_4712828-FSP34_Chr02_4713015	0/0:NA:191:26,0:+-:INS:FSP34_Chr02_4712828-FSP34_Chr02_4713015	1/1:NA:191:0,38:+-:INS:FSP34_Chr02_4712828-FSP34_Chr02_4713015	1/1:NA:191:1,11:+-:INS:FSP34_Chr02_4712828-FSP34_Chr02_4713015	1/1:NA:191:1,18:+-:INS:FSP34_Chr02_4712828-FSP34_Chr02_4713015	1/1:NA:191:0,34:+-:INS:FSP34_Chr02_4712828-FSP34_Chr02_4713015
FSP34_Chr02	4718192	TRA00497SUR	N	]FSP34_Chr11:54239]N	.	PASS	SUPP=1;SUPP_VEC=010000;AVGLEN=100000;SVTYPE=BND;SVMETHOD=SURVIVORv2;CHR2=FSP34_Chr11;END=54239;CIPOS=0,0;CIEND=0,0;STRANDS=--	GT:PSV:LN:DR:ST:TY:CO	0/0:NA:100000:17,0:--:TRA:FSP34_Chr02_4718192-FSP34_Chr11_54239	1/1:NA:100000:0,17:--:TRA:FSP34_Chr02_4718192-FSP34_Chr11_54239	0/0:NA:100000:14,0:--:TRA:FSP34_Chr02_4718192-FSP34_Chr11_54239	0/0:NA:100000:0,0:--:TRA:FSP34_Chr02_4718192-FSP34_Chr11_54239	0/0:NA:100000:32,0:--:TRA:FSP34_Chr02_4718192-FSP34_Chr11_54239	0/0:NA:100000:49,0:--:TRA:FSP34_Chr02_4718192-FSP34_Chr11_54239
FSP34_Chr02	4756425	INS00498SUR	N	<INS>	.	PASS	SUPP=1;SUPP_VEC=100000;AVGLEN=54;SVTYPE=INS;SVMETHOD=SURVIVORv2;CHR2=FSP34_Chr02;END=4756479;CIPOS=0,0;CIEND=0,0;STRANDS=+-	GT:PSV:LN:DR:ST:TY:CO	1/1:NA:54:3,47:+-:INS:FSP34_Chr02_4756425-FSP34_Chr02_4756479	0/0:NA:54:28,1:+-:INS:FSP34_Chr02_4756425-FSP34_Chr02_4756479	0/0:NA:54:42,0:+-:INS:FSP34_Chr02_4756425-FSP34_Chr02_4756479	0/0:NA:54:8,0:+-:INS:FSP34_Chr02_4756425-FSP34_Chr02_4756479	0/0:NA:54:17,0:+-:INS:FSP34_Chr02_4756425-FSP34_Chr02_4756479	0/0:NA:54:30,0:+-:INS:FSP34_Chr02_4756425-FSP34_Chr02_4756479
FSP34_Chr02	4777943	DEL00499SUR	N	<DEL>	.	PASS	SUPP=1;SUPP_VEC=100000;AVGLEN=1908;SVTYPE=DEL;SVMETHOD=SURVIVORv2;CHR2=FSP34_Chr02;END=4779851;CIPOS=0,0;CIEND=0,0;STRANDS=+-	GT:PSV:LN:DR:ST:TY:CO	1/1:NA:1908:0,24:+-:DEL:FSP34_Chr02_4777943-FSP34_Chr02_4779851	0/0:NA:1908:44,0:+-:DEL:FSP34_Chr02_4777943-FSP34_Chr02_4779851	0/0:NA:1908:33,0:+-:DEL:FSP34_Chr02_4777943-FSP34_Chr02_4779851	0/0:NA:1908:11,0:+-:DEL:FSP34_Chr02_4777943-FSP34_Chr02_4779851	0/0:NA:1908:30,0:+-:DEL:FSP34_Chr02_4777943-FSP34_Chr02_4779851	0/0:NA:1908:45,0:+-:DEL:FSP34_Chr02_4777943-FSP34_Chr02_4779851
FSP34_Chr02	4791701	TRA00500SUR	N	]FSP34_Chr04:510050]N	.	PASS	SUPP=0;SUPP_VEC=000000;AVGLEN=100000;SVTYPE=BND;SVMETHOD=SURVIVORv2;CHR2=FSP34_Chr04;END=510050;CIPOS=0,0;CIEND=0,0;STRANDS=--	GT:PSV:LN:DR:ST:TY:CO	0/0:NA:100000:29,0:--:TRA:FSP34_Chr02_4791701-FSP34_Chr04_510050	0/0:NA:100000:27,0:--:TRA:FSP34_Chr02_4791701-FSP34_Chr04_510050	0/0:NA:100000:23,0:--:TRA:FSP34_Chr02_4791701-FSP34_Chr04_510050	0/0:NA:100000:6,0:--:TRA:FSP34_Chr02_4791701-FSP34_Chr04_510050	0/0:NA:100000:29,0:--:TRA:FSP34_Chr02_4791701-FSP34_Chr04_510050	0/0:NA:100000:26,0:--:TRA:FSP34_Chr02_4791701-FSP34_Chr04_510050
FSP34_Chr02	4799935	DEL00501SUR	N	<DEL>	.	PASS	SUPP=1;SUPP_VEC=010000;AVGLEN=166;SVTYPE=DEL;SVMETHOD=SURVIVORv2;CHR2=FSP34_Chr02;END=4800101;CIPOS=0,0;CIEND=0,0;STRANDS=+-	GT:PSV:LN:DR:ST:TY:CO	0/0:NA:166:2,0:+-:DEL:FSP34_Chr02_4799935-FSP34_Chr02_4800101	0/1:NA:166:5,16:+-:DEL:FSP34_Chr02_4799935-FSP34_Chr02_4800101	0/0:NA:166:0,0:+-:DEL:FSP34_Chr02_4799935-FSP34_Chr02_4800101	0/0:NA:166:5,1:+-:DEL:FSP34_Chr02_4799935-FSP34_Chr02_4800101	0/0:NA:166:12,0:+-:DEL:FSP34_Chr02_4799935-FSP34_Chr02_4800101	0/0:NA:166:9,0:+-:DEL:FSP34_Chr02_4799935-FSP34_Chr02_4800101
FSP34_Chr02	4807998	TRA00502SUR	N	N[FSP34_Chr07:331042[	.	PASS	SUPP=3;SUPP_VEC=001011;AVGLEN=100000;SVTYPE=BND;SVMETHOD=SURVIVORv2;CHR2=FSP34_Chr07;END=331042;CIPOS=0,0;CIEND=0,0;STRANDS=+-	GT:PSV:LN:DR:ST:TY:CO	0/0:NA:100000:1,0:+-:TRA:FSP34_Chr02_4807998-FSP34_Chr07_331042	0/0:NA:100000:2,0:+-:TRA:FSP34_Chr02_4807998-FSP34_Chr07_331042	1/1:NA:100000:0,21:+-:TRA:FSP34_Chr02_4807998-FSP34_Chr07_331042	0/0:NA:100000:1,0:+-:TRA:FSP34_Chr02_4807998-FSP34_Chr07_331042	1/1:NA:100000:0,6:+-:TRA:FSP34_Chr02_4807998-FSP34_Chr07_331042	0/1:NA:100000:2,7:+-:TRA:FSP34_Chr02_4807998-FSP34_Chr07_331042
FSP34_Chr02	4807990	DEL00503SUR	N	<DEL>	.	PASS	SUPP=6;SUPP_VEC=111111;AVGLEN=7554;SVTYPE=DEL;SVMETHOD=SURVIVORv2;CHR2=FSP34_Chr02;END=4815544;CIPOS=0,0;CIEND=0,0;STRANDS=+-	GT:PSV:LN:DR:ST:TY:CO	1/1:NA:7554:0,9:+-:DEL:FSP34_Chr02_4807990-FSP34_Chr02_4815544	1/1:NA:7554:0,14:+-:DEL:FSP34_Chr02_4807990-FSP34_Chr02_4815544	1/1:NA:7554:0,31:+-:DEL:FSP34_Chr02_4807990-FSP34_Chr02_4815544	1/1:NA:7554:0,11:+-:DEL:FSP34_Chr02_4807990-FSP34_Chr02_4815544	1/1:NA:7554:0,12:+-:DEL:FSP34_Chr02_4807990-FSP34_Chr02_4815544	1/1:NA:7554:0,29:+-:DEL:FSP34_Chr02_4807990-FSP34_Chr02_4815544
FSP34_Chr02	4818229	TRA00504SUR	N	N[FSP34_Chr07:1513846[	.	PASS	SUPP=1;SUPP_VEC=010000;AVGLEN=100000;SVTYPE=BND;SVMETHOD=SURVIVORv2;CHR2=FSP34_Chr07;END=1513846;CIPOS=0,0;CIEND=0,0;STRANDS=+-	GT:PSV:LN:DR:ST:TY:CO	0/0:NA:100000:7,0:+-:TRA:FSP34_Chr02_4818229-FSP34_Chr07_1513846	0/1:NA:100000:12,19:+-:TRA:FSP34_Chr02_4818229-FSP34_Chr07_1513846	0/0:NA:100000:7,0:+-:TRA:FSP34_Chr02_4818229-FSP34_Chr07_1513846	0/0:NA:100000:2,0:+-:TRA:FSP34_Chr02_4818229-FSP34_Chr07_1513846	0/0:NA:100000:7,0:+-:TRA:FSP34_Chr02_4818229-FSP34_Chr07_1513846	0/0:NA:100000:10,0:+-:TRA:FSP34_Chr02_4818229-FSP34_Chr07_1513846
FSP34_Chr02	4820299	TRA00505SUR	N	]FSP34_Chr04:3129757]N	.	PASS	SUPP=0;SUPP_VEC=000000;AVGLEN=100000;SVTYPE=BND;SVMETHOD=SURVIVORv2;CHR2=FSP34_Chr04;END=3129757;CIPOS=0,0;CIEND=0,0;STRANDS=--	GT:PSV:LN:DR:ST:TY:CO	0/0:NA:100000:24,0:--:TRA:FSP34_Chr02_4820299-FSP34_Chr04_3129757	0/0:NA:100000:8,0:--:TRA:FSP34_Chr02_4820299-FSP34_Chr04_3129757	0/0:NA:100000:5,0:--:TRA:FSP34_Chr02_4820299-FSP34_Chr04_3129757	0/0:NA:100000:3,0:--:TRA:FSP34_Chr02_4820299-FSP34_Chr04_3129757	0/0:NA:100000:11,0:--:TRA:FSP34_Chr02_4820299-FSP34_Chr04_3129757	0/0:NA:100000:6,0:--:TRA:FSP34_Chr02_4820299-FSP34_Chr04_3129757
FSP34_Chr02	4829336	INS00506SUR	N	<INS>	.	PASS	SUPP=3;SUPP_VEC=110100;AVGLEN=96;SVTYPE=INS;SVMETHOD=SURVIVORv2;CHR2=FSP34_Chr02;END=4829433;CIPOS=0,0;CIEND=0,0;STRANDS=+-	GT:PSV:LN:DR:ST:TY:CO	1/1:NA:96:0,24:+-:INS:FSP34_Chr02_4829336-FSP34_Chr02_4829433	1/1:NA:96:0,31:+-:INS:FSP34_Chr02_4829336-FSP34_Chr02_4829433	0/0:NA:96:26,0:+-:INS:FSP34_Chr02_4829336-FSP34_Chr02_4829433	1/1:NA:96:0,15:+-:INS:FSP34_Chr02_4829336-FSP34_Chr02_4829433	0/0:NA:96:21,0:+-:INS:FSP34_Chr02_4829336-FSP34_Chr02_4829433	0/0:NA:96:23,0:+-:INS:FSP34_Chr02_4829336-FSP34_Chr02_4829433
FSP34_Chr02	4838872	INS00507SUR	N	<INS>	.	PASS	SUPP=2;SUPP_VEC=100100;AVGLEN=370;SVTYPE=INS;SVMETHOD=SURVIVORv2;CHR2=FSP34_Chr02;END=4839231;CIPOS=0,0;CIEND=0,0;STRANDS=+-	GT:PSV:LN:DR:ST:TY:CO	1/1:NA:370:4,21:+-:INS:FSP34_Chr02_4838872-FSP34_Chr02_4839231	0/0:NA:370:13,0:+-:INS:FSP34_Chr02_4838872-FSP34_Chr02_4839231	0/0:NA:370:6,0:+-:INS:FSP34_Chr02_4838872-FSP34_Chr02_4839231	1/1:NA:370:0,17:+-:INS:FSP34_Chr02_4838872-FSP34_Chr02_4839231	0/0:NA:370:22,0:+-:INS:FSP34_Chr02_4838872-FSP34_Chr02_4839231	0/0:NA:370:22,0:+-:INS:FSP34_Chr02_4838872-FSP34_Chr02_4839231
FSP34_Chr02	4842239	DEL00508SUR	N	<DEL>	.	PASS	SUPP=1;SUPP_VEC=001000;AVGLEN=3220;SVTYPE=DEL;SVMETHOD=SURVIVORv2;CHR2=FSP34_Chr02;END=4845459;CIPOS=0,0;CIEND=0,0;STRANDS=+-	GT:PSV:LN:DR:ST:TY:CO	0/0:NA:3220:1,0:+-:DEL:FSP34_Chr02_4842239-FSP34_Chr02_4845459	0/0:NA:3220:5,0:+-:DEL:FSP34_Chr02_4842239-FSP34_Chr02_4845459	1/1:NA:3220:0,33:+-:DEL:FSP34_Chr02_4842239-FSP34_Chr02_4845459	0/0:NA:3220:0,0:+-:DEL:FSP34_Chr02_4842239-FSP34_Chr02_4845459	0/0:NA:3220:10,0:+-:DEL:FSP34_Chr02_4842239-FSP34_Chr02_4845459	0/0:NA:3220:10,0:+-:DEL:FSP34_Chr02_4842239-FSP34_Chr02_4845459
FSP34_Chr02	4844692	DEL00509SUR	N	<DEL>	.	PASS	SUPP=1;SUPP_VEC=010000;AVGLEN=928;SVTYPE=DEL;SVMETHOD=SURVIVORv2;CHR2=FSP34_Chr02;END=4845620;CIPOS=0,0;CIEND=0,0;STRANDS=+-	GT:PSV:LN:DR:ST:TY:CO	0/0:NA:928:9,0:+-:DEL:FSP34_Chr02_4844692-FSP34_Chr02_4845620	1/1:NA:928:0,28:+-:DEL:FSP34_Chr02_4844692-FSP34_Chr02_4845620	0/0:NA:928:0,0:+-:DEL:FSP34_Chr02_4844692-FSP34_Chr02_4845620	0/0:NA:928:6,0:+-:DEL:FSP34_Chr02_4844692-FSP34_Chr02_4845620	0/0:NA:928:10,0:+-:DEL:FSP34_Chr02_4844692-FSP34_Chr02_4845620	0/0:NA:928:8,0:+-:DEL:FSP34_Chr02_4844692-FSP34_Chr02_4845620
FSP34_Chr02	4855477	DEL00510SUR	N	<DEL>	.	PASS	SUPP=2;SUPP_VEC=101000;AVGLEN=78;SVTYPE=DEL;SVMETHOD=SURVIVORv2;CHR2=FSP34_Chr02;END=4855555;CIPOS=0,0;CIEND=0,0;STRANDS=+-	GT:PSV:LN:DR:ST:TY:CO	0/1:NA:78:10,12:+-:DEL:FSP34_Chr02_4855477-FSP34_Chr02_4855555	0/0:NA:78:31,0:+-:DEL:FSP34_Chr02_4855477-FSP34_Chr02_4855555	0/1:NA:78:1,1:+-:DEL:FSP34_Chr02_4855477-FSP34_Chr02_4855555	0/0:NA:78:3,1:+-:DEL:FSP34_Chr02_4855477-FSP34_Chr02_4855555	0/0:NA:78:24,0:+-:DEL:FSP34_Chr02_4855477-FSP34_Chr02_4855555	0/0:NA:78:14,0:+-:DEL:FSP34_Chr02_4855477-FSP34_Chr02_4855555
FSP34_Chr02	4862478	INS00511SUR	N	<INS>	.	PASS	SUPP=0;SUPP_VEC=000000;AVGLEN=4558;SVTYPE=INS;SVMETHOD=SURVIVORv2;CHR2=FSP34_Chr02;END=4867498;CIPOS=0,0;CIEND=0,0;STRANDS=+-	GT:PSV:LN:DR:ST:TY:CO	0/0:NA:4558:18,0:+-:INS:FSP34_Chr02_4862478-FSP34_Chr02_4867498	0/0:NA:4558:1,0:+-:INS:FSP34_Chr02_4862478-FSP34_Chr02_4867498	0/0:NA:4558:28,0:+-:INS:FSP34_Chr02_4862478-FSP34_Chr02_4867498	0/0:NA:4558:0,0:+-:INS:FSP34_Chr02_4862478-FSP34_Chr02_4867498	0/0:NA:4558:26,0:+-:INS:FSP34_Chr02_4862478-FSP34_Chr02_4867498	0/0:NA:4558:23,0:+-:INS:FSP34_Chr02_4862478-FSP34_Chr02_4867498
FSP34_Chr02	4864286	INS00512SUR	N	<INS>	.	PASS	SUPP=2;SUPP_VEC=010100;AVGLEN=198;SVTYPE=INS;SVMETHOD=SURVIVORv2;CHR2=FSP34_Chr02;END=4864484;CIPOS=0,0;CIEND=0,0;STRANDS=+-	GT:PSV:LN:DR:ST:TY:CO	0/0:NA:198:10,0:+-:INS:FSP34_Chr02_4864286-FSP34_Chr02_4864484	0/1:NA:198:5,14:+-:INS:FSP34_Chr02_4864286-FSP34_Chr02_4864484	0/0:NA:198:7,0:+-:INS:FSP34_Chr02_4864286-FSP34_Chr02_4864484	0/1:NA:198:1,2:+-:INS:FSP34_Chr02_4864286-FSP34_Chr02_4864484	0/0:NA:198:12,0:+-:INS:FSP34_Chr02_4864286-FSP34_Chr02_4864484	0/0:NA:198:2,0:+-:INS:FSP34_Chr02_4864286-FSP34_Chr02_4864484
FSP34_Chr02	4865628	DEL00513SUR	N	<DEL>	.	PASS	SUPP=2;SUPP_VEC=010100;AVGLEN=1978;SVTYPE=DEL;SVMETHOD=SURVIVORv2;CHR2=FSP34_Chr02;END=4867607;CIPOS=0,0;CIEND=0,0;STRANDS=+-	GT:PSV:LN:DR:ST:TY:CO	0/0:NA:1978:7,0:+-:DEL:FSP34_Chr02_4865628-FSP34_Chr02_4867607	1/1:NA:1978:0,22:+-:DEL:FSP34_Chr02_4865628-FSP34_Chr02_4867607	0/0:NA:1978:2,0:+-:DEL:FSP34_Chr02_4865628-FSP34_Chr02_4867607	1/1:NA:1978:0,13:+-:DEL:FSP34_Chr02_4865628-FSP34_Chr02_4867607	0/0:NA:1978:2,0:+-:DEL:FSP34_Chr02_4865628-FSP34_Chr02_4867607	0/0:NA:1978:5,0:+-:DEL:FSP34_Chr02_4865628-FSP34_Chr02_4867607
FSP34_Chr02	4876677	INS00514SUR	N	<INS>	.	PASS	SUPP=2;SUPP_VEC=011000;AVGLEN=260;SVTYPE=INS;SVMETHOD=SURVIVORv2;CHR2=FSP34_Chr02;END=4876936;CIPOS=0,0;CIEND=0,0;STRANDS=+-	GT:PSV:LN:DR:ST:TY:CO	0/0:NA:260:11,0:+-:INS:FSP34_Chr02_4876677-FSP34_Chr02_4876936	1/1:NA:260:0,24:+-:INS:FSP34_Chr02_4876677-FSP34_Chr02_4876936	1/1:NA:260:0,38:+-:INS:FSP34_Chr02_4876677-FSP34_Chr02_4876936	0/0:NA:260:4,0:+-:INS:FSP34_Chr02_4876677-FSP34_Chr02_4876936	0/0:NA:260:23,0:+-:INS:FSP34_Chr02_4876677-FSP34_Chr02_4876936	0/0:NA:260:10,0:+-:INS:FSP34_Chr02_4876677-FSP34_Chr02_4876936
FSP34_Chr02	4885496	INS00515SUR	N	<INS>	.	PASS	SUPP=4;SUPP_VEC=100111;AVGLEN=33;SVTYPE=INS;SVMETHOD=SURVIVORv2;CHR2=FSP34_Chr02;END=4885529;CIPOS=0,0;CIEND=0,0;STRANDS=+-	GT:PSV:LN:DR:ST:TY:CO	1/1:NA:33:0,16:+-:INS:FSP34_Chr02_4885496-FSP34_Chr02_4885529	0/0:NA:33:31,0:+-:INS:FSP34_Chr02_4885496-FSP34_Chr02_4885529	0/0:NA:33:16,0:+-:INS:FSP34_Chr02_4885496-FSP34_Chr02_4885529	0/1:NA:33:3,9:+-:INS:FSP34_Chr02_4885496-FSP34_Chr02_4885529	1/1:NA:33:0,21:+-:INS:FSP34_Chr02_4885496-FSP34_Chr02_4885529	1/1:NA:33:2,41:+-:INS:FSP34_Chr02_4885496-FSP34_Chr02_4885529
FSP34_Chr02	4897690	TRA00516SUR	N	N[FSP34_Chr09:1367021[	.	PASS	SUPP=1;SUPP_VEC=001000;AVGLEN=100000;SVTYPE=BND;SVMETHOD=SURVIVORv2;CHR2=FSP34_Chr09;END=1367021;CIPOS=0,0;CIEND=0,0;STRANDS=++	GT:PSV:LN:DR:ST:TY:CO	0/0:NA:100000:0,0:++:TRA:FSP34_Chr02_4897690-FSP34_Chr09_1367021	0/0:NA:100000:0,0:++:TRA:FSP34_Chr02_4897690-FSP34_Chr09_1367021	1/1:NA:100000:0,19:++:TRA:FSP34_Chr02_4897690-FSP34_Chr09_1367021	0/0:NA:100000:0,0:++:TRA:FSP34_Chr02_4897690-FSP34_Chr09_1367021	0/0:NA:100000:0,0:++:TRA:FSP34_Chr02_4897690-FSP34_Chr09_1367021	0/0:NA:100000:0,0:++:TRA:FSP34_Chr02_4897690-FSP34_Chr09_1367021
FSP34_Chr02	4897684	TRA00517SUR	N	]FSP34_Chr07:2671152]N	.	PASS	SUPP=1;SUPP_VEC=001000;AVGLEN=100000;SVTYPE=BND;SVMETHOD=SURVIVORv2;CHR2=FSP34_Chr07;END=2671152;CIPOS=0,0;CIEND=0,0;STRANDS=--	GT:PSV:LN:DR:ST:TY:CO	0/0:NA:100000:22,0:--:TRA:FSP34_Chr02_4897684-FSP34_Chr07_2671152	0/0:NA:100000:21,0:--:TRA:FSP34_Chr02_4897684-FSP34_Chr07_2671152	1/1:NA:100000:0,16:--:TRA:FSP34_Chr02_4897684-FSP34_Chr07_2671152	0/0:NA:100000:8,0:--:TRA:FSP34_Chr02_4897684-FSP34_Chr07_2671152	0/0:NA:100000:6,0:--:TRA:FSP34_Chr02_4897684-FSP34_Chr07_2671152	0/0:NA:100000:6,0:--:TRA:FSP34_Chr02_4897684-FSP34_Chr07_2671152
FSP34_Chr02	4908385	TRA00518SUR	N	N[FSP34_Chr03:1815448[	.	PASS	SUPP=1;SUPP_VEC=000001;AVGLEN=100000;SVTYPE=BND;SVMETHOD=SURVIVORv2;CHR2=FSP34_Chr03;END=1815448;CIPOS=0,0;CIEND=0,0;STRANDS=+-	GT:PSV:LN:DR:ST:TY:CO	0/0:NA:100000:0,0:+-:TRA:FSP34_Chr02_4908385-FSP34_Chr03_1815448	0/0:NA:100000:0,0:+-:TRA:FSP34_Chr02_4908385-FSP34_Chr03_1815448	0/0:NA:100000:0,0:+-:TRA:FSP34_Chr02_4908385-FSP34_Chr03_1815448	0/0:NA:100000:7,0:+-:TRA:FSP34_Chr02_4908385-FSP34_Chr03_1815448	0/0:NA:100000:8,0:+-:TRA:FSP34_Chr02_4908385-FSP34_Chr03_1815448	0/1:NA:100000:6,13:+-:TRA:FSP34_Chr02_4908385-FSP34_Chr03_1815448
FSP34_Chr02	4909147	INS00519SUR	N	<INS>	.	PASS	SUPP=0;SUPP_VEC=000000;AVGLEN=2175;SVTYPE=INS;SVMETHOD=SURVIVORv2;CHR2=FSP34_Chr02;END=4911198;CIPOS=0,0;CIEND=0,0;STRANDS=+-	GT:PSV:LN:DR:ST:TY:CO	0/0:NA:2175:9,0:+-:INS:FSP34_Chr02_4909147-FSP34_Chr02_4911198	0/0:NA:2175:12,0:+-:INS:FSP34_Chr02_4909147-FSP34_Chr02_4911198	0/0:NA:2175:12,0:+-:INS:FSP34_Chr02_4909147-FSP34_Chr02_4911198	0/0:NA:2175:2,0:+-:INS:FSP34_Chr02_4909147-FSP34_Chr02_4911198	0/0:NA:2175:7,0:+-:INS:FSP34_Chr02_4909147-FSP34_Chr02_4911198	0/0:NA:2175:2,0:+-:INS:FSP34_Chr02_4909147-FSP34_Chr02_4911198
FSP34_Chr02	4917619	INS00520SUR	N	<INS>	.	PASS	SUPP=5;SUPP_VEC=111011;AVGLEN=139;SVTYPE=INS;SVMETHOD=SURVIVORv2;CHR2=FSP34_Chr02;END=4917757;CIPOS=0,0;CIEND=0,0;STRANDS=+-	GT:PSV:LN:DR:ST:TY:CO	1/1:NA:139:0,27:+-:INS:FSP34_Chr02_4917619-FSP34_Chr02_4917757	1/1:NA:139:0,25:+-:INS:FSP34_Chr02_4917619-FSP34_Chr02_4917757	1/1:NA:139:0,37:+-:INS:FSP34_Chr02_4917619-FSP34_Chr02_4917757	0/0:NA:139:5,0:+-:INS:FSP34_Chr02_4917619-FSP34_Chr02_4917757	1/1:NA:139:5,23:+-:INS:FSP34_Chr02_4917619-FSP34_Chr02_4917757	1/1:NA:139:2,24:+-:INS:FSP34_Chr02_4917619-FSP34_Chr02_4917757
FSP34_Chr02	4929408	DEL00521SUR	N	<DEL>	.	PASS	SUPP=6;SUPP_VEC=111111;AVGLEN=242;SVTYPE=DEL;SVMETHOD=SURVIVORv2;CHR2=FSP34_Chr02;END=4929650;CIPOS=0,0;CIEND=0,0;STRANDS=+-	GT:PSV:LN:DR:ST:TY:CO	1/1:NA:242:0,34:+-:DEL:FSP34_Chr02_4929408-FSP34_Chr02_4929650	0/1:NA:242:5,11:+-:DEL:FSP34_Chr02_4929408-FSP34_Chr02_4929650	1/1:NA:242:0,36:+-:DEL:FSP34_Chr02_4929408-FSP34_Chr02_4929650	1/1:NA:242:0,11:+-:DEL:FSP34_Chr02_4929408-FSP34_Chr02_4929650	1/1:NA:242:0,31:+-:DEL:FSP34_Chr02_4929408-FSP34_Chr02_4929650	1/1:NA:242:0,31:+-:DEL:FSP34_Chr02_4929408-FSP34_Chr02_4929650
FSP34_Chr02	4934667	TRA00522SUR	N	N[FSP34_Chr10:1233173[	.	PASS	SUPP=1;SUPP_VEC=001000;AVGLEN=100000;SVTYPE=BND;SVMETHOD=SURVIVORv2;CHR2=FSP34_Chr10;END=1233173;CIPOS=0,0;CIEND=0,0;STRANDS=++	GT:PSV:LN:DR:ST:TY:CO	0/0:NA:100000:0,0:++:TRA:FSP34_Chr02_4934667-FSP34_Chr10_1233173	0/0:NA:100000:0,0:++:TRA:FSP34_Chr02_4934667-FSP34_Chr10_1233173	1/1:NA:100000:0,1:++:TRA:FSP34_Chr02_4934667-FSP34_Chr10_1233173	0/0:NA:100000:0,0:++:TRA:FSP34_Chr02_4934667-FSP34_Chr10_1233173	0/0:NA:100000:0,0:++:TRA:FSP34_Chr02_4934667-FSP34_Chr10_1233173	0/0:NA:100000:0,0:++:TRA:FSP34_Chr02_4934667-FSP34_Chr10_1233173
FSP34_Chr02	4934169	TRA00523SUR	N	]FSP34_Chr10:1238675]N	.	PASS	SUPP=0;SUPP_VEC=000000;AVGLEN=100000;SVTYPE=BND;SVMETHOD=SURVIVORv2;CHR2=FSP34_Chr10;END=1238675;CIPOS=0,0;CIEND=0,0;STRANDS=--	GT:PSV:LN:DR:ST:TY:CO	0/0:NA:100000:0,0:--:TRA:FSP34_Chr02_4934169-FSP34_Chr10_1238675	0/0:NA:100000:0,0:--:TRA:FSP34_Chr02_4934169-FSP34_Chr10_1238675	0/0:NA:100000:0,0:--:TRA:FSP34_Chr02_4934169-FSP34_Chr10_1238675	0/0:NA:100000:0,0:--:TRA:FSP34_Chr02_4934169-FSP34_Chr10_1238675	0/0:NA:100000:0,0:--:TRA:FSP34_Chr02_4934169-FSP34_Chr10_1238675	0/0:NA:100000:0,0:--:TRA:FSP34_Chr02_4934169-FSP34_Chr10_1238675
FSP34_Chr02	4933690	DEL00524SUR	N	<DEL>	.	PASS	SUPP=4;SUPP_VEC=101011;AVGLEN=840;SVTYPE=DEL;SVMETHOD=SURVIVORv2;CHR2=FSP34_Chr02;END=4934530;CIPOS=0,0;CIEND=0,0;STRANDS=+-	GT:PSV:LN:DR:ST:TY:CO	1/1:NA:840:0,47:+-:DEL:FSP34_Chr02_4933690-FSP34_Chr02_4934530	0/0:NA:840:9,0:+-:DEL:FSP34_Chr02_4933690-FSP34_Chr02_4934530	1/1:NA:840:0,34:+-:DEL:FSP34_Chr02_4933690-FSP34_Chr02_4934530	0/0:NA:840:4,0:+-:DEL:FSP34_Chr02_4933690-FSP34_Chr02_4934530	1/1:NA:840:1,45:+-:DEL:FSP34_Chr02_4933690-FSP34_Chr02_4934530	1/1:NA:840:0,29:+-:DEL:FSP34_Chr02_4933690-FSP34_Chr02_4934530
FSP34_Chr02	4937519	DEL00525SUR	N	<DEL>	.	PASS	SUPP=2;SUPP_VEC=011000;AVGLEN=750;SVTYPE=DEL;SVMETHOD=SURVIVORv2;CHR2=FSP34_Chr02;END=4938269;CIPOS=0,0;CIEND=0,0;STRANDS=+-	GT:PSV:LN:DR:ST:TY:CO	0/0:NA:750:12,0:+-:DEL:FSP34_Chr02_4937519-FSP34_Chr02_4938269	1/1:NA:750:1,12:+-:DEL:FSP34_Chr02_4937519-FSP34_Chr02_4938269	1/1:NA:750:0,33:+-:DEL:FSP34_Chr02_4937519-FSP34_Chr02_4938269	0/0:NA:750:4,0:+-:DEL:FSP34_Chr02_4937519-FSP34_Chr02_4938269	0/0:NA:750:13,0:+-:DEL:FSP34_Chr02_4937519-FSP34_Chr02_4938269	0/0:NA:750:15,0:+-:DEL:FSP34_Chr02_4937519-FSP34_Chr02_4938269
FSP34_Chr02	4949193	DEL00526SUR	N	<DEL>	.	PASS	SUPP=2;SUPP_VEC=100100;AVGLEN=77;SVTYPE=DEL;SVMETHOD=SURVIVORv2;CHR2=FSP34_Chr02;END=4949270;CIPOS=0,0;CIEND=0,0;STRANDS=+-	GT:PSV:LN:DR:ST:TY:CO	1/1:NA:77:0,36:+-:DEL:FSP34_Chr02_4949193-FSP34_Chr02_4949270	0/0:NA:77:1,0:+-:DEL:FSP34_Chr02_4949193-FSP34_Chr02_4949270	0/0:NA:77:0,0:+-:DEL:FSP34_Chr02_4949193-FSP34_Chr02_4949270	1/1:NA:77:0,1:+-:DEL:FSP34_Chr02_4949193-FSP34_Chr02_4949270	0/0:NA:77:1,0:+-:DEL:FSP34_Chr02_4949193-FSP34_Chr02_4949270	0/0:NA:77:2,0:+-:DEL:FSP34_Chr02_4949193-FSP34_Chr02_4949270
FSP34_Chr02	4949381	INS00527SUR	N	<INS>	.	PASS	SUPP=5;SUPP_VEC=011111;AVGLEN=36;SVTYPE=INS;SVMETHOD=SURVIVORv2;CHR2=FSP34_Chr02;END=4949417;CIPOS=0,0;CIEND=0,0;STRANDS=+-	GT:PSV:LN:DR:ST:TY:CO	0/0:NA:36:0,0:+-:INS:FSP34_Chr02_4949381-FSP34_Chr02_4949417	1/1:NA:36:0,29:+-:INS:FSP34_Chr02_4949381-FSP34_Chr02_4949417	1/1:NA:36:0,27:+-:INS:FSP34_Chr02_4949381-FSP34_Chr02_4949417	1/1:NA:36:0,9:+-:INS:FSP34_Chr02_4949381-FSP34_Chr02_4949417	1/1:NA:36:0,26:+-:INS:FSP34_Chr02_4949381-FSP34_Chr02_4949417	1/1:NA:36:0,36:+-:INS:FSP34_Chr02_4949381-FSP34_Chr02_4949417
FSP34_Chr02	4956424	INS00528SUR	N	<INS>	.	PASS	SUPP=6;SUPP_VEC=111111;AVGLEN=154;SVTYPE=INS;SVMETHOD=SURVIVORv2;CHR2=FSP34_Chr02;END=4956578;CIPOS=0,0;CIEND=0,0;STRANDS=+-	GT:PSV:LN:DR:ST:TY:CO	1/1:NA:154:0,35:+-:INS:FSP34_Chr02_4956424-FSP34_Chr02_4956578	1/1:NA:154:0,37:+-:INS:FSP34_Chr02_4956424-FSP34_Chr02_4956578	1/1:NA:154:0,39:+-:INS:FSP34_Chr02_4956424-FSP34_Chr02_4956578	1/1:NA:154:0,17:+-:INS:FSP34_Chr02_4956424-FSP34_Chr02_4956578	1/1:NA:154:0,21:+-:INS:FSP34_Chr02_4956424-FSP34_Chr02_4956578	1/1:NA:154:0,44:+-:INS:FSP34_Chr02_4956424-FSP34_Chr02_4956578
FSP34_Chr02	4998278	INS00529SUR	N	<INS>	.	PASS	SUPP=2;SUPP_VEC=011000;AVGLEN=64;SVTYPE=INS;SVMETHOD=SURVIVORv2;CHR2=FSP34_Chr02;END=4998310;CIPOS=0,0;CIEND=0,0;STRANDS=+-	GT:PSV:LN:DR:ST:TY:CO	0/0:NA:64:1,0:+-:INS:FSP34_Chr02_4998278-FSP34_Chr02_4998310	1/1:NA:64:0,38:+-:INS:FSP34_Chr02_4998278-FSP34_Chr02_4998310	1/1:NA:64:0,35:+-:INS:FSP34_Chr02_4998278-FSP34_Chr02_4998310	0/0:NA:64:4,0:+-:INS:FSP34_Chr02_4998278-FSP34_Chr02_4998310	0/0:NA:64:11,0:+-:INS:FSP34_Chr02_4998278-FSP34_Chr02_4998310	0/0:NA:64:5,0:+-:INS:FSP34_Chr02_4998278-FSP34_Chr02_4998310
FSP34_Chr02	5002443	TRA00530SUR	N	]FSP34_Chr09:1360372]N	.	PASS	SUPP=1;SUPP_VEC=010000;AVGLEN=100000;SVTYPE=BND;SVMETHOD=SURVIVORv2;CHR2=FSP34_Chr09;END=1360372;CIPOS=0,0;CIEND=0,0;STRANDS=--	GT:PSV:LN:DR:ST:TY:CO	0/0:NA:100000:3,0:--:TRA:FSP34_Chr02_5002443-FSP34_Chr09_1360372	1/1:NA:100000:0,49:--:TRA:FSP34_Chr02_5002443-FSP34_Chr09_1360372	0/0:NA:100000:0,0:--:TRA:FSP34_Chr02_5002443-FSP34_Chr09_1360372	0/0:NA:100000:1,0:--:TRA:FSP34_Chr02_5002443-FSP34_Chr09_1360372	0/0:NA:100000:3,0:--:TRA:FSP34_Chr02_5002443-FSP34_Chr09_1360372	0/0:NA:100000:6,0:--:TRA:FSP34_Chr02_5002443-FSP34_Chr09_1360372
FSP34_Chr02	5002458	TRA00531SUR	N	N[FSP34_Chr09:1367021[	.	PASS	SUPP=1;SUPP_VEC=010000;AVGLEN=100000;SVTYPE=BND;SVMETHOD=SURVIVORv2;CHR2=FSP34_Chr09;END=1367021;CIPOS=0,0;CIEND=0,0;STRANDS=++	GT:PSV:LN:DR:ST:TY:CO	0/0:NA:100000:0,0:++:TRA:FSP34_Chr02_5002458-FSP34_Chr09_1367021	1/1:NA:100000:0,30:++:TRA:FSP34_Chr02_5002458-FSP34_Chr09_1367021	0/0:NA:100000:0,0:++:TRA:FSP34_Chr02_5002458-FSP34_Chr09_1367021	0/0:NA:100000:0,0:++:TRA:FSP34_Chr02_5002458-FSP34_Chr09_1367021	0/0:NA:100000:0,0:++:TRA:FSP34_Chr02_5002458-FSP34_Chr09_1367021	0/0:NA:100000:0,0:++:TRA:FSP34_Chr02_5002458-FSP34_Chr09_1367021
FSP34_Chr02	5003889	TRA00532SUR	N	N[FSP34_Chr11:1416527[	.	PASS	SUPP=2;SUPP_VEC=000101;AVGLEN=100000;SVTYPE=BND;SVMETHOD=SURVIVORv2;CHR2=FSP34_Chr11;END=1416527;CIPOS=0,0;CIEND=0,0;STRANDS=++	GT:PSV:LN:DR:ST:TY:CO	0/0:NA:100000:6,1:++:TRA:FSP34_Chr02_5003889-FSP34_Chr11_1416527	0/0:NA:100000:1,0:++:TRA:FSP34_Chr02_5003889-FSP34_Chr11_1416527	0/0:NA:100000:0,0:++:TRA:FSP34_Chr02_5003889-FSP34_Chr11_1416527	1/1:NA:100000:1,5:++:TRA:FSP34_Chr02_5003889-FSP34_Chr11_1416527	0/0:NA:100000:9,2:++:TRA:FSP34_Chr02_5003889-FSP34_Chr11_1416527	0/1:NA:100000:6,11:++:TRA:FSP34_Chr02_5003889-FSP34_Chr11_1416527
FSP34_Chr02	5003497	INS00533SUR	N	<INS>	.	PASS	SUPP=0;SUPP_VEC=000000;AVGLEN=1431;SVTYPE=INS;SVMETHOD=SURVIVORv2;CHR2=FSP34_Chr02;END=5004928;CIPOS=0,0;CIEND=0,0;STRANDS=+-	GT:PSV:LN:DR:ST:TY:CO	0/0:NA:1431:0,0:+-:INS:FSP34_Chr02_5003497-FSP34_Chr02_5004928	0/0:NA:1431:2,0:+-:INS:FSP34_Chr02_5003497-FSP34_Chr02_5004928	0/0:NA:1431:0,0:+-:INS:FSP34_Chr02_5003497-FSP34_Chr02_5004928	0/0:NA:1431:0,0:+-:INS:FSP34_Chr02_5003497-FSP34_Chr02_5004928	0/0:NA:1431:0,0:+-:INS:FSP34_Chr02_5003497-FSP34_Chr02_5004928	0/0:NA:1431:2,0:+-:INS:FSP34_Chr02_5003497-FSP34_Chr02_5004928
FSP34_Chr02	5005929	TRA00534SUR	N	N[FSP34_Contig02:12230[	.	PASS	SUPP=1;SUPP_VEC=010000;AVGLEN=100000;SVTYPE=BND;SVMETHOD=SURVIVORv2;CHR2=FSP34_Contig02;END=12230;CIPOS=0,0;CIEND=0,0;STRANDS=+-	GT:PSV:LN:DR:ST:TY:CO	0/0:NA:100000:0,0:+-:TRA:FSP34_Chr02_5005929-FSP34_Contig02_12230	1/1:NA:100000:2,32:+-:TRA:FSP34_Chr02_5005929-FSP34_Contig02_12230	0/0:NA:100000:0,0:+-:TRA:FSP34_Chr02_5005929-FSP34_Contig02_12230	0/0:NA:100000:0,0:+-:TRA:FSP34_Chr02_5005929-FSP34_Contig02_12230	0/0:NA:100000:0,0:+-:TRA:FSP34_Chr02_5005929-FSP34_Contig02_12230	0/0:NA:100000:2,0:+-:TRA:FSP34_Chr02_5005929-FSP34_Contig02_12230
FSP34_Chr02	5005929	TRA00535SUR	N	N[FSP34_Contig02:22307[	.	PASS	SUPP=1;SUPP_VEC=010000;AVGLEN=100000;SVTYPE=BND;SVMETHOD=SURVIVORv2;CHR2=FSP34_Contig02;END=22307;CIPOS=0,0;CIEND=0,0;STRANDS=+-	GT:PSV:LN:DR:ST:TY:CO	0/0:NA:100000:0,0:+-:TRA:FSP34_Chr02_5005929-FSP34_Contig02_22307	1/1:NA:100000:2,18:+-:TRA:FSP34_Chr02_5005929-FSP34_Contig02_22307	0/0:NA:100000:0,0:+-:TRA:FSP34_Chr02_5005929-FSP34_Contig02_22307	0/0:NA:100000:0,0:+-:TRA:FSP34_Chr02_5005929-FSP34_Contig02_22307	0/0:NA:100000:0,0:+-:TRA:FSP34_Chr02_5005929-FSP34_Contig02_22307	0/0:NA:100000:2,0:+-:TRA:FSP34_Chr02_5005929-FSP34_Contig02_22307
FSP34_Chr02	5005523	TRA00536SUR	N	]FSP34_Chr06:4204064]N	.	PASS	SUPP=2;SUPP_VEC=011000;AVGLEN=100000;SVTYPE=BND;SVMETHOD=SURVIVORv2;CHR2=FSP34_Chr06;END=4204064;CIPOS=0,0;CIEND=0,0;STRANDS=--	GT:PSV:LN:DR:ST:TY:CO	0/0:NA:100000:19,3:--:TRA:FSP34_Chr02_5005523-FSP34_Chr06_4204064	0/1:NA:100000:2,4:--:TRA:FSP34_Chr02_5005523-FSP34_Chr06_4204064	1/1:NA:100000:2,15:--:TRA:FSP34_Chr02_5005523-FSP34_Chr06_4204064	0/0:NA:100000:3,0:--:TRA:FSP34_Chr02_5005523-FSP34_Chr06_4204064	0/0:NA:100000:3,0:--:TRA:FSP34_Chr02_5005523-FSP34_Chr06_4204064	0/0:NA:100000:30,1:--:TRA:FSP34_Chr02_5005523-FSP34_Chr06_4204064
FSP34_Chr02	5007174	TRA00537SUR	N	]FSP34_Chr06:4202421]N	.	PASS	SUPP=3;SUPP_VEC=111000;AVGLEN=100000;SVTYPE=BND;SVMETHOD=SURVIVORv2;CHR2=FSP34_Chr06;END=4202421;CIPOS=0,0;CIEND=0,0;STRANDS=--	GT:PSV:LN:DR:ST:TY:CO	0/1:NA:100000:15,8:--:TRA:FSP34_Chr02_5007174-FSP34_Chr06_4202421	0/1:NA:100000:9,4:--:TRA:FSP34_Chr02_5007174-FSP34_Chr06_4202421	1/1:NA:100000:2,18:--:TRA:FSP34_Chr02_5007174-FSP34_Chr06_4202421	0/0:NA:100000:4,1:--:TRA:FSP34_Chr02_5007174-FSP34_Chr06_4202421	0/0:NA:100000:3,0:--:TRA:FSP34_Chr02_5007174-FSP34_Chr06_4202421	0/0:NA:100000:17,0:--:TRA:FSP34_Chr02_5007174-FSP34_Chr06_4202421
FSP34_Chr02	5009925	TRA00538SUR	N	N[FSP34_Chr12:521908[	.	PASS	SUPP=1;SUPP_VEC=001000;AVGLEN=100000;SVTYPE=BND;SVMETHOD=SURVIVORv2;CHR2=FSP34_Chr12;END=521908;CIPOS=0,0;CIEND=0,0;STRANDS=++	GT:PSV:LN:DR:ST:TY:CO	0/0:NA:100000:0,0:++:TRA:FSP34_Chr02_5009925-FSP34_Chr12_521908	0/0:NA:100000:1,0:++:TRA:FSP34_Chr02_5009925-FSP34_Chr12_521908	1/1:NA:100000:0,14:++:TRA:FSP34_Chr02_5009925-FSP34_Chr12_521908	0/0:NA:100000:0,0:++:TRA:FSP34_Chr02_5009925-FSP34_Chr12_521908	0/0:NA:100000:0,0:++:TRA:FSP34_Chr02_5009925-FSP34_Chr12_521908	0/0:NA:100000:0,0:++:TRA:FSP34_Chr02_5009925-FSP34_Chr12_521908
FSP34_Chr02	5010496	TRA00539SUR	N	N[FSP34_Chr07:3358964[	.	PASS	SUPP=4;SUPP_VEC=011011;AVGLEN=100000;SVTYPE=BND;SVMETHOD=SURVIVORv2;CHR2=FSP34_Chr07;END=3358964;CIPOS=0,0;CIEND=0,0;STRANDS=+-	GT:PSV:LN:DR:ST:TY:CO	0/0:NA:100000:1,0:+-:TRA:FSP34_Chr02_5010496-FSP34_Chr07_3358964	0/1:NA:100000:3,2:+-:TRA:FSP34_Chr02_5010496-FSP34_Chr07_3358964	1/1:NA:100000:0,10:+-:TRA:FSP34_Chr02_5010496-FSP34_Chr07_3358964	0/0:NA:100000:0,0:+-:TRA:FSP34_Chr02_5010496-FSP34_Chr07_3358964	1/1:NA:100000:0,2:+-:TRA:FSP34_Chr02_5010496-FSP34_Chr07_3358964	1/1:NA:100000:0,3:+-:TRA:FSP34_Chr02_5010496-FSP34_Chr07_3358964
FSP34_Chr02	5011630	TRA00540SUR	N	N[FSP34_Chr11:1424648[	.	PASS	SUPP=1;SUPP_VEC=001000;AVGLEN=100000;SVTYPE=BND;SVMETHOD=SURVIVORv2;CHR2=FSP34_Chr11;END=1424648;CIPOS=0,0;CIEND=0,0;STRANDS=++	GT:PSV:LN:DR:ST:TY:CO	0/0:NA:100000:0,0:++:TRA:FSP34_Chr02_5011630-FSP34_Chr11_1424648	0/0:NA:100000:2,0:++:TRA:FSP34_Chr02_5011630-FSP34_Chr11_1424648	1/1:NA:100000:0,9:++:TRA:FSP34_Chr02_5011630-FSP34_Chr11_1424648	0/0:NA:100000:2,0:++:TRA:FSP34_Chr02_5011630-FSP34_Chr11_1424648	0/0:NA:100000:0,0:++:TRA:FSP34_Chr02_5011630-FSP34_Chr11_1424648	0/0:NA:100000:4,0:++:TRA:FSP34_Chr02_5011630-FSP34_Chr11_1424648
FSP34_Chr02	5013203	DEL00541SUR	N	<DEL>	.	PASS	SUPP=1;SUPP_VEC=001000;AVGLEN=6672;SVTYPE=DEL;SVMETHOD=SURVIVORv2;CHR2=FSP34_Chr02;END=5019875;CIPOS=0,0;CIEND=0,0;STRANDS=+-	GT:PSV:LN:DR:ST:TY:CO	0/0:NA:6672:0,0:+-:DEL:FSP34_Chr02_5013203-FSP34_Chr02_5019875	0/0:NA:6672:0,0:+-:DEL:FSP34_Chr02_5013203-FSP34_Chr02_5019875	1/1:NA:6672:0,37:+-:DEL:FSP34_Chr02_5013203-FSP34_Chr02_5019875	0/0:NA:6672:0,0:+-:DEL:FSP34_Chr02_5013203-FSP34_Chr02_5019875	0/0:NA:6672:0,0:+-:DEL:FSP34_Chr02_5013203-FSP34_Chr02_5019875	0/0:NA:6672:0,0:+-:DEL:FSP34_Chr02_5013203-FSP34_Chr02_5019875
FSP34_Chr02	5028247	TRA00542SUR	N	N[FSP34_Chr03:228989[	.	PASS	SUPP=4;SUPP_VEC=100111;AVGLEN=100000;SVTYPE=BND;SVMETHOD=SURVIVORv2;CHR2=FSP34_Chr03;END=228989;CIPOS=0,0;CIEND=0,0;STRANDS=++	GT:PSV:LN:DR:ST:TY:CO	1/1:NA:100000:0,19:++:TRA:FSP34_Chr02_5028247-FSP34_Chr03_228989	0/0:NA:100000:0,0:++:TRA:FSP34_Chr02_5028247-FSP34_Chr03_228989	0/0:NA:100000:6,0:++:TRA:FSP34_Chr02_5028247-FSP34_Chr03_228989	1/1:NA:100000:0,7:++:TRA:FSP34_Chr02_5028247-FSP34_Chr03_228989	1/1:NA:100000:0,1:++:TRA:FSP34_Chr02_5028247-FSP34_Chr03_228989	1/1:NA:100000:0,6:++:TRA:FSP34_Chr02_5028247-FSP34_Chr03_228989
FSP34_Chr02	5029266	TRA00543SUR	N	N[FSP34_Chr07:39612[	.	PASS	SUPP=3;SUPP_VEC=111000;AVGLEN=100000;SVTYPE=BND;SVMETHOD=SURVIVORv2;CHR2=FSP34_Chr07;END=39612;CIPOS=0,0;CIEND=0,0;STRANDS=++	GT:PSV:LN:DR:ST:TY:CO	1/1:NA:100000:0,5:++:TRA:FSP34_Chr02_5029266-FSP34_Chr07_39612	1/1:NA:100000:0,2:++:TRA:FSP34_Chr02_5029266-FSP34_Chr07_39612	1/1:NA:100000:0,17:++:TRA:FSP34_Chr02_5029266-FSP34_Chr07_39612	0/0:NA:100000:0,0:++:TRA:FSP34_Chr02_5029266-FSP34_Chr07_39612	0/0:NA:100000:0,0:++:TRA:FSP34_Chr02_5029266-FSP34_Chr07_39612	0/0:NA:100000:0,0:++:TRA:FSP34_Chr02_5029266-FSP34_Chr07_39612
FSP34_Chr02	5038152	TRA00544SUR	N	]FSP34_Chr11:11417]N	.	PASS	SUPP=4;SUPP_VEC=111001;AVGLEN=100000;SVTYPE=BND;SVMETHOD=SURVIVORv2;CHR2=FSP34_Chr11;END=11417;CIPOS=0,0;CIEND=0,0;STRANDS=--	GT:PSV:LN:DR:ST:TY:CO	0/1:NA:100000:1,1:--:TRA:FSP34_Chr02_5038152-FSP34_Chr11_11417	0/1:NA:100000:2,1:--:TRA:FSP34_Chr02_5038152-FSP34_Chr11_11417	1/1:NA:100000:11,48:--:TRA:FSP34_Chr02_5038152-FSP34_Chr11_11417	0/0:NA:100000:0,0:--:TRA:FSP34_Chr02_5038152-FSP34_Chr11_11417	0/0:NA:100000:0,0:--:TRA:FSP34_Chr02_5038152-FSP34_Chr11_11417	0/1:NA:100000:1,1:--:TRA:FSP34_Chr02_5038152-FSP34_Chr11_11417
FSP34_Chr02	5038706	TRA00545SUR	N	]FSP34_Chr08:42817]N	.	PASS	SUPP=3;SUPP_VEC=001011;AVGLEN=100000;SVTYPE=BND;SVMETHOD=SURVIVORv2;CHR2=FSP34_Chr08;END=42817;CIPOS=0,0;CIEND=0,0;STRANDS=--	GT:PSV:LN:DR:ST:TY:CO	0/0:NA:100000:0,0:--:TRA:FSP34_Chr02_5038706-FSP34_Chr08_42817	0/0:NA:100000:7,2:--:TRA:FSP34_Chr02_5038706-FSP34_Chr08_42817	1/1:NA:100000:0,21:--:TRA:FSP34_Chr02_5038706-FSP34_Chr08_42817	0/0:NA:100000:0,0:--:TRA:FSP34_Chr02_5038706-FSP34_Chr08_42817	1/1:NA:100000:0,1:--:TRA:FSP34_Chr02_5038706-FSP34_Chr08_42817	1/1:NA:100000:1,5:--:TRA:FSP34_Chr02_5038706-FSP34_Chr08_42817
FSP34_Chr02	5038666	TRA00546SUR	N	]FSP34_Chr08:70143]N	.	PASS	SUPP=3;SUPP_VEC=001101;AVGLEN=100000;SVTYPE=BND;SVMETHOD=SURVIVORv2;CHR2=FSP34_Chr08;END=70143;CIPOS=0,0;CIEND=0,0;STRANDS=--	GT:PSV:LN:DR:ST:TY:CO	0/0:NA:100000:0,0:--:TRA:FSP34_Chr02_5038666-FSP34_Chr08_70143	0/0:NA:100000:4,0:--:TRA:FSP34_Chr02_5038666-FSP34_Chr08_70143	0/1:NA:100000:3,12:--:TRA:FSP34_Chr02_5038666-FSP34_Chr08_70143	1/1:NA:100000:0,1:--:TRA:FSP34_Chr02_5038666-FSP34_Chr08_70143	0/0:NA:100000:0,0:--:TRA:FSP34_Chr02_5038666-FSP34_Chr08_70143	1/1:NA:100000:0,3:--:TRA:FSP34_Chr02_5038666-FSP34_Chr08_70143
FSP34_Chr02	5038803	TRA00547SUR	N	]FSP34_Chr06:4031454]N	.	PASS	SUPP=4;SUPP_VEC=011101;AVGLEN=100000;SVTYPE=BND;SVMETHOD=SURVIVORv2;CHR2=FSP34_Chr06;END=4031454;CIPOS=0,0;CIEND=0,0;STRANDS=--	GT:PSV:LN:DR:ST:TY:CO	0/0:NA:100000:7,1:--:TRA:FSP34_Chr02_5038803-FSP34_Chr06_4031454	0/1:NA:100000:5,4:--:TRA:FSP34_Chr02_5038803-FSP34_Chr06_4031454	1/1:NA:100000:0,15:--:TRA:FSP34_Chr02_5038803-FSP34_Chr06_4031454	1/1:NA:100000:0,1:--:TRA:FSP34_Chr02_5038803-FSP34_Chr06_4031454	0/0:NA:100000:0,0:--:TRA:FSP34_Chr02_5038803-FSP34_Chr06_4031454	1/1:NA:100000:0,4:--:TRA:FSP34_Chr02_5038803-FSP34_Chr06_4031454
FSP34_Chr02	5040309	TRA00548SUR	N	N[FSP34_Chr09:12305[	.	PASS	SUPP=2;SUPP_VEC=011000;AVGLEN=100000;SVTYPE=BND;SVMETHOD=SURVIVORv2;CHR2=FSP34_Chr09;END=12305;CIPOS=0,0;CIEND=0,0;STRANDS=++	GT:PSV:LN:DR:ST:TY:CO	0/0:NA:100000:0,0:++:TRA:FSP34_Chr02_5040309-FSP34_Chr09_12305	1/1:NA:100000:0,1:++:TRA:FSP34_Chr02_5040309-FSP34_Chr09_12305	1/1:NA:100000:0,51:++:TRA:FSP34_Chr02_5040309-FSP34_Chr09_12305	0/0:NA:100000:0,0:++:TRA:FSP34_Chr02_5040309-FSP34_Chr09_12305	0/0:NA:100000:0,0:++:TRA:FSP34_Chr02_5040309-FSP34_Chr09_12305	0/0:NA:100000:0,0:++:TRA:FSP34_Chr02_5040309-FSP34_Chr09_12305
FSP34_Chr02	5040311	TRA00549SUR	N	]FSP34_Chr08:41213]N	.	PASS	SUPP=5;SUPP_VEC=011111;AVGLEN=100000;SVTYPE=BND;SVMETHOD=SURVIVORv2;CHR2=FSP34_Chr08;END=41213;CIPOS=0,0;CIEND=0,0;STRANDS=--	GT:PSV:LN:DR:ST:TY:CO	0/0:NA:100000:0,0:--:TRA:FSP34_Chr02_5040311-FSP34_Chr08_41213	1/1:NA:100000:0,11:--:TRA:FSP34_Chr02_5040311-FSP34_Chr08_41213	1/1:NA:100000:0,1:--:TRA:FSP34_Chr02_5040311-FSP34_Chr08_41213	1/1:NA:100000:0,1:--:TRA:FSP34_Chr02_5040311-FSP34_Chr08_41213	1/1:NA:100000:0,2:--:TRA:FSP34_Chr02_5040311-FSP34_Chr08_41213	1/1:NA:100000:0,4:--:TRA:FSP34_Chr02_5040311-FSP34_Chr08_41213
FSP34_Chr02	5040432	TRA00550SUR	N	]FSP34_Chr08:70738]N	.	PASS	SUPP=1;SUPP_VEC=010000;AVGLEN=100000;SVTYPE=BND;SVMETHOD=SURVIVORv2;CHR2=FSP34_Chr08;END=70738;CIPOS=0,0;CIEND=0,0;STRANDS=--	GT:PSV:LN:DR:ST:TY:CO	0/0:NA:100000:0,0:--:TRA:FSP34_Chr02_5040432-FSP34_Chr08_70738	1/1:NA:100000:0,10:--:TRA:FSP34_Chr02_5040432-FSP34_Chr08_70738	0/0:NA:100000:0,0:--:TRA:FSP34_Chr02_5040432-FSP34_Chr08_70738	0/0:NA:100000:0,0:--:TRA:FSP34_Chr02_5040432-FSP34_Chr08_70738	0/0:NA:100000:1,0:--:TRA:FSP34_Chr02_5040432-FSP34_Chr08_70738	0/0:NA:100000:0,0:--:TRA:FSP34_Chr02_5040432-FSP34_Chr08_70738
FSP34_Chr02	5040733	TRA00551SUR	N	]FSP34_Chr10:86942]N	.	PASS	SUPP=5;SUPP_VEC=111011;AVGLEN=100000;SVTYPE=BND;SVMETHOD=SURVIVORv2;CHR2=FSP34_Chr10;END=86942;CIPOS=0,0;CIEND=0,0;STRANDS=--	GT:PSV:LN:DR:ST:TY:CO	1/1:NA:100000:0,7:--:TRA:FSP34_Chr02_5040733-FSP34_Chr10_86942	0/1:NA:100000:18,11:--:TRA:FSP34_Chr02_5040733-FSP34_Chr10_86942	1/1:NA:100000:0,5:--:TRA:FSP34_Chr02_5040733-FSP34_Chr10_86942	0/0:NA:100000:0,0:--:TRA:FSP34_Chr02_5040733-FSP34_Chr10_86942	1/1:NA:100000:0,1:--:TRA:FSP34_Chr02_5040733-FSP34_Chr10_86942	0/1:NA:100000:1,2:--:TRA:FSP34_Chr02_5040733-FSP34_Chr10_86942
FSP34_Chr02	5040432	TRA00552SUR	N	]FSP34_Chr09:2946636]N	.	PASS	SUPP=1;SUPP_VEC=010000;AVGLEN=100000;SVTYPE=BND;SVMETHOD=SURVIVORv2;CHR2=FSP34_Chr09;END=2946636;CIPOS=0,0;CIEND=0,0;STRANDS=-+	GT:PSV:LN:DR:ST:TY:CO	0/0:NA:100000:0,0:-+:TRA:FSP34_Chr02_5040432-FSP34_Chr09_2946636	1/1:NA:100000:0,19:-+:TRA:FSP34_Chr02_5040432-FSP34_Chr09_2946636	0/0:NA:100000:0,0:-+:TRA:FSP34_Chr02_5040432-FSP34_Chr09_2946636	0/0:NA:100000:0,0:-+:TRA:FSP34_Chr02_5040432-FSP34_Chr09_2946636	0/0:NA:100000:0,0:-+:TRA:FSP34_Chr02_5040432-FSP34_Chr09_2946636	0/0:NA:100000:2,0:-+:TRA:FSP34_Chr02_5040432-FSP34_Chr09_2946636
FSP34_Chr02	5040308	TRA00553SUR	N	N[FSP34_Chr07:3528954[	.	PASS	SUPP=1;SUPP_VEC=010000;AVGLEN=100000;SVTYPE=BND;SVMETHOD=SURVIVORv2;CHR2=FSP34_Chr07;END=3528954;CIPOS=0,0;CIEND=0,0;STRANDS=+-	GT:PSV:LN:DR:ST:TY:CO	0/0:NA:100000:1,0:+-:TRA:FSP34_Chr02_5040308-FSP34_Chr07_3528954	1/1:NA:100000:3,16:+-:TRA:FSP34_Chr02_5040308-FSP34_Chr07_3528954	0/0:NA:100000:3,0:+-:TRA:FSP34_Chr02_5040308-FSP34_Chr07_3528954	0/0:NA:100000:4,0:+-:TRA:FSP34_Chr02_5040308-FSP34_Chr07_3528954	0/0:NA:100000:1,0:+-:TRA:FSP34_Chr02_5040308-FSP34_Chr07_3528954	0/0:NA:100000:10,0:+-:TRA:FSP34_Chr02_5040308-FSP34_Chr07_3528954
FSP34_Chr02	5042707	TRA00554SUR	N	]FSP34_Contig01:10527]N	.	PASS	SUPP=5;SUPP_VEC=101111;AVGLEN=100000;SVTYPE=BND;SVMETHOD=SURVIVORv2;CHR2=FSP34_Contig01;END=10527;CIPOS=0,0;CIEND=0,0;STRANDS=--	GT:PSV:LN:DR:ST:TY:CO	1/1:NA:100000:0,15:--:TRA:FSP34_Chr02_5042707-FSP34_Contig01_10527	0/0:NA:100000:0,0:--:TRA:FSP34_Chr02_5042707-FSP34_Contig01_10527	1/1:NA:100000:0,6:--:TRA:FSP34_Chr02_5042707-FSP34_Contig01_10527	1/1:NA:100000:0,23:--:TRA:FSP34_Chr02_5042707-FSP34_Contig01_10527	1/1:NA:100000:0,14:--:TRA:FSP34_Chr02_5042707-FSP34_Contig01_10527	1/1:NA:100000:3,64:--:TRA:FSP34_Chr02_5042707-FSP34_Contig01_10527
FSP34_Chr02	5043094	TRA00555SUR	N	N[FSP34_Chr11:19014[	.	PASS	SUPP=4;SUPP_VEC=001111;AVGLEN=100000;SVTYPE=BND;SVMETHOD=SURVIVORv2;CHR2=FSP34_Chr11;END=19014;CIPOS=0,0;CIEND=0,0;STRANDS=++	GT:PSV:LN:DR:ST:TY:CO	0/0:NA:100000:0,0:++:TRA:FSP34_Chr02_5043094-FSP34_Chr11_19014	0/0:NA:100000:0,0:++:TRA:FSP34_Chr02_5043094-FSP34_Chr11_19014	1/1:NA:100000:0,6:++:TRA:FSP34_Chr02_5043094-FSP34_Chr11_19014	1/1:NA:100000:0,8:++:TRA:FSP34_Chr02_5043094-FSP34_Chr11_19014	1/1:NA:100000:3,17:++:TRA:FSP34_Chr02_5043094-FSP34_Chr11_19014	1/1:NA:100000:0,46:++:TRA:FSP34_Chr02_5043094-FSP34_Chr11_19014
FSP34_Chr02	5042442	TRA00556SUR	N	N[FSP34_Chr05:4382764[	.	PASS	SUPP=4;SUPP_VEC=100111;AVGLEN=100000;SVTYPE=BND;SVMETHOD=SURVIVORv2;CHR2=FSP34_Chr05;END=4382764;CIPOS=0,0;CIEND=0,0;STRANDS=+-	GT:PSV:LN:DR:ST:TY:CO	0/1:NA:100000:11,12:+-:TRA:FSP34_Chr02_5042442-FSP34_Chr05_4382764	0/0:NA:100000:2,0:+-:TRA:FSP34_Chr02_5042442-FSP34_Chr05_4382764	0/0:NA:100000:22,1:+-:TRA:FSP34_Chr02_5042442-FSP34_Chr05_4382764	1/1:NA:100000:0,2:+-:TRA:FSP34_Chr02_5042442-FSP34_Chr05_4382764	0/1:NA:100000:6,6:+-:TRA:FSP34_Chr02_5042442-FSP34_Chr05_4382764	0/1:NA:100000:15,11:+-:TRA:FSP34_Chr02_5042442-FSP34_Chr05_4382764
FSP34_Chr02	5043728	TRA00557SUR	N	]FSP34_Chr08:37825]N	.	PASS	SUPP=4;SUPP_VEC=100111;AVGLEN=100000;SVTYPE=BND;SVMETHOD=SURVIVORv2;CHR2=FSP34_Chr08;END=37825;CIPOS=0,0;CIEND=0,0;STRANDS=--	GT:PSV:LN:DR:ST:TY:CO	1/1:NA:100000:0,6:--:TRA:FSP34_Chr02_5043728-FSP34_Chr08_37825	0/0:NA:100000:1,0:--:TRA:FSP34_Chr02_5043728-FSP34_Chr08_37825	0/0:NA:100000:0,0:--:TRA:FSP34_Chr02_5043728-FSP34_Chr08_37825	0/1:NA:100000:1,4:--:TRA:FSP34_Chr02_5043728-FSP34_Chr08_37825	1/1:NA:100000:1,6:--:TRA:FSP34_Chr02_5043728-FSP34_Chr08_37825	1/1:NA:100000:2,30:--:TRA:FSP34_Chr02_5043728-FSP34_Chr08_37825
FSP34_Chr02	5044432	TRA00558SUR	N	N[FSP34_Chr07:3533070[	.	PASS	SUPP=1;SUPP_VEC=001000;AVGLEN=100000;SVTYPE=BND;SVMETHOD=SURVIVORv2;CHR2=FSP34_Chr07;END=3533070;CIPOS=0,0;CIEND=0,0;STRANDS=+-	GT:PSV:LN:DR:ST:TY:CO	0/0:NA:100000:0,0:+-:TRA:FSP34_Chr02_5044432-FSP34_Chr07_3533070	0/0:NA:100000:1,0:+-:TRA:FSP34_Chr02_5044432-FSP34_Chr07_3533070	1/1:NA:100000:0,25:+-:TRA:FSP34_Chr02_5044432-FSP34_Chr07_3533070	0/0:NA:100000:0,0:+-:TRA:FSP34_Chr02_5044432-FSP34_Chr07_3533070	0/0:NA:100000:0,0:+-:TRA:FSP34_Chr02_5044432-FSP34_Chr07_3533070	0/0:NA:100000:3,0:+-:TRA:FSP34_Chr02_5044432-FSP34_Chr07_3533070
FSP34_Chr02	5044482	TRA00559SUR	N	]FSP34_Chr05:4384921]N	.	PASS	SUPP=3;SUPP_VEC=000111;AVGLEN=100000;SVTYPE=BND;SVMETHOD=SURVIVORv2;CHR2=FSP34_Chr05;END=4384921;CIPOS=0,0;CIEND=0,0;STRANDS=-+	GT:PSV:LN:DR:ST:TY:CO	0/0:NA:100000:0,0:-+:TRA:FSP34_Chr02_5044482-FSP34_Chr05_4384921	0/0:NA:100000:0,0:-+:TRA:FSP34_Chr02_5044482-FSP34_Chr05_4384921	0/0:NA:100000:1,0:-+:TRA:FSP34_Chr02_5044482-FSP34_Chr05_4384921	0/1:NA:100000:1,2:-+:TRA:FSP34_Chr02_5044482-FSP34_Chr05_4384921	0/1:NA:100000:4,7:-+:TRA:FSP34_Chr02_5044482-FSP34_Chr05_4384921	0/1:NA:100000:8,11:-+:TRA:FSP34_Chr02_5044482-FSP34_Chr05_4384921
FSP34_Chr02	5046018	TRA00560SUR	N	N[FSP34_Chr06:7269[	.	PASS	SUPP=1;SUPP_VEC=001000;AVGLEN=100000;SVTYPE=BND;SVMETHOD=SURVIVORv2;CHR2=FSP34_Chr06;END=7269;CIPOS=0,0;CIEND=0,0;STRANDS=++	GT:PSV:LN:DR:ST:TY:CO	0/0:NA:100000:0,0:++:TRA:FSP34_Chr02_5046018-FSP34_Chr06_7269	0/0:NA:100000:0,0:++:TRA:FSP34_Chr02_5046018-FSP34_Chr06_7269	1/1:NA:100000:0,15:++:TRA:FSP34_Chr02_5046018-FSP34_Chr06_7269	0/0:NA:100000:0,0:++:TRA:FSP34_Chr02_5046018-FSP34_Chr06_7269	0/0:NA:100000:0,0:++:TRA:FSP34_Chr02_5046018-FSP34_Chr06_7269	0/0:NA:100000:0,0:++:TRA:FSP34_Chr02_5046018-FSP34_Chr06_7269
FSP34_Chr02	5046018	TRA00561SUR	N	N[FSP34_Chr07:14318[	.	PASS	SUPP=1;SUPP_VEC=001000;AVGLEN=100000;SVTYPE=BND;SVMETHOD=SURVIVORv2;CHR2=FSP34_Chr07;END=14318;CIPOS=0,0;CIEND=0,0;STRANDS=++	GT:PSV:LN:DR:ST:TY:CO	0/0:NA:100000:0,0:++:TRA:FSP34_Chr02_5046018-FSP34_Chr07_14318	0/0:NA:100000:0,0:++:TRA:FSP34_Chr02_5046018-FSP34_Chr07_14318	1/1:NA:100000:0,31:++:TRA:FSP34_Chr02_5046018-FSP34_Chr07_14318	0/0:NA:100000:0,0:++:TRA:FSP34_Chr02_5046018-FSP34_Chr07_14318	0/0:NA:100000:0,0:++:TRA:FSP34_Chr02_5046018-FSP34_Chr07_14318	0/0:NA:100000:0,0:++:TRA:FSP34_Chr02_5046018-FSP34_Chr07_14318
FSP34_Chr02	5046626	TRA00562SUR	N	N[FSP34_Chr09:1367020[	.	PASS	SUPP=1;SUPP_VEC=001000;AVGLEN=100000;SVTYPE=BND;SVMETHOD=SURVIVORv2;CHR2=FSP34_Chr09;END=1367020;CIPOS=0,0;CIEND=0,0;STRANDS=++	GT:PSV:LN:DR:ST:TY:CO	0/0:NA:100000:0,0:++:TRA:FSP34_Chr02_5046626-FSP34_Chr09_1367020	0/0:NA:100000:0,0:++:TRA:FSP34_Chr02_5046626-FSP34_Chr09_1367020	1/1:NA:100000:0,12:++:TRA:FSP34_Chr02_5046626-FSP34_Chr09_1367020	0/0:NA:100000:0,0:++:TRA:FSP34_Chr02_5046626-FSP34_Chr09_1367020	0/0:NA:100000:0,0:++:TRA:FSP34_Chr02_5046626-FSP34_Chr09_1367020	0/0:NA:100000:0,0:++:TRA:FSP34_Chr02_5046626-FSP34_Chr09_1367020
FSP34_Chr02	5057553	TRA00563SUR	N	]FSP34_Chr03:5015206]N	.	PASS	SUPP=1;SUPP_VEC=001000;AVGLEN=100000;SVTYPE=BND;SVMETHOD=SURVIVORv2;CHR2=FSP34_Chr03;END=5015206;CIPOS=0,0;CIEND=0,0;STRANDS=--	GT:PSV:LN:DR:ST:TY:CO	0/0:NA:100000:0,0:--:TRA:FSP34_Chr02_5057553-FSP34_Chr03_5015206	0/0:NA:100000:0,0:--:TRA:FSP34_Chr02_5057553-FSP34_Chr03_5015206	1/1:NA:100000:0,16:--:TRA:FSP34_Chr02_5057553-FSP34_Chr03_5015206	0/0:NA:100000:0,0:--:TRA:FSP34_Chr02_5057553-FSP34_Chr03_5015206	0/0:NA:100000:0,0:--:TRA:FSP34_Chr02_5057553-FSP34_Chr03_5015206	0/0:NA:100000:0,0:--:TRA:FSP34_Chr02_5057553-FSP34_Chr03_5015206
FSP34_Chr02	5058373	TRA00564SUR	N	N[FSP34_Contig01:40460[	.	PASS	SUPP=4;SUPP_VEC=011011;AVGLEN=100000;SVTYPE=BND;SVMETHOD=SURVIVORv2;CHR2=FSP34_Contig01;END=40460;CIPOS=0,0;CIEND=0,0;STRANDS=+-	GT:PSV:LN:DR:ST:TY:CO	0/0:NA:100000:0,0:+-:TRA:FSP34_Chr02_5058373-FSP34_Contig01_40460	1/1:NA:100000:0,9:+-:TRA:FSP34_Chr02_5058373-FSP34_Contig01_40460	1/1:NA:100000:0,19:+-:TRA:FSP34_Chr02_5058373-FSP34_Contig01_40460	0/0:NA:100000:0,0:+-:TRA:FSP34_Chr02_5058373-FSP34_Contig01_40460	1/1:NA:100000:0,2:+-:TRA:FSP34_Chr02_5058373-FSP34_Contig01_40460	1/1:NA:100000:0,32:+-:TRA:FSP34_Chr02_5058373-FSP34_Contig01_40460
FSP34_Chr02	5065218	TRA00565SUR	N	N[FSP34_Chr08:43627[	.	PASS	SUPP=1;SUPP_VEC=000001;AVGLEN=100000;SVTYPE=BND;SVMETHOD=SURVIVORv2;CHR2=FSP34_Chr08;END=43627;CIPOS=0,0;CIEND=0,0;STRANDS=++	GT:PSV:LN:DR:ST:TY:CO	0/0:NA:100000:0,0:++:TRA:FSP34_Chr02_5065218-FSP34_Chr08_43627	0/0:NA:100000:0,0:++:TRA:FSP34_Chr02_5065218-FSP34_Chr08_43627	0/0:NA:100000:0,0:++:TRA:FSP34_Chr02_5065218-FSP34_Chr08_43627	0/0:NA:100000:0,0:++:TRA:FSP34_Chr02_5065218-FSP34_Chr08_43627	0/0:NA:100000:0,0:++:TRA:FSP34_Chr02_5065218-FSP34_Chr08_43627	1/1:NA:100000:0,11:++:TRA:FSP34_Chr02_5065218-FSP34_Chr08_43627
FSP34_Chr02	5065218	TRA00566SUR	N	N[FSP34_Chr07:3514560[	.	PASS	SUPP=2;SUPP_VEC=000011;AVGLEN=100000;SVTYPE=BND;SVMETHOD=SURVIVORv2;CHR2=FSP34_Chr07;END=3514560;CIPOS=0,0;CIEND=0,0;STRANDS=+-	GT:PSV:LN:DR:ST:TY:CO	0/0:NA:100000:0,0:+-:TRA:FSP34_Chr02_5065218-FSP34_Chr07_3514560	0/0:NA:100000:0,0:+-:TRA:FSP34_Chr02_5065218-FSP34_Chr07_3514560	0/0:NA:100000:0,0:+-:TRA:FSP34_Chr02_5065218-FSP34_Chr07_3514560	0/0:NA:100000:0,0:+-:TRA:FSP34_Chr02_5065218-FSP34_Chr07_3514560	1/1:NA:100000:0,1:+-:TRA:FSP34_Chr02_5065218-FSP34_Chr07_3514560	1/1:NA:100000:0,10:+-:TRA:FSP34_Chr02_5065218-FSP34_Chr07_3514560
FSP34_Chr03	5230	TRA00567SUR	N	N[FSP34_Chr08:63429[	.	PASS	SUPP=3;SUPP_VEC=001110;AVGLEN=100000;SVTYPE=BND;SVMETHOD=SURVIVORv2;CHR2=FSP34_Chr08;END=63429;CIPOS=0,0;CIEND=0,0;STRANDS=+-	GT:PSV:LN:DR:ST:TY:CO	0/0:NA:100000:1,0:+-:TRA:FSP34_Chr03_5230-FSP34_Chr08_63429	0/0:NA:100000:4,0:+-:TRA:FSP34_Chr03_5230-FSP34_Chr08_63429	1/1:NA:100000:0,10:+-:TRA:FSP34_Chr03_5230-FSP34_Chr08_63429	1/1:NA:100000:0,1:+-:TRA:FSP34_Chr03_5230-FSP34_Chr08_63429	1/1:NA:100000:0,2:+-:TRA:FSP34_Chr03_5230-FSP34_Chr08_63429	0/0:NA:100000:0,0:+-:TRA:FSP34_Chr03_5230-FSP34_Chr08_63429
FSP34_Chr03	7903	TRA00568SUR	N	N[FSP34_Chr06:4035414[	.	PASS	SUPP=1;SUPP_VEC=010000;AVGLEN=100000;SVTYPE=BND;SVMETHOD=SURVIVORv2;CHR2=FSP34_Chr06;END=4035414;CIPOS=0,0;CIEND=0,0;STRANDS=+-	GT:PSV:LN:DR:ST:TY:CO	0/0:NA:100000:15,0:+-:TRA:FSP34_Chr03_7903-FSP34_Chr06_4035414	1/1:NA:100000:0,15:+-:TRA:FSP34_Chr03_7903-FSP34_Chr06_4035414	0/0:NA:100000:7,0:+-:TRA:FSP34_Chr03_7903-FSP34_Chr06_4035414	0/0:NA:100000:5,0:+-:TRA:FSP34_Chr03_7903-FSP34_Chr06_4035414	0/0:NA:100000:8,0:+-:TRA:FSP34_Chr03_7903-FSP34_Chr06_4035414	0/0:NA:100000:3,0:+-:TRA:FSP34_Chr03_7903-FSP34_Chr06_4035414
FSP34_Chr03	54240	DEL00569SUR	N	<DEL>	.	PASS	SUPP=6;SUPP_VEC=111111;AVGLEN=349;SVTYPE=DEL;SVMETHOD=SURVIVORv2;CHR2=FSP34_Chr03;END=54589;CIPOS=0,0;CIEND=0,0;STRANDS=+-	GT:PSV:LN:DR:ST:TY:CO	1/1:NA:349:1,19:+-:DEL:FSP34_Chr03_54240-FSP34_Chr03_54589	1/1:NA:349:2,14:+-:DEL:FSP34_Chr03_54240-FSP34_Chr03_54589	1/1:NA:349:0,10:+-:DEL:FSP34_Chr03_54240-FSP34_Chr03_54589	1/1:NA:349:0,3:+-:DEL:FSP34_Chr03_54240-FSP34_Chr03_54589	1/1:NA:349:0,27:+-:DEL:FSP34_Chr03_54240-FSP34_Chr03_54589	1/1:NA:349:0,20:+-:DEL:FSP34_Chr03_54240-FSP34_Chr03_54589
FSP34_Chr03	58910	INS00570SUR	N	<INS>	.	PASS	SUPP=0;SUPP_VEC=000000;AVGLEN=4884;SVTYPE=INS;SVMETHOD=SURVIVORv2;CHR2=FSP34_Chr03;END=63777;CIPOS=0,0;CIEND=0,0;STRANDS=+-	GT:PSV:LN:DR:ST:TY:CO	0/0:NA:4884:0,0:+-:INS:FSP34_Chr03_58910-FSP34_Chr03_63777	0/0:NA:4884:0,0:+-:INS:FSP34_Chr03_58910-FSP34_Chr03_63777	0/0:NA:4884:0,0:+-:INS:FSP34_Chr03_58910-FSP34_Chr03_63777	0/0:NA:4884:0,0:+-:INS:FSP34_Chr03_58910-FSP34_Chr03_63777	0/0:NA:4884:0,0:+-:INS:FSP34_Chr03_58910-FSP34_Chr03_63777	0/0:NA:4884:0,0:+-:INS:FSP34_Chr03_58910-FSP34_Chr03_63777
FSP34_Chr03	82133	DEL00571SUR	N	<DEL>	.	PASS	SUPP=2;SUPP_VEC=000011;AVGLEN=7593;SVTYPE=DEL;SVMETHOD=SURVIVORv2;CHR2=FSP34_Chr03;END=89727;CIPOS=0,0;CIEND=0,0;STRANDS=+-	GT:PSV:LN:DR:ST:TY:CO	0/0:NA:7593:15,0:+-:DEL:FSP34_Chr03_82133-FSP34_Chr03_89727	0/0:NA:7593:12,0:+-:DEL:FSP34_Chr03_82133-FSP34_Chr03_89727	0/0:NA:7593:10,0:+-:DEL:FSP34_Chr03_82133-FSP34_Chr03_89727	0/0:NA:7593:3,0:+-:DEL:FSP34_Chr03_82133-FSP34_Chr03_89727	1/1:NA:7593:0,25:+-:DEL:FSP34_Chr03_82133-FSP34_Chr03_89727	1/1:NA:7593:0,35:+-:DEL:FSP34_Chr03_82133-FSP34_Chr03_89727
FSP34_Chr03	84345	INS00572SUR	N	<INS>	.	PASS	SUPP=0;SUPP_VEC=000000;AVGLEN=7200;SVTYPE=INS;SVMETHOD=SURVIVORv2;CHR2=FSP34_Chr03;END=91545;CIPOS=0,0;CIEND=0,0;STRANDS=+-	GT:PSV:LN:DR:ST:TY:CO	0/0:NA:7200:13,0:+-:INS:FSP34_Chr03_84345-FSP34_Chr03_91545	0/0:NA:7200:3,0:+-:INS:FSP34_Chr03_84345-FSP34_Chr03_91545	0/0:NA:7200:0,0:+-:INS:FSP34_Chr03_84345-FSP34_Chr03_91545	0/0:NA:7200:3,0:+-:INS:FSP34_Chr03_84345-FSP34_Chr03_91545	0/0:NA:7200:0,0:+-:INS:FSP34_Chr03_84345-FSP34_Chr03_91545	0/0:NA:7200:2,0:+-:INS:FSP34_Chr03_84345-FSP34_Chr03_91545
FSP34_Chr03	104278	DEL00573SUR	N	<DEL>	.	PASS	SUPP=1;SUPP_VEC=010000;AVGLEN=932;SVTYPE=DEL;SVMETHOD=SURVIVORv2;CHR2=FSP34_Chr03;END=105210;CIPOS=0,0;CIEND=0,0;STRANDS=+-	GT:PSV:LN:DR:ST:TY:CO	0/0:NA:932:3,0:+-:DEL:FSP34_Chr03_104278-FSP34_Chr03_105210	1/1:NA:932:0,28:+-:DEL:FSP34_Chr03_104278-FSP34_Chr03_105210	0/0:NA:932:3,0:+-:DEL:FSP34_Chr03_104278-FSP34_Chr03_105210	0/0:NA:932:1,0:+-:DEL:FSP34_Chr03_104278-FSP34_Chr03_105210	0/0:NA:932:23,0:+-:DEL:FSP34_Chr03_104278-FSP34_Chr03_105210	0/0:NA:932:8,0:+-:DEL:FSP34_Chr03_104278-FSP34_Chr03_105210
FSP34_Chr03	107844	DEL00574SUR	N	<DEL>	.	PASS	SUPP=5;SUPP_VEC=101111;AVGLEN=167;SVTYPE=DEL;SVMETHOD=SURVIVORv2;CHR2=FSP34_Chr03;END=108011;CIPOS=0,0;CIEND=0,0;STRANDS=+-	GT:PSV:LN:DR:ST:TY:CO	1/1:NA:167:0,32:+-:DEL:FSP34_Chr03_107844-FSP34_Chr03_108011	0/0:NA:167:10,0:+-:DEL:FSP34_Chr03_107844-FSP34_Chr03_108011	1/1:NA:167:0,18:+-:DEL:FSP34_Chr03_107844-FSP34_Chr03_108011	1/1:NA:167:0,9:+-:DEL:FSP34_Chr03_107844-FSP34_Chr03_108011	1/1:NA:167:0,19:+-:DEL:FSP34_Chr03_107844-FSP34_Chr03_108011	1/1:NA:167:0,24:+-:DEL:FSP34_Chr03_107844-FSP34_Chr03_108011
FSP34_Chr03	124970	INS00575SUR	N	<INS>	.	PASS	SUPP=0;SUPP_VEC=000000;AVGLEN=1994;SVTYPE=INS;SVMETHOD=SURVIVORv2;CHR2=FSP34_Chr03;END=126964;CIPOS=0,0;CIEND=0,0;STRANDS=+-	GT:PSV:LN:DR:ST:TY:CO	0/0:NA:1994:29,0:+-:INS:FSP34_Chr03_124970-FSP34_Chr03_126964	0/0:NA:1994:7,0:+-:INS:FSP34_Chr03_124970-FSP34_Chr03_126964	0/0:NA:1994:23,0:+-:INS:FSP34_Chr03_124970-FSP34_Chr03_126964	0/0:NA:1994:9,0:+-:INS:FSP34_Chr03_124970-FSP34_Chr03_126964	0/0:NA:1994:48,0:+-:INS:FSP34_Chr03_124970-FSP34_Chr03_126964	0/0:NA:1994:32,0:+-:INS:FSP34_Chr03_124970-FSP34_Chr03_126964
FSP34_Chr03	147011	DEL00576SUR	N	<DEL>	.	PASS	SUPP=1;SUPP_VEC=100000;AVGLEN=1425;SVTYPE=DEL;SVMETHOD=SURVIVORv2;CHR2=FSP34_Chr03;END=148436;CIPOS=0,0;CIEND=0,0;STRANDS=+-	GT:PSV:LN:DR:ST:TY:CO	1/1:NA:1425:0,25:+-:DEL:FSP34_Chr03_147011-FSP34_Chr03_148436	0/0:NA:1425:14,0:+-:DEL:FSP34_Chr03_147011-FSP34_Chr03_148436	0/0:NA:1425:4,0:+-:DEL:FSP34_Chr03_147011-FSP34_Chr03_148436	0/0:NA:1425:0,0:+-:DEL:FSP34_Chr03_147011-FSP34_Chr03_148436	0/0:NA:1425:5,0:+-:DEL:FSP34_Chr03_147011-FSP34_Chr03_148436	0/0:NA:1425:8,0:+-:DEL:FSP34_Chr03_147011-FSP34_Chr03_148436
FSP34_Chr03	161783	INS00577SUR	N	<INS>	.	PASS	SUPP=3;SUPP_VEC=011100;AVGLEN=282;SVTYPE=INS;SVMETHOD=SURVIVORv2;CHR2=FSP34_Chr03;END=162065;CIPOS=0,0;CIEND=0,0;STRANDS=+-	GT:PSV:LN:DR:ST:TY:CO	0/0:NA:282:3,0:+-:INS:FSP34_Chr03_161783-FSP34_Chr03_162065	1/1:NA:282:0,36:+-:INS:FSP34_Chr03_161783-FSP34_Chr03_162065	1/1:NA:282:0,39:+-:INS:FSP34_Chr03_161783-FSP34_Chr03_162065	1/1:NA:282:0,9:+-:INS:FSP34_Chr03_161783-FSP34_Chr03_162065	0/0:NA:282:4,0:+-:INS:FSP34_Chr03_161783-FSP34_Chr03_162065	0/0:NA:282:1,0:+-:INS:FSP34_Chr03_161783-FSP34_Chr03_162065
FSP34_Chr03	185695	INS00578SUR	N	<INS>	.	PASS	SUPP=3;SUPP_VEC=010011;AVGLEN=656;SVTYPE=INS;SVMETHOD=SURVIVORv2;CHR2=FSP34_Chr03;END=186354;CIPOS=0,0;CIEND=0,0;STRANDS=+-	GT:PSV:LN:DR:ST:TY:CO	0/0:NA:656:2,0:+-:INS:FSP34_Chr03_185695-FSP34_Chr03_186354	0/1:NA:656:6,16:+-:INS:FSP34_Chr03_185695-FSP34_Chr03_186354	0/0:NA:656:0,0:+-:INS:FSP34_Chr03_185695-FSP34_Chr03_186354	0/0:NA:656:3,0:+-:INS:FSP34_Chr03_185695-FSP34_Chr03_186354	0/1:NA:656:11,16:+-:INS:FSP34_Chr03_185695-FSP34_Chr03_186354	1/1:NA:656:5,32:+-:INS:FSP34_Chr03_185695-FSP34_Chr03_186354
FSP34_Chr03	191671	INS00579SUR	N	<INS>	.	PASS	SUPP=2;SUPP_VEC=101000;AVGLEN=98;SVTYPE=INS;SVMETHOD=SURVIVORv2;CHR2=FSP34_Chr03;END=191769;CIPOS=0,0;CIEND=0,0;STRANDS=+-	GT:PSV:LN:DR:ST:TY:CO	1/1:NA:98:0,25:+-:INS:FSP34_Chr03_191671-FSP34_Chr03_191769	0/0:NA:98:0,0:+-:INS:FSP34_Chr03_191671-FSP34_Chr03_191769	1/1:NA:98:0,35:+-:INS:FSP34_Chr03_191671-FSP34_Chr03_191769	0/0:NA:98:0,0:+-:INS:FSP34_Chr03_191671-FSP34_Chr03_191769	0/0:NA:98:0,0:+-:INS:FSP34_Chr03_191671-FSP34_Chr03_191769	0/0:NA:98:5,0:+-:INS:FSP34_Chr03_191671-FSP34_Chr03_191769
FSP34_Chr03	198709	INS00580SUR	N	<INS>	.	PASS	SUPP=5;SUPP_VEC=101111;AVGLEN=166;SVTYPE=INS;SVMETHOD=SURVIVORv2;CHR2=FSP34_Chr03;END=198874;CIPOS=0,0;CIEND=0,0;STRANDS=+-	GT:PSV:LN:DR:ST:TY:CO	1/1:NA:166:2,18:+-:INS:FSP34_Chr03_198709-FSP34_Chr03_198874	0/0:NA:166:17,0:+-:INS:FSP34_Chr03_198709-FSP34_Chr03_198874	1/1:NA:166:3,13:+-:INS:FSP34_Chr03_198709-FSP34_Chr03_198874	0/1:NA:166:2,7:+-:INS:FSP34_Chr03_198709-FSP34_Chr03_198874	0/1:NA:166:5,20:+-:INS:FSP34_Chr03_198709-FSP34_Chr03_198874	1/1:NA:166:4,24:+-:INS:FSP34_Chr03_198709-FSP34_Chr03_198874
FSP34_Chr03	202674	INS00581SUR	N	<INS>	.	PASS	SUPP=0;SUPP_VEC=000000;AVGLEN=5063;SVTYPE=INS;SVMETHOD=SURVIVORv2;CHR2=FSP34_Chr03;END=207738;CIPOS=0,0;CIEND=0,0;STRANDS=+-	GT:PSV:LN:DR:ST:TY:CO	0/0:NA:5063:36,0:+-:INS:FSP34_Chr03_202674-FSP34_Chr03_207738	0/0:NA:5063:20,0:+-:INS:FSP34_Chr03_202674-FSP34_Chr03_207738	0/0:NA:5063:31,0:+-:INS:FSP34_Chr03_202674-FSP34_Chr03_207738	0/0:NA:5063:5,0:+-:INS:FSP34_Chr03_202674-FSP34_Chr03_207738	0/0:NA:5063:11,0:+-:INS:FSP34_Chr03_202674-FSP34_Chr03_207738	0/0:NA:5063:24,0:+-:INS:FSP34_Chr03_202674-FSP34_Chr03_207738
FSP34_Chr03	222509	TRA00582SUR	N	]FSP34_Contig02:11626]N	.	PASS	SUPP=1;SUPP_VEC=100000;AVGLEN=100000;SVTYPE=BND;SVMETHOD=SURVIVORv2;CHR2=FSP34_Contig02;END=11626;CIPOS=0,0;CIEND=0,0;STRANDS=--	GT:PSV:LN:DR:ST:TY:CO	1/1:NA:100000:0,18:--:TRA:FSP34_Chr03_222509-FSP34_Contig02_11626	0/0:NA:100000:2,0:--:TRA:FSP34_Chr03_222509-FSP34_Contig02_11626	0/0:NA:100000:1,0:--:TRA:FSP34_Chr03_222509-FSP34_Contig02_11626	0/0:NA:100000:0,0:--:TRA:FSP34_Chr03_222509-FSP34_Contig02_11626	0/0:NA:100000:0,0:--:TRA:FSP34_Chr03_222509-FSP34_Contig02_11626	0/0:NA:100000:0,0:--:TRA:FSP34_Chr03_222509-FSP34_Contig02_11626
FSP34_Chr03	222349	TRA00583SUR	N	]FSP34_Chr08:184218]N	.	PASS	SUPP=1;SUPP_VEC=100000;AVGLEN=100000;SVTYPE=BND;SVMETHOD=SURVIVORv2;CHR2=FSP34_Chr08;END=184218;CIPOS=0,0;CIEND=0,0;STRANDS=--	GT:PSV:LN:DR:ST:TY:CO	1/1:NA:100000:0,12:--:TRA:FSP34_Chr03_222349-FSP34_Chr08_184218	0/0:NA:100000:1,0:--:TRA:FSP34_Chr03_222349-FSP34_Chr08_184218	0/0:NA:100000:1,0:--:TRA:FSP34_Chr03_222349-FSP34_Chr08_184218	0/0:NA:100000:0,0:--:TRA:FSP34_Chr03_222349-FSP34_Chr08_184218	0/0:NA:100000:0,0:--:TRA:FSP34_Chr03_222349-FSP34_Chr08_184218	0/0:NA:100000:0,0:--:TRA:FSP34_Chr03_222349-FSP34_Chr08_184218
FSP34_Chr03	222355	DEL00584SUR	N	<DEL>	.	PASS	SUPP=2;SUPP_VEC=101000;AVGLEN=6633;SVTYPE=DEL;SVMETHOD=SURVIVORv2;CHR2=FSP34_Chr03;END=228994;CIPOS=0,0;CIEND=0,0;STRANDS=+-	GT:PSV:LN:DR:ST:TY:CO	1/1:NA:6633:0,12:+-:DEL:FSP34_Chr03_222355-FSP34_Chr03_228994	0/0:NA:6633:0,0:+-:DEL:FSP34_Chr03_222355-FSP34_Chr03_228994	1/1:NA:6633:0,34:+-:DEL:FSP34_Chr03_222355-FSP34_Chr03_228994	0/0:NA:6633:0,0:+-:DEL:FSP34_Chr03_222355-FSP34_Chr03_228994	0/0:NA:6633:0,0:+-:DEL:FSP34_Chr03_222355-FSP34_Chr03_228994	0/0:NA:6633:0,0:+-:DEL:FSP34_Chr03_222355-FSP34_Chr03_228994
FSP34_Chr03	222356	TRA00585SUR	N	]FSP34_Chr09:1114527]N	.	PASS	SUPP=2;SUPP_VEC=000011;AVGLEN=100000;SVTYPE=BND;SVMETHOD=SURVIVORv2;CHR2=FSP34_Chr09;END=1114527;CIPOS=0,0;CIEND=0,0;STRANDS=-+	GT:PSV:LN:DR:ST:TY:CO	0/0:NA:100000:21,0:-+:TRA:FSP34_Chr03_222356-FSP34_Chr09_1114527	0/0:NA:100000:29,0:-+:TRA:FSP34_Chr03_222356-FSP34_Chr09_1114527	0/0:NA:100000:21,0:-+:TRA:FSP34_Chr03_222356-FSP34_Chr09_1114527	0/0:NA:100000:4,0:-+:TRA:FSP34_Chr03_222356-FSP34_Chr09_1114527	1/1:NA:100000:0,5:-+:TRA:FSP34_Chr03_222356-FSP34_Chr09_1114527	1/1:NA:100000:0,28:-+:TRA:FSP34_Chr03_222356-FSP34_Chr09_1114527
FSP34_Chr03	222544	TRA00586SUR	N	N[FSP34_Chr09:1360858[	.	PASS	SUPP=6;SUPP_VEC=111111;AVGLEN=100000;SVTYPE=BND;SVMETHOD=SURVIVORv2;CHR2=FSP34_Chr09;END=1360858;CIPOS=0,0;CIEND=0,0;STRANDS=+-	GT:PSV:LN:DR:ST:TY:CO	1/1:NA:100000:0,17:+-:TRA:FSP34_Chr03_222544-FSP34_Chr09_1360858	0/1:NA:100000:8,19:+-:TRA:FSP34_Chr03_222544-FSP34_Chr09_1360858	0/1:NA:100000:8,9:+-:TRA:FSP34_Chr03_222544-FSP34_Chr09_1360858	0/1:NA:100000:2,1:+-:TRA:FSP34_Chr03_222544-FSP34_Chr09_1360858	1/1:NA:100000:0,1:+-:TRA:FSP34_Chr03_222544-FSP34_Chr09_1360858	1/1:NA:100000:1,6:+-:TRA:FSP34_Chr03_222544-FSP34_Chr09_1360858
FSP34_Chr03	222351	TRA00587SUR	N	]FSP34_Chr07:1703328]N	.	PASS	SUPP=1;SUPP_VEC=010000;AVGLEN=100000;SVTYPE=BND;SVMETHOD=SURVIVORv2;CHR2=FSP34_Chr07;END=1703328;CIPOS=0,0;CIEND=0,0;STRANDS=--	GT:PSV:LN:DR:ST:TY:CO	0/0:NA:100000:2,0:--:TRA:FSP34_Chr03_222351-FSP34_Chr07_1703328	1/1:NA:100000:0,14:--:TRA:FSP34_Chr03_222351-FSP34_Chr07_1703328	0/0:NA:100000:0,0:--:TRA:FSP34_Chr03_222351-FSP34_Chr07_1703328	0/0:NA:100000:1,0:--:TRA:FSP34_Chr03_222351-FSP34_Chr07_1703328	0/0:NA:100000:0,0:--:TRA:FSP34_Chr03_222351-FSP34_Chr07_1703328	0/0:NA:100000:6,0:--:TRA:FSP34_Chr03_222351-FSP34_Chr07_1703328
FSP34_Chr03	222355	TRA00588SUR	N	]FSP34_Chr07:2671134]N	.	PASS	SUPP=2;SUPP_VEC=000011;AVGLEN=100000;SVTYPE=BND;SVMETHOD=SURVIVORv2;CHR2=FSP34_Chr07;END=2671134;CIPOS=0,0;CIEND=0,0;STRANDS=-+	GT:PSV:LN:DR:ST:TY:CO	0/0:NA:100000:0,0:-+:TRA:FSP34_Chr03_222355-FSP34_Chr07_2671134	0/0:NA:100000:0,0:-+:TRA:FSP34_Chr03_222355-FSP34_Chr07_2671134	0/0:NA:100000:0,0:-+:TRA:FSP34_Chr03_222355-FSP34_Chr07_2671134	0/0:NA:100000:0,0:-+:TRA:FSP34_Chr03_222355-FSP34_Chr07_2671134	0/1:NA:100000:6,6:-+:TRA:FSP34_Chr03_222355-FSP34_Chr07_2671134	0/1:NA:100000:6,15:-+:TRA:FSP34_Chr03_222355-FSP34_Chr07_2671134
FSP34_Chr03	222353	TRA00589SUR	N	]FSP34_Chr06:3972288]N	.	PASS	SUPP=1;SUPP_VEC=001000;AVGLEN=100000;SVTYPE=BND;SVMETHOD=SURVIVORv2;CHR2=FSP34_Chr06;END=3972288;CIPOS=0,0;CIEND=0,0;STRANDS=-+	GT:PSV:LN:DR:ST:TY:CO	0/0:NA:100000:3,0:-+:TRA:FSP34_Chr03_222353-FSP34_Chr06_3972288	0/0:NA:100000:15,0:-+:TRA:FSP34_Chr03_222353-FSP34_Chr06_3972288	1/1:NA:100000:0,20:-+:TRA:FSP34_Chr03_222353-FSP34_Chr06_3972288	0/0:NA:100000:0,0:-+:TRA:FSP34_Chr03_222353-FSP34_Chr06_3972288	0/0:NA:100000:5,0:-+:TRA:FSP34_Chr03_222353-FSP34_Chr06_3972288	0/0:NA:100000:11,0:-+:TRA:FSP34_Chr03_222353-FSP34_Chr06_3972288
FSP34_Chr03	224420	TRA00590SUR	N	N[FSP34_Chr09:1362846[	.	PASS	SUPP=1;SUPP_VEC=100000;AVGLEN=100000;SVTYPE=BND;SVMETHOD=SURVIVORv2;CHR2=FSP34_Chr09;END=1362846;CIPOS=0,0;CIEND=0,0;STRANDS=+-	GT:PSV:LN:DR:ST:TY:CO	1/1:NA:100000:1,16:+-:TRA:FSP34_Chr03_224420-FSP34_Chr09_1362846	./.:NaN:0:0,0:--:NaN:NaN	./.:NaN:0:0,0:--:NaN:NaN	./.:NaN:0:0,0:--:NaN:NaN	./.:NaN:0:0,0:--:NaN:NaN	./.:NaN:0:0,0:--:NaN:NaN
FSP34_Chr03	223904	TRA00591SUR	N	N[FSP34_Chr09:1480723[	.	PASS	SUPP=6;SUPP_VEC=111111;AVGLEN=100000;SVTYPE=BND;SVMETHOD=SURVIVORv2;CHR2=FSP34_Chr09;END=1480723;CIPOS=0,0;CIEND=0,0;STRANDS=+-	GT:PSV:LN:DR:ST:TY:CO	1/1:NA:100000:3,26:+-:TRA:FSP34_Chr03_223904-FSP34_Chr09_1480723	0/1:NA:100000:22,22:+-:TRA:FSP34_Chr03_223904-FSP34_Chr09_1480723	1/1:NA:100000:4,28:+-:TRA:FSP34_Chr03_223904-FSP34_Chr09_1480723	0/1:NA:100000:3,2:+-:TRA:FSP34_Chr03_223904-FSP34_Chr09_1480723	0/1:NA:100000:1,2:+-:TRA:FSP34_Chr03_223904-FSP34_Chr09_1480723	1/1:NA:100000:1,13:+-:TRA:FSP34_Chr03_223904-FSP34_Chr09_1480723
FSP34_Chr03	224420	TRA00592SUR	N	N[FSP34_Chr09:1362846[	.	PASS	SUPP=5;SUPP_VEC=011111;AVGLEN=100000;SVTYPE=BND;SVMETHOD=SURVIVORv2;CHR2=FSP34_Chr09;END=1362846;CIPOS=0,0;CIEND=0,0;STRANDS=+-	GT:PSV:LN:DR:ST:TY:CO	./.:NaN:0:0,0:--:NaN:NaN	0/1:NA:100000:11,19:+-:TRA:FSP34_Chr03_224420-FSP34_Chr09_1362846	0/1:NA:100000:6,14:+-:TRA:FSP34_Chr03_224420-FSP34_Chr09_1362846	0/1:NA:100000:2,2:+-:TRA:FSP34_Chr03_224420-FSP34_Chr09_1362846	1/1:NA:100000:0,1:+-:TRA:FSP34_Chr03_224420-FSP34_Chr09_1362846	1/1:NA:100000:1,7:+-:TRA:FSP34_Chr03_224420-FSP34_Chr09_1362846
FSP34_Chr03	227238	TRA00593SUR	N	]FSP34_Chr09:1365258]N	.	PASS	SUPP=4;SUPP_VEC=110101;AVGLEN=100000;SVTYPE=BND;SVMETHOD=SURVIVORv2;CHR2=FSP34_Chr09;END=1365258;CIPOS=0,0;CIEND=0,0;STRANDS=-+	GT:PSV:LN:DR:ST:TY:CO	1/1:NA:100000:0,10:-+:TRA:FSP34_Chr03_227238-FSP34_Chr09_1365258	0/1:NA:100000:6,8:-+:TRA:FSP34_Chr03_227238-FSP34_Chr09_1365258	0/0:NA:100000:3,0:-+:TRA:FSP34_Chr03_227238-FSP34_Chr09_1365258	1/1:NA:100000:0,5:-+:TRA:FSP34_Chr03_227238-FSP34_Chr09_1365258	0/0:NA:100000:0,0:-+:TRA:FSP34_Chr03_227238-FSP34_Chr09_1365258	0/1:NA:100000:2,2:-+:TRA:FSP34_Chr03_227238-FSP34_Chr09_1365258
FSP34_Chr03	226654	TRA00594SUR	N	]FSP34_Chr09:1483465]N	.	PASS	SUPP=5;SUPP_VEC=111101;AVGLEN=100000;SVTYPE=BND;SVMETHOD=SURVIVORv2;CHR2=FSP34_Chr09;END=1483465;CIPOS=0,0;CIEND=0,0;STRANDS=-+	GT:PSV:LN:DR:ST:TY:CO	1/1:NA:100000:0,3:-+:TRA:FSP34_Chr03_226654-FSP34_Chr09_1483465	1/1:NA:100000:2,14:-+:TRA:FSP34_Chr03_226654-FSP34_Chr09_1483465	1/1:NA:100000:0,11:-+:TRA:FSP34_Chr03_226654-FSP34_Chr09_1483465	0/1:NA:100000:1,1:-+:TRA:FSP34_Chr03_226654-FSP34_Chr09_1483465	0/0:NA:100000:2,0:-+:TRA:FSP34_Chr03_226654-FSP34_Chr09_1483465	0/1:NA:100000:1,4:-+:TRA:FSP34_Chr03_226654-FSP34_Chr09_1483465
FSP34_Chr03	228982	TRA00595SUR	N	N[FSP34_Chr08:184198[	.	PASS	SUPP=1;SUPP_VEC=100000;AVGLEN=100000;SVTYPE=BND;SVMETHOD=SURVIVORv2;CHR2=FSP34_Chr08;END=184198;CIPOS=0,0;CIEND=0,0;STRANDS=++	GT:PSV:LN:DR:ST:TY:CO	1/1:NA:100000:0,13:++:TRA:FSP34_Chr03_228982-FSP34_Chr08_184198	0/0:NA:100000:1,0:++:TRA:FSP34_Chr03_228982-FSP34_Chr08_184198	0/0:NA:100000:1,0:++:TRA:FSP34_Chr03_228982-FSP34_Chr08_184198	0/0:NA:100000:0,0:++:TRA:FSP34_Chr03_228982-FSP34_Chr08_184198	0/0:NA:100000:0,0:++:TRA:FSP34_Chr03_228982-FSP34_Chr08_184198	0/0:NA:100000:0,0:++:TRA:FSP34_Chr03_228982-FSP34_Chr08_184198
FSP34_Chr03	228984	TRA00596SUR	N	N[FSP34_Chr04:393390[	.	PASS	SUPP=2;SUPP_VEC=110000;AVGLEN=100000;SVTYPE=BND;SVMETHOD=SURVIVORv2;CHR2=FSP34_Chr04;END=393390;CIPOS=0,0;CIEND=0,0;STRANDS=++	GT:PSV:LN:DR:ST:TY:CO	1/1:NA:100000:0,11:++:TRA:FSP34_Chr03_228984-FSP34_Chr04_393390	1/1:NA:100000:0,1:++:TRA:FSP34_Chr03_228984-FSP34_Chr04_393390	0/0:NA:100000:6,0:++:TRA:FSP34_Chr03_228984-FSP34_Chr04_393390	0/0:NA:100000:2,0:++:TRA:FSP34_Chr03_228984-FSP34_Chr04_393390	0/0:NA:100000:7,0:++:TRA:FSP34_Chr03_228984-FSP34_Chr04_393390	0/0:NA:100000:12,0:++:TRA:FSP34_Chr03_228984-FSP34_Chr04_393390
FSP34_Chr03	228986	TRA00597SUR	N	N[FSP34_Chr04:396404[	.	PASS	SUPP=1;SUPP_VEC=010000;AVGLEN=100000;SVTYPE=BND;SVMETHOD=SURVIVORv2;CHR2=FSP34_Chr04;END=396404;CIPOS=0,0;CIEND=0,0;STRANDS=+-	GT:PSV:LN:DR:ST:TY:CO	0/0:NA:100000:16,0:+-:TRA:FSP34_Chr03_228986-FSP34_Chr04_396404	1/1:NA:100000:0,22:+-:TRA:FSP34_Chr03_228986-FSP34_Chr04_396404	0/0:NA:100000:7,0:+-:TRA:FSP34_Chr03_228986-FSP34_Chr04_396404	0/0:NA:100000:0,0:+-:TRA:FSP34_Chr03_228986-FSP34_Chr04_396404	0/0:NA:100000:0,0:+-:TRA:FSP34_Chr03_228986-FSP34_Chr04_396404	0/0:NA:100000:0,0:+-:TRA:FSP34_Chr03_228986-FSP34_Chr04_396404
FSP34_Chr03	228984	TRA00598SUR	N	N[FSP34_Chr09:1114522[	.	PASS	SUPP=1;SUPP_VEC=000001;AVGLEN=100000;SVTYPE=BND;SVMETHOD=SURVIVORv2;CHR2=FSP34_Chr09;END=1114522;CIPOS=0,0;CIEND=0,0;STRANDS=+-	GT:PSV:LN:DR:ST:TY:CO	0/0:NA:100000:21,0:+-:TRA:FSP34_Chr03_228984-FSP34_Chr09_1114522	0/0:NA:100000:29,0:+-:TRA:FSP34_Chr03_228984-FSP34_Chr09_1114522	0/0:NA:100000:21,0:+-:TRA:FSP34_Chr03_228984-FSP34_Chr09_1114522	0/0:NA:100000:4,0:+-:TRA:FSP34_Chr03_228984-FSP34_Chr09_1114522	0/0:NA:100000:0,0:+-:TRA:FSP34_Chr03_228984-FSP34_Chr09_1114522	1/1:NA:100000:0,11:+-:TRA:FSP34_Chr03_228984-FSP34_Chr09_1114522
FSP34_Chr03	228642	TRA00599SUR	N	]FSP34_Chr09:1366643]N	.	PASS	SUPP=6;SUPP_VEC=111111;AVGLEN=100000;SVTYPE=BND;SVMETHOD=SURVIVORv2;CHR2=FSP34_Chr09;END=1366643;CIPOS=0,0;CIEND=0,0;STRANDS=-+	GT:PSV:LN:DR:ST:TY:CO	1/1:NA:100000:0,30:-+:TRA:FSP34_Chr03_228642-FSP34_Chr09_1366643	1/1:NA:100000:2,32:-+:TRA:FSP34_Chr03_228642-FSP34_Chr09_1366643	1/1:NA:100000:0,12:-+:TRA:FSP34_Chr03_228642-FSP34_Chr09_1366643	1/1:NA:100000:0,5:-+:TRA:FSP34_Chr03_228642-FSP34_Chr09_1366643	1/1:NA:100000:0,1:-+:TRA:FSP34_Chr03_228642-FSP34_Chr09_1366643	1/1:NA:100000:0,3:-+:TRA:FSP34_Chr03_228642-FSP34_Chr09_1366643
FSP34_Chr03	228367	TRA00600SUR	N	]FSP34_Chr09:1485219]N	.	PASS	SUPP=6;SUPP_VEC=111111;AVGLEN=100000;SVTYPE=BND;SVMETHOD=SURVIVORv2;CHR2=FSP34_Chr09;END=1485219;CIPOS=0,0;CIEND=0,0;STRANDS=-+	GT:PSV:LN:DR:ST:TY:CO	1/1:NA:100000:0,21:-+:TRA:FSP34_Chr03_228367-FSP34_Chr09_1485219	1/1:NA:100000:0,24:-+:TRA:FSP34_Chr03_228367-FSP34_Chr09_1485219	1/1:NA:100000:0,24:-+:TRA:FSP34_Chr03_228367-FSP34_Chr09_1485219	0/1:NA:100000:2,7:-+:TRA:FSP34_Chr03_228367-FSP34_Chr09_1485219	1/1:NA:100000:0,5:-+:TRA:FSP34_Chr03_228367-FSP34_Chr09_1485219	1/1:NA:100000:2,13:-+:TRA:FSP34_Chr03_228367-FSP34_Chr09_1485219
FSP34_Chr03	228982	TRA00601SUR	N	N[FSP34_Chr07:1703333[	.	PASS	SUPP=1;SUPP_VEC=010000;AVGLEN=100000;SVTYPE=BND;SVMETHOD=SURVIVORv2;CHR2=FSP34_Chr07;END=1703333;CIPOS=0,0;CIEND=0,0;STRANDS=++	GT:PSV:LN:DR:ST:TY:CO	0/0:NA:100000:0,0:++:TRA:FSP34_Chr03_228982-FSP34_Chr07_1703333	1/1:NA:100000:0,11:++:TRA:FSP34_Chr03_228982-FSP34_Chr07_1703333	0/0:NA:100000:0,0:++:TRA:FSP34_Chr03_228982-FSP34_Chr07_1703333	0/0:NA:100000:0,0:++:TRA:FSP34_Chr03_228982-FSP34_Chr07_1703333	0/0:NA:100000:0,0:++:TRA:FSP34_Chr03_228982-FSP34_Chr07_1703333	0/0:NA:100000:0,0:++:TRA:FSP34_Chr03_228982-FSP34_Chr07_1703333
FSP34_Chr03	228973	TRA00602SUR	N	N[FSP34_Chr07:1704702[	.	PASS	SUPP=1;SUPP_VEC=001000;AVGLEN=100000;SVTYPE=BND;SVMETHOD=SURVIVORv2;CHR2=FSP34_Chr07;END=1704702;CIPOS=0,0;CIEND=0,0;STRANDS=++	GT:PSV:LN:DR:ST:TY:CO	0/0:NA:100000:37,0:++:TRA:FSP34_Chr03_228973-FSP34_Chr07_1704702	0/0:NA:100000:17,0:++:TRA:FSP34_Chr03_228973-FSP34_Chr07_1704702	1/1:NA:100000:0,13:++:TRA:FSP34_Chr03_228973-FSP34_Chr07_1704702	0/0:NA:100000:10,0:++:TRA:FSP34_Chr03_228973-FSP34_Chr07_1704702	0/0:NA:100000:22,0:++:TRA:FSP34_Chr03_228973-FSP34_Chr07_1704702	0/0:NA:100000:29,0:++:TRA:FSP34_Chr03_228973-FSP34_Chr07_1704702
FSP34_Chr03	228982	TRA00603SUR	N	N[FSP34_Chr04:3847187[	.	PASS	SUPP=5;SUPP_VEC=111011;AVGLEN=100000;SVTYPE=BND;SVMETHOD=SURVIVORv2;CHR2=FSP34_Chr04;END=3847187;CIPOS=0,0;CIEND=0,0;STRANDS=+-	GT:PSV:LN:DR:ST:TY:CO	1/1:NA:100000:0,2:+-:TRA:FSP34_Chr03_228982-FSP34_Chr04_3847187	1/1:NA:100000:0,5:+-:TRA:FSP34_Chr03_228982-FSP34_Chr04_3847187	1/1:NA:100000:0,23:+-:TRA:FSP34_Chr03_228982-FSP34_Chr04_3847187	0/0:NA:100000:5,0:+-:TRA:FSP34_Chr03_228982-FSP34_Chr04_3847187	1/1:NA:100000:0,12:+-:TRA:FSP34_Chr03_228982-FSP34_Chr04_3847187	1/1:NA:100000:0,13:+-:TRA:FSP34_Chr03_228982-FSP34_Chr04_3847187
FSP34_Chr03	228984	DEL00604SUR	N	<DEL>	.	PASS	SUPP=1;SUPP_VEC=100000;AVGLEN=3.70004e+06;SVTYPE=DEL;SVMETHOD=SURVIVORv2;CHR2=FSP34_Chr03;END=3929029;CIPOS=0,0;CIEND=0,0;STRANDS=+-	GT:PSV:LN:DR:ST:TY:CO	1/1:NA:3700040:0,16:+-:DEL:FSP34_Chr03_228984-FSP34_Chr03_3929029	0/0:NA:3700040:0,0:+-:DEL:FSP34_Chr03_228984-FSP34_Chr03_3929029	0/0:NA:3700040:3,0:+-:DEL:FSP34_Chr03_228984-FSP34_Chr03_3929029	0/0:NA:3700040:0,0:+-:DEL:FSP34_Chr03_228984-FSP34_Chr03_3929029	0/0:NA:3700040:0,0:+-:DEL:FSP34_Chr03_228984-FSP34_Chr03_3929029	0/0:NA:3700040:5,0:+-:DEL:FSP34_Chr03_228984-FSP34_Chr03_3929029
FSP34_Chr03	231171	INS00605SUR	N	<INS>	.	PASS	SUPP=2;SUPP_VEC=101000;AVGLEN=232;SVTYPE=INS;SVMETHOD=SURVIVORv2;CHR2=FSP34_Chr03;END=231403;CIPOS=0,0;CIEND=0,0;STRANDS=+-	GT:PSV:LN:DR:ST:TY:CO	1/1:NA:232:1,10:+-:INS:FSP34_Chr03_231171-FSP34_Chr03_231403	0/0:NA:232:0,0:+-:INS:FSP34_Chr03_231171-FSP34_Chr03_231403	1/1:NA:232:1,16:+-:INS:FSP34_Chr03_231171-FSP34_Chr03_231403	0/0:NA:232:0,0:+-:INS:FSP34_Chr03_231171-FSP34_Chr03_231403	0/0:NA:232:0,0:+-:INS:FSP34_Chr03_231171-FSP34_Chr03_231403	0/0:NA:232:0,0:+-:INS:FSP34_Chr03_231171-FSP34_Chr03_231403
FSP34_Chr03	236304	INV00606SUR	N	<INV>	.	PASS	SUPP=0;SUPP_VEC=000000;AVGLEN=630;SVTYPE=INV;SVMETHOD=SURVIVORv2;CHR2=FSP34_Chr03;END=236934;CIPOS=0,0;CIEND=0,0;STRANDS=-+	GT:PSV:LN:DR:ST:TY:CO	0/0:NA:630:2,0:-+:INV:FSP34_Chr03_236304-FSP34_Chr03_236934	0/0:NA:630:0,0:-+:INV:FSP34_Chr03_236304-FSP34_Chr03_236934	0/0:NA:630:2,0:-+:INV:FSP34_Chr03_236304-FSP34_Chr03_236934	0/0:NA:630:2,0:-+:INV:FSP34_Chr03_236304-FSP34_Chr03_236934	0/0:NA:630:11,0:-+:INV:FSP34_Chr03_236304-FSP34_Chr03_236934	0/0:NA:630:35,0:-+:INV:FSP34_Chr03_236304-FSP34_Chr03_236934
FSP34_Chr03	242492	DEL00607SUR	N	<DEL>	.	PASS	SUPP=1;SUPP_VEC=010000;AVGLEN=252;SVTYPE=DEL;SVMETHOD=SURVIVORv2;CHR2=FSP34_Chr03;END=242744;CIPOS=0,0;CIEND=0,0;STRANDS=+-	GT:PSV:LN:DR:ST:TY:CO	0/0:NA:252:18,0:+-:DEL:FSP34_Chr03_242492-FSP34_Chr03_242744	1/1:NA:252:0,27:+-:DEL:FSP34_Chr03_242492-FSP34_Chr03_242744	0/0:NA:252:17,0:+-:DEL:FSP34_Chr03_242492-FSP34_Chr03_242744	0/0:NA:252:4,0:+-:DEL:FSP34_Chr03_242492-FSP34_Chr03_242744	0/0:NA:252:10,0:+-:DEL:FSP34_Chr03_242492-FSP34_Chr03_242744	0/0:NA:252:11,0:+-:DEL:FSP34_Chr03_242492-FSP34_Chr03_242744
FSP34_Chr03	275279	DEL00608SUR	N	<DEL>	.	PASS	SUPP=3;SUPP_VEC=011100;AVGLEN=433;SVTYPE=DEL;SVMETHOD=SURVIVORv2;CHR2=FSP34_Chr03;END=275618;CIPOS=0,0;CIEND=0,0;STRANDS=+-	GT:PSV:LN:DR:ST:TY:CO	0/0:NA:433:45,0:+-:DEL:FSP34_Chr03_275279-FSP34_Chr03_275618	1/1:NA:433:0,35:+-:DEL:FSP34_Chr03_275279-FSP34_Chr03_275618	1/1:NA:433:7,41:+-:DEL:FSP34_Chr03_275279-FSP34_Chr03_275618	1/1:NA:433:0,11:+-:DEL:FSP34_Chr03_275279-FSP34_Chr03_275618	0/0:NA:433:19,0:+-:DEL:FSP34_Chr03_275279-FSP34_Chr03_275618	0/0:NA:433:29,0:+-:DEL:FSP34_Chr03_275279-FSP34_Chr03_275618
FSP34_Chr03	276983	DEL00609SUR	N	<DEL>	.	PASS	SUPP=3;SUPP_VEC=011100;AVGLEN=339;SVTYPE=DEL;SVMETHOD=SURVIVORv2;CHR2=FSP34_Chr03;END=277322;CIPOS=0,0;CIEND=0,0;STRANDS=+-	GT:PSV:LN:DR:ST:TY:CO	0/0:NA:339:2,0:+-:DEL:FSP34_Chr03_276983-FSP34_Chr03_277322	1/1:NA:339:0,24:+-:DEL:FSP34_Chr03_276983-FSP34_Chr03_277322	1/1:NA:339:0,2:+-:DEL:FSP34_Chr03_276983-FSP34_Chr03_277322	1/1:NA:339:0,12:+-:DEL:FSP34_Chr03_276983-FSP34_Chr03_277322	0/0:NA:339:4,0:+-:DEL:FSP34_Chr03_276983-FSP34_Chr03_277322	0/0:NA:339:9,0:+-:DEL:FSP34_Chr03_276983-FSP34_Chr03_277322
FSP34_Chr03	282551	DEL00610SUR	N	<DEL>	.	PASS	SUPP=1;SUPP_VEC=010000;AVGLEN=9164;SVTYPE=DEL;SVMETHOD=SURVIVORv2;CHR2=FSP34_Chr03;END=291715;CIPOS=0,0;CIEND=0,0;STRANDS=+-	GT:PSV:LN:DR:ST:TY:CO	0/0:NA:9164:3,0:+-:DEL:FSP34_Chr03_282551-FSP34_Chr03_291715	1/1:NA:9164:0,37:+-:DEL:FSP34_Chr03_282551-FSP34_Chr03_291715	0/0:NA:9164:2,0:+-:DEL:FSP34_Chr03_282551-FSP34_Chr03_291715	0/0:NA:9164:4,0:+-:DEL:FSP34_Chr03_282551-FSP34_Chr03_291715	0/0:NA:9164:8,0:+-:DEL:FSP34_Chr03_282551-FSP34_Chr03_291715	0/0:NA:9164:11,0:+-:DEL:FSP34_Chr03_282551-FSP34_Chr03_291715
FSP34_Chr03	285124	TRA00611SUR	N	N[FSP34_Chr10:313899[	.	PASS	SUPP=1;SUPP_VEC=001000;AVGLEN=100000;SVTYPE=BND;SVMETHOD=SURVIVORv2;CHR2=FSP34_Chr10;END=313899;CIPOS=0,0;CIEND=0,0;STRANDS=+-	GT:PSV:LN:DR:ST:TY:CO	0/0:NA:100000:4,0:+-:TRA:FSP34_Chr03_285124-FSP34_Chr10_313899	0/0:NA:100000:0,0:+-:TRA:FSP34_Chr03_285124-FSP34_Chr10_313899	1/1:NA:100000:0,13:+-:TRA:FSP34_Chr03_285124-FSP34_Chr10_313899	0/0:NA:100000:0,0:+-:TRA:FSP34_Chr03_285124-FSP34_Chr10_313899	0/0:NA:100000:1,0:+-:TRA:FSP34_Chr03_285124-FSP34_Chr10_313899	0/0:NA:100000:1,0:+-:TRA:FSP34_Chr03_285124-FSP34_Chr10_313899
FSP34_Chr03	285124	TRA00612SUR	N	N[FSP34_Chr07:2514907[	.	PASS	SUPP=1;SUPP_VEC=001000;AVGLEN=100000;SVTYPE=BND;SVMETHOD=SURVIVORv2;CHR2=FSP34_Chr07;END=2514907;CIPOS=0,0;CIEND=0,0;STRANDS=++	GT:PSV:LN:DR:ST:TY:CO	0/0:NA:100000:4,0:++:TRA:FSP34_Chr03_285124-FSP34_Chr07_2514907	0/0:NA:100000:0,0:++:TRA:FSP34_Chr03_285124-FSP34_Chr07_2514907	1/1:NA:100000:0,10:++:TRA:FSP34_Chr03_285124-FSP34_Chr07_2514907	0/0:NA:100000:0,0:++:TRA:FSP34_Chr03_285124-FSP34_Chr07_2514907	0/0:NA:100000:1,0:++:TRA:FSP34_Chr03_285124-FSP34_Chr07_2514907	0/0:NA:100000:1,0:++:TRA:FSP34_Chr03_285124-FSP34_Chr07_2514907
FSP34_Chr03	285415	TRA00613SUR	N	]FSP34_Chr06:4163855]N	.	PASS	SUPP=1;SUPP_VEC=001000;AVGLEN=100000;SVTYPE=BND;SVMETHOD=SURVIVORv2;CHR2=FSP34_Chr06;END=4163855;CIPOS=0,0;CIEND=0,0;STRANDS=-+	GT:PSV:LN:DR:ST:TY:CO	0/0:NA:100000:0,0:-+:TRA:FSP34_Chr03_285415-FSP34_Chr06_4163855	0/0:NA:100000:0,0:-+:TRA:FSP34_Chr03_285415-FSP34_Chr06_4163855	1/1:NA:100000:0,15:-+:TRA:FSP34_Chr03_285415-FSP34_Chr06_4163855	0/0:NA:100000:0,0:-+:TRA:FSP34_Chr03_285415-FSP34_Chr06_4163855	0/0:NA:100000:1,0:-+:TRA:FSP34_Chr03_285415-FSP34_Chr06_4163855	0/0:NA:100000:1,0:-+:TRA:FSP34_Chr03_285415-FSP34_Chr06_4163855
FSP34_Chr03	312598	DEL00614SUR	N	<DEL>	.	PASS	SUPP=3;SUPP_VEC=001011;AVGLEN=239;SVTYPE=DEL;SVMETHOD=SURVIVORv2;CHR2=FSP34_Chr03;END=312837;CIPOS=0,0;CIEND=0,0;STRANDS=+-	GT:PSV:LN:DR:ST:TY:CO	0/0:NA:239:0,0:+-:DEL:FSP34_Chr03_312598-FSP34_Chr03_312837	0/0:NA:239:4,0:+-:DEL:FSP34_Chr03_312598-FSP34_Chr03_312837	1/1:NA:239:0,28:+-:DEL:FSP34_Chr03_312598-FSP34_Chr03_312837	0/0:NA:239:3,0:+-:DEL:FSP34_Chr03_312598-FSP34_Chr03_312837	1/1:NA:239:0,20:+-:DEL:FSP34_Chr03_312598-FSP34_Chr03_312837	1/1:NA:239:0,41:+-:DEL:FSP34_Chr03_312598-FSP34_Chr03_312837
FSP34_Chr03	328933	INV00615SUR	N	<INV>	.	PASS	SUPP=2;SUPP_VEC=000011;AVGLEN=2717;SVTYPE=INV;SVMETHOD=SURVIVORv2;CHR2=FSP34_Chr03;END=331650;CIPOS=0,0;CIEND=0,0;STRANDS=++	GT:PSV:LN:DR:ST:TY:CO	0/0:NA:2717:1,0:++:INV:FSP34_Chr03_328933-FSP34_Chr03_331650	0/0:NA:2717:1,0:++:INV:FSP34_Chr03_328933-FSP34_Chr03_331650	0/0:NA:2717:5,0:++:INV:FSP34_Chr03_328933-FSP34_Chr03_331650	0/0:NA:2717:0,0:++:INV:FSP34_Chr03_328933-FSP34_Chr03_331650	1/1:NA:2717:0,3:++:INV:FSP34_Chr03_328933-FSP34_Chr03_331650	1/1:NA:2717:0,10:++:INV:FSP34_Chr03_328933-FSP34_Chr03_331650
FSP34_Chr03	328761	INV00616SUR	N	<INV>	.	PASS	SUPP=1;SUPP_VEC=000001;AVGLEN=4843;SVTYPE=INV;SVMETHOD=SURVIVORv2;CHR2=FSP34_Chr03;END=333605;CIPOS=0,0;CIEND=0,0;STRANDS=--	GT:PSV:LN:DR:ST:TY:CO	0/0:NA:4843:47,0:--:INV:FSP34_Chr03_328761-FSP34_Chr03_333605	0/0:NA:4843:30,0:--:INV:FSP34_Chr03_328761-FSP34_Chr03_333605	0/0:NA:4843:26,0:--:INV:FSP34_Chr03_328761-FSP34_Chr03_333605	0/0:NA:4843:9,0:--:INV:FSP34_Chr03_328761-FSP34_Chr03_333605	0/0:NA:4843:20,3:--:INV:FSP34_Chr03_328761-FSP34_Chr03_333605	0/1:NA:4843:15,9:--:INV:FSP34_Chr03_328761-FSP34_Chr03_333605
FSP34_Chr03	331650	DEL00617SUR	N	<DEL>	.	PASS	SUPP=3;SUPP_VEC=100011;AVGLEN=791;SVTYPE=DEL;SVMETHOD=SURVIVORv2;CHR2=FSP34_Chr03;END=332441;CIPOS=0,0;CIEND=0,0;STRANDS=+-	GT:PSV:LN:DR:ST:TY:CO	0/1:NA:791:1,1:+-:DEL:FSP34_Chr03_331650-FSP34_Chr03_332441	0/0:NA:791:4,0:+-:DEL:FSP34_Chr03_331650-FSP34_Chr03_332441	0/0:NA:791:5,0:+-:DEL:FSP34_Chr03_331650-FSP34_Chr03_332441	0/0:NA:791:0,0:+-:DEL:FSP34_Chr03_331650-FSP34_Chr03_332441	1/1:NA:791:0,10:+-:DEL:FSP34_Chr03_331650-FSP34_Chr03_332441	1/1:NA:791:0,9:+-:DEL:FSP34_Chr03_331650-FSP34_Chr03_332441
FSP34_Chr03	343871	DEL00618SUR	N	<DEL>	.	PASS	SUPP=4;SUPP_VEC=111100;AVGLEN=7588;SVTYPE=DEL;SVMETHOD=SURVIVORv2;CHR2=FSP34_Chr03;END=351459;CIPOS=0,0;CIEND=0,0;STRANDS=+-	GT:PSV:LN:DR:ST:TY:CO	1/1:NA:7588:0,40:+-:DEL:FSP34_Chr03_343871-FSP34_Chr03_351459	1/1:NA:7588:0,26:+-:DEL:FSP34_Chr03_343871-FSP34_Chr03_351459	1/1:NA:7588:0,41:+-:DEL:FSP34_Chr03_343871-FSP34_Chr03_351459	1/1:NA:7588:0,9:+-:DEL:FSP34_Chr03_343871-FSP34_Chr03_351459	0/0:NA:7588:17,0:+-:DEL:FSP34_Chr03_343871-FSP34_Chr03_351459	0/0:NA:7588:37,0:+-:DEL:FSP34_Chr03_343871-FSP34_Chr03_351459
FSP34_Chr03	344386	TRA00619SUR	N	]FSP34_Chr06:564599]N	.	PASS	SUPP=2;SUPP_VEC=000101;AVGLEN=100000;SVTYPE=BND;SVMETHOD=SURVIVORv2;CHR2=FSP34_Chr06;END=564599;CIPOS=0,0;CIEND=0,0;STRANDS=-+	GT:PSV:LN:DR:ST:TY:CO	0/0:NA:100000:0,0:-+:TRA:FSP34_Chr03_344386-FSP34_Chr06_564599	0/0:NA:100000:2,0:-+:TRA:FSP34_Chr03_344386-FSP34_Chr06_564599	0/0:NA:100000:3,0:-+:TRA:FSP34_Chr03_344386-FSP34_Chr06_564599	1/1:NA:100000:0,5:-+:TRA:FSP34_Chr03_344386-FSP34_Chr06_564599	0/0:NA:100000:8,3:-+:TRA:FSP34_Chr03_344386-FSP34_Chr06_564599	0/1:NA:100000:9,22:-+:TRA:FSP34_Chr03_344386-FSP34_Chr06_564599
FSP34_Chr03	344915	TRA00620SUR	N	]FSP34_Chr06:3983636]N	.	PASS	SUPP=4;SUPP_VEC=100111;AVGLEN=100000;SVTYPE=BND;SVMETHOD=SURVIVORv2;CHR2=FSP34_Chr06;END=3983636;CIPOS=0,0;CIEND=0,0;STRANDS=--	GT:PSV:LN:DR:ST:TY:CO	1/1:NA:100000:2,20:--:TRA:FSP34_Chr03_344915-FSP34_Chr06_3983636	0/0:NA:100000:6,0:--:TRA:FSP34_Chr03_344915-FSP34_Chr06_3983636	0/0:NA:100000:1,0:--:TRA:FSP34_Chr03_344915-FSP34_Chr06_3983636	0/1:NA:100000:1,4:--:TRA:FSP34_Chr03_344915-FSP34_Chr06_3983636	0/1:NA:100000:4,5:--:TRA:FSP34_Chr03_344915-FSP34_Chr06_3983636	0/1:NA:100000:7,8:--:TRA:FSP34_Chr03_344915-FSP34_Chr06_3983636
FSP34_Chr03	346671	TRA00621SUR	N	N[FSP34_Chr06:3981710[	.	PASS	SUPP=6;SUPP_VEC=111111;AVGLEN=100000;SVTYPE=BND;SVMETHOD=SURVIVORv2;CHR2=FSP34_Chr06;END=3981710;CIPOS=0,0;CIEND=0,0;STRANDS=++	GT:PSV:LN:DR:ST:TY:CO	0/1:NA:100000:3,2:++:TRA:FSP34_Chr03_346671-FSP34_Chr06_3981710	0/1:NA:100000:1,1:++:TRA:FSP34_Chr03_346671-FSP34_Chr06_3981710	0/1:NA:100000:1,1:++:TRA:FSP34_Chr03_346671-FSP34_Chr06_3981710	1/1:NA:100000:0,3:++:TRA:FSP34_Chr03_346671-FSP34_Chr06_3981710	0/1:NA:100000:10,5:++:TRA:FSP34_Chr03_346671-FSP34_Chr06_3981710	0/1:NA:100000:32,15:++:TRA:FSP34_Chr03_346671-FSP34_Chr06_3981710
FSP34_Chr03	348690	TRA00622SUR	N	]FSP34_Chr08:50581]N	.	PASS	SUPP=4;SUPP_VEC=110011;AVGLEN=100000;SVTYPE=BND;SVMETHOD=SURVIVORv2;CHR2=FSP34_Chr08;END=50581;CIPOS=0,0;CIEND=0,0;STRANDS=-+	GT:PSV:LN:DR:ST:TY:CO	1/1:NA:100000:0,2:-+:TRA:FSP34_Chr03_348690-FSP34_Chr08_50581	0/1:NA:100000:1,3:-+:TRA:FSP34_Chr03_348690-FSP34_Chr08_50581	0/0:NA:100000:0,0:-+:TRA:FSP34_Chr03_348690-FSP34_Chr08_50581	0/0:NA:100000:1,0:-+:TRA:FSP34_Chr03_348690-FSP34_Chr08_50581	1/1:NA:100000:1,7:-+:TRA:FSP34_Chr03_348690-FSP34_Chr08_50581	1/1:NA:100000:2,19:-+:TRA:FSP34_Chr03_348690-FSP34_Chr08_50581
FSP34_Chr03	348883	TRA00623SUR	N	]FSP34_Chr06:3979501]N	.	PASS	SUPP=6;SUPP_VEC=111111;AVGLEN=100000;SVTYPE=BND;SVMETHOD=SURVIVORv2;CHR2=FSP34_Chr06;END=3979501;CIPOS=0,0;CIEND=0,0;STRANDS=--	GT:PSV:LN:DR:ST:TY:CO	1/1:NA:100000:3,13:--:TRA:FSP34_Chr03_348883-FSP34_Chr06_3979501	0/1:NA:100000:3,10:--:TRA:FSP34_Chr03_348883-FSP34_Chr06_3979501	0/1:NA:100000:2,4:--:TRA:FSP34_Chr03_348883-FSP34_Chr06_3979501	0/1:NA:100000:4,6:--:TRA:FSP34_Chr03_348883-FSP34_Chr06_3979501	1/1:NA:100000:1,5:--:TRA:FSP34_Chr03_348883-FSP34_Chr06_3979501	0/1:NA:100000:18,10:--:TRA:FSP34_Chr03_348883-FSP34_Chr06_3979501
FSP34_Chr03	351436	TRA00624SUR	N	N[FSP34_Chr10:50419[	.	PASS	SUPP=1;SUPP_VEC=000001;AVGLEN=100000;SVTYPE=BND;SVMETHOD=SURVIVORv2;CHR2=FSP34_Chr10;END=50419;CIPOS=0,0;CIEND=0,0;STRANDS=++	GT:PSV:LN:DR:ST:TY:CO	0/0:NA:100000:28,0:++:TRA:FSP34_Chr03_351436-FSP34_Chr10_50419	0/0:NA:100000:24,0:++:TRA:FSP34_Chr03_351436-FSP34_Chr10_50419	0/0:NA:100000:26,0:++:TRA:FSP34_Chr03_351436-FSP34_Chr10_50419	0/0:NA:100000:6,0:++:TRA:FSP34_Chr03_351436-FSP34_Chr10_50419	0/0:NA:100000:21,4:++:TRA:FSP34_Chr03_351436-FSP34_Chr10_50419	0/1:NA:100000:23,12:++:TRA:FSP34_Chr03_351436-FSP34_Chr10_50419
FSP34_Chr03	351461	INV00625SUR	N	<INV>	.	PASS	SUPP=1;SUPP_VEC=100000;AVGLEN=126756;SVTYPE=INV;SVMETHOD=SURVIVORv2;CHR2=FSP34_Chr03;END=478217;CIPOS=0,0;CIEND=0,0;STRANDS=++	GT:PSV:LN:DR:ST:TY:CO	1/1:NA:126756:0,14:++:INV:FSP34_Chr03_351461-FSP34_Chr03_478217	0/0:NA:126756:10,0:++:INV:FSP34_Chr03_351461-FSP34_Chr03_478217	0/0:NA:126756:0,0:++:INV:FSP34_Chr03_351461-FSP34_Chr03_478217	0/0:NA:126756:2,0:++:INV:FSP34_Chr03_351461-FSP34_Chr03_478217	0/0:NA:126756:10,0:++:INV:FSP34_Chr03_351461-FSP34_Chr03_478217	0/0:NA:126756:10,0:++:INV:FSP34_Chr03_351461-FSP34_Chr03_478217
FSP34_Chr03	351368	TRA00626SUR	N	N[FSP34_Chr06:564590[	.	PASS	SUPP=2;SUPP_VEC=000011;AVGLEN=100000;SVTYPE=BND;SVMETHOD=SURVIVORv2;CHR2=FSP34_Chr06;END=564590;CIPOS=0,0;CIEND=0,0;STRANDS=+-	GT:PSV:LN:DR:ST:TY:CO	0/0:NA:100000:0,0:+-:TRA:FSP34_Chr03_351368-FSP34_Chr06_564590	0/0:NA:100000:0,0:+-:TRA:FSP34_Chr03_351368-FSP34_Chr06_564590	0/0:NA:100000:3,0:+-:TRA:FSP34_Chr03_351368-FSP34_Chr06_564590	0/0:NA:100000:0,0:+-:TRA:FSP34_Chr03_351368-FSP34_Chr06_564590	0/1:NA:100000:3,8:+-:TRA:FSP34_Chr03_351368-FSP34_Chr06_564590	1/1:NA:100000:2,18:+-:TRA:FSP34_Chr03_351368-FSP34_Chr06_564590
FSP34_Chr03	351446	TRA00627SUR	N	N[FSP34_Chr04:2908943[	.	PASS	SUPP=1;SUPP_VEC=010000;AVGLEN=100000;SVTYPE=BND;SVMETHOD=SURVIVORv2;CHR2=FSP34_Chr04;END=2908943;CIPOS=0,0;CIEND=0,0;STRANDS=++	GT:PSV:LN:DR:ST:TY:CO	0/0:NA:100000:0,0:++:TRA:FSP34_Chr03_351446-FSP34_Chr04_2908943	1/1:NA:100000:0,12:++:TRA:FSP34_Chr03_351446-FSP34_Chr04_2908943	0/0:NA:100000:0,0:++:TRA:FSP34_Chr03_351446-FSP34_Chr04_2908943	0/0:NA:100000:0,0:++:TRA:FSP34_Chr03_351446-FSP34_Chr04_2908943	0/0:NA:100000:0,0:++:TRA:FSP34_Chr03_351446-FSP34_Chr04_2908943	0/0:NA:100000:0,0:++:TRA:FSP34_Chr03_351446-FSP34_Chr04_2908943
FSP34_Chr03	350977	TRA00628SUR	N	N[FSP34_Chr08:3053510[	.	PASS	SUPP=1;SUPP_VEC=100000;AVGLEN=100000;SVTYPE=BND;SVMETHOD=SURVIVORv2;CHR2=FSP34_Chr08;END=3053510;CIPOS=0,0;CIEND=0,0;STRANDS=++	GT:PSV:LN:DR:ST:TY:CO	1/1:NA:100000:0,13:++:TRA:FSP34_Chr03_350977-FSP34_Chr08_3053510	0/0:NA:100000:24,0:++:TRA:FSP34_Chr03_350977-FSP34_Chr08_3053510	0/0:NA:100000:4,0:++:TRA:FSP34_Chr03_350977-FSP34_Chr08_3053510	0/0:NA:100000:1,0:++:TRA:FSP34_Chr03_350977-FSP34_Chr08_3053510	0/0:NA:100000:0,0:++:TRA:FSP34_Chr03_350977-FSP34_Chr08_3053510	0/0:NA:100000:7,0:++:TRA:FSP34_Chr03_350977-FSP34_Chr08_3053510
FSP34_Chr03	351455	TRA00629SUR	N	N[FSP34_Chr04:3661716[	.	PASS	SUPP=1;SUPP_VEC=100000;AVGLEN=100000;SVTYPE=BND;SVMETHOD=SURVIVORv2;CHR2=FSP34_Chr04;END=3661716;CIPOS=0,0;CIEND=0,0;STRANDS=++	GT:PSV:LN:DR:ST:TY:CO	1/1:NA:100000:0,16:++:TRA:FSP34_Chr03_351455-FSP34_Chr04_3661716	0/0:NA:100000:0,0:++:TRA:FSP34_Chr03_351455-FSP34_Chr04_3661716	0/0:NA:100000:42,0:++:TRA:FSP34_Chr03_351455-FSP34_Chr04_3661716	0/0:NA:100000:5,0:++:TRA:FSP34_Chr03_351455-FSP34_Chr04_3661716	0/0:NA:100000:25,0:++:TRA:FSP34_Chr03_351455-FSP34_Chr04_3661716	0/0:NA:100000:19,0:++:TRA:FSP34_Chr03_351455-FSP34_Chr04_3661716
FSP34_Chr03	350912	TRA00630SUR	N	N[FSP34_Chr06:3977924[	.	PASS	SUPP=5;SUPP_VEC=011111;AVGLEN=100000;SVTYPE=BND;SVMETHOD=SURVIVORv2;CHR2=FSP34_Chr06;END=3977924;CIPOS=0,0;CIEND=0,0;STRANDS=++	GT:PSV:LN:DR:ST:TY:CO	0/0:NA:100000:3,0:++:TRA:FSP34_Chr03_350912-FSP34_Chr06_3977924	0/1:NA:100000:4,9:++:TRA:FSP34_Chr03_350912-FSP34_Chr06_3977924	1/1:NA:100000:0,5:++:TRA:FSP34_Chr03_350912-FSP34_Chr06_3977924	1/1:NA:100000:0,2:++:TRA:FSP34_Chr03_350912-FSP34_Chr06_3977924	1/1:NA:100000:1,8:++:TRA:FSP34_Chr03_350912-FSP34_Chr06_3977924	0/1:NA:100000:7,23:++:TRA:FSP34_Chr03_350912-FSP34_Chr06_3977924
FSP34_Chr03	350789	INV00631SUR	N	<INV>	.	PASS	SUPP=4;SUPP_VEC=111100;AVGLEN=4.66624e+06;SVTYPE=INV;SVMETHOD=SURVIVORv2;CHR2=FSP34_Chr03;END=5015863;CIPOS=0,0;CIEND=0,0;STRANDS=++	GT:PSV:LN:DR:ST:TY:CO	1/1:NA:4666240:2,13:++:INV:FSP34_Chr03_350789-FSP34_Chr03_5015863	0/1:NA:4666240:6,13:++:INV:FSP34_Chr03_350789-FSP34_Chr03_5015863	0/1:NA:4666240:7,20:++:INV:FSP34_Chr03_350789-FSP34_Chr03_5015863	1/1:NA:4666240:0,1:++:INV:FSP34_Chr03_350789-FSP34_Chr03_5015863	0/0:NA:4666240:3,0:++:INV:FSP34_Chr03_350789-FSP34_Chr03_5015863	0/0:NA:4666240:5,2:++:INV:FSP34_Chr03_350789-FSP34_Chr03_5015863
FSP34_Chr03	389954	DEL00632SUR	N	<DEL>	.	PASS	SUPP=3;SUPP_VEC=000111;AVGLEN=899;SVTYPE=DEL;SVMETHOD=SURVIVORv2;CHR2=FSP34_Chr03;END=390853;CIPOS=0,0;CIEND=0,0;STRANDS=+-	GT:PSV:LN:DR:ST:TY:CO	0/0:NA:899:1,0:+-:DEL:FSP34_Chr03_389954-FSP34_Chr03_390853	0/0:NA:899:7,0:+-:DEL:FSP34_Chr03_389954-FSP34_Chr03_390853	0/0:NA:899:2,0:+-:DEL:FSP34_Chr03_389954-FSP34_Chr03_390853	1/1:NA:899:0,8:+-:DEL:FSP34_Chr03_389954-FSP34_Chr03_390853	1/1:NA:899:0,23:+-:DEL:FSP34_Chr03_389954-FSP34_Chr03_390853	1/1:NA:899:0,25:+-:DEL:FSP34_Chr03_389954-FSP34_Chr03_390853
FSP34_Chr03	390512	INS00633SUR	N	<INS>	.	PASS	SUPP=2;SUPP_VEC=101000;AVGLEN=386;SVTYPE=INS;SVMETHOD=SURVIVORv2;CHR2=FSP34_Chr03;END=390898;CIPOS=0,0;CIEND=0,0;STRANDS=+-	GT:PSV:LN:DR:ST:TY:CO	1/1:NA:386:0,34:+-:INS:FSP34_Chr03_390512-FSP34_Chr03_390898	0/0:NA:386:1,0:+-:INS:FSP34_Chr03_390512-FSP34_Chr03_390898	1/1:NA:386:0,29:+-:INS:FSP34_Chr03_390512-FSP34_Chr03_390898	0/0:NA:386:0,0:+-:INS:FSP34_Chr03_390512-FSP34_Chr03_390898	0/0:NA:386:0,0:+-:INS:FSP34_Chr03_390512-FSP34_Chr03_390898	0/0:NA:386:0,0:+-:INS:FSP34_Chr03_390512-FSP34_Chr03_390898
FSP34_Chr03	403605	TRA00634SUR	N	]FSP34_Chr10:245519]N	.	PASS	SUPP=3;SUPP_VEC=101100;AVGLEN=100000;SVTYPE=BND;SVMETHOD=SURVIVORv2;CHR2=FSP34_Chr10;END=245519;CIPOS=0,0;CIEND=0,0;STRANDS=-+	GT:PSV:LN:DR:ST:TY:CO	0/1:NA:100000:3,6:-+:TRA:FSP34_Chr03_403605-FSP34_Chr10_245519	0/0:NA:100000:19,0:-+:TRA:FSP34_Chr03_403605-FSP34_Chr10_245519	0/1:NA:100000:13,17:-+:TRA:FSP34_Chr03_403605-FSP34_Chr10_245519	1/1:NA:100000:0,2:-+:TRA:FSP34_Chr03_403605-FSP34_Chr10_245519	0/0:NA:100000:12,0:-+:TRA:FSP34_Chr03_403605-FSP34_Chr10_245519	0/0:NA:100000:11,0:-+:TRA:FSP34_Chr03_403605-FSP34_Chr10_245519
FSP34_Chr03	403608	INS00635SUR	N	<INS>	.	PASS	SUPP=0;SUPP_VEC=000000;AVGLEN=6160;SVTYPE=INS;SVMETHOD=SURVIVORv2;CHR2=FSP34_Chr03;END=409769;CIPOS=0,0;CIEND=0,0;STRANDS=+-	GT:PSV:LN:DR:ST:TY:CO	0/0:NA:6160:2,0:+-:INS:FSP34_Chr03_403608-FSP34_Chr03_409769	0/0:NA:6160:1,0:+-:INS:FSP34_Chr03_403608-FSP34_Chr03_409769	0/0:NA:6160:4,0:+-:INS:FSP34_Chr03_403608-FSP34_Chr03_409769	0/0:NA:6160:0,0:+-:INS:FSP34_Chr03_403608-FSP34_Chr03_409769	0/0:NA:6160:0,0:+-:INS:FSP34_Chr03_403608-FSP34_Chr03_409769	0/0:NA:6160:3,0:+-:INS:FSP34_Chr03_403608-FSP34_Chr03_409769
FSP34_Chr03	466086	DEL00636SUR	N	<DEL>	.	PASS	SUPP=1;SUPP_VEC=100000;AVGLEN=36;SVTYPE=DEL;SVMETHOD=SURVIVORv2;CHR2=FSP34_Chr03;END=466122;CIPOS=0,0;CIEND=0,0;STRANDS=+-	GT:PSV:LN:DR:ST:TY:CO	1/1:NA:36:0,18:+-:DEL:FSP34_Chr03_466086-FSP34_Chr03_466122	0/0:NA:36:14,0:+-:DEL:FSP34_Chr03_466086-FSP34_Chr03_466122	0/0:NA:36:15,0:+-:DEL:FSP34_Chr03_466086-FSP34_Chr03_466122	0/0:NA:36:6,0:+-:DEL:FSP34_Chr03_466086-FSP34_Chr03_466122	0/0:NA:36:15,0:+-:DEL:FSP34_Chr03_466086-FSP34_Chr03_466122	0/0:NA:36:23,0:+-:DEL:FSP34_Chr03_466086-FSP34_Chr03_466122
FSP34_Chr03	478216	DEL00637SUR	N	<DEL>	.	PASS	SUPP=1;SUPP_VEC=001000;AVGLEN=15108;SVTYPE=DEL;SVMETHOD=SURVIVORv2;CHR2=FSP34_Chr03;END=493324;CIPOS=0,0;CIEND=0,0;STRANDS=+-	GT:PSV:LN:DR:ST:TY:CO	0/0:NA:15108:0,0:+-:DEL:FSP34_Chr03_478216-FSP34_Chr03_493324	0/0:NA:15108:10,0:+-:DEL:FSP34_Chr03_478216-FSP34_Chr03_493324	1/1:NA:15108:0,16:+-:DEL:FSP34_Chr03_478216-FSP34_Chr03_493324	0/0:NA:15108:2,0:+-:DEL:FSP34_Chr03_478216-FSP34_Chr03_493324	0/0:NA:15108:10,0:+-:DEL:FSP34_Chr03_478216-FSP34_Chr03_493324	0/0:NA:15108:10,0:+-:DEL:FSP34_Chr03_478216-FSP34_Chr03_493324
FSP34_Chr03	482601	DEL00638SUR	N	<DEL>	.	PASS	SUPP=2;SUPP_VEC=010100;AVGLEN=7505;SVTYPE=DEL;SVMETHOD=SURVIVORv2;CHR2=FSP34_Chr03;END=490106;CIPOS=0,0;CIEND=0,0;STRANDS=+-	GT:PSV:LN:DR:ST:TY:CO	0/0:NA:7505:0,0:+-:DEL:FSP34_Chr03_482601-FSP34_Chr03_490106	1/1:NA:7505:0,18:+-:DEL:FSP34_Chr03_482601-FSP34_Chr03_490106	0/0:NA:7505:0,0:+-:DEL:FSP34_Chr03_482601-FSP34_Chr03_490106	1/1:NA:7505:0,2:+-:DEL:FSP34_Chr03_482601-FSP34_Chr03_490106	0/0:NA:7505:3,0:+-:DEL:FSP34_Chr03_482601-FSP34_Chr03_490106	0/0:NA:7505:10,0:+-:DEL:FSP34_Chr03_482601-FSP34_Chr03_490106
FSP34_Chr03	490113	TRA00639SUR	N	N[FSP34_Chr05:4371728[	.	PASS	SUPP=2;SUPP_VEC=000011;AVGLEN=100000;SVTYPE=BND;SVMETHOD=SURVIVORv2;CHR2=FSP34_Chr05;END=4371728;CIPOS=0,0;CIEND=0,0;STRANDS=++	GT:PSV:LN:DR:ST:TY:CO	0/0:NA:100000:1,0:++:TRA:FSP34_Chr03_490113-FSP34_Chr05_4371728	0/0:NA:100000:1,0:++:TRA:FSP34_Chr03_490113-FSP34_Chr05_4371728	0/0:NA:100000:0,0:++:TRA:FSP34_Chr03_490113-FSP34_Chr05_4371728	0/0:NA:100000:0,0:++:TRA:FSP34_Chr03_490113-FSP34_Chr05_4371728	1/1:NA:100000:0,6:++:TRA:FSP34_Chr03_490113-FSP34_Chr05_4371728	1/1:NA:100000:0,12:++:TRA:FSP34_Chr03_490113-FSP34_Chr05_4371728
FSP34_Chr03	531101	INS00640SUR	N	<INS>	.	PASS	SUPP=6;SUPP_VEC=111111;AVGLEN=36;SVTYPE=INS;SVMETHOD=SURVIVORv2;CHR2=FSP34_Chr03;END=531137;CIPOS=0,0;CIEND=0,0;STRANDS=+-	GT:PSV:LN:DR:ST:TY:CO	1/1:NA:36:0,29:+-:INS:FSP34_Chr03_531101-FSP34_Chr03_531137	1/1:NA:36:0,29:+-:INS:FSP34_Chr03_531101-FSP34_Chr03_531137	1/1:NA:36:0,45:+-:INS:FSP34_Chr03_531101-FSP34_Chr03_531137	1/1:NA:36:0,10:+-:INS:FSP34_Chr03_531101-FSP34_Chr03_531137	1/1:NA:36:0,15:+-:INS:FSP34_Chr03_531101-FSP34_Chr03_531137	1/1:NA:36:0,32:+-:INS:FSP34_Chr03_531101-FSP34_Chr03_531137
FSP34_Chr03	549926	DEL00641SUR	N	<DEL>	.	PASS	SUPP=3;SUPP_VEC=101100;AVGLEN=2171;SVTYPE=DEL;SVMETHOD=SURVIVORv2;CHR2=FSP34_Chr03;END=552097;CIPOS=0,0;CIEND=0,0;STRANDS=+-	GT:PSV:LN:DR:ST:TY:CO	1/1:NA:2171:0,36:+-:DEL:FSP34_Chr03_549926-FSP34_Chr03_552097	0/0:NA:2171:9,0:+-:DEL:FSP34_Chr03_549926-FSP34_Chr03_552097	1/1:NA:2171:0,29:+-:DEL:FSP34_Chr03_549926-FSP34_Chr03_552097	1/1:NA:2171:0,14:+-:DEL:FSP34_Chr03_549926-FSP34_Chr03_552097	0/0:NA:2171:10,0:+-:DEL:FSP34_Chr03_549926-FSP34_Chr03_552097	0/0:NA:2171:17,0:+-:DEL:FSP34_Chr03_549926-FSP34_Chr03_552097
FSP34_Chr03	556834	INV00642SUR	N	<INV>	.	PASS	SUPP=2;SUPP_VEC=000011;AVGLEN=4292;SVTYPE=INV;SVMETHOD=SURVIVORv2;CHR2=FSP34_Chr03;END=561126;CIPOS=0,0;CIEND=0,0;STRANDS=--	GT:PSV:LN:DR:ST:TY:CO	0/0:NA:4292:17,0:--:INV:FSP34_Chr03_556834-FSP34_Chr03_561126	0/0:NA:4292:23,0:--:INV:FSP34_Chr03_556834-FSP34_Chr03_561126	0/0:NA:4292:14,0:--:INV:FSP34_Chr03_556834-FSP34_Chr03_561126	0/0:NA:4292:3,0:--:INV:FSP34_Chr03_556834-FSP34_Chr03_561126	1/1:NA:4292:0,65:--:INV:FSP34_Chr03_556834-FSP34_Chr03_561126	1/1:NA:4292:0,59:--:INV:FSP34_Chr03_556834-FSP34_Chr03_561126
FSP34_Chr03	619130	INS00643SUR	N	<INS>	.	PASS	SUPP=3;SUPP_VEC=111000;AVGLEN=43;SVTYPE=INS;SVMETHOD=SURVIVORv2;CHR2=FSP34_Chr03;END=619173;CIPOS=0,0;CIEND=0,0;STRANDS=+-	GT:PSV:LN:DR:ST:TY:CO	1/1:NA:43:0,43:+-:INS:FSP34_Chr03_619130-FSP34_Chr03_619173	1/1:NA:43:2,52:+-:INS:FSP34_Chr03_619130-FSP34_Chr03_619173	1/1:NA:43:1,31:+-:INS:FSP34_Chr03_619130-FSP34_Chr03_619173	0/0:NA:43:7,0:+-:INS:FSP34_Chr03_619130-FSP34_Chr03_619173	0/0:NA:43:23,0:+-:INS:FSP34_Chr03_619130-FSP34_Chr03_619173	0/0:NA:43:32,0:+-:INS:FSP34_Chr03_619130-FSP34_Chr03_619173
FSP34_Chr03	656569	DEL00644SUR	N	<DEL>	.	PASS	SUPP=2;SUPP_VEC=000011;AVGLEN=82;SVTYPE=DEL;SVMETHOD=SURVIVORv2;CHR2=FSP34_Chr03;END=656651;CIPOS=0,0;CIEND=0,0;STRANDS=+-	GT:PSV:LN:DR:ST:TY:CO	0/0:NA:82:29,0:+-:DEL:FSP34_Chr03_656569-FSP34_Chr03_656651	0/0:NA:82:26,0:+-:DEL:FSP34_Chr03_656569-FSP34_Chr03_656651	0/0:NA:82:37,0:+-:DEL:FSP34_Chr03_656569-FSP34_Chr03_656651	0/0:NA:82:3,0:+-:DEL:FSP34_Chr03_656569-FSP34_Chr03_656651	1/1:NA:82:0,25:+-:DEL:FSP34_Chr03_656569-FSP34_Chr03_656651	1/1:NA:82:0,28:+-:DEL:FSP34_Chr03_656569-FSP34_Chr03_656651
FSP34_Chr03	667425	DEL00645SUR	N	<DEL>	.	PASS	SUPP=1;SUPP_VEC=000100;AVGLEN=139;SVTYPE=DEL;SVMETHOD=SURVIVORv2;CHR2=FSP34_Chr03;END=667564;CIPOS=0,0;CIEND=0,0;STRANDS=+-	GT:PSV:LN:DR:ST:TY:CO	0/0:NA:139:35,0:+-:DEL:FSP34_Chr03_667425-FSP34_Chr03_667564	0/0:NA:139:8,0:+-:DEL:FSP34_Chr03_667425-FSP34_Chr03_667564	0/0:NA:139:32,0:+-:DEL:FSP34_Chr03_667425-FSP34_Chr03_667564	1/1:NA:139:0,14:+-:DEL:FSP34_Chr03_667425-FSP34_Chr03_667564	0/0:NA:139:31,0:+-:DEL:FSP34_Chr03_667425-FSP34_Chr03_667564	0/0:NA:139:30,0:+-:DEL:FSP34_Chr03_667425-FSP34_Chr03_667564
FSP34_Chr03	673969	DEL00646SUR	N	<DEL>	.	PASS	SUPP=3;SUPP_VEC=000111;AVGLEN=833;SVTYPE=DEL;SVMETHOD=SURVIVORv2;CHR2=FSP34_Chr03;END=674924;CIPOS=0,0;CIEND=0,0;STRANDS=+-	GT:PSV:LN:DR:ST:TY:CO	0/0:NA:833:5,0:+-:DEL:FSP34_Chr03_673969-FSP34_Chr03_674924	0/0:NA:833:6,0:+-:DEL:FSP34_Chr03_673969-FSP34_Chr03_674924	0/0:NA:833:2,0:+-:DEL:FSP34_Chr03_673969-FSP34_Chr03_674924	1/1:NA:833:0,13:+-:DEL:FSP34_Chr03_673969-FSP34_Chr03_674924	1/1:NA:833:0,20:+-:DEL:FSP34_Chr03_673969-FSP34_Chr03_674924	1/1:NA:833:0,27:+-:DEL:FSP34_Chr03_673969-FSP34_Chr03_674924
FSP34_Chr03	698309	DEL00647SUR	N	<DEL>	.	PASS	SUPP=3;SUPP_VEC=000111;AVGLEN=36;SVTYPE=DEL;SVMETHOD=SURVIVORv2;CHR2=FSP34_Chr03;END=698345;CIPOS=0,0;CIEND=0,0;STRANDS=+-	GT:PSV:LN:DR:ST:TY:CO	0/0:NA:36:11,0:+-:DEL:FSP34_Chr03_698309-FSP34_Chr03_698345	0/0:NA:36:22,0:+-:DEL:FSP34_Chr03_698309-FSP34_Chr03_698345	0/0:NA:36:15,0:+-:DEL:FSP34_Chr03_698309-FSP34_Chr03_698345	1/1:NA:36:0,11:+-:DEL:FSP34_Chr03_698309-FSP34_Chr03_698345	1/1:NA:36:0,39:+-:DEL:FSP34_Chr03_698309-FSP34_Chr03_698345	1/1:NA:36:0,33:+-:DEL:FSP34_Chr03_698309-FSP34_Chr03_698345
FSP34_Chr03	724698	INS00648SUR	N	<INS>	.	PASS	SUPP=5;SUPP_VEC=110111;AVGLEN=44;SVTYPE=INS;SVMETHOD=SURVIVORv2;CHR2=FSP34_Chr03;END=724742;CIPOS=0,0;CIEND=0,0;STRANDS=+-	GT:PSV:LN:DR:ST:TY:CO	1/1:NA:44:0,33:+-:INS:FSP34_Chr03_724698-FSP34_Chr03_724742	1/1:NA:44:0,27:+-:INS:FSP34_Chr03_724698-FSP34_Chr03_724742	0/0:NA:44:34,0:+-:INS:FSP34_Chr03_724698-FSP34_Chr03_724742	1/1:NA:44:0,15:+-:INS:FSP34_Chr03_724698-FSP34_Chr03_724742	1/1:NA:44:0,28:+-:INS:FSP34_Chr03_724698-FSP34_Chr03_724742	1/1:NA:44:0,41:+-:INS:FSP34_Chr03_724698-FSP34_Chr03_724742
FSP34_Chr03	734670	INV00649SUR	N	<INV>	.	PASS	SUPP=0;SUPP_VEC=000000;AVGLEN=41;SVTYPE=INV;SVMETHOD=SURVIVORv2;CHR2=FSP34_Chr03;END=734711;CIPOS=0,0;CIEND=0,0;STRANDS=-+	GT:PSV:LN:DR:ST:TY:CO	0/0:NA:41:15,0:-+:INV:FSP34_Chr03_734670-FSP34_Chr03_734711	0/0:NA:41:0,0:-+:INV:FSP34_Chr03_734670-FSP34_Chr03_734711	0/0:NA:41:24,0:-+:INV:FSP34_Chr03_734670-FSP34_Chr03_734711	0/0:NA:41:5,0:-+:INV:FSP34_Chr03_734670-FSP34_Chr03_734711	0/0:NA:41:18,0:-+:INV:FSP34_Chr03_734670-FSP34_Chr03_734711	0/0:NA:41:30,0:-+:INV:FSP34_Chr03_734670-FSP34_Chr03_734711
FSP34_Chr03	740074	DEL00650SUR	N	<DEL>	.	PASS	SUPP=2;SUPP_VEC=101000;AVGLEN=108;SVTYPE=DEL;SVMETHOD=SURVIVORv2;CHR2=FSP34_Chr03;END=740182;CIPOS=0,0;CIEND=0,0;STRANDS=+-	GT:PSV:LN:DR:ST:TY:CO	1/1:NA:108:0,5:+-:DEL:FSP34_Chr03_740074-FSP34_Chr03_740182	0/0:NA:108:22,0:+-:DEL:FSP34_Chr03_740074-FSP34_Chr03_740182	1/1:NA:108:0,22:+-:DEL:FSP34_Chr03_740074-FSP34_Chr03_740182	0/0:NA:108:1,0:+-:DEL:FSP34_Chr03_740074-FSP34_Chr03_740182	0/0:NA:108:18,0:+-:DEL:FSP34_Chr03_740074-FSP34_Chr03_740182	0/0:NA:108:17,0:+-:DEL:FSP34_Chr03_740074-FSP34_Chr03_740182
FSP34_Chr03	741260	DEL00651SUR	N	<DEL>	.	PASS	SUPP=3;SUPP_VEC=101100;AVGLEN=108;SVTYPE=DEL;SVMETHOD=SURVIVORv2;CHR2=FSP34_Chr03;END=741368;CIPOS=0,0;CIEND=0,0;STRANDS=+-	GT:PSV:LN:DR:ST:TY:CO	1/1:NA:108:0,1:+-:DEL:FSP34_Chr03_741260-FSP34_Chr03_741368	0/0:NA:108:11,0:+-:DEL:FSP34_Chr03_741260-FSP34_Chr03_741368	1/1:NA:108:0,8:+-:DEL:FSP34_Chr03_741260-FSP34_Chr03_741368	1/1:NA:108:0,10:+-:DEL:FSP34_Chr03_741260-FSP34_Chr03_741368	0/0:NA:108:3,0:+-:DEL:FSP34_Chr03_741260-FSP34_Chr03_741368	0/0:NA:108:2,0:+-:DEL:FSP34_Chr03_741260-FSP34_Chr03_741368
FSP34_Chr03	802512	DEL00652SUR	N	<DEL>	.	PASS	SUPP=1;SUPP_VEC=100000;AVGLEN=1922;SVTYPE=DEL;SVMETHOD=SURVIVORv2;CHR2=FSP34_Chr03;END=804434;CIPOS=0,0;CIEND=0,0;STRANDS=+-	GT:PSV:LN:DR:ST:TY:CO	1/1:NA:1922:0,23:+-:DEL:FSP34_Chr03_802512-FSP34_Chr03_804434	0/0:NA:1922:3,0:+-:DEL:FSP34_Chr03_802512-FSP34_Chr03_804434	0/0:NA:1922:2,0:+-:DEL:FSP34_Chr03_802512-FSP34_Chr03_804434	0/0:NA:1922:1,0:+-:DEL:FSP34_Chr03_802512-FSP34_Chr03_804434	0/0:NA:1922:3,0:+-:DEL:FSP34_Chr03_802512-FSP34_Chr03_804434	0/0:NA:1922:4,0:+-:DEL:FSP34_Chr03_802512-FSP34_Chr03_804434
FSP34_Chr03	830218	DEL00653SUR	N	<DEL>	.	PASS	SUPP=2;SUPP_VEC=101000;AVGLEN=38;SVTYPE=DEL;SVMETHOD=SURVIVORv2;CHR2=FSP34_Chr03;END=830259;CIPOS=0,0;CIEND=0,0;STRANDS=+-	GT:PSV:LN:DR:ST:TY:CO	1/1:NA:38:2,39:+-:DEL:FSP34_Chr03_830218-FSP34_Chr03_830259	0/0:NA:38:21,0:+-:DEL:FSP34_Chr03_830218-FSP34_Chr03_830259	1/1:NA:38:0,21:+-:DEL:FSP34_Chr03_830218-FSP34_Chr03_830259	0/0:NA:38:11,0:+-:DEL:FSP34_Chr03_830218-FSP34_Chr03_830259	0/0:NA:38:21,0:+-:DEL:FSP34_Chr03_830218-FSP34_Chr03_830259	0/0:NA:38:20,0:+-:DEL:FSP34_Chr03_830218-FSP34_Chr03_830259
FSP34_Chr03	899117	DEL00654SUR	N	<DEL>	.	PASS	SUPP=1;SUPP_VEC=001000;AVGLEN=53;SVTYPE=DEL;SVMETHOD=SURVIVORv2;CHR2=FSP34_Chr03;END=899170;CIPOS=0,0;CIEND=0,0;STRANDS=+-	GT:PSV:LN:DR:ST:TY:CO	0/0:NA:53:0,0:+-:DEL:FSP34_Chr03_899117-FSP34_Chr03_899170	0/0:NA:53:1,0:+-:DEL:FSP34_Chr03_899117-FSP34_Chr03_899170	1/1:NA:53:1,10:+-:DEL:FSP34_Chr03_899117-FSP34_Chr03_899170	0/0:NA:53:5,0:+-:DEL:FSP34_Chr03_899117-FSP34_Chr03_899170	0/0:NA:53:0,0:+-:DEL:FSP34_Chr03_899117-FSP34_Chr03_899170	0/0:NA:53:17,0:+-:DEL:FSP34_Chr03_899117-FSP34_Chr03_899170
FSP34_Chr03	905651	INS00655SUR	N	<INS>	.	PASS	SUPP=1;SUPP_VEC=001000;AVGLEN=343;SVTYPE=INS;SVMETHOD=SURVIVORv2;CHR2=FSP34_Chr03;END=905994;CIPOS=0,0;CIEND=0,0;STRANDS=+-	GT:PSV:LN:DR:ST:TY:CO	0/0:NA:343:1,0:+-:INS:FSP34_Chr03_905651-FSP34_Chr03_905994	0/0:NA:343:2,0:+-:INS:FSP34_Chr03_905651-FSP34_Chr03_905994	1/1:NA:343:0,28:+-:INS:FSP34_Chr03_905651-FSP34_Chr03_905994	0/0:NA:343:0,0:+-:INS:FSP34_Chr03_905651-FSP34_Chr03_905994	0/0:NA:343:0,0:+-:INS:FSP34_Chr03_905651-FSP34_Chr03_905994	0/0:NA:343:0,0:+-:INS:FSP34_Chr03_905651-FSP34_Chr03_905994
FSP34_Chr03	907396	INS00656SUR	N	<INS>	.	PASS	SUPP=5;SUPP_VEC=111101;AVGLEN=47;SVTYPE=INS;SVMETHOD=SURVIVORv2;CHR2=FSP34_Chr03;END=907444;CIPOS=0,0;CIEND=0,0;STRANDS=+-	GT:PSV:LN:DR:ST:TY:CO	1/1:NA:47:0,6:+-:INS:FSP34_Chr03_907396-FSP34_Chr03_907444	1/1:NA:47:0,19:+-:INS:FSP34_Chr03_907396-FSP34_Chr03_907444	1/1:NA:47:0,12:+-:INS:FSP34_Chr03_907396-FSP34_Chr03_907444	1/1:NA:47:0,4:+-:INS:FSP34_Chr03_907396-FSP34_Chr03_907444	0/0:NA:47:0,0:+-:INS:FSP34_Chr03_907396-FSP34_Chr03_907444	1/1:NA:47:0,2:+-:INS:FSP34_Chr03_907396-FSP34_Chr03_907444
FSP34_Chr03	910208	DEL00657SUR	N	<DEL>	.	PASS	SUPP=2;SUPP_VEC=010001;AVGLEN=5442;SVTYPE=DEL;SVMETHOD=SURVIVORv2;CHR2=FSP34_Chr03;END=915650;CIPOS=0,0;CIEND=0,0;STRANDS=+-	GT:PSV:LN:DR:ST:TY:CO	0/0:NA:5442:4,0:+-:DEL:FSP34_Chr03_910208-FSP34_Chr03_915650	1/1:NA:5442:0,60:+-:DEL:FSP34_Chr03_910208-FSP34_Chr03_915650	0/0:NA:5442:1,0:+-:DEL:FSP34_Chr03_910208-FSP34_Chr03_915650	0/0:NA:5442:4,0:+-:DEL:FSP34_Chr03_910208-FSP34_Chr03_915650	0/0:NA:5442:0,0:+-:DEL:FSP34_Chr03_910208-FSP34_Chr03_915650	1/1:NA:5442:0,5:+-:DEL:FSP34_Chr03_910208-FSP34_Chr03_915650
FSP34_Chr03	916845	INS00658SUR	N	<INS>	.	PASS	SUPP=1;SUPP_VEC=001000;AVGLEN=442;SVTYPE=INS;SVMETHOD=SURVIVORv2;CHR2=FSP34_Chr03;END=917255;CIPOS=0,0;CIEND=0,0;STRANDS=+-	GT:PSV:LN:DR:ST:TY:CO	0/0:NA:442:1,0:+-:INS:FSP34_Chr03_916845-FSP34_Chr03_917255	0/0:NA:442:2,0:+-:INS:FSP34_Chr03_916845-FSP34_Chr03_917255	1/1:NA:442:0,31:+-:INS:FSP34_Chr03_916845-FSP34_Chr03_917255	0/0:NA:442:4,0:+-:INS:FSP34_Chr03_916845-FSP34_Chr03_917255	0/0:NA:442:2,0:+-:INS:FSP34_Chr03_916845-FSP34_Chr03_917255	0/0:NA:442:0,0:+-:INS:FSP34_Chr03_916845-FSP34_Chr03_917255
FSP34_Chr03	922520	DEL00659SUR	N	<DEL>	.	PASS	SUPP=3;SUPP_VEC=011001;AVGLEN=422;SVTYPE=DEL;SVMETHOD=SURVIVORv2;CHR2=FSP34_Chr03;END=922942;CIPOS=0,0;CIEND=0,0;STRANDS=+-	GT:PSV:LN:DR:ST:TY:CO	0/0:NA:422:0,0:+-:DEL:FSP34_Chr03_922520-FSP34_Chr03_922942	1/1:NA:422:1,17:+-:DEL:FSP34_Chr03_922520-FSP34_Chr03_922942	1/1:NA:422:0,1:+-:DEL:FSP34_Chr03_922520-FSP34_Chr03_922942	0/0:NA:422:1,0:+-:DEL:FSP34_Chr03_922520-FSP34_Chr03_922942	0/0:NA:422:0,0:+-:DEL:FSP34_Chr03_922520-FSP34_Chr03_922942	1/1:NA:422:0,12:+-:DEL:FSP34_Chr03_922520-FSP34_Chr03_922942
FSP34_Chr03	921875	INV00660SUR	N	<INV>	.	PASS	SUPP=3;SUPP_VEC=010101;AVGLEN=5417;SVTYPE=INV;SVMETHOD=SURVIVORv2;CHR2=FSP34_Chr03;END=925482;CIPOS=0,0;CIEND=0,0;STRANDS=--	GT:PSV:LN:DR:ST:TY:CO	0/0:NA:5417:1,0:--:INV:FSP34_Chr03_921875-FSP34_Chr03_925482	1/1:NA:5417:0,26:--:INV:FSP34_Chr03_921875-FSP34_Chr03_925482	0/0:NA:5417:2,0:--:INV:FSP34_Chr03_921875-FSP34_Chr03_925482	1/1:NA:5417:3,15:--:INV:FSP34_Chr03_921875-FSP34_Chr03_925482	0/0:NA:5417:2,0:--:INV:FSP34_Chr03_921875-FSP34_Chr03_925482	1/1:NA:5417:1,19:--:INV:FSP34_Chr03_921875-FSP34_Chr03_925482
FSP34_Chr03	923773	DEL00661SUR	N	<DEL>	.	PASS	SUPP=1;SUPP_VEC=001000;AVGLEN=205;SVTYPE=DEL;SVMETHOD=SURVIVORv2;CHR2=FSP34_Chr03;END=923978;CIPOS=0,0;CIEND=0,0;STRANDS=+-	GT:PSV:LN:DR:ST:TY:CO	0/0:NA:205:1,0:+-:DEL:FSP34_Chr03_923773-FSP34_Chr03_923978	0/0:NA:205:0,0:+-:DEL:FSP34_Chr03_923773-FSP34_Chr03_923978	1/1:NA:205:0,17:+-:DEL:FSP34_Chr03_923773-FSP34_Chr03_923978	0/0:NA:205:0,0:+-:DEL:FSP34_Chr03_923773-FSP34_Chr03_923978	0/0:NA:205:2,0:+-:DEL:FSP34_Chr03_923773-FSP34_Chr03_923978	0/0:NA:205:0,0:+-:DEL:FSP34_Chr03_923773-FSP34_Chr03_923978
FSP34_Chr03	929843	DEL00662SUR	N	<DEL>	.	PASS	SUPP=4;SUPP_VEC=011101;AVGLEN=88;SVTYPE=DEL;SVMETHOD=SURVIVORv2;CHR2=FSP34_Chr03;END=929894;CIPOS=0,0;CIEND=0,0;STRANDS=+-	GT:PSV:LN:DR:ST:TY:CO	0/0:NA:88:0,0:+-:DEL:FSP34_Chr03_929843-FSP34_Chr03_929894	1/1:NA:88:1,23:+-:DEL:FSP34_Chr03_929843-FSP34_Chr03_929894	1/1:NA:88:3,28:+-:DEL:FSP34_Chr03_929843-FSP34_Chr03_929894	1/1:NA:88:0,11:+-:DEL:FSP34_Chr03_929843-FSP34_Chr03_929894	0/0:NA:88:0,0:+-:DEL:FSP34_Chr03_929843-FSP34_Chr03_929894	1/1:NA:88:1,16:+-:DEL:FSP34_Chr03_929843-FSP34_Chr03_929894
FSP34_Chr03	932073	INS00663SUR	N	<INS>	.	PASS	SUPP=3;SUPP_VEC=011001;AVGLEN=128;SVTYPE=INS;SVMETHOD=SURVIVORv2;CHR2=FSP34_Chr03;END=932187;CIPOS=0,0;CIEND=0,0;STRANDS=+-	GT:PSV:LN:DR:ST:TY:CO	0/0:NA:128:0,0:+-:INS:FSP34_Chr03_932073-FSP34_Chr03_932187	1/1:NA:128:0,23:+-:INS:FSP34_Chr03_932073-FSP34_Chr03_932187	1/1:NA:128:0,25:+-:INS:FSP34_Chr03_932073-FSP34_Chr03_932187	0/0:NA:128:4,0:+-:INS:FSP34_Chr03_932073-FSP34_Chr03_932187	0/0:NA:128:0,0:+-:INS:FSP34_Chr03_932073-FSP34_Chr03_932187	1/1:NA:128:1,6:+-:INS:FSP34_Chr03_932073-FSP34_Chr03_932187
FSP34_Chr03	933678	TRA00664SUR	N	]FSP34_Chr09:1485799]N	.	PASS	SUPP=3;SUPP_VEC=010011;AVGLEN=100000;SVTYPE=BND;SVMETHOD=SURVIVORv2;CHR2=FSP34_Chr09;END=1485799;CIPOS=0,0;CIEND=0,0;STRANDS=-+	GT:PSV:LN:DR:ST:TY:CO	0/0:NA:100000:0,0:-+:TRA:FSP34_Chr03_933678-FSP34_Chr09_1485799	1/1:NA:100000:0,16:-+:TRA:FSP34_Chr03_933678-FSP34_Chr09_1485799	0/0:NA:100000:1,0:-+:TRA:FSP34_Chr03_933678-FSP34_Chr09_1485799	0/0:NA:100000:0,0:-+:TRA:FSP34_Chr03_933678-FSP34_Chr09_1485799	1/1:NA:100000:0,3:-+:TRA:FSP34_Chr03_933678-FSP34_Chr09_1485799	1/1:NA:100000:0,7:-+:TRA:FSP34_Chr03_933678-FSP34_Chr09_1485799
FSP34_Chr03	939453	INS00665SUR	N	<INS>	.	PASS	SUPP=5;SUPP_VEC=110111;AVGLEN=124;SVTYPE=INS;SVMETHOD=SURVIVORv2;CHR2=FSP34_Chr03;END=939577;CIPOS=0,0;CIEND=0,0;STRANDS=+-	GT:PSV:LN:DR:ST:TY:CO	1/1:NA:124:1,20:+-:INS:FSP34_Chr03_939453-FSP34_Chr03_939577	1/1:NA:124:0,29:+-:INS:FSP34_Chr03_939453-FSP34_Chr03_939577	0/0:NA:124:16,0:+-:INS:FSP34_Chr03_939453-FSP34_Chr03_939577	1/1:NA:124:0,8:+-:INS:FSP34_Chr03_939453-FSP34_Chr03_939577	0/1:NA:124:7,24:+-:INS:FSP34_Chr03_939453-FSP34_Chr03_939577	1/1:NA:124:1,19:+-:INS:FSP34_Chr03_939453-FSP34_Chr03_939577
FSP34_Chr03	952448	DEL00666SUR	N	<DEL>	.	PASS	SUPP=1;SUPP_VEC=000100;AVGLEN=178;SVTYPE=DEL;SVMETHOD=SURVIVORv2;CHR2=FSP34_Chr03;END=952626;CIPOS=0,0;CIEND=0,0;STRANDS=+-	GT:PSV:LN:DR:ST:TY:CO	0/0:NA:178:27,0:+-:DEL:FSP34_Chr03_952448-FSP34_Chr03_952626	0/0:NA:178:20,0:+-:DEL:FSP34_Chr03_952448-FSP34_Chr03_952626	0/0:NA:178:2,0:+-:DEL:FSP34_Chr03_952448-FSP34_Chr03_952626	1/1:NA:178:0,10:+-:DEL:FSP34_Chr03_952448-FSP34_Chr03_952626	0/0:NA:178:27,0:+-:DEL:FSP34_Chr03_952448-FSP34_Chr03_952626	0/0:NA:178:22,0:+-:DEL:FSP34_Chr03_952448-FSP34_Chr03_952626
FSP34_Chr03	953528	DEL00667SUR	N	<DEL>	.	PASS	SUPP=1;SUPP_VEC=001000;AVGLEN=38;SVTYPE=DEL;SVMETHOD=SURVIVORv2;CHR2=FSP34_Chr03;END=953566;CIPOS=0,0;CIEND=0,0;STRANDS=+-	GT:PSV:LN:DR:ST:TY:CO	0/0:NA:38:2,0:+-:DEL:FSP34_Chr03_953528-FSP34_Chr03_953566	0/0:NA:38:1,0:+-:DEL:FSP34_Chr03_953528-FSP34_Chr03_953566	1/1:NA:38:3,36:+-:DEL:FSP34_Chr03_953528-FSP34_Chr03_953566	0/0:NA:38:1,0:+-:DEL:FSP34_Chr03_953528-FSP34_Chr03_953566	0/0:NA:38:4,0:+-:DEL:FSP34_Chr03_953528-FSP34_Chr03_953566	0/0:NA:38:10,0:+-:DEL:FSP34_Chr03_953528-FSP34_Chr03_953566
FSP34_Chr03	1066659	DEL00668SUR	N	<DEL>	.	PASS	SUPP=1;SUPP_VEC=010000;AVGLEN=60;SVTYPE=DEL;SVMETHOD=SURVIVORv2;CHR2=FSP34_Chr03;END=1066719;CIPOS=0,0;CIEND=0,0;STRANDS=+-	GT:PSV:LN:DR:ST:TY:CO	0/0:NA:60:42,0:+-:DEL:FSP34_Chr03_1066659-FSP34_Chr03_1066719	1/1:NA:60:0,46:+-:DEL:FSP34_Chr03_1066659-FSP34_Chr03_1066719	0/0:NA:60:27,0:+-:DEL:FSP34_Chr03_1066659-FSP34_Chr03_1066719	0/0:NA:60:4,1:+-:DEL:FSP34_Chr03_1066659-FSP34_Chr03_1066719	0/0:NA:60:25,0:+-:DEL:FSP34_Chr03_1066659-FSP34_Chr03_1066719	0/0:NA:60:47,0:+-:DEL:FSP34_Chr03_1066659-FSP34_Chr03_1066719
FSP34_Chr03	1075111	DEL00669SUR	N	<DEL>	.	PASS	SUPP=1;SUPP_VEC=001000;AVGLEN=52;SVTYPE=DEL;SVMETHOD=SURVIVORv2;CHR2=FSP34_Chr03;END=1075163;CIPOS=0,0;CIEND=0,0;STRANDS=+-	GT:PSV:LN:DR:ST:TY:CO	0/0:NA:52:1,0:+-:DEL:FSP34_Chr03_1075111-FSP34_Chr03_1075163	0/0:NA:52:3,0:+-:DEL:FSP34_Chr03_1075111-FSP34_Chr03_1075163	1/1:NA:52:0,16:+-:DEL:FSP34_Chr03_1075111-FSP34_Chr03_1075163	0/0:NA:52:3,0:+-:DEL:FSP34_Chr03_1075111-FSP34_Chr03_1075163	0/0:NA:52:1,0:+-:DEL:FSP34_Chr03_1075111-FSP34_Chr03_1075163	0/0:NA:52:3,0:+-:DEL:FSP34_Chr03_1075111-FSP34_Chr03_1075163
FSP34_Chr03	1128556	DEL00670SUR	N	<DEL>	.	PASS	SUPP=2;SUPP_VEC=000011;AVGLEN=35;SVTYPE=DEL;SVMETHOD=SURVIVORv2;CHR2=FSP34_Chr03;END=1128591;CIPOS=0,0;CIEND=0,0;STRANDS=+-	GT:PSV:LN:DR:ST:TY:CO	0/0:NA:35:40,0:+-:DEL:FSP34_Chr03_1128556-FSP34_Chr03_1128591	0/0:NA:35:31,0:+-:DEL:FSP34_Chr03_1128556-FSP34_Chr03_1128591	0/0:NA:35:35,0:+-:DEL:FSP34_Chr03_1128556-FSP34_Chr03_1128591	0/0:NA:35:8,1:+-:DEL:FSP34_Chr03_1128556-FSP34_Chr03_1128591	1/1:NA:35:0,18:+-:DEL:FSP34_Chr03_1128556-FSP34_Chr03_1128591	1/1:NA:35:4,41:+-:DEL:FSP34_Chr03_1128556-FSP34_Chr03_1128591
FSP34_Chr03	1145978	DEL00671SUR	N	<DEL>	.	PASS	SUPP=1;SUPP_VEC=001000;AVGLEN=292;SVTYPE=DEL;SVMETHOD=SURVIVORv2;CHR2=FSP34_Chr03;END=1146270;CIPOS=0,0;CIEND=0,0;STRANDS=+-	GT:PSV:LN:DR:ST:TY:CO	0/0:NA:292:22,0:+-:DEL:FSP34_Chr03_1145978-FSP34_Chr03_1146270	0/0:NA:292:14,0:+-:DEL:FSP34_Chr03_1145978-FSP34_Chr03_1146270	1/1:NA:292:0,39:+-:DEL:FSP34_Chr03_1145978-FSP34_Chr03_1146270	0/0:NA:292:4,0:+-:DEL:FSP34_Chr03_1145978-FSP34_Chr03_1146270	0/0:NA:292:29,0:+-:DEL:FSP34_Chr03_1145978-FSP34_Chr03_1146270	0/0:NA:292:27,0:+-:DEL:FSP34_Chr03_1145978-FSP34_Chr03_1146270
FSP34_Chr03	1166991	INV00672SUR	N	<INV>	.	PASS	SUPP=0;SUPP_VEC=000000;AVGLEN=496366;SVTYPE=INV;SVMETHOD=SURVIVORv2;CHR2=FSP34_Chr03;END=1663357;CIPOS=0,0;CIEND=0,0;STRANDS=-+	GT:PSV:LN:DR:ST:TY:CO	0/0:NA:496366:22,0:-+:INV:FSP34_Chr03_1166991-FSP34_Chr03_1663357	0/0:NA:496366:10,0:-+:INV:FSP34_Chr03_1166991-FSP34_Chr03_1663357	0/0:NA:496366:8,0:-+:INV:FSP34_Chr03_1166991-FSP34_Chr03_1663357	0/0:NA:496366:5,0:-+:INV:FSP34_Chr03_1166991-FSP34_Chr03_1663357	0/0:NA:496366:8,0:-+:INV:FSP34_Chr03_1166991-FSP34_Chr03_1663357	0/0:NA:496366:19,0:-+:INV:FSP34_Chr03_1166991-FSP34_Chr03_1663357
FSP34_Chr03	1168329	TRA00673SUR	N	N[FSP34_Chr05:2981641[	.	PASS	SUPP=0;SUPP_VEC=000000;AVGLEN=100000;SVTYPE=BND;SVMETHOD=SURVIVORv2;CHR2=FSP34_Chr05;END=2981641;CIPOS=0,0;CIEND=0,0;STRANDS=++	GT:PSV:LN:DR:ST:TY:CO	0/0:NA:100000:39,9:++:TRA:FSP34_Chr03_1168329-FSP34_Chr05_2981641	0/0:NA:100000:25,9:++:TRA:FSP34_Chr03_1168329-FSP34_Chr05_2981641	0/0:NA:100000:43,0:++:TRA:FSP34_Chr03_1168329-FSP34_Chr05_2981641	0/0:NA:100000:10,0:++:TRA:FSP34_Chr03_1168329-FSP34_Chr05_2981641	0/0:NA:100000:24,0:++:TRA:FSP34_Chr03_1168329-FSP34_Chr05_2981641	0/0:NA:100000:40,0:++:TRA:FSP34_Chr03_1168329-FSP34_Chr05_2981641
FSP34_Chr03	1170375	INS00674SUR	N	<INS>	.	PASS	SUPP=6;SUPP_VEC=111111;AVGLEN=125;SVTYPE=INS;SVMETHOD=SURVIVORv2;CHR2=FSP34_Chr03;END=1170500;CIPOS=0,0;CIEND=0,0;STRANDS=+-	GT:PSV:LN:DR:ST:TY:CO	1/1:NA:125:0,32:+-:INS:FSP34_Chr03_1170375-FSP34_Chr03_1170500	1/1:NA:125:0,23:+-:INS:FSP34_Chr03_1170375-FSP34_Chr03_1170500	1/1:NA:125:0,42:+-:INS:FSP34_Chr03_1170375-FSP34_Chr03_1170500	1/1:NA:125:0,7:+-:INS:FSP34_Chr03_1170375-FSP34_Chr03_1170500	1/1:NA:125:0,30:+-:INS:FSP34_Chr03_1170375-FSP34_Chr03_1170500	1/1:NA:125:0,29:+-:INS:FSP34_Chr03_1170375-FSP34_Chr03_1170500
FSP34_Chr03	1200547	DEL00675SUR	N	<DEL>	.	PASS	SUPP=1;SUPP_VEC=001000;AVGLEN=714;SVTYPE=DEL;SVMETHOD=SURVIVORv2;CHR2=FSP34_Chr03;END=1201261;CIPOS=0,0;CIEND=0,0;STRANDS=+-	GT:PSV:LN:DR:ST:TY:CO	0/0:NA:714:30,0:+-:DEL:FSP34_Chr03_1200547-FSP34_Chr03_1201261	0/0:NA:714:22,0:+-:DEL:FSP34_Chr03_1200547-FSP34_Chr03_1201261	1/1:NA:714:0,38:+-:DEL:FSP34_Chr03_1200547-FSP34_Chr03_1201261	0/0:NA:714:4,0:+-:DEL:FSP34_Chr03_1200547-FSP34_Chr03_1201261	0/0:NA:714:25,0:+-:DEL:FSP34_Chr03_1200547-FSP34_Chr03_1201261	0/0:NA:714:26,0:+-:DEL:FSP34_Chr03_1200547-FSP34_Chr03_1201261
FSP34_Chr03	1225250	TRA00676SUR	N	N[FSP34_Chr09:837005[	.	PASS	SUPP=1;SUPP_VEC=000001;AVGLEN=100000;SVTYPE=BND;SVMETHOD=SURVIVORv2;CHR2=FSP34_Chr09;END=837005;CIPOS=0,0;CIEND=0,0;STRANDS=++	GT:PSV:LN:DR:ST:TY:CO	0/0:NA:100000:21,0:++:TRA:FSP34_Chr03_1225250-FSP34_Chr09_837005	0/0:NA:100000:29,0:++:TRA:FSP34_Chr03_1225250-FSP34_Chr09_837005	0/0:NA:100000:25,0:++:TRA:FSP34_Chr03_1225250-FSP34_Chr09_837005	0/0:NA:100000:12,0:++:TRA:FSP34_Chr03_1225250-FSP34_Chr09_837005	0/0:NA:100000:4,0:++:TRA:FSP34_Chr03_1225250-FSP34_Chr09_837005	0/1:NA:100000:20,15:++:TRA:FSP34_Chr03_1225250-FSP34_Chr09_837005
FSP34_Chr03	1338141	DEL00677SUR	N	<DEL>	.	PASS	SUPP=5;SUPP_VEC=111011;AVGLEN=56;SVTYPE=DEL;SVMETHOD=SURVIVORv2;CHR2=FSP34_Chr03;END=1338181;CIPOS=0,0;CIEND=0,0;STRANDS=+-	GT:PSV:LN:DR:ST:TY:CO	1/1:NA:56:0,31:+-:DEL:FSP34_Chr03_1338141-FSP34_Chr03_1338181	1/1:NA:56:0,43:+-:DEL:FSP34_Chr03_1338141-FSP34_Chr03_1338181	1/1:NA:56:0,36:+-:DEL:FSP34_Chr03_1338141-FSP34_Chr03_1338181	0/0:NA:56:12,0:+-:DEL:FSP34_Chr03_1338141-FSP34_Chr03_1338181	1/1:NA:56:4,32:+-:DEL:FSP34_Chr03_1338141-FSP34_Chr03_1338181	1/1:NA:56:1,21:+-:DEL:FSP34_Chr03_1338141-FSP34_Chr03_1338181
FSP34_Chr03	1356541	DEL00678SUR	N	<DEL>	.	PASS	SUPP=5;SUPP_VEC=011111;AVGLEN=169;SVTYPE=DEL;SVMETHOD=SURVIVORv2;CHR2=FSP34_Chr03;END=1356710;CIPOS=0,0;CIEND=0,0;STRANDS=+-	GT:PSV:LN:DR:ST:TY:CO	0/0:NA:169:16,0:+-:DEL:FSP34_Chr03_1356541-FSP34_Chr03_1356710	1/1:NA:169:0,39:+-:DEL:FSP34_Chr03_1356541-FSP34_Chr03_1356710	1/1:NA:169:0,27:+-:DEL:FSP34_Chr03_1356541-FSP34_Chr03_1356710	1/1:NA:169:0,10:+-:DEL:FSP34_Chr03_1356541-FSP34_Chr03_1356710	1/1:NA:169:0,13:+-:DEL:FSP34_Chr03_1356541-FSP34_Chr03_1356710	1/1:NA:169:0,26:+-:DEL:FSP34_Chr03_1356541-FSP34_Chr03_1356710
FSP34_Chr03	1412688	TRA00679SUR	N	]FSP34_Chr05:2243028]N	.	PASS	SUPP=2;SUPP_VEC=110000;AVGLEN=100000;SVTYPE=BND;SVMETHOD=SURVIVORv2;CHR2=FSP34_Chr05;END=2243028;CIPOS=0,0;CIEND=0,0;STRANDS=--	GT:PSV:LN:DR:ST:TY:CO	0/1:NA:100000:24,24:--:TRA:FSP34_Chr03_1412688-FSP34_Chr05_2243028	0/1:NA:100000:20,18:--:TRA:FSP34_Chr03_1412688-FSP34_Chr05_2243028	0/0:NA:100000:26,0:--:TRA:FSP34_Chr03_1412688-FSP34_Chr05_2243028	0/0:NA:100000:2,0:--:TRA:FSP34_Chr03_1412688-FSP34_Chr05_2243028	0/0:NA:100000:25,0:--:TRA:FSP34_Chr03_1412688-FSP34_Chr05_2243028	0/0:NA:100000:30,0:--:TRA:FSP34_Chr03_1412688-FSP34_Chr05_2243028
FSP34_Chr03	1413527	TRA00680SUR	N	N[FSP34_Chr05:2978277[	.	PASS	SUPP=0;SUPP_VEC=000000;AVGLEN=100000;SVTYPE=BND;SVMETHOD=SURVIVORv2;CHR2=FSP34_Chr05;END=2978277;CIPOS=0,0;CIEND=0,0;STRANDS=+-	GT:PSV:LN:DR:ST:TY:CO	0/0:NA:100000:32,11:+-:TRA:FSP34_Chr03_1413527-FSP34_Chr05_2978277	0/0:NA:100000:14,4:+-:TRA:FSP34_Chr03_1413527-FSP34_Chr05_2978277	0/0:NA:100000:24,0:+-:TRA:FSP34_Chr03_1413527-FSP34_Chr05_2978277	0/0:NA:100000:7,0:+-:TRA:FSP34_Chr03_1413527-FSP34_Chr05_2978277	0/0:NA:100000:20,0:+-:TRA:FSP34_Chr03_1413527-FSP34_Chr05_2978277	0/0:NA:100000:27,0:+-:TRA:FSP34_Chr03_1413527-FSP34_Chr05_2978277
FSP34_Chr03	1531700	TRA00681SUR	N	N[FSP34_Chr11:1682155[	.	PASS	SUPP=1;SUPP_VEC=000001;AVGLEN=100000;SVTYPE=BND;SVMETHOD=SURVIVORv2;CHR2=FSP34_Chr11;END=1682155;CIPOS=0,0;CIEND=0,0;STRANDS=++	GT:PSV:LN:DR:ST:TY:CO	0/0:NA:100000:45,0:++:TRA:FSP34_Chr03_1531700-FSP34_Chr11_1682155	0/0:NA:100000:45,0:++:TRA:FSP34_Chr03_1531700-FSP34_Chr11_1682155	0/0:NA:100000:34,0:++:TRA:FSP34_Chr03_1531700-FSP34_Chr11_1682155	0/0:NA:100000:8,0:++:TRA:FSP34_Chr03_1531700-FSP34_Chr11_1682155	0/0:NA:100000:28,0:++:TRA:FSP34_Chr03_1531700-FSP34_Chr11_1682155	0/1:NA:100000:30,18:++:TRA:FSP34_Chr03_1531700-FSP34_Chr11_1682155
FSP34_Chr03	1536887	INV00682SUR	N	<INV>	.	PASS	SUPP=0;SUPP_VEC=000000;AVGLEN=3.51013e+06;SVTYPE=INV;SVMETHOD=SURVIVORv2;CHR2=FSP34_Chr03;END=5047013;CIPOS=0,0;CIEND=0,0;STRANDS=-+	GT:PSV:LN:DR:ST:TY:CO	0/0:NA:3510130:21,0:-+:INV:FSP34_Chr03_1536887-FSP34_Chr03_5047013	0/0:NA:3510130:12,0:-+:INV:FSP34_Chr03_1536887-FSP34_Chr03_5047013	0/0:NA:3510130:15,0:-+:INV:FSP34_Chr03_1536887-FSP34_Chr03_5047013	0/0:NA:3510130:8,0:-+:INV:FSP34_Chr03_1536887-FSP34_Chr03_5047013	0/0:NA:3510130:15,0:-+:INV:FSP34_Chr03_1536887-FSP34_Chr03_5047013	0/0:NA:3510130:14,0:-+:INV:FSP34_Chr03_1536887-FSP34_Chr03_5047013
FSP34_Chr03	1600130	DEL00683SUR	N	<DEL>	.	PASS	SUPP=2;SUPP_VEC=011000;AVGLEN=1078;SVTYPE=DEL;SVMETHOD=SURVIVORv2;CHR2=FSP34_Chr03;END=1601208;CIPOS=0,0;CIEND=0,0;STRANDS=+-	GT:PSV:LN:DR:ST:TY:CO	0/0:NA:1078:39,1:+-:DEL:FSP34_Chr03_1600130-FSP34_Chr03_1601208	1/1:NA:1078:0,32:+-:DEL:FSP34_Chr03_1600130-FSP34_Chr03_1601208	1/1:NA:1078:0,45:+-:DEL:FSP34_Chr03_1600130-FSP34_Chr03_1601208	0/0:NA:1078:6,0:+-:DEL:FSP34_Chr03_1600130-FSP34_Chr03_1601208	0/0:NA:1078:18,2:+-:DEL:FSP34_Chr03_1600130-FSP34_Chr03_1601208	0/0:NA:1078:38,9:+-:DEL:FSP34_Chr03_1600130-FSP34_Chr03_1601208
FSP34_Chr03	1625550	INS00684SUR	N	<INS>	.	PASS	SUPP=3;SUPP_VEC=000111;AVGLEN=58;SVTYPE=INS;SVMETHOD=SURVIVORv2;CHR2=FSP34_Chr03;END=1625609;CIPOS=0,0;CIEND=0,0;STRANDS=+-	GT:PSV:LN:DR:ST:TY:CO	0/0:NA:58:5,0:+-:INS:FSP34_Chr03_1625550-FSP34_Chr03_1625609	0/0:NA:58:17,0:+-:INS:FSP34_Chr03_1625550-FSP34_Chr03_1625609	0/0:NA:58:7,1:+-:INS:FSP34_Chr03_1625550-FSP34_Chr03_1625609	1/1:NA:58:0,15:+-:INS:FSP34_Chr03_1625550-FSP34_Chr03_1625609	1/1:NA:58:0,16:+-:INS:FSP34_Chr03_1625550-FSP34_Chr03_1625609	1/1:NA:58:0,24:+-:INS:FSP34_Chr03_1625550-FSP34_Chr03_1625609
FSP34_Chr03	1652001	TRA00685SUR	N	]FSP34_Chr06:1396146]N	.	PASS	SUPP=0;SUPP_VEC=000000;AVGLEN=100000;SVTYPE=BND;SVMETHOD=SURVIVORv2;CHR2=FSP34_Chr06;END=1396146;CIPOS=0,0;CIEND=0,0;STRANDS=--	GT:PSV:LN:DR:ST:TY:CO	0/0:NA:100000:31,0:--:TRA:FSP34_Chr03_1652001-FSP34_Chr06_1396146	0/0:NA:100000:26,0:--:TRA:FSP34_Chr03_1652001-FSP34_Chr06_1396146	0/0:NA:100000:24,0:--:TRA:FSP34_Chr03_1652001-FSP34_Chr06_1396146	0/0:NA:100000:10,0:--:TRA:FSP34_Chr03_1652001-FSP34_Chr06_1396146	0/0:NA:100000:26,0:--:TRA:FSP34_Chr03_1652001-FSP34_Chr06_1396146	0/0:NA:100000:18,0:--:TRA:FSP34_Chr03_1652001-FSP34_Chr06_1396146
FSP34_Chr03	1729899	INS00686SUR	N	<INS>	.	PASS	SUPP=1;SUPP_VEC=001000;AVGLEN=33;SVTYPE=INS;SVMETHOD=SURVIVORv2;CHR2=FSP34_Chr03;END=1729932;CIPOS=0,0;CIEND=0,0;STRANDS=+-	GT:PSV:LN:DR:ST:TY:CO	0/0:NA:33:12,0:+-:INS:FSP34_Chr03_1729899-FSP34_Chr03_1729932	0/0:NA:33:17,0:+-:INS:FSP34_Chr03_1729899-FSP34_Chr03_1729932	1/1:NA:33:0,18:+-:INS:FSP34_Chr03_1729899-FSP34_Chr03_1729932	0/0:NA:33:4,0:+-:INS:FSP34_Chr03_1729899-FSP34_Chr03_1729932	0/0:NA:33:13,0:+-:INS:FSP34_Chr03_1729899-FSP34_Chr03_1729932	0/0:NA:33:26,0:+-:INS:FSP34_Chr03_1729899-FSP34_Chr03_1729932
FSP34_Chr03	1730881	DEL00687SUR	N	<DEL>	.	PASS	SUPP=1;SUPP_VEC=001000;AVGLEN=41;SVTYPE=DEL;SVMETHOD=SURVIVORv2;CHR2=FSP34_Chr03;END=1730922;CIPOS=0,0;CIEND=0,0;STRANDS=+-	GT:PSV:LN:DR:ST:TY:CO	0/0:NA:41:1,0:+-:DEL:FSP34_Chr03_1730881-FSP34_Chr03_1730922	0/0:NA:41:14,0:+-:DEL:FSP34_Chr03_1730881-FSP34_Chr03_1730922	1/1:NA:41:0,19:+-:DEL:FSP34_Chr03_1730881-FSP34_Chr03_1730922	0/0:NA:41:1,0:+-:DEL:FSP34_Chr03_1730881-FSP34_Chr03_1730922	0/0:NA:41:6,0:+-:DEL:FSP34_Chr03_1730881-FSP34_Chr03_1730922	0/0:NA:41:9,0:+-:DEL:FSP34_Chr03_1730881-FSP34_Chr03_1730922
FSP34_Chr03	1892232	DEL00688SUR	N	<DEL>	.	PASS	SUPP=3;SUPP_VEC=001011;AVGLEN=137;SVTYPE=DEL;SVMETHOD=SURVIVORv2;CHR2=FSP34_Chr03;END=1892369;CIPOS=0,0;CIEND=0,0;STRANDS=+-	GT:PSV:LN:DR:ST:TY:CO	0/0:NA:137:33,0:+-:DEL:FSP34_Chr03_1892232-FSP34_Chr03_1892369	0/0:NA:137:41,0:+-:DEL:FSP34_Chr03_1892232-FSP34_Chr03_1892369	1/1:NA:137:0,46:+-:DEL:FSP34_Chr03_1892232-FSP34_Chr03_1892369	0/0:NA:137:7,0:+-:DEL:FSP34_Chr03_1892232-FSP34_Chr03_1892369	1/1:NA:137:0,31:+-:DEL:FSP34_Chr03_1892232-FSP34_Chr03_1892369	1/1:NA:137:0,30:+-:DEL:FSP34_Chr03_1892232-FSP34_Chr03_1892369
FSP34_Chr03	2025542	TRA00689SUR	N	]FSP34_Chr11:1940908]N	.	PASS	SUPP=1;SUPP_VEC=000001;AVGLEN=100000;SVTYPE=BND;SVMETHOD=SURVIVORv2;CHR2=FSP34_Chr11;END=1940908;CIPOS=0,0;CIEND=0,0;STRANDS=-+	GT:PSV:LN:DR:ST:TY:CO	0/0:NA:100000:48,0:-+:TRA:FSP34_Chr03_2025542-FSP34_Chr11_1940908	0/0:NA:100000:23,0:-+:TRA:FSP34_Chr03_2025542-FSP34_Chr11_1940908	0/0:NA:100000:36,0:-+:TRA:FSP34_Chr03_2025542-FSP34_Chr11_1940908	0/0:NA:100000:7,0:-+:TRA:FSP34_Chr03_2025542-FSP34_Chr11_1940908	0/0:NA:100000:27,0:-+:TRA:FSP34_Chr03_2025542-FSP34_Chr11_1940908	0/1:NA:100000:31,15:-+:TRA:FSP34_Chr03_2025542-FSP34_Chr11_1940908
FSP34_Chr03	2090108	DEL00690SUR	N	<DEL>	.	PASS	SUPP=2;SUPP_VEC=000011;AVGLEN=237;SVTYPE=DEL;SVMETHOD=SURVIVORv2;CHR2=FSP34_Chr03;END=2090345;CIPOS=0,0;CIEND=0,0;STRANDS=+-	GT:PSV:LN:DR:ST:TY:CO	0/0:NA:237:33,0:+-:DEL:FSP34_Chr03_2090108-FSP34_Chr03_2090345	0/0:NA:237:25,0:+-:DEL:FSP34_Chr03_2090108-FSP34_Chr03_2090345	0/0:NA:237:47,0:+-:DEL:FSP34_Chr03_2090108-FSP34_Chr03_2090345	0/0:NA:237:9,0:+-:DEL:FSP34_Chr03_2090108-FSP34_Chr03_2090345	1/1:NA:237:0,43:+-:DEL:FSP34_Chr03_2090108-FSP34_Chr03_2090345	1/1:NA:237:0,26:+-:DEL:FSP34_Chr03_2090108-FSP34_Chr03_2090345
[truncated: 1,027,131 more chars]
