# Supplementary material for: Intra-Species Genomic Variation in the Pine Pathogen Fusarium circinatum
Source: J Fungi (Basel). 2022 Jun 23;8(7):657. doi: 10.3390/jof8070657 (PMC9316270; doi:10.3390/jof8070657)
Supplement: Supplementary file 1 [file jof-08-00657-s001.zip › Supplementary S3/duplications_proteins.fa]

>g2500.t1
MNNKNNNNPAGNVGETVGGGLNFLTSTVGNTVGGLGRTVGNVTGAATRGLGDTVTSATGDAGRPLGDGIGNLGTGVQGGLDSISKGVENAGQWKKQ
>g9131.t1
MVSWKAALALLGLLGAVTCTPQDDVCPDGITVVELQPYEIVGNKPGNSVVTGTRTVTKVMQHDNTGAPVPPCLGCKTITTTVPTPFCKTIPPVTQGGVPTVITGVMPPCHNCATIITTGPEPYITTLPPHSADTIPTVIICKGPPGDPEAVISHVPGPREGVLTILPEPGCDCGATFVITTVPSSPPTGKIVTTSVPGTVPGTTTIPPTPGCSEDCITTVRVTSVPPSPPTGKIVTTSVPGTVPGTTTIPPTPGCSEDCITTIRVTSVPPSPPSSIVTTSVPGTVPGTTTIPPTPGCSEDCITTIRVTSVPPSPPSSIITTSIPGTVPGTTTIPPATDCSEDCTSTTVPSEEPTTSTSKGLTISTTSTSNTDTISTTSPPETVPGTTTIPPATDCSEDCTSTTVLSKEPTTSTSKGLTTSTTSTSNTDTISTTSPLETVPGITTIPPATDCSEDCTSTTAVPSEEPSTTQEESTTTSEGLTTSTTSTSNTDTTSTTTVASTTSQCARPTCSTGITRARYPDPFNGEAGFNERFNTTYYKENTPESQETVDDFSDIGDANGSFLSYEYATFVYSCEGGSFSFQINSADDIALAWFGDTACGDFEKDNNQTFASYEGGPGDVTFTTTLEPGQYFPIRLIYANAGGPASLNATVTGPNGTVADSLFYPVPCDNSNAFTPFGTEATEGKTCNNP
