# Supplementary material for: Intra-Species Genomic Variation in the Pine Pathogen Fusarium circinatum
Source: J Fungi (Basel). 2022 Jun 23;8(7):657. doi: 10.3390/jof8070657 (PMC9316270; doi:10.3390/jof8070657)
Supplement: Supplementary file 1 [file jof-08-00657-s001.zip › Supplementary S3/insertions_proteins.fa]

>g18.t1
MPGHEDRYHWAFIVESENETKNSQRKRFHVKRLLEVVGEQRTASPYWHFEEIDISTDAPSMILTRVVISKVKDLDRLCLRFRRTPIQQEVKTWNWVDWIEAAFDEIAQDYDNLETCVTKWENLRDTVMRYIELKTLAHRFDGTRAYDFTKVPTWDMLRGAEIIP
>g19.t1
MQAPPQLMGSDLGNPPHGKDSAFATDTNQKAIWETDDISARILAIVFDYALDKFDDSRERLALGMVNFLSTINNFVMAEEPVDMCLPGFPFKSANKINKVLGFLPDKAEELALQRLDTMCLHRDTSAYGEALRALAVKKGFNQIIFSRLKDLAGLELPQKLSEIVYVANATNFRRYLLNKYGKEDYDINYEIATDPDTLMTYCGYKRFLESDLQHIFPTGENRSHNGYRRDVKYLAKEMVIRGCAFTGAIKAAFPNHLRLSIHQSTGEHKVSLSLLHTKTGYTTPWHCCVALMANGE
>g20.t1
MAVLEQYGQRLIPQILDNMAFVEPDRILYSVMSSSNVSDGFQDISARAFANAVNKTAWWLYAQIGENSVVQTAAYIGPQDDLRHVLLTYACVKVGCTALFLSPRNSIEGAIAVLEAAKCSTWVKPCGYSCPLADDILQKRSMKVLNADPITLYPYDKTFEEASGDPFCLLHTSGSTGLPKPITWSHGLIGTMDAVRLLPRVEGDDGLLPWTHNWNEGDRIYSSFPMSHGAGIIMNILLPSLFDLHCIMGPKGVVPNMDLIESLADHANIAIWSMVPSLVDELGETPDVLIKLKPSKFICTSGGPVSPILGSKVNDVVRGIFHTLPNEASINLKDLYSKHPTKPNLWAFQGRNDDIVVLSNGYKISPLETEALVSTHPDIKGCLMIGTGKRQAGLLIELQDSTSRTNEVLDSVWAAIERANALSLHRNQVQRDYVAFSEFDKPFIRTDKGTINRRATLEAYGDFIERFYNSSMERDPEFVTIDTSSIASVTDGVRHILGTLPPAVKEAALDDDLFVTGFDSMLVFRAIKSLRVATKLGELLAPRHLYSSPTLRQFSAMLVQLVIGMHRKTSKEASSDEAAPEGAAEMYRMIDLHRARLSQKVSPFDQMSSNIYLGMKFFYPLRKGVRFEDVFVRLQTGLRRAMEIIPELDGKLIPCSEDEIGYKKGSMRITLPSVPYTSTTNQSAKSSGPRQLRYEDLSAVLPSFAELRAGGFLCSSFVDDVVLASPLAPSLPADVLMAQANFIDGGCILAINLHHQCFDGTGAIMVMRIWGDCCRYAQGEASATCDWLDRQSMNRSIPRILHELEGYGKPVDQVDKNVWGFIDIPDPDEIENGTQVKSSMNESPLPPPPFFPRKFEWPPTRPTHGRSMKAYTFVMSTEMVEQLWRDVLADPTAEGVTSVSDMIQAFVWRSAIKARYHVATHLRCETFDEDELAIVELPIDVRPYFSKLLPESYMGNLVIINRPTMPVATLCGTGTTVGQVAQVLRTAAVHITPSLVHDAFTLLQSVPDYSKVTTACMGMDGMHVAVNNLMLFQTSASSFGDELLDDDGVPAAMRIQMDAINAAFRMAVIHPLREDGSIKFVVGMLPEELDAILADVLKVISA
>g26.t1
MATTLIPNVLEKPSNCGSNFEGLLERAVITGADEKARTRGVNPLPSLEPPKKVIVVGAGISGLRAASVLRRHGLDVVIVEARDRIGGRICTSSQPGKTRDLGAAWMHETSQNKLTKLILKLGVDYYYDDGAPLYYTPYGKAGAQFKAKKVADEFADYCEWFYKNNPDAEDKSVDELVRSFVKKHDLITEDERLWAPQATREIELWIGTSTSVASSKHLSYFVTERNLYVLHGGYQKIVGWTAESILDSIHLNHHVSNVQWSEDGASHAVVTCQNAQGKEERLVADAVVVTVPLGVLRRQLISFSPALPADISGGISRFSYGALGKVFFEFTEVFWTKDHDQLIYYPAPPEHQEEGLVTDGILAHPTVTVNTWLMSGKKELCVQVAEPLTQRVEAMSNGELYSFFRPLFNLYRTEPYKALPQLVSIECTKWTQDPLAGFGTYSADKVGDEPSLFTDALTNHKHSRLQFAGEHCTLVANGCVHGAFATGSDESNLIVRALSRDSATRGKTLGHAVKTASWNYSSDEWKGHLENFNETVLALAGPLSSRFYGPLVVFAYNVDSQFHFESMDDISAADFGALVDVFYNSDWNPFIGRVERFPGKTMSAIFLPDSFNFRRMTRRYIETISESPDDELSIRRIIGTQDPMVKVDITTELDSKQLCCHDSCPLDGVSIKELCLRGRTFHALLLGPFLLDLPWIGRNAHVTDDHGSSPDYRWQESRSRFLRRGIVLGYKLLGIDHVPHGYGIMVFNVFGVKISPLHLIAYDEFMFRQLQTDKSKRQLSRTGFLSFWNDLKSGKVKITNELKKPQYPQLNSLEFWEDSKAREINTMNHAEFDFSEESCPYDCPADATVILTEDERQVFLYVRKLFRDPGIGNWVQLTGITN
>g50.t1
MSGILVADLPKTFRDAVLVSRYLGIPYLWIDSICIIQGDTEDWAPANHASDSAGGCFHIRPARISASLTLPGIGHVHAQLCANSDEILYANAEFSDEPLTKRAWALQERLLAARVIHYNSGQMYFECRHGMLGEDGCKTDKPYCDLSHVMQNRSSARKALETWSSIIWKYSDRDLTNPTDKFPALSGIANLLGGLLKDEYVAGLWSSVMVQELAWLGLWRQNPQPINEYVGPGWSWASFQGTVVLNKKLNWRSIAIVEDWQIELTNPDDHYGQVKSASVRMRGPLTQLTKSMIPGGDHAERLKRAGVRPHPNFCTQYSGEGMDIKMLLLGGYGQASPVPPCEAERKEAESKQDKSDRNFKFKEGFGLVDFPIHHKL
>g78.t1
MASEDQEKRTLHLVGIGVGHSIAPPMHNHIAQSLGLPWTFYATECATLDELMDLARKDTTAGLVVTMPYKNAIIPRLDALDDLAATIGACNNVYRDWEDPKKLRGTNTDWRGIKGCLLEKADQAGVPVLNKPALIVGAGGASRAAVYALSSYFQSSTIYVLNRDEQEVIDLIQDSQKLSPVPTIIHVKEGEAQKLETPYYVVGTVPDLEPQTRDELSVRANLEEFLSRPEKGVLLDMCFKPRRTRMIKLAEQKGWPTVEGTHIIGYQIEEQWRLWAGEERVKKLDREGAWKVLIDSAEKSPGINF
>g79.t1
MTSFQPAILSASLGRAWLHDFAIKAKQASEHGFQGIEVFYEDLEYEAKSLHSVETPSNDQILDAASHIRELLDGLKLTVIGLQPFLFYEGLKDREQHARLIEKIKLWFKIAKILGTNTIQIPANFLPADQLTGDMDVIVGDLVELADLGIKQDPPIRFAYEALCWSTHVDTWEKSWEVAKKVDRPNFGLCLDTFNIAGRVWGDPASPTGKTPNADQDLKESLERLAKEVTLDKVFYIQVVDAERMETPLVKGHPFHVDGNPARMNWSRNARAYMYETDRGAYLPVEDIAKVLIHDMGYKGYVSMELFSRTMAEEGDDVPKQHAERGIAAWKKFIERLKLNEI
>g80.t1
MMAASITTTPLGPSRVPTPQTPYTRTCTPIHSQTRNNYAPNASIALVGMRGSGMSTLAVMASSALGFRILDADQYFYRSTGVSRAVYKSTNGIAQYRQEELRLMRSMLFDNPTGAVIVCGPGVVEGTGKEWLAEYAKDHLIIYILRDAEEIQRHLRVFDVETIRDLTRRAAPAYRKLSSFEFYNISDMSLCKLDTTTSRGDISPRALALKRVEEDFLQLIYSITRRDDCYSKYKAKNSLSSIPLETRKFTYSLSLPLSTLRTLVTEFRGLDTEADALELTIPAPSLCSEIGAEATSTDQISRQFSVVRRNVRLPIIYHIDIYGSEKSISEDDYFELLRHGLRLAPEYLCVDLKCDIAKIQNLIASKGQTKIIAHYVVSDPAECGWNLPKQWAMIERAQSLGCDIIRICQEARSVEDNFAAQHFIHRVKSSPDHSIPLIAYNTGRLGRMSCYLNPILSPVTHPLVRRLVPDCPSNALLTVQEAQKAVFSSFLLDGQYFGIYGNCTSKSLSPAMHNAAFKLMGMPHQYNIFLHESMDQLFELVKDNTFGGASITSPFKRAIIPKLDFLSEEARAIGAVNTLLCLKESTMDSLLDRNVAGPTVALFGENTDWIGIHTCVQRNLSPINAVRRRTTGLIIGAGGMARAAAYALIRLGVKNILIHNRTHSRAEELIKQFDRQYKHESEKPSVDGVDTQSGSLDHPSFRVIASKDDAWPEDLSLPTIVISCVATREIDGQCSADTSLPDHWLSSPTGGVGIELSYTPLETPLLKQIKSLSEKGWIPVDGLQVLPEQGMMQFELFTTRRAPAYLMREEVFRAYKERVERAADT
>g87.t1
MGLFGNLWDGVKSAGQWALDHSANIAPVVKAVGDAASHLLLMDNSNSDFAAAAVPESLANETGSQQLAKYPQTFAYVSRRLAATAKEGVQANPEMAGKTTTIEDGLVGLWTDPNGLSFDGSPSISMYQDLSAFVGTMNIPVSWTDSSGDVRDTVHEIGQILFANSGPQSLAAVAGSDNPIVRIMAEVPTQSGFIHACHVYYPIPMGKAGEEFSLHSAIHIRYTTNADTATMAIVKDHLTVNNPLSDQDSWVVTVNITWASAPIAASPDVQKRFTEIFTKQNSVLNLAVSNVTGTLQTVKVQTPADKTPAYAKAAVEAAVTAALNDGSNNKNGPAMNTAQVCVTDSSWLPKGSNP
>g88.t1
MLICSGTARADSLDDFTNNLFTDLAPILALFGERVTMQFMSQALGWADCIALAMAPLGIITIIVSAIRVGGPMWLKAIIGRAKENMAIAETELMSSTSEEVCELYNGKSIVRCQGTAPVWEYICLFPSQGSANRVRFMTLDEATKCGLLEEAREPSRNSSLTLRNLCRGWTEQLGSPSSNIEANGERDDRLIVIRDTRPDSPNISLNLQNSHDRLSIRLVAATGVILQAAVLAFFGLMVYHPQIKNDFQREGKNVGGHSFPLATGGTILLVLGLLVCGHVIESSTQEEQYRANSKFKMGIYWLQQNQKVADQVFKPYATFSHIPHSVITISRRNSALSNSASTNFLETRTVSGAIISIVGFILQFIGLRAMNSAATLAQLGAVLIMTICRALVRLGFPRSFVKAKLLAGYEIDWLAWKLVVSDPSERFSDDSKNNIDAAEEHASLGSWAIGVGGEQKYPPFGPPDAQLESEAQRLLTTSRGLYKLDGFHRSTTPIAINLALAIEATLNALFPPGENERTTYRWYLDIEFKVATAQEETEQHTKTIWFDLVHDGSSWRAPADCLNAAISLWTYTAQQRTRASAPVDAQERAPLEKDDNDGWLRSRLPPSGLRLLGPTNDRLVQDLKRWAPESSVFEVQENVGNTADPGAKQETPEETSPKESKLKEGSDASARFKEIEKARVVGHGECTNNSDLDSSMWKISTIDWKVPADEDAPASHQKATETLATEGKRRSSLAIETTDPLEVLYAKDLLFSFFYSAAKTLRKPISGSTRLRPSDTKVNSAAERSFTNDSLTKLVETYTALGFGHEHEVLPSIIAPLSMTEMLPFPKVMFDLVSSEVLKPKDIFSEDRQVKVLHALVRQASCHAYDTTGIWESCLALVAEASYISDTDFRSGPRWGMRIRFGERGLSSRLRSFVPTNLLNARLLDQLRNMYLKQGRQEMAVVPNHRAPDDPPYGLWLRTTELHELAMSDREHSPGNHSFDLINEQDASNWTPLHYAAAAGNMWFVELLRDSGASADLELKDYRGYTALHRAFEQGNLEIIKSLIDFGFRIDDQGFDGATPIHLVAKRGNN
>g124.t1
MDVQSLERPVVAEALARIAEESTRLMVTSASGEGTLRLLSLVELKRLSFPLPTISPEFEALLRFLEDTCLAIECDFAIGLNALIDQARASRDVSLAVQVPPSAAQKQIDDALDYLDRPVSGGRKRWSDESETNRPSKKRPNSEGSATPVPQHSLVSEKESQREEDVLYSALNPQILCHALRPQENHLRAFHLRLDDPKEPPHPEGTWMYEAIFSSSMPESTKHGCTKGGGTKCYHEAEFNVISRAEMSRRMQSGKAVEEILEGTLCQRTLPGRPPFDLDPLRGNFAEEGLRILKDCGLLSRDSSGSIENEVNLEMRGEPGSTTARPTVIMLANWSTEKSDAFTRAAQQMSNYVDRFAIMVGSPIYVEIISLYLIQTKYYGPVNEPALSRTWDTVSDLIYSRLQSLPTTRGYLTCLALQKFGVNPSINTNPATVYISMDHRSDETSWYGVVSAVKDVLDRIAGWEHVQIHIEHNLNMPCAYDTLPFDPSKRVKGEGANKRITDDYNETVQIGDDFSPSRYILGLEDPDQQYNPGHGTLGCFIQIKTKSDTKWRTCVLTNHHVVRAAFDGFAFRTQSDGAVECVPPPEGSDLWKVDFDGYNASSKLGHEVASFESPSRTKHNFTIGVINEDIADLRKRVNQEERDVRTSKNKNPIRESIRKHKAEIASLEAEKKAKEAFIKKDKQILGNLIASSGFRRQVDRRRMDWALIELDPSREWSNNLPNEQAWRSKYRRVPARPGACGTPIQPRNVKSVESPWNLGPIFKVGSTTGSTTGEYRWEKEKVTIDHDAYLGNARLVTNELVFGPRADVDLGVKLCDHGDSGSVLFDNGGRIVALLFRGHKHEKSYDDGYGYVTPIEHVFDDIKDFTDITNIRIAK
>g125.t1
MTPLNVPRSKDLAIRHITNNPMLYPPPSTPEHHPRAQWRSSQQQGSPASGAQTTGLTTAQSLTGWLDYNMPIGNIYVIAGVSVVGGALFGFDISSISAQLGENSYKCYFNQGPKGPPFDDDEDCSGPTSLNQGGITASMAAGSWLGALVSGILSDRLGRKYSIMVGCIIWIIGSIISCASQNIGMLVVGRIINGFAVGIESAQVPVYIAEISPPSKRGRFIGMQQWAITWGILIMYYISYGCAMIGSRHSSDYSTAAFRVPWGLQMIPAVFLFFMMMLLPESPRWLARKDRWDECHGVLTLVHGHGDPDHPFVALELQDIKDMCAFEASIADVTYLDLFKPNMINRTVIGIFTQIWSQLTGMNVMMYYISYVFSMAGYKGNANLLASSIQYIINVLMTIPALLWMDKWGRRPTFLIGATLMCTWMFANAGILAAHGTEIPKDERDSPQVSMSVGGGAAKGLIACTYLFVASYAPTWGPASWTYPPELFPLRLRGKGVAFATSSNWAFNTALGLFTPVAFENITWKSYIIFGVFNVAMFIHVFFMFPETAGKTLEETAEMFEDPNGIKYIGTPAWKTHVATHLTTKAEKGDVEAKLGAAHEEDAHHSLDTPEK
>g277.t1
MKVAVIGGGPAGLATLRFLAHAHEYFPIPPIQVRLFEAESQIGGTFSYRVYEDAELVSSKYLTAFSDFRLPDDAPDFVTPEVYVQYLKDYATNFDLWPTIECNTKVEKVRRGPNDIGHVISLRNKQGAFDWECDAVAVCSGINVNPVMPHIEGIERVPKVLHSSRLKSRDQFGENTNVYIMGAGETGMDLAYLAVTSGAKTVTLCHRDGFFCAPKIIPIPQALGRSTPTANKPVDTSVASLFDTAYAHPKLQKSQLLWTYYDSWIKNMHKFISGTEEGPDQWVGQMSPDRKYMDSILLCKSDKALPYMSVGKRSKSWGNRIRSFFMNVKIEDTKGKKIDVMTWPTSIDRDGNMQSSSWSDNYTRDSFNEYPTVAQTNIREIYKEGDVTLGYIGFVRPSIGAIPPLAELQAQLWVLHLLQHQYPQEVPTVRDSNALESYNLDYRLHPRGNYSFYETKRAVDHESYAYQLALDIGSAPKAGSVMKKG
>g285.t1
MSDERSPSPEGSDIVVIGKGDTNNYNSGNILPQSESTIARIHEWLRPTEYDIESSEYRKHLAFHLEGTGEWIHRSENYLKWHESQEDGLLWIKGVPGSGKSVVAASMIHKLSQEESPVLYFFFRQIVDANHRPINLLRDWLDQILVYCPPLQASLKAYVDECRDLDSLSIDELWRHLRTALASVPKVYCVADALDEMDHGNSEFINQLAKLGDWKPSSVKVLLTSRPTSSVEAVMRGTRFLHIRMDEKAVDGDISSYVRYCLSSTSLSERDQRLVKEAVPGRANGLFLYAKLAMKSFLEPEADIHETIRKLPLDLDAMYIGILREHARRSGISENTQVLILQWVTHATRPLRLLELADMLKTVEGSSFPDSLKDNKDLVRAACGPLIEVLPDETVSVVHHSLTEFLVGTSRTVHTPGYPILDSSPTHYDLALACLRYICAGCLQGETLTPSETMDREHNRNVDFPFAAYAIKNWHVHAAKSEWNCLPSDLLYQQVELFLGNKVTRNNWLTAYFDTPERMRVEEDTTSMSDLHVAALCGLKACISALIDRLGQKSIDEQDARKRTALWWAAFSGHADIIELLLTQGASPSTHDIQGHQALHVAAKKDKAQVVQLLLEKGIAPTVPRLPTDTEPTTDYADTPLSYVASYGHVNSLEVILPLLNTTEKQSALRIAIKYRQPQFVNRLLQESDVDPNDNTGFETPMFLAARTCCVETVEVLVNAGADASVACRVKADAWDKQENVLERPWSTPLIELFSHVLRRLLAAGADPNAETKDGKTALHCLPKKGDEEYLKLLLEEGNVDINKREHIKGRTPLLSALYHDSALASQMLKYSPDCTVTDFEGNGPLHYAFALYERTSSSKISGDDGWKNGESNLLSVVRTLLEASSDPNLTNIDGETPLHILVTKGFYHQEEFLRMLLEYGAEIDAKDIRGRTPLFRAVGEYPKQPRITDILGIIIKASASLDIRDNYGRTLLHEAIHSITELDYAQRRLTDVYQYLLDAGASPFAVDLHGNTLCHELVLAPNATRLSGKGEMFLSLFEKAGLDVNQPNYGGTTPIHLACRMRLDGSHAVNYHAKDCLRWLLKQSPDANASDTRGLRAIHFAASTNTYTVDRLLRVGADPFVTTNQGMNALHIAARCKRSNSLGLLLQRMHERNPDTTKVALDQKDVFQYTPLHYASRSGIIESVKLLIEAGAEVNPTFDKFRGTGCPEPWFPPILQCVFFDREQRLWRRGPVKKIPSDDELPFYQLTDPDTNIAAGYTVENKERHFDEIVSGPQLEVLDPVYEASRYDEIINALLDAGADVFLGSHGPRSALYRAMLFASDEWQDYITNLLWNCQEKAGHLELPTPLHIGISRSKALRQAEVAVLGESLIPRAKETKWQRVARLLSDRHFALVANLYKAGADYTAVDAEGVSIISRLVEYGYYELVSDCCSPEEAGRFDDPKWIKEQGAEELEPLLVTACRRSSPNMEVIRVLVEEKGVDINARGRDGLTALHILITGKEWWQVFHAMPYLLSKGADMEIRDDKGCTPLLYSFKKWGAFRTAAMRLLFDKGANVNVVDSEGNGCLNKAAHKEEFVRLLVGHGAEVSPTTILSAIESKYPNILSVLLSGEKSDSLAASWEMTLQYAKELDPDANPQEAQMIRQGHPLLLASSALGTLRGGIEFDRDTAAEQMMEGLLGAGFSPYAKCLVIVEKVRLPNRPSLPMAIATHAWHKKDSTVEFISCAKSPHIFRPPFMAERVVVHEILKGKRVHGPILELADLDMEFRDASGETLLLAACERVSSRRPGGAREDYLPLRRLLDKGADAYAVDNFGRNALHIRLGSRALNDDKLEGLKDLGDAVPALINQTDADGYRPLHYGLAALAHGEFDQTEPDWLDYIITQGADMLATDGLGNNALHYLATGLFGCLCYDGSNTRDPFERFLKLGLDINARNNAGQTPAFFLAMRGYDDDNVDEVVSWLDGLGVDWQARDHKRRTILHEMADEKEPLFKAIMDKGIDPLAEDFDGRSTLDLVTAYDNQNVLKSSTTSQ
>g287.t1
MKSAVFMAMAFGLASASIDTTPETCECDTDDLCYQAVHAPGALYCSYVDASNIPSACADLQSLQEACTCVLPTTTTAAAVSTTETASTEAGTATTETATTEAETATTASTEAGTATTGTTEAETATTGTTEVDTATTETATTKVDTATSETETATGVTTEAASTTTAPAETNTTTEEEDCDSTTEELSTGTETATAPTGTETAPTGTETKTETAPTGTETKTETAPTGTETKTETAPTGTETKTETAPTGTETKTETAPTGTETKTETAPTGTETKTETAPTGTETKTETAPVNTKTKTETVPTGTETKTAGVSTTEGSHGTQTTEATVPYTTKTIYTTATHTYSKCPDYVKDCPYGTHGPYTVTETVAVSTTVCPVTEEHPKPTGYTTKTVYSTEVYTISKCASTVKDCPYGSVTTKSYPVSTTVCPITEEHSKPTGYAPPEYTTKTVYSTKVYTVTKCGPEVKNCPYGSVTTETVPVSTTVCPVTEEHSKPTGYAPPAHSTLYTTKTAYLTKVYTVTKCGPEVPNCPYGSVTTETVQQTTVYATGTKEIPSYPTVVVPKPEQPSHPAQPEYPAPKPSQPETPAQPEHPAKPEQPETPSKPEHPAYPAPPAKTETYQAPAPSQPSATLPYHAPTGTAPAVEVTAGASRFGVEMAVAAAGIFAVLL
>g496.t1
MSRSSYSYDDEDDYDIRYQKRGASPGIRYVANPQRTQNYYDAPPGPSYIGADRLNITTMHRSRSRSRTGELSRIRERRASSPPAPVPVIINNKIYNDLSSDDEDTRRKQVARSSRRRRSRSRSHSSSSRSRSSSYMTREEWEAEKTRKELEDLRLKTAREKEEQRLVKQYRDEWEAEQARKDLEKNRLASSRERDERQREKDERQLVKGYREEWEAEQSRKELEKMHLAHARDDEERRRLREFKEEEELKQAKRELEKIKGRKARADEEERIKKEIELRRLKEEDAATEERQRREKEANSAVEDYKRRELERAAKEKKLKDQKEKEAAEAVERYKQAEKDRIAKEKADREAKDREYQDRLKQDLAKSGLDDKTIEAILKKEKIKKAQPQHPQPLPHHAMAGPAHHYAPMPVPVNQIATIPPPPPAGQVARPTYTRMSRRHLSIESLREFGVEFDFDTDPDYLLIRRWVPEWEQDRLWKHTKLIREKRTKMLMVEEKRHGREEPDFEWVRKKDKDKHSRRRSSMGDEV
>g538.t1
MAVLKAKKAKKVKLTKNETTRLMALVGNSVKRAQEKSIKEAEEAAAVQAAKEAEESAAREADALAAREAEATAAREAEAAAAAEEEKELADLTAKKIKRGGNLIKKKDVERYNVLTQRAAERAERTAKQAEAIGAIEAQGELAEATHGNAEVVAEAQTEPEPEQPLIDIDTTSTDPDPVTGPDTAIIAEEEAELAGLDAKKIRKGKLGKKDTERYNILTENAAQRLAAKEAEEAAAAAVAEAKAVKEAEEAAAAAAATAEAEAITASEAEAILIADEEAELATLAAKKAKRGKLVKRDADRFNILTENAAQRQAAKEAEEAAAAESAAAIEAAEAEAAAAREAEDAAIAEEEAELAMLTTKKAKKGKLAKRDADRFAVLSENAERRAQEIAQTTEQPEDPTLEPETEVNEPSPEPATDVVSAEAEDPDAIAAAEAEAAAIADEESELAALIAKKERKGKLGKKDTDRYNLLTANSTARAEKASQEEAAAQDTAEAEAAAQAEVEQAAAAEAAALEEAAAREAAEAEALLIAEEEDELATLSAKKNRKGKLGKKDSDRFAILTENATQRAGKAAASEVMKEAVLEVEDLPTEIPADAEADAEAEVDAEAAEAAAIEAEAAAIAATIAAEEEEELAALIAKKDKKGKLGKKDSDRFAFLTENAAQRARNTAHEEAAEDDQEAAIAESVDINDRPADIEDSLFENAPEPPVVEEEATLEEDAAAAEAIALVAAEEHEIADLEAKKARKGKLGKRDTERYAILIENAAKRAEEQATKEAELAAIESAEAEAAAAAAAAEEEAVARETAEIEAAAVIAQEEEELAALEAKKQRKGKLGRKDTDRFDYLLGNKVAREAQIAEERAVKEAEEQAFQEAAAAEAAAAAEAEEIASREAAEAEAAAVADAEDEELAILAAKKAKKGKLGRKDTERFEQLSLNAVKRAEKQAAREVEAAAEEAPAVEELLGEEELEEPTPEPEGTVEEAPDAPVPDIDDEAAAEASAIAAEEEAELASLEAKKARKGRLGSKDTQRFTFLTENVSRRAEEQATKDAAAQALAPTTSGDVAEEEQEGGGGGGGGGGGGEEEEEEEEEDIPGQEDAEAAAIEAEAAAIAATIAAEEEEELAALTLKKTRKGRLGRKDTERFDLLMQNAAIRAEERAIKEAELDDEAEELIPEEVDDNPEPEPEENHGAEEVAAQEAAEAEARAIAAEEAVELAALNKKKAKKGKLGRSDTERFNILVDNAAKRAEAEAAKEAGEDLGDAPRAEEEEDDEFVDAEDGEEDELAKELESEAEELAEPDLQEDETSIAEAMLAEAAAQAAFIAEEEAELAALTRKRLKKGKLGRKDTERFQALTENSAKRAKEAAIRDAEDAVAEAAELREPQPEPEPESEAAEPAPEDNGLGEAEQAVIAEEEAELAALMKKKAKKGKLGRKDTERFIVLSENATRREQERAAVEAETEAVLEEADIEGVGETGGEEPEPEPEPEPEPEPELGPEPLETQDEEAAAREAEEAAIAREEEVELEALKAKKNAARRAEERAAAEAAIANPPEEDGEGEEKEEEEEEEEEEEEEEEEPKADEMAIQEAEEAAAREAEEAAIAEEEEELEALQAKKSRKGRLARKDTERLQVLEDHAAKRAEERAAKEVAAVEEDLRADDTQEEEEDDKEEEENEVEEEEEDEDIDNGEVRKGGDDADAEEASAAAAAATREAEEAAAKEAAEAAARDVVTKELQELDSLQFKKARKGRLGRKDTERLRVLEENATQRAAELATKEEAAAAAEGEEADPVEYGNLPEDDKSDIEAEDNDEDQEADAEDTANKEPCDVENEAILGEDEEKEPEVLAEDQVPETPADDEIVEVIDLSPKRERKGRKSKSRRDAPPPPPVPDPPLTPPPEPKQSRRPKIHREGISFGRWAATPHEERDEPQEKSTRHRRREEKTSSKDSSSDKVEKTPSRSRGTALFSKPPLTRSATTRDKKDGISSKRRHSTNARGLASPPPEDVLMGEDELSNRRKSRKPRLREDEDAMMSGAAPVPDRYDRRRSNKPRSHEDDDLVMVDPELAPDRRERRRSHKPRSREEEEVAAVDTERRRRTKRSRDEEPVMVEPDVPFDAPPRNSKKSSGFAGLFSGLRTPKTERPDPLRRRSTYATTDDEALRSAKMDGDAVLVDADREARRAARRAKRAAENGPDPEEAARRARDEIRRERRRQREEETDPLKQDKEARRAERRRQRDEDARRAQEERQAQEEQQRLQEEKEAQRAERRRLRREQEAAAAAEQAEDEEARRAAKRERRRRDTKRAARGVEEEEGRQRRSQQSADEYNQRRSHRREERPQAPAWPHSGTSSWVKEHSDAPPPPDLGDGGEANGGQTEDEMARREARRAHRSKYEEEPTEEAEDRRRRRARRDDRERGGRDRERHRDRRSEGSDERHHTRRASTFMEATTTPRTSWWKKIAG
>g655.t1
MEINIFIVLTWFLVGAVFASPLVKHNKTEALRKKLKSTDFPRLEPIDRHRDYHIFPLEPGLLAAPATINSPSVARRIIQKRPDTEENEPQFSQIRQSGNKTEHEHKLPKPDGYIEVSLDKMEYSEHEKTFTEGLLKTLNKTLDQTEKQNPTGHTQIIENPKMVPSMWRDSVKSHTEKDKDEDKEHEEDESESESESDDEEDANKGIKKVSRMIQKRDDDKKEEEEEEEEEEEEEKPYLWPEHNRPKTSKDGKFRYLYSSEGKQYAVATPQHLANEVSKCMQLYSNLYVYDANMRALQTNRHDKAQQERQQKLDIIQHELQKEMDAKLQQEHSRLKHDNEMKFNASKPEKDQRIARL
>g694.t1
MSAAPLNSDPVATPPRPPSPVHSFGTLAVHAGAPHDPATGAVIESISLSTTFAQSAVGKPVGEYEYSRSSNPNRTNFETAVAALEHAKYALAFSSGSATTATILQSLAAGSHVISVSDVYGGTHRYFTQVAKAHGVKVTFTPEIEVDISEHITPDTRLIWIESPSNPTLRLVDVRAVVSEAHKHGVLVVVDNTFLSPYVQNPLDFGADIVVHSVTKYINGHSDVVMGVAAFNSDELKNRLSFLQNAIGAVPSAFDSWLAHRGLKTLHLRAREASRNADAVARALEASPLVIAVNYPGLDSHPHRHIAKKQHRDGLGGGMLSFRIQGGHAAAERFCQVTKIFTLAESLGGVESLVEVPSSMTHAGIPRDQREAVGIFDDLVRISCGVEDAQDLTNDVLQALEKATSAAKTNGFNGNGNGNGNGNGNGNGNGVNGS
>g1082.t1
MTTLAEVDDFGLPIRRFPTPKNDEPTETSKDENSAATPVADASSGEQPTVSETQNDKSSDRTTPLAVESVKDDDKSETFEDARSEQSNPSKDASNPPLVTHETPTPTFSKTPATIESAEAKGINDPEPRDSRDTQSEMPVASKEHTHIDIAIKKQETPEPDDPTNKGSVEAQPEAADPVKKSTGDEVAVSKEEPPQPDKIVPTPVSPTQANRKDVSEFSHQKISTKPEEPQKGVEEDDWQEMPSYARYDMYNDDDKLVAREYNPEQDESYEYGGLGGAGKGYTRVTLDDDAESATSMDDNTKYLFKSAAGTSMVDDDEGRDAIGQMQATKDLLTEGQRVAYVGLVRLEIVKLVKEAEKMKSFKKTKKEVAISVESMLMWGQKMMLRLYAHMEINEAEQIMIEQLAEHGVMPQDLAPALNTNARVSNPMADGESSMPSTPSLDEKPAEAPPPYEALDGEELSEVKTPSQLPTTAKIDIDLRWTVLCDLFLLLIADSIYDSRSRVLLERVGESLDITWLDICRFEKKVTEALEMQQAAEKENWNEEEHTETRRKNALTRRYVMMGLATVGGGLVIGLSAGLLAPVIGAGLATGLTAIGVTGTGSFLGGVGGAAIITSGAAASGSIIGGRAADRRTGAVRTFEYRPLHNNKRVNLIVTISGWLTGKVDDVRLPFSTVDPVMGDLYSVLFEPEMLRSMGDTINILATEALTQSIQQILGTTILAALMSALQLPIILTKLAYLIDNPWAVSLDRATSAGKILADSLLERNLGTRPITLVGFSIGARVVFSCLQELSKKGAVGVVQNVYMFGSPIVVKKEEYIKAKTVVSGRFLNAYNRNDWILGYLFRLTSGGIRRVAGLAPVEDCPFVENMDVTDLVNGHMDYRQKMPVLLIRCGWSVESEEFVEIEDPDPDNHNERQRELINEIEEARKNLEKEGKSKKSGRFSFFGRRKNAEKQDWELYEDSKNKGDGKEKAKEGEQADSNTGVLFDIDAIRAEIAKDARDHYASPEDLQVKEIKSTLPPMKLDVSSLPASPSAVANGSRAGSRTDLTGARDANDTCVSQERSRSYTPSYTRQASPPRYSSPYGGGFGSGHGDAYGSGRHDEDDIQMTFDTSFDDHPRSATVAPTETTATRPQVKTAQTLPAMTLHEPWGNSDDDDDDFGKEKEISMTFA
>g1201.t1
MRRRRDSEYHRTNRSPRDRSPDRFDRTPQYNDGDRRRPSDARAGNGGFQPGRDFGDPLRREPPRGPKALIDAPSGPRGGGFGGEFRGGRGRGRGRGWSSRDDSRDRGRDRDIDFRDRYHDDRSRERDRDRERDRDWREPRDFRSRRSPIGRARSPTRDFRDRDGPLGVDADRSRRGSRDGGPPSAGSSSSDPQFGMAPYPRGGGFHRGRGRGRGDWSSERGRGRGPYMDDRGDRYPRSRSQEGRWARDRDDRDRMDRMDRYADPDTRRDVRDDRDPRDRELFRNKLEARANAGHDSGLSSKEVSPPPAAPSASTFGPVPNRGLSVGEGYVSASAAAKSPTAPALSMIAPSAGHDPTMPSVGLGKGMMHDGPSIPVGPRAQQPPPPRPSSKQWINPNLKKGPDSPKLMRSPSFVQQRPPLRRLTTAVARSMIIIVMKGGHAAKIRARDPREAPKETPRRKRSQPIIRAVRFEVPPKPAPVEQNSESDDDDDMADYFDMEIGKTEAELSKLEKPKLPTQVIARFAALSHGSMVKIIGEGEGLLKMVKKLPEAVNKRVIEKIHDPPPIEQAKEDVEMADAADSTDKVDCEPPKQMHQEVQAELDPEHEHSIQVKGSEEPAEAAPAPESAAQVGQETRERSIEHAAKAAGEKIDESPHEEAAPNLNKTPDQSHIEKSDEQRIENPIEKPVEESLGKSTEVTEENHTEKSLPKAENEDTEMSIAPELEPKSGAMDIDEPPTEIDRVAPDGPPPPSNKKANGVPSIASETAPIESIEPQKMEQTPLGASEDTHKEKSDKDKPNNNTPEANGVQTTQTLVEKPTEALPEPTPAKPDDAVSEKPAEPFTEPRPENLTENAEDLGHRQVTIEGAPVSVVCPNVVLQTTETASKPPSTPSQVDDNETESEDDSFMNLDTVRQYMTTPPIDSLPDYSCMPWDKDSAFLKTLDSSIVLDEFVVEHLDKMHLEKSAEQDYDRKIYKDNYERYLGFTMSNDPAAVKSRGKFSVSTGIEITGTVTPEPKHEGSGRGRRFATERDLERVLQASMREDEERKERELRMQQEKYRTDKEAIIPNMIWNQEEKDNTKYLDKSGFTPVDRLVSAWRVLPPVNNFTEEEAGLFEKRYLEAPKQWGRVAEAIPHRDFGSCIQYYYMNKKNLNLKEKLKKQPKRRRKGKAKQRSSALVSELGNGDGETEENHDTGENGERRRPRRAAAPTWGFEQPPVDTENSTPNATPGRRGGSAKVDHPEKVDGRKRRRGPKEKEPKAAKANQTLAAAPGPGKGRSRSNSRALNTDGPSTPLPAAESHRLPGQFEQHPAGMQLPFSVQQQQQQQPQQQQQQQQQPIQTLERQQSVAPSSISEVMAAPSLRPDPPPQPAMATFNLAHPPSERKAPTQASSYWSVSESNDFPLLLRSFGSDWTGIAAHMGSKTAVMVKNYFVRQKDQGKAEWEVLVQEADRKRAIGDKLPDPPQPSTGGRGRRYDSSAAASRPLAVAPGIDLHGETSQPKMEPSVQPPRNQPFGMYGSPIAQAPITQQPLVQPQQQPMSIGQHSTTQPVTQTMSPGPRPLRAPVRQFGFPDGDREREREREREREQSVRVPLPQKASSRPPGSEPREQRPLAAAQPLQPARSEAMIEHNAQMERQKMEMQRIEQEQLEMARQSERRVKQEPEVTPQPHRYEPFGHRQQGSLGGQPLARPPQEPGRPPSYAPPLQQQAPVQPVRNLMGEQTPVRSPQMNTPSSRPMSALQHRPSSGSMHEQYGSVTPQAGTPVQPPAVAPRPAEPRKGGLNIMSLLNADPPPQPKRVSDVTSTPTRPSPTPPPQAMGRTLPGPAPPSQMRRGEAESYSPYGRGTPVMPSLKPTYADSPQPQHMGSSRASIGVSLEAAAERDYYRQNPYQPSSHSRTNSPQSGHRYAPPGPPGPPGPPQYQNQGYPTSYAATGQPTHAGSPGGQYALHPSASRAREVSQGGREASWPPPQQPPSGMQQPPGWASQQPPNSQPPPQQQQQQPWPTQHPSSKPQTPAPSWAPSQPPSQPPPQQAHHMSMRDDGRNSYFAGGPGMPPQQHQMQGRYPSTVSRGPESVPPPQPYPRYASTPGPGPPREIPGRSYTPISSYDSRGPPQPPPGAPIYPGHDPRDPRGDPRVDPRGDPRDPRDPRDPRDPRDPRDMARGGLRPHDYERPPPDHYRR
>g1247.t1
MAPRGARRSEVAEPQAIYKLGERGRKTGVELIDTGNRDEHGMQPLDDLLSSPEKETGSDQRYDDEDEAPNNDQYESEEDEDEDEAGSEDMDIEIIPGPGPQTVLRENRQYSLPRSRSPVKTTLMSSPRRNPNLEHLSSPTRPPFSNDRDATVTRKIDFGAKPSLRGKATANGVNGGTHEEDADETEDAPEASEAGDVGDDMDLLDKSLELVDDLTRHSSEHESEQESEQEQEQEQEQEQEQEQEQEQEQEPVKTNKASAKDKSQRAEPEPKKPGKRGRPAKAKPVEEEPVEEVPVEEEPQEIQEPGKGRRGRKPKPAVQPKKSAAPESRKRPAPEEPKEAEEHQEPDNEASDPEPEPEESPRQTKRPRTEPSNPPKPAKSAPAAEPNPRGRPGRKPKPQTAADVGDTSIAAIQHRPPMPKKRGLVSVRHNPDEVKTTRSGRHSFKPLNYWAGDKVVQEEEEFEDVSGRDRFVLSTIKEIIRAPQEEPPAKPRTKARGRPKSKAVREVEVVEPEEWELNPGVVNAEVILWEPEHETNPPGDEEPVEVMEDRVAISGEAVQTRVVQNVSFRMAKTLTTPFMGAGVVDLPAGSEKRPKNSRKMHMVFFVHTGKVLVTVNEASFRLSAGGMWFVPRGNYYSITNDYDADSRIFFTQGCEISAQPAEPDQSQMSMMA
>g1267.t1
MSISLGRNAPLSPISLGGSEFSVSKYQGPEDGPYPNGRSNLASPPNSGGSNSTMSINGFPSAPINGPGPGPGPGPGPRSTGGPSPPASIARSSNGTQLYARSESGRNSVRGDLDEAVLSEHYVALRTFLNTRDPNHKQQPNKARDKLLRLSSVQFYELSTDVFDELIRRQATARAPPNAPNGPPSFLLPEKNFHPKRNQARQRLSSLGPPRFRDLAADVYHELERRFPRFVGADLARTGSPMSIRGPGTPINGNGFPPRGQSRMRRPSDAPSMRGPGPTDAYGMPASPGAQNGDYGRPTPKQLNQNNTIVPNKSIMLEEDDEGEGFTEPDPNRESKRSAGSGVTSEADKKLIEDYQNQVRELREKLDGMEDAMRKKEDEMNSALDQERSRSATTNQEKQEWNDLRLNLENKLAEAQNLNDSMKQELQRVREDHDIEIQRLRDDVAAAHESARSTGPAASDSDLQRENDELRQELREQQQVTEEVRKEAQEFLLEMRELSQQSGSTHERHAELEQTIERLEREVHEWKNRYAGAKTQLRHMRASSAGPGIEHDAAKHVREKGFMDDRGLVKDVHVTKFQIAIDELLQKARTEDPEKVIDAMKQVVVSVRRITKDIEVPQNNDEDFAQQQAKIRSKVSSTANNLITASKNFAHSAGMSPVSLLDTAASHLAAAIVELLGLVKIRTTPAEELDDDDGTVTPADSSGLFSPVATEHPSTAQGGLPPPPPFQGLGGMRGSIESSAYSPLGSPRQSAEPYPGRPMSKASAVPIGLGHSNANNQANGQGSRQLDPRAAEDLKLYLEDQNALLSTDIQQLVNTIRGDAEMRQITGEIGSINAVVSNIISETQAYGVGEMAASLANCRARLLEAADQGQDMANIGMDTNSHEWRMWVQTLPPIAFGLAREAKELAQQADDMARPGRPDDFS
>g1315.t1
MADAHVPKAESPVAREKLEDQVRRHVLRWRRQEDEADVTIAQEAMAKFTIEKVFLTKYCVPHIKRTFDERKGPTWHCIVGRNFGSFVTHAPGTAGRLTRYAETKHFIYFYLGHCAILLFKTQ
>g1464.t1
MARESDPSWLWDWLWDSIFTPDKPFDTKHCIIALTTIYVLYKVLKTMGIVLVPMTILLADCLVSLAVLITLVVPMFIFFLRDVLKSLLWPFFWPVWTIWEYITMPSILTTLAMIKSMACQVMEMVKEYLISTQDELSEITGAEFRYNDAPDGNITGIQPSNTGAGQRMRQRVEEDNTTRQAQVLNEQNRIAEAENQRLRIANERRRIDNERTGLVWEGLQSRGLVNRQRLRELNRPRRLDASRPGEATLAGSFRAGGPVSLPPALEPAPGPSTTPGSSTTAGPSTIPGPLTIMGPLTVLGTLTVLGHPTTPGPPPPAPEPSPPPPPGPSPPPPPGPPPAPRPPPAPARPPAPAPPPTPAPPPTPTPPARPPLPVPAPADTRPIPRGQDIQRAWREGWYKTLGPRRTGVKNASTQTEPTDLASHGMEAKPLELPPRTYVSQGVQTDPADTPVQEEPEASVVVPELLVSEPSPDPASPEDTDTQASLDKGKALEDPEPRVNANLVIIQENRAEDEVKEPEHSAVPSPLPASIALPDSPEPTTDAEPEPVQTHATGLDRPTAIHSSVSTFMRSARLSAGGTSRRNERAPKSSIGGAKSKGQKDTSRQPRRGTTTRSSKKANADRYEDKRAKMYEMSMGLLDQQPPSSFKSLKTQQVIDTTTTSASVPIPSTPMSHDDSKHDIQASPVVRDLLPPELPLPETTDRQATPENSSVSNVSTSDPIDTASGAQDDQGEASRQTFPKPLSSVVSAESEPLTGHQSTTVDPTTERSQQALTKALIEACENASKEAPLVKVNEDETNLPPALKPFLSNTLGHSVSEGTSTGQQPSSPGPSSIPTLREIEDIDTSLDELIAASAQRACSESDEDIYGDSLDGHDAVENQQEERLDGGPETQAAKTTPQDSDEEMGTSEHGAAGLEEQPFPASATNDAQMTDVWRPNEDETRRIGEASQDVFKFLMEEDDEDAWEDMEPEREPSTSPMRDIEDEDQQANIKDTAMQDMHQGAPTIKIGMTEQEEEELAEELIDALMEDREEDGDGTPSQDVRPPIAPPQPPIAPTQPFIFPPQPRPPQPPIAPTAPTQPFVWPPRPPPPQPPIAPPQPFVWPSQPPVSPFSPISPLSPISSSSPIQPPLSPGRLLENFRARVKAAAAEPQTDKDKPYKPGITDNDPIDPVKEATAEQRATRKIAKPMLRACKNTPAVNEDSRADIAEMDEAALGLLDLAAAAGIATGNDGPNQAVSPSDKDSSHKDTDAQQTDAHITNSQKANTHETNIQESSIRDHEVERPTATTLPEEQSEPNSHQPQSASASTLPAERQPSLVQITLTKTPAAASTAAARQNTPTANTSPIVAGPSNTRQQPDIRPVIVGGLALPGGNPTLYNRTRTATPTRVNSGPTPEELAEFSRKQQERLTTRRRNKPPPSVFMQPRRPAPAPAPSTPRRNSSTQGRSPSLATTGEGDENKKADMEATFGTPDTNKKKQGPKIIDIRDVPDHIRDQMKEHDAKDA
>g1471.t1
MAQLNTPKLPYRDINVKIANDSYTFTSPSSPDAPALVIDRPTGDVGLSEGSAASAKRTIGFQLRLGPMYFSYSIDLTNSFQRQAQADTSKPLWMQADDRFFFNKYLQGDLINFRTRGARSQPGAQTGVDPYILPCIFGMLEIKPTTFKGNPLTLALITRRSRHRGGTRYFTRGVDDEGHVANYNETEQIIILNDSSSGLGGYAGSSDMQSGKFGAGAGQEMQIFSYVQTRGSVPTFWAEINSLRYVPKLQIRGVDAAFSAAQKHFDEQIRLYGDNYLINLVNQKGREQRVKQSYEQMVEKLVSSPKERQEADLLTEEKFTTIQPEGKRQEFDRLHYVYFDYHSETKGMKMHKAYALIEKLADALEKQGYFRAVDTPSSVDGSLDARSYQTSVMRTNCMDCLDRTNVVQSMFARHKLDRIFEDVGFMPRGASFRDEDPAFEDLFRNLWADNADVVSNSYAGTGAMKTDVTRTGNRTKVGALQDARIGITRYFRNNFLDGPRQDSFDLFLGAYRPGSANIGTTLVFTDRRPVLIQAIPYILAFSVFIVFIGLFTRRDPEASALPLRIFLFFWMAIAAWSFYFVWNHGMLYVNWPRLNPRPFAVEGYNEHFAKARKDSVIGTYVAKHERGLSTARYLNAEEGKKRIE
>g1485.t1
MTTVASEARPRPPIEPIQTSGSGLNVRSLRSRIIQKSPSWTPSPLSPHSRPLPQLREPKDDDMKQDDGTKVDQLEPRKRDLPKLESGLRNVSLRPIAPLSLQSPGPSTLPSRPSPLSAPLLAPPVFQRLTLAEETRSILLQELDAERGGESPHVDYERRQSAPGGPFHARAMHLARQREHHRRRWIAASHRSREPEIFVRPVELRRLSQLSSSDAEASSPYHSERRLTTRVAVHSRGRKSIILSRTFDLDELRATLPVMSPIERHQENRRASVVTLQPPSVSSRASSPGVSHERRHSHGVLPRVDAKNSPAFERRGSRQGCGPVAIRLSYARTYLPVLAAVILSEHVHPGDTIELPLPHPHAWEDTVAHVYTGRVTLTEPIKQNILYLGGPV
>g1653.t1
MILRSKTLAAGSALVAAACASQPGAIEPIPGPMRALTWGQLNFIHTTDTHGWIGGHFQEPQYSADWGDYISFTKHMRKQADEQGSDLLVIDTGDRIEGNGLYDASSPKGLFQYDIYAEADVDILCTGNHELYKAYSADKEHNTTVPNYKGKYLASNLDYIDFKTGDRVPQAQRYKKFKTKNQGLEIVAFGFLFDFTGNANNTVVQPVEDTVKEDWFQEAIREKPDLFVVIGHVGLRMEEFKVIFTAIRKQNWHIPIAFFGGHAHVRDAVQYDSKAFAIASGRYFETIGWMSIDGIMLYEAYAEQVYV
>g1657.t1
MKTISYVIGPDGDIELVLREPNSNQIIPKIHSDDYSTHCDLPDSDFDNPPATGRYAIFNELYTKSTTATDAQKVEENHDAREVRMRISSKHMTLVSSPFRDLLLASSNKDVSSQCSSCSSSPSRPFTRVHTSGWDVVALAIVLDAIHGRHAEIPRVVNLGLLARIATVVDYYKCQEVIHIFFCYWKRDIIRQAGFPTILCKRTLLWLYICMVFPEQEDIFASMARVVVANFRDSAQIAARMLPIATTLGKLNEKRLDLIEQINEGLEDVYDTLNVELGCVRGNSICSSLTLGVLSRMWHQYEHAEPPFIAPFDGYSVSTALKLVKECIEPVPLHGNPGTDVPRYINPYDDRTYPCSIRGRMTPVIQTVEGELCPISSHLQCTLEASSPLFTTSPLSYLHIVSSPSHLLFFTFLRPYKHNAAQRITPGTIMKSVSYVIDPDGDIELVLNEPNTQCILPERVLRVDSYVASDSPTSDYTDFTCLNNSALQGRYTIFDNFDSPFLDDYGDLDFVEEAPDIVRMRVSSKHLTLASKVFRAMLRGSWAETSSSSSSQDRPRQLATSAWDAKALAIVLDAIHGRFRLIPKDINLILLARIATIVDYYQCYESMELISNLWLSQQSVTQQNIDLYTENSLLLLYVAWVFESDVLFTAVARRVLRYGQGPSEFDLKDLPVSGVLDILNDKRTELIGRILDGLDILQETLRTENECPGLGLSDCSSTLLGMLMRETFRWEEQYEPLEPPYDGYNIVTMRALVDGFPRPKPLQPKYDNSGSSSSGELDVFHRRCMCTIQGRMQKLMKGVNNDIKAFRPSRIQGWGLRQKEGDYKFGASFVR
>g1663.t1
MDHYDRIKRFQSCHRRRTHENDLCSSWVYSPESNVHITRDREWFEDDYVAFSSIVYHTRDKPWSNAVNFTNHGLELNPEDYTWAHGVGTVILKTKRSPPGTWEETYERACTKGQDGYEVQVGPGRTNVRNSMQQIEVRLWRPPLVREIMERSAFPQRIRYDLPFFKHNIQVKWPVDERHRFERYRSTRCPSVNIGEQPWSEEELQWLRDEGIDFDGEVDRAKYRHDMEHPADAGSLKTRKVVTILRGKHRARWLRNPLQYHFDLHTRFREALKCGWAFSFAQNSFVNQVWGDAKEFMYMYGYRYEVDDDCRMAAMQVKDIMSEQGLEVSIDEEWEDEDEDDSAWEDTDEEIXCPVATIALVPMPKSGFPASALSRRVERIEQTYGSDDESTDDSDYTPTEPSDATPSSPSDDTPSGSSDDIQQVVYAEPFMQPTYVRFGPAPVDKPEVAPKAKSKSKDTASVAKHGGDDDSSSGGHKQKGKGKDDKGRHSGDDDATKSRKKPEDSPKTSSSSVTDSVSVTSTSTEAPTSSPTGDGKGKGRGKGKGKGKDDGGRHNGDDDTTKSRTRVDDSKTRSSASPTATVAPKKGSSGKHTGDDDAGKSRATAEDSKKSSKKSSKSNTKGGGKNGPGYSPSFDVPKLNKGYVQATPPRASTLNNKFSSRVKPRPQLNAEKVRPLSSSSSLLKRGASEHILSLRAAAPFNSAAIDRKKWSVTCDSVHEGDDCKNAIDGNGDTMWHTQWEGSEPAPPHSITVDMKKSYNVNGISMLPRQDGSQNGYIAQHRVFLSKDGKTWGSPVAYGNWYSDGTVKYANFDTQPARFVKLVALTEANGNPWTSIAELNVFQANDYVPPQASQGAWGPTINFPIIPVAGTVDPNTGKVLVWSSWARDTMSGGPGGITLTSTWDPATGQVAERQVTETNHDMFCPGISLDGNGQLVVTGGNNAERTSLFDPVQQAWVSGPNMQVARGYQSSATTSTGKVFTIGGSWSGGSNFKNGEVYDPKKKTWTLLNKADVQKMLTDGAQGLFRSDNHAWLFGWKSGTVFQAGPSKNMNWYYNEKKNGDVKTAGQRASDRGVAPNAMCGNAIMFDAVKGKTHGGTPNYQDSDATTDAHIITVGNPGTNASVAYASEGLFFPRVFHSSVVLPNGNVFITGGQEYAIPFEDSTPQLQPEMYYPDKDGFELMKPNNIVRVYHSIALLLPDGRVFNGGGGLCGGCDTNHFDAQLYTPPYLYDAKGKLATRPKITSVSVSTVKVGGTVTVQTGGAIVQASLVRYGTATHTVNTDQRRIPLTLANAGKNSYSFQVPSDPGVALPGYWMLFVMDKNGVPSVASTIKVTGS
>g1676.t1
MAIQSHPPRQSKQARHQKENQSSPKLLFVAFDGTWHGSVKSSKETVVSSLPDLISKGEEVRKIRVNGVGTDGLTDKILGGLGGWGTRRNVITAYRNIADDYNKGDRIVFCGYSRGAWTARYLAMIIDCLGLVRDGDTEFFKRLYDTCKKDPYLTEANKDEVRCNYSFGSLGIPLFGIAKPLSYLHRSKYKTKVIDHVPKNVKYSFHALALHETRSPYSPTYMCGHNVHQVFFLGDHGNMGKLGQQEGLVHAPLAWMVQQLSSHLGVSFDEDKLKRRFPSCTSEAQTEKMFRQVTHDTAHEAMMKHAWCCPSGSIPGAGVGRLVIMGRKDWNPGMVLNYCDADCADSSTDDSTQHETASAHAQVHIGARGRQECGFSDAVPGYLGVQPMDPNQVFFWKRRATGDQEVVAADVIQEAKVGYLEARLLGLPAAAASHPECCGLNRIREEDIDTEVSVENEEAWDPILAIVKRKATYSEAERLRSQYELEEAMVKSCTRLLLTEIKGSVSAYSIMMTYQSTPTANTAIREDSMFEQPSVSKSQAMSDNNLELAGLKIVKCYICSHSNAYRDEAALREHQRDHHRFRYRGRAGSKQGEEVIKPFKCELCSQSFKLEHSLRQHHETKHASESTQGAEPSPPSPNPAIDDSEFLSQLSSLKQDIKNWESKTNLFRCLFCNKPFIDQRALDLHTKHRHGIEPQEICNQEGRKLESFKCKFCNKSFAYQFSLSDHRRDKHASENIDESVQNATINGSSQPTEDSPKRRDEHPLAAKVHKCMPCNKVFGSRAALAQHEEVKHPMQSTDHAEINGGNKGAAAEQESVEDPIKKPGKKSTERLVADLPPPTFKCSDCEEAFYFDAALREHQDLFAHGPFAIREKKPETVTGPPTSRFKCENCDEAFHSGAMLREHEKKVRHGLSTEPKEEPVEKPVAGPPPPKFKCQVCGEAFYFAVMLTEHEKKLGHVSPVTSKKPVETRASGPPPPTMKCEDCNEAFYYQAMLVEHHKKVGHGRWKGTRKKVGEPVPPPQHKCEECNEAFYYIGKLYDHQERLGHGKRAAEKSKSVEKPTAEDKAVKASVSVYKCTDCGRLYRDSDRFLDHMDHNHGRHPKPPQRCLTKVAPEEADAPVKKVTAGFRCKPCNEPFRNQHLLVVHWETRHKDAWFALFDQDNISDESLSYSDFQNFDNYDEDDMLGDFREINSWSSDKNKIHCMTCWKKSRSSSQMAEHVEMRECHSYIGPRSIKWAINTSDQSVVSRCYFDDKFQCPGCDASFDSLSSLLRHAKGNKCSADVSQGPLKAFMTEKSFSHKHSLRQHRQQTGHASEDTDGAESDSGNKVSKSSKCPVCNRSFRSEYWLFRHWLQKHRESKHASEVPVASVEPAEDAKPSPKAQNSDVPIKQEDLKQEDQDQDAEPTVLSCPHCDRIFSLQSGLDQHKKAKHDPKPETDKINCKWCNKRTFVDGRALQDHHRDAHNLCTHCRKVFRTKAALEQHKRATGHPEETTEPAENPVRNSKNQKKKAAEPSPQQYKCDFCNSSFHHFDLLEQHVIRHNLWQDGGPVTVYKCDFCPKTFYSYDEHEEESNEENADESDEESDKEPAEKPGESCIEKLDAELPPPPFKCSDCNEAFYFNAKLEEHRDKHAVKTAEPQDDPIQDASGDSPKNQDTEKEIAESENAEDKTCNKENEKATESHPALLECEDCFDEFYDFESLHRHSVWFCRTRWAKWVRVATGRAAPERLAHLYKCDFCPQVFHTFASLYAHQKFLSHGPYWDGVNRTKPLKKGKTNENWKEHDPLLVYRCSECAETFDRMETFTNHTWYKHENVLRHPNDFLEKLPPPNVPEKTVKSGYRCTSCDEPFRSEDLLAKHWESEHTETWLQLFDRGNKKRPNYWNGKISCITCWKKFRKPSQMMLHVETGKCHAYLDTDEIKSAIKKSDQSVVSTFYTSDGKFQCPHCDYTSLALSDLLFHAQGTRPV
>g1710.t1
MPPAPLPIPSGGRKSDKAKPMLAVRTKVACEITIQDAKGNPTRFKIDSGTLGFLVEDHGQECSVQLVKSTGEMGQCRVPTNALEFGAPASDFKIDIPRLQAAKVAAHISNRRAQDPAGKAIVAMWDDVEKNKVMLREHGLRVDVYEAILNNETERRNALNAILASFSEDAWKVLNTPGLPVQKFYQLKQIEAKNPRLGNNDALIYLRLYVNNTQSDYFAKYVGQTIQEYPYDRQQQHIAFLQDPAQHGTHYREARQFSTCYALPIMKLSETWNPRVLGLSREGLSDEALTATLPHRLLMTALNKITQDAFARTGFPSFPGNGCNWNCPLQEGRKERRQWTQYRLTTSEGREMSIFRCQSHVARLDYGRHYTLGMLLSFMSSRRNQEGKLQTTGIFLRSHLDNLPAISLGAPLIVSVELMEDGKPHADPWFRHPYHGAWDNYHELHCFSISVEWMDQATSKWYKAVVSHKDLLFPIEGEPATVSAAWRKATLIVQFKNRRYSNPPPYLLESMRPNIRTLNYDHMKQVISFSQVQEQPARPPPAQVSFMDNYREMLRAIQTQWPQATLGRKPQIKFFGTKDSACAICRVGMVFFSKDIGGCAKREEFPIAEGEDDADKIQIGSCKACWKYWRRPCIWAPLNLGRVPGEPVDKRRPVYPPEYRGMVPAYSKDPIPVEIRAPMSMEDYYNLLNDDQENGGEQEGVIPEDAMVGGD
>g1717.t1
MNPLPPPTTLDDARRQVRIRHLEQLSHANITLTPPADDEDTSLLPSCKILTKELKKWSQDHVKSIEEATLKNVLSGKDSIDWNCFFLAFMESITVYLRLGIKEVAAVWGMEFMQICGYILTHAHQGHNDKNPKWNGPFCGAFFPKDHKQGAPYVGITFKGTDPKNIKDINVDSSFDPIQVDAKHLFGTVVSEGVYNALFGTFNNKDILSPFDFVPKLQTEDNTEPLLHVTGHSLGGSYSSFCFAQFMMQNASLPAGARLGDLYNFGSPRVGQKAWSQAFYENLGGKFPGGAWRIVNDKDIVPQVPSLLRYKPKTGPFYHIDNGIQIYKQAKPTPIESERDGTGNVDIGLTRIGFVRKLATEKYHYPPSYYHALEYALANQ
>g1768.t1
MDHSRENLLNGADRASFDTSDDSDAYSDIDATDYLNKNKNAQSDTAGKRRLRYLRSWRAKKCCFTVLGTLVVVWLVISAIGAFAWKKIKVPPVEGDSPPWYPSPKGGTSQNWAKSYDRAAELVSKMTLAEKVNITTGTGWSMGLAVGTTGAANNVGFPALALQDGPLGIRFADNATAWPAGITVGATFNKKLMYERGRAHGKEAKGKGVNVILGPAIGPLGRAPAGGRNWEGFGPDPYLQGIAGAATIKGIQDSGVMATIKHFIGNEQEHFRQAWEWGLPNAISSNIDDRTLHEIYGWPFQDAVKAGVASVMCSYNMVNNSYACQNSKLLNGILKDEMGFQGFVMSDWLAQRSGVASALAGLDMSMPGDGLKWADGDSLWGPRLTQAVLNGSLPVDRLNDMALRIVASFYQLGQDKDENKGPNFSSWTYDKKGKLAPGSPSPQEEQVVNQYINVQEDHAELARQIAIEGTVLLKNDGVLPLSREGNLANQSGKKKDKIKIGIFGDDAGPGKGLNHCPDQGCNEGTLGSGWGSGAADFPFLVTPVEALRKNFKKDRVKVSEHLSNKIKDPKKVTEQDVCIVFANSDAGEGYLSWNSVRGDRNDLNLQKGGDALIQEVANLCGDGTGTTIVVIHAVGPVVMENWINHPRIKAVLTANLPGEESGNAIASILFGDESPSGKLPYTIGKALPDYGEGAQIMYLPNGVIPQQDFKEGLYIDYRHFDKHSKDLRYEFGYGLSYTTFKFTDLKISVKEAVAGLPASRVSPTSVEPPKLDDKIPNVEEGLWPKNIRKLKKWIYPYIDSADDIKKGDYPYPDGYDIEQPPSQAGGEEGGNPDLWKTVVTASITVKNTGSMDGKTVPQLYLSYPATSKVDHPVRVLRGFEKVALKKGESKTVEFELTRRDLSYWDVEEQNWRVTDGEFTIAVGESSRNLKTTGTFKSDGTPGNLITEEGQ
>g1798.t1
MSDLPTYAQQQEWRDIQSFLPDRLHFTPEHSPTEEVWHHRGHALHLDRWRNPSASIRLIMHHGMGTNGRMMSMLLGVPLHKAGFELVAIDMPGYGCTVPKKGHVWDYEEWVNIASEFVDHEYEDDERPIVLYGLSAGGGLTFHVAGDE
>g1813.t1
MAAIASQNEPPVDNSIAKAGVEESRTQLPICDWTEKEEAKLRRKIDFTILPMLMLGLFALQLDRGNVGYAMTTSFTDDLGINNDNVNTGNQLMLAAVVIFEIPFNMVLSKIGPALWLIIQILAWGTIGTAQAAVHNKLGFYATRFLLGMWEAGYLAAALTILASFYTRKEMAMRATLVYVGNYCSAGVSGLLAGLIFKIPETSGLKKWQWLLIIDGLFTLVVGFVFILIMPRSTTNTLPLAGLKWFDLFNAEERDILAKRVILDDPRKEVKLSGISPKTALRDRAANSLDHLSNVGPFRHQRHLNHTQRGISFLHAHDHQESRLRGIYRELPSSRKQLRRMHLGNVGIVGVQFAVVGSSDVWMKYAIFTLLGSGVAVSQSLNDAWFSINTEDPQVRCIGLALAVAGSNVGGLAGQNIFVKSDAPYYRNGFLKILCLYAASIVLVSGMIFYYWNDNRRVEKSGELEDATETERARGVKRRRVRNQL
>g1833.t1
MRLRRFIPELLLLGSTAHSRPTEECPDGVSIVKVQPEVIVGLQPVSISAVFTSNTVLTIDGTTIPITGAPTTLVTAFTITKTSTRYITGNPEPYFTGPYTTITSNNPGSNPTTITRPPSGNDHTGTVIIVNPSGGSGGSGGSGGTRPAFTGPYTTITNNGPAGSHPTTLTLPPGGNDPSGTVIVVVPSGTQSKTFTGPYTTITAGGPGSQATTLTLPPSGTGGVGTVIVIDPTSHGSKPSSTNSGKSPATTLTILPSGTDGTGTVIVIGPTTTPPGHASSGGSSVPNPNSVTSKGTFTGPFTTITGINTGSTGTTVTLPPPSGTDSIGTVIVLEPSTSAQKTTFTGPFTTITGVNTGSAGTTVTLPPSGTDSIGTVIVLEPSTTAQRTTFTGPFTTITGVNSGTAASTVTLPPSGSDPTGTVIVLEPSGTSKPSTFTGPFTTITGVNTGSSGTTVTLPPSGTGSVGTVIVLEPSTTGPRSTFTGPFTTITGVNTGSLTATLTLAPSGSDPTGTVVILEPSVTSPASSFTGPFTTITGINTGTGVATLTLAPSGTDSTGTVVVLEPSSSAPSSTFTGPFTTITGAGPIPTTVTLPPSGGDPSGTVIVIGPPSSTTFTGPFTTITGVNTGTGSSTVTLPPSGTDTVGTVIVLEPSTTKTFTGPFTTITGVNTGTGASTVTLPPSGTDSVGTVIVLEPSTTKTFTGPFTTITGVNTGTGSSTVTLPPSGTDTIGTVIVLEPSTTRTFTGPFTTITGVNTGTATGASTVTLPPSGTDSVGTVIILEPSTRTTFTGPFTTITGVNTGTGSSTVTLPPSGTDTIGTVIVLEPSTSASATGPFTGPFTTITGVNTGTATGASTITLPPSGTDTIGTVIVLEPSTRTTFTGPFTTITGVNTGTATGASTLTLPPSGTDTVGTVIILEPSTSAVPTTFTGPFTTITGVNTGTATSPSTLTLPPSGTDTVGTVIVLEPSTSAAATTFTGPFTTITGVNTGTATSPATLTLPPSGTDTVGTVIVLEPSTSSPAFTGPFTTITGVSPGTATGASTVTLPPSGTDTIGTVIVLEPSTSAPASTFTGPFTTITGINTGTGTGVSTITLPPTGTDTIGTVIVLEPSTSAPASTFTGPFTTITGVNTGTATGTSTLTLPPSGTDTIGTVIILEPSTSSPSSTFTGPYTTITGSGPIETSITLAPSGTDPVGTVIVIEPTPASTVSPGATGTSEGSGVSSTSDGSQGESTSSLGSSDSGASSTSGFPSQQSSGVFSSQSSTSDSFTDVNSGSASGTSSGSVASSTGVSSGDLSASVTGSSGGTSSTSGAVSQQGSDTSSVPATETGGNTAGPGPASTTSGGAQASSTGISSGAVSSNFGSETSSFGPSTASETGTSGNTGVSESASTTSGGSEGSSTGLPSGVSSPLSGSETSPIASGSPSDTATNTNTGAPGSASTTSGGFEVSSTEAATEASTGSGSETASTGFEATSDSTTGPTFMTFTSSGFITQISSSSLSSEEITDISSGPDTSTGSSSPATGASSTSDSGAATTSSGAGTETSGSTDSTGEPSNTSSGSEGSSTSGSPSETSNTSAGPGESSGTSGVPAETSSGPGSETTGASSSGSGAATTSSGPDASSTSGAPSESSNTSAPPAESLSEAGESSGTSVVPSETSSGSGSESASASATSGASGESSAASSPGPESTSDGSSATTDDGLGTSSTASTAGESSGASSASPESSSAASSEPTETSGTSAGSGESSAATSEVASETSSGSGVNTSSDSAASSGSATSSTPETSSGAAVSSEAFTDSSANPTSAASEQSSATSDSPSETSSGDTANSSSDTGASSTSDASPTSSADTESSSAPAEESSSTADVPAETSSDAGSSAAATSSDVPESSSSGAEPTSTSGDSGASATSAPATSNVPETSSDVPAETSSDAGANSSSAPATSSDTAETSSADTEPTSSSDAAASTTSSPTEESSSPATSDASEASSETPAATSSDVPASSSSEEASSSAPATSSEAPAETSSVAPVETSSDVPASSSEAEASSAPATSSEPAETSSAETEPTSSAVDTSSAPAATSTPASSSAAPETSAGPTSSAAETSAEPATTEAPTSASPTTPEPQTSSATECIPSPNVSGSCAVALPAACAQLETTNGLALVPVLAACTLALGPYAVGNVATCLATTPIVGTSGLSLFNCVVDALEERCITTLPDACTDLATSNGLELVADVAVCAVALGPFAAGSAATCLSTGDITGSTTGTSIVECLEIAFGLASGSSTVTGLPYCDEPTTTPTPTPTPTPQPACFTLPEACQTIGTLTGSVAIAVAAPACRTALGAYNTGTVASCTTSGIGLFTPGSTVVTCLNNALSGTCISTLPAACSSLAGQNAVQLALNLGACDTALGPFGEGTASDCLSVLQGSGDAVVSCLTNALFYPTTAAAL
>g1875.t1
MSDIAIVGYSFKLPQGVEDDDAFWDVLENRRNLMTDWPESRVKAVSFANNKHQKWNGKGGHFITDDVAAFDAPFFSLTAKEASAMDPMQRWTLEATYHVFENAGLPVDSLKGSRTAVFSASMLEDYSRMTAVDPDNLERTAVTGSTVSCIIPHRVSXSQRYWAESCLSRDFRLREAVKGELLGVRVSDWNPLEPRWRSFWSIDSSAWTGDHKISDTVLFPASGMLLMAIEAAQEMVPSDRAVFGYNIEKAEFMNPIIVPETWEDRLETQVCLRVVDKQLATKYCVSIFTYSHNEWLECFTANISVEFRDDDSNGEWRVSHERTQREYQDVAHTCTLPIDSGVFYHDAAAVGLQYGDWFQLMRSIKWDGKTSAVAHVDLSQSRFNIRSLVHPAVLDQAFQVLRASSGQQTAANVPIRLENVWFSSKPWKTTSVQWMSEATPTVHGYGEQGKVTAFGEDGELLCYIERAVTSAVSGDITQKEKKLVYSIEWKPQFSMLGSDQLTRLCAANAVPKDDTAVLENHSRLCHTLELVAARVLQKGDKSKVPADLQRHVEWMEHHVSKLSAEHQAEATKISDEELESRLAEVDSVLPAWKLYTTCARKLPEILSGELDPLQVVFESDQADIFYSNLFRNLCADGQLNYLLDLASHENPALRVLEVGAGTGGMTGHVISALQEREKRTGGLAFSEYTYTDISPPFFETASQRWPDLRSQGRIAFKTLDLDRSIDSQGFDALKSGGRLILLEVINPDDIATNFMAGLVPGWWVAREEWRPHSAAIPEHLWDKCLKNNGFSGNDVVIRDHEDHQCHIMSVIVTTTSEPDQAVEKKASKGRLVMLINDDASTKERELADQVLKRVDPKLERRTTMVPFSLALLQNELAMLTSDDLVICFAEAGPKPLLSTLSEGQFSCLQYLISKVSNLLWVTSASISDSMCPDYSVAQGFFRSIRAEQPDTHIVTLAIDGEMAQASQACFISEVYTAAFETETPSKEVEYVVRDGVITTGRAVRDIRTDTALRSLVSKQLQQKSWGEGPALKLDISQPGSLDSLQFVEDQSHAEELGPRDVEIEAMAWSLTSRDLDIALGHPDRRTEEFGSDCVGVVTQIGESCSTTIRIGDRVVMVSAGCMMKYPRANEAYLFKIPDSLSIEDAAQLAFPGLTACHSILNVARVQENDKVLIHSAASILGQIAVRLAQAMSARLFVTVSTAAEKQLLIDTIGLNADSIFDSNSPSLTQDVMRVTDEEGVDVFLDCSQDTLHTPLSCVTDGGCIILGGRNSSMASTMAAEIMTRNLTFSSIDIMRLKPKVFSQLAQKTMQLLAEGKIQPPQLLPAFKISNIRNGFKKLQEDTIDRVVVTAEEGDAVPQFVQDRRPWRFDGNSTYLVAGGSGGLGRAIIRWMADRGAKHLIVPSRSGAASEAAAHLVAELTSHGVNIVAPKCDVSLREDVTVMLEECSRTMPPIKGCINAAMVLQDAIFQSNMTFQQWQLTIRSKVDTSKNLHELLPKDLDFFILLSSLAGVVGQMASANYAGGCAYQDALAKHRGMNGQSALSLDIGWMSNIGIIAEKEAYQRQRQTSNDMQPIDDKELLALLTLCCVPNNLLDLPPLSEGQVLFGLRTPADILSEGHQPPALLERPLLSAFSFLAGSNNTTDQAVDLAENTRDVFQRSSDARERQQVVIRAIAAKLARAMSISPDDVEPSKPLSSYGVDSLMAVELRNWINKDFSSTVAVFDIIGGVSITGVAEIVATRSSI
>g1933.t1
MVPTGKHVEEVYVGQGKSVLSALKDMSQDQRTDTLCIDQSTIEQSVSKAVALQLRQVGADLVDAPVSGGVVGAEKGTLAIMVGGSKTSYNRSVPVLEAMSRKVMYCGDLGAGLAAKISNNLLLGITMLGLSEAMLLGKRLGVDPQVLADIINNSTGRCWSSEINHPVPEVRAGDASPPAHRRYEGGFVTKLAHKDLALAVSAAAEANVPLAVGRCVEETYRPLAKSKEFRDRDFSVIYEALDTLGSTKV
>g1973.t1
MTFAVWIIFRITYDDYKLSKPKEWLHAKYKNIDPQSWASPVFKKPVKPRGTKGEKARSSEENLASQKPKSPQSIETMDICDNESDYDDIHGDGTYENDNNDGDDQDETNGKTVTRSRFKAVNVPEPSRDLSRKRGTSNASLNLRTNLQKLDFPRTASLAEAARLLEASDQPAAPEVDSQALSRTLKWKTKLHEHRDSGRGLKQNRPAFNRTSSAGDQAFRLPVTPSRQWARSQERSSRLSAPVVSYEKVNDQSVSDDPRDRMLFRQHSTQSDHARAKFGLVDQRSGESGASTQRLPRSIEGRGNISTMAPQGSSDSFVFSSSSREKEHSRTGERLPLRLTTRESLGTPGDVSRQQPYGLQQLPLDDPDEPSWFRQFRTQYYSDQKETREGIAYHIKRQVTGVVFQAVHDLIQPLSNSITQCVDTLEHNVNTAGATGHIGQAVSAAKELRDMKQILSNIVDASRVQLEASQREGAAIQGLVLPAITEYRKDIDDLVQRTISIEERTSDVEEYLELQLAYRGGDSTRNAPQVDENNHRAFGNHESSGGE
>g1989.t1
MLKSMRAPKLTCYGVLLVWIAVASAWDPVVDCPDGEKRAEIQPIKVVDGSITFDTTLASTFMIPHEASYVTTAVFGVGPPSTYTIAPQGTPPVGTVIKRTPPTTFTSIISSLTTARTRTLTPDQPGDPTTVIVEEPEYRTRTEGVEVDHTRTVQVGDPETQTVGTEYYTTITERGSNGDPVTKVVRVDDRTTIVVGQPKATTITQTRDIQSPVTCTIQPDISGGVSAIVIEVPESTPAYTTVTRAGSVSTPVTSTEPARSSGGTGTVFVILPSDPVLYATVTRVGTGTGTVTWTQPPKHPGEMGIVYVDTPALMGRYNTVTRFGTGSTPKTYTETPNGPGKDGKVVVEIPITDADYNTITQVASSLTAPVTKTIPPNRPDVTGVVIVQVPPARWAAVSHVGSVTEAVTHTISPTRSGDDWTVVVELPPVNTRLIYTTRYGEVTAPETTTRFAEGSSSGWVIVDLPNPMATTVRGSDKIDSPVTITQEPESPGETGLVIVLTPYKYTTTTRTWDESKTTTITQKPSDPNEEGTVIVQVPADVETYVTVTSRRSSTVSASDQTVIPPDVTPFVTVTEYWTGLTAKTTTIPPSDADATGTVVVQYPEDSLHYVVTSEYWTGSTKRTVTIPPTGPGGTGTKHILFPTAAIRYIDTSSVWSGYTTKIWTEYPSGPGETGIIHHDVPAMRYVTVTNFGSGHTTRTYTREHSGSDITDTIVVEIPWITSWTTITNAGTDSTSRTYTQMPSGSGRLGTVLVEVPPTAIAWTTTTVTGSDSTTQTVTQTLGPGNTGTVIVMVPPVIDHYITTTIIGSGSVTRTITKTPTQAGATGTVIIEEPTAPANGTQTGTLTTTRSPTGTGATGTIYVVLPPSATPYVTITRTGTGTATSRTTQFPTQAGQTGTIVVILPTVPVNYVTETSAWTGSTTSTITRQPDSPDDQTRTVVVFVPPSITPYVTTTSFDNTISVPYSTTVAPTLPGQTGSIIIVKPVIYVTTTRYGSLTSTTRTQSAGSSETWSVIIDRPQAFTTITRWATSISIPSTTTQIPQQPGDPITVIVSLKQPVTTITSWAASISAPSTVTQTPQSPGDLITVIVNLRQPYTTSTQYGRVTIGTTRTLTAATLVQPITILADLPQAYFTTTRYGGVSSSCITTQMPTVEGGVASVIVDLPQSYTTITRWATSISVPSTTTHSPVNLGDPVTVVLESPQPYTTTTRYGSVSVDETTTETATRPGEPYVVVIKRPYATVTVTTLWTGTAMLTGPSPISTVPADGSIPGTIIIATAPPQTVTITRLYSGVGLLTAPTTVTIPNSGANPGTVIVETQASMTTTRYGSVTVSSMTTELPISAGEPVVIIVELPQPYTTITSWGDVSIPSTVTQTPQSLGGTITVLERLPQPYTTITRWGSVTISSITTESASVEGQVATVIFNLPQSYTTVTRYGTASSITTQMPSIDGQEATVIIDLPQPYTTTTRYGSVTLSSITTLTPVSMGGTATVIVDLAQPYTTVTRYGSVTASSITTQMPTIDGDVASVFVDLPQPYATIYRYGGVTASETTTQTGTMPGDTDTVYVDVPFSTTTVTELYTGTSLITGPVAVSSIPASGSVPATIVMATPPVFSTRFYTGASPISDPITVTTLYGTGRDPATVVVETPPVTIIQRYSGSLTVTLTTITPTAAEDGTVVIGIPSPQPVTSYRQYSGTSSINAAVTVTTLQPTDPDDPATIVIETPLETITRPYTGTEVLSGPTTVATVSGTVVVETPPVYLTRFYTGSNILTGPTTVSTISPSGDHPGTVIVETPPVTITQRYSGTSVLTGQLTLTTITPTGSEDGTVIIATPPPATVTSTRRYTGTSSLSGAITVTTLSATGTDDGPIVVIATPAPQPSTSYRQYSGTSSINAARAVTTIQPTGTDDGDVVIVETPAPPPAFSCDEGGYLIQVRTLYRLNLVTGVNALVAQNVGPGAPSGTTNGGTINPIGYNIKDNLIYGIVQIATGKSQVIRIGSTGSYTLMNTFIDGTWNTGDVDSDGIFWISTYGKAWAKIDVNPTSATYGKVLQQGTATSANNCADWVSVPGGGRYLYALQGNTSKTVLARWSLDTFTWEIIKNFGHIAGDNLWGAAYSVGNKLMYASENTSGVIYRFNVETGEKSLVINGPKTSQNDGARCVNASPLT
>g1998.t1
MTVTNSERVPATMFAWRKHKGSPKPIFEEVSVPKVSPNGILCKMLASGVCRSDHSLLTIEKQASWFQEKYILGHEGCGQIIEVGSNVQDQGLKVGDIVALHAVPGCNQDDCPECSRDLAQLCERGHHSGIGQDGFYAPYTAVNIRAAVKVPDGVSPAEAAVATDAVNTAFHAITRRGEVKKNETVFLFGLGGLGFNALQIVRYIGARVIVSDIRQELLDEAKALGIPEKDIVPVGKPPQDFIKENGLEGKIDTVLDFVGTHQTFEDAQHIVRRGGKLLCIGSLDTENTIHMKIGTRKRLSFIFSYGGQVRDLEKVLELIASGHISPRVETRKLPDFEEVLGALGEGKIKARVALLHD
>g2031.t1
MDLGVPSAYESYSNRLDPHDEVDEDYAAKAFLAVSDQHVLLRRRRARNKRRGAFDTVRLCLRILILLVDLSILSLLIHGANTWEITYNSVDRNEDGRGTQRASVNMFSTWLMLAIAVFASFVQIIALATHLSLPQSLRDGWVHTVAVLASSGTVIAAWVIATIYLIVDKEVIQSDWDLWSWSCQNRSGHSSGPRVTLCIEMTHLKMSTPEATETPEKVPDLPPSFQETMASSPPIFQTQFACMTFNMFDRIRLINFTEVEVSAIKKVVAARWSPGLSHVQPYGESMEFRLRGRPWLHRCDGNDDSRRLMLRILEKLFDMGWVLQGAMEITLKSESKDSLIFRKQDPIPPPCDWICISFDNSDKLKIVDSPPKDLTDAILQTFGRDVRRKEITSDRVKVHLANTPWNPSGTDTVQTRIILLKLIETLERCGFTIYATIGSKGEDEEGAQDLLVCQRVKGWIPGAPIWHR
>g2077.t1
MVSRKTLSPALMACATSFVSIRGPPGMCRVSHQYYTDSLARLADSLCQDSPEKDDDILITIVLLYAFNFISGSSSWDDQPQHVSAAIKIIISRILNATSADLTAFLRLALESVLYQVFLLNNGLWSSANSYVFLQPLNSEFWARSEKLLEHPTNLDLALLSLNSPVLGMPLAVMRLATFLGQLCLGRESANMGDLLELQAEVTTWEDFSLQAVERTGASDGLNRDANCLYAMITSILMQHLMAYGPNTGLPRVSPTNNWQACIALQIISRRAGDRHWSECFIGTWPVYALGFLLSDSKDRDIVRRDMQSRWELTGFWIVRRFQEDLERFWSGLGPDSPSASVNYNVPGTSDAAAFQPPMPIIAF
>g2104.t1
METFSRQQHKHHDINITTKDVSSRKTKPGPIRSWLWETLSLLLALGLLIATIVIPAQNNNRVLKPWPYDISLNTIIAILSTFMRASMLLVVAELIGQMGWNALRQPRPVSDLHHFNNASRGILGALKLFWTVPPRLTSIIAALVIIISPAITPFAQQSVSTVPCPRTVQGAQASLPISHYVPAINSSFNTGAASIELSGDMKVAMMNGLVNPMGKDTAIAATCSTGNCTFPSNSQGITHSSVAMCSACIDTSALIELDISKTNTSGGGGYAGKVYNYSLPNGQWLQAVFGSQVMVIPGDLGWALDTPNSRFAQLAKVAISNITTLSFTQKGCNVTTSTNATCPEDRLTSKVPVPLRYQYAVATSCALYPCIKKYYGKVDRGSLIEKVVDEQPIDYNRATDDEAGNRVGVQTPCLIDGKEYKLANFSQTKDPSDSETIVPVDGTNYTVPDQCVYQLTFRYRQALRRFIEKTLFNTVCLANTVGGAKDQLDCGDQWWLPPLYNSTFEGLDGAFDMFTTAITNNFRKQGIKGSSMEENDKASGIATEMAICTVFDWRWVLLPAGLVAITMLLLIVAVVQGLTNPGMPVWKTSILPMLFYGPNVVGHTQETDLDDLQKEAGRVIVRIEHDESVS
>g2111.t1
MALWASLQPEIRRIVFQAALSQSPVLRASVLAAVCRDWQDFFERSTFNDLALASGDLYAFSSVIKRNAARLGYIRTLRLRINLMQYSIPFNQSEPDIKANTNPSDDASLVDHGGLVLLS
>g2112.t1
MARTIEKNFQAAIDSGKINGGIICATNSNGDFSYNKALGQRTLLSGEERPQQLDDILCLASATKLIASIAALQCVDDGLLTLKGDLSKIAPELAEKQVLTGWSEDDEPILEPACQPTTLEMLLTHSAGLAYDFLDPKIGKWSSKYKPEDGKKKKVEDTFIYPLLHQPGKGWMYGSGLDWAGRIVERVTGKTLEEHIHERMLKPLGLKTEAEFFPVTREDLRERLVNLNPDDPKGLGFAVMGQGAEINGRSDGCFGGHGLAMSAPTYIKIAQSLLANDGKLLKPETCTDMFQNHLAPEALIGQQGMLASPLGPFFRVGIGEETKVGHGLGGTITLEDVEGWYGAHTMSWGGGLTFAWFIDRKNDICGVGAVLAKLPLDGGVATDLKDVLRKDIYQKYAAWKESGKM
>g2131.t1
METTASPLIHIVRHGQSLHNIDRGYPHRDPPLTDQGHETTKQIQIPVIPDLIVISPMTRTIQTAMNVFPSIAGSSASSGTEVQIWPDLREAHDAICNKGISRADISAKFPHLNFSECPQEWDHPPHSIEAATIRAEKVRRRLKELSKVYKNIVLITHRGFIAFLVEGDRYDVCETRSYRFGTDEETEQDALRFGVNVDTKAQQDFGPTLLERSDLAVGLCKERRMEDYAAAFEGFRTFDTAHGFPDDPVFIRLLAASAQYPKSEAIVHEKNGLEKTYPELLSDIVHTRDLLREQLSGFDQQGLLRDHRVYIAVVSCSVYEFIIAFFAVHAIGGISVILPSGIRPAEANLMLKVRPACILAGSGSLDTAAAICSIIKNENESHHIFPVLISSRAKPLGEAIQLKINYALRIDSKRPGAVLFTSGTSGPPKGVVLPRASFHFGRNLAEPDSATLGYKEVHWWTGCRKALEPVLSGKKLYHIGETASAREILEALGTYHITTVGFIPAVLHDMKEYILANPPVESWSSCFKGLSVMYCGGATLEQSKFQFWTELTGLPFYIVYGANELGGRAIGGMSDKELKAHASHHKGSIGRAVSDTVIKLSEGDHGEILAKSPRMLLGYFGDDELTEAAFDDEGYYKTGDLAELKDGQYWFRGRASSDYIRFRQLRISILAVESSLLKLPYISEACVLAIPHREARQLCGAAVRFQKGCFAEPGALTVLARIRADLAGSLAPFMLPTVLAVLGEGQQLPRTHSGKVVKRDVLRDCFGVAEWFSAETMASGVEFWGSDLPHVDEAGAKLWDRGGMQASS
>g2191.t1
MKYSFVTLAAVAGAALAAPPPSAIDNFGPDFFTPFCNLDYKGKPCEEIVGQGDKNADAICKAGREHFCGPQKRDAVPEPQPDPVADPMPWCTWRGQPCWKEKMKAKREAIPEPVAAPQPDPVADPMPWCTWRGQPCWKEKMAKREAIAEPVAAPQPDPVAEPMPWCTWRGQPCWKEKMKAKREAEAIPEPIAAPQPDPVADPMPWCTWRGQPCWKEKMAKREAIPEPVTAPQPDPVADPMPWCTWRGQPCWKEKMAKREAIAEPVAAPQPDPVAEPMPWCTWRGQPCWKEKMRMAKREPEPVAAPQPDPVAEPMPWCTWRGQPCWKDKMKLKTREAAPVAEPEPEPKPWCMWRGQPCWKKTKRAAAPEPAPEAENEPRWCMWRGQPCWKKTKRDATPEPWCMWRGQPCWKAKRDAAPEPWCMWRGQPCWKAKRDAGQALSNALHATRSLDTRSADAPSTAHLPRDAAHKAKRSIVELANLIALSARGSPEEYFKSLELETFFPDAAPNATAKRDLNTLQEDKRWCMWRGQPCWKAKRAAEAVLDAVDGDDGAIGPGGPDSHYDTRDFKAENFAAKRDLIAIKAAARSIADMPEE
>g2201.t1
MFLEEVLEPTPKKSGSRRSTSPRAVQRRRLSQRNHRRRAKESSSEATKTLPQCAGEGEGVNSEVLAVPMSDKSTMQQGCGPDRSQTIHYMPGSYHEPLQYASSSENSVDYFERQQLSNSQLSSAPATAASAWYSAVDMHNLITPDDMVSLFSPDREWSQPDIERLSAPMESNATRPESQPLCSCRSSSQPVLGQVPEGFPLWRQNEQGPDMRRIPSAQSHSDLDSHRLRGETGHHGPGPSLHNSAAGMQHSTLQGHANACCSSRLSSLSSSKVSPSAEETSPSPVAELTRRFDSILETMRTSGFHNFDEMAVAYYTGRFSTGSVPSIMQCSSRGRRLKVILQKLHQDSQEWPKWESRGLHEGMSTATGKN
>g2204.t1
MPSVPAKKPDFVQETFLLRDTKGLCLALSCRWKISAHKSTASYFCTADVVLQEAPITEWFEQDAAGGSIADITGSPLEPSRGQFSRGVKKVSGDAAMRQAVRQLDKEGLMEQGVLIETYVDGPELDANFVLWDGQILFLEVTDNLPCPGDKSAATSDESFVETVQISNSGLPANELSIIRNSLHDSLLQLGFQSGVFHVEARMQNSSMQYQDLRGDNILDLALVSRSREQDPDVFLIEVNARSPGTAGTWASLYTYGVDMGALQLLHAVGDAERFASLSQPFSSILGRDHVDIGGGGGAQYWGAHCMIPVYRDHVFVPPGFIDMVLAEIPHISAHVSRAELYAEAGTFVSPGDSAWVAYFLLFSKVDRRHLLEMYHLVAQVSKRILDEHAHGGP
>g2205.t1
MDTVTNGDSRPLERTVVDLFDEWAARDPDRVAVEWKDEQLTYGQLRNASLHVSQALLAAGVKPRSRVPVLTQMSLEMLPAVIGVLRVGACYIPMDVVAWSRGRIESALSDLSSSVALIASHCPGLGLTSYVDHVVEFRTSWLLSPVTEGIGLLCKQLDQIRRGFRYNDLAWIVFTSGTTGKPKGVMVYHRGICSVAMVRLNDNLDVITAEKGLRSLLAYSISFDGCAGVVWLSLTKGGTLVLASPSDFPQASTTCEVLSMTPSMLAVMDPSGGYDRVQYIYLGGEAPVMDVVNRWITPTRKVLTTYGPSETTVTISSGELKPGEDPPFGELIPGVEVVLVDENLQECSYGEVMITGPGLAAGYYKNPELTAQKFIEWDGKMFYRTGDLARRYKDGQIIWAGRADSLIKNRGFLVNLDTEVEPALASFKPVRVAVAFKWRERLVGCIQPANVNIEELRQFMRERYDPFIIPDIIVALDSFPLRPNGKADRGALKEQLDEVEVEEEELALEGETKTASAYDVLRAAFSQVLHVPAQQLSETSAFTKNGGNSLTALKLTNLLNKKGFSVSVVDVLKLDTIGQLQNVLKRSTPSDDKGGDQEPEVGFCDIPVTPVQRLFLNRSLEYPKFCALIGTTRYVGDASKTPTASELRDACVKVWSAHSIFRTSFDLERFTLSDLGRLNLDWHDVVVEQDNFEAACAAAEERAWSSLESLKPSDTEVPYCDMTCVSVPGCKALALVSRTHHVLVDVFSSAILSADVERALAGEDIVSRPRFQDFARFMQKYTRENLARATDAFNKMIQPLHKDAILNLPRPAALPSKQAFDLVRFKAPTSISRAELTDSLRTWRSSQTSGLLRYSTMASGVRSLIRVRWLRIIDGCW
>g2223.t1
MRLINLSAALLGALSAPLMVAGKQHGHRHNAFEQLRQHLPVQSSTLEKRGGQCQFPTDDPNMVAVTPDEKNAGWAMSPDQECKPGSYCPFACKPGMVMNQWDPDSTYEYPASMNGGLFCNKNGEIEKPFEGKPNCVSGTGSIEAVNKCGSKMSWCQTVLPGNEAMLIPTLVTSSATLAVPGSSYWCSTAAHFYINPPGTGEEGCIWGTESEPIGNWSPYVAGANTEANGQTFVKIGWNPIWEDSALKSKLPDFGVEILCPDGGCNGLPCKIDPANGEGNVGSSLSAKGAGGAAFCVVTVQKGSTAQIVAFASGKGSSGGGEDDDEDTESSTAEAKPSTTAEAKVTTSKEPVVSTTEEPSTTAEPTTSVLPTTTSSTSTTTTSVETTSSAESSSTTEQETSSETTTEEPTSTIFTTATSKTTKHKTTKHKTTKKVYPTVKPGIFRENGTSTYTSESESEETAAATEADFGAAPTQSKESEAGRHQGNTAVAGLVVAFIAAACFF
>g2280.t1
MSAARKKKLSISGITGSNKKENMKGNGGSNGTGGGWSFGRWGSTKTASTNTTSSSFSQSKPKPKSKSKFKSVPEHKHKHHKHPPRPARTLLSIPPSSTRQFGFGAVSFSSSLSFPLPFSRFSCRRLQFGPQETPRHCSSSLRLQFRLLCLLLLDYSIIYTNIIIRLAHHHRNNNPGLVSCLVCRIPNSKIDINIRYSRICTDQTPKEIRPLPLWHDNHL
>g2282.t1
MVYRTPTKQRRDKGGHVHHSAQDAATTPATFTPTPVASSSSRYQLRARKPREASPTPTPTPTRRNNGSVTPSPHKYQCKHNNSLDLGASARKRNRTMSSTAGKWREEQVLIICPGSRTTMAQLGCSELTPPARRMPTRMFKDGDQWAPYHRTKRTTIVNGVEEDEWLEDVDEDEGAVYPIEAGRIVNMSALLAFLDHVHGLLTTTYHNTPIMLMASPQWTRPDCETIARYVFENTRTPALCIIHSGIATQYGLKWPNLTVVDIGYQKVDVTAIHDGRVVNHMDVSASDADGEISGGEVFTKSLLKLLENKGFNHDMAEQLKKSNICEVLPYVATEEKLMQLPTEKTAGATGGQPASVIAEAAAKAPEAPKPTDNGDDDEGNGNPEDDGVLDVAAIVTSGQTKEFLAKKEKEKEKGKGGRKKGDKDADGAAKAARLPNSKRTHNTFFYEEIIQEEVPQPPKEKETVETAAATTNGNGNGNGNGTTAEAPKPEGETNGAQPQGDNTAAPATETETETPATEAPKPEQTQEPAQSIEPKPEAEPKPDAQPSTETPEKRPKRIRRDVEVGLERFTFAQRREIDRIVNAIYRTVQGIDDMYMRPPCWDNLVFVGNGARLRGLRENILQTLNARHLVSPSTATMFTSELPSNMATPTGTGAQTPTGSFTGAPALLRCYHAAAAGTALVPEAGGPTTTHHFHSQTEHLLYTW
>g2500.t1
MNNKNNNNPAGNVGETVGGGLNFLTSTVGNTVGGLGRTVGNVTGAATRGLGDTVTSATGDAGRPLGDGIGNLGTGVQGGLDSISKGVENAGQWKKQ
>g2598.t1
MRFSASAAALAMATTVSAHAQVYGLWVNGEDQGDGRNVYIRSPASNSPVKDLTSPNLVCNVNGGKAAPKFVKAASGDELTFEWYHDNRGDDIIDGSHKGPIITYIAPYTETDGTGAIWTKIAEDGYDGSEWAVDKLIKAKGKSTFTLPSALKAGKYIVRQEIIAHHESDVAYASNPARGAQFYPSCAQVEVTGSGTAVPDEKFDFNKGYTSTDKGIVFNLYGSYTTYDIPGPAVWKGTSSGSGSDSGSTPETPAATSAAAEAPAATSAAAEAPVATQPAGGNAGSETQAPAPTPTFATVVRPSEGASAPTSAPVTPPKTGCSSKRRRARRAARRSL
>g2787.t1
MADTERTILDFYQIPTLYPTEWPAEKDLEDLDDDDEGEKNAAIKRRQSRYQALERAVSQRRSNIHREDDQGGVGNIVQKDEPDPLGTTDSVVRTLKHLGLPLQDDHRLPLFLSQMHATADTRSLLTGLDVLSQSIDQKSASLKVLVETNFERFVKAKATIDNVYKEMKYRGMEPPDANNAHSNAAQRRSYRNSVAGGAGLGINNPLTSPNIDTRKKNALTKESEYGVLGIKGPLLEVSAKAEDVWGPALGGREKEENLKTVSNHLTRFKDYVELSTSIADSIKRKDYESLVDEFSRARKIADEARRLTEEIGDETPTEPQLYQLLIAGRMWYDVDQQIRAFKRDIWKRLVTLHTASRTDGTTGRIQDQHMELIGLLLELGADDNPIWVWLLSRYDHLKGKIQSTADRSKVEIEVLRRRLASNDKPNPNIIAAHLRSLGRPVIEDKPLTFDTPEVIELWEKMLSFLNSLLSSEGILEHAGAGDLACIEPIESGEGQVIDRLRSLVGGSRERCVTALCAAWNRDAENIKYVEDWQRSVEMGDVTRMPASFAAFEGAVLSGMQKILYIPDAMSRSGSGDIVLPPPTKLLMMVRSQYVTTLYKALSGMVENAERSLKKTEDDWLIDSEGSLALAAAPSMAGKGALDSGDRNIRMLMTLSNLSSLRSQVVPSLNLQFENAFSVKLTDESKKIREVLGQIHDRLFQSYTKQSIERLRDVIQSGISAPDWAPGQGQRTQAAKPYVYEALLTLVLVHSQVSTTAPALTVEVLSFLLEQTSTQLLEAFRRRPRYTLEALMQATLDVEFVAQTLSHYTSERASELQSQIYQELDARTDNEARARLQGELSEMRNVLKRLREASKNEFACFKKPKRPGHGPSRNNSGLSGISA
>g2903.t1
MSAEQSREDTPSQREKNLSIKLEKAELALQANSQREAELLTELLRAKATLLDESQQREHRLSAQLEQSSTDLDASQKKEQQTLTLFEKLTSEFEALKKSADDPSSELLEKEAALVASRQQERQLSMELQKQSARLDEANKKIRELSKEAEQSKQKISEMSKASEQAGRSYQSLWSRYNRLQESNKNNRYYQQSTYHWPPLQAPSQSFRFDDQPRNVNPIFDFNLGGNQQGSQVNVAQRFGTQSHSTATFGSVSAIQPGGSRSFSHNGSSQSKYSFNGFRPATLKLSNSPNGPGNQKRQQDNQIQQGAADPKRLKKET
>g2923.t1
MLLSRGLLASTLLLAVKAQDGIDQAAVNIATGFAETLIQHAYTTLNGDSGGSGDAGSGGNQGQAFDASLLDKQQNAADNDATVTQVIQGQITVETYTRPGGVLFPVTLLPHPRITLAPTRNDPYERIIQAYTGGNDATTNQEITIAEPSGTKPGTILVDVPGTAYSSFSSGQAGALTIPPSNDNPTATIISALPSGVAITGEATRTIPAAGNAPATVVIQTPWADVPPSTPGVGGAGAGGAVGGNAGGSTSNVLVIQTYTGTEYITQARVSTIVGSGGDQGTVVVQVPQGNQNPGGAVTIPPSDGGHFTTILRQYTGASAISTPVTILVPTSAGQDGTIIIETPGPSSTSGTGGDSDLPKNQPQVILPSGDNPYSTILRPHAGSDQITEPVTYTVPPSGTNPGTIIIETPAVRAGQQVITLPSDPNSGYITIVRQPNSVITAPNTITIAPSGGQPGTIIIETPAPQPGDVEITIPPGQDGSFVTIIQGPTGSNAVSVPNTITITGAPGQPGTIIIQTPVPTGGGQITRGPGDPFTIPAGSGQYVTIFRPHSGDPISVPITLTQPGTNGQPGTIIIETPDPTTSAPGSGPITIPAGGNSPYVTIYRPHSGSPISAPVTITVQPSGTQPGTIIVETPIPTLETPKGQNAVTSPAAGGQPITIPPSKNNPYVTIYRPHTGDPITVPITITQSPSNGQPGTIIIETPAPPADTVTETEPGATVTVQPDTPGGYTTIYRPHTGDPISEPITVTTISGSNGQPGTVIIETQGPFTVTATGPGGTATIYTPGSDFSTTVTKTVTLTASGGQQSTAVVIETPPPIKVQPTTAMVTVTGPDGYVTVTEQYTGTSVITAIFTTTIIGSGTNPGTVYIETPPPIKFAPTSTVSGTDNYITVYEPFPGPGMITAPITVTQATPSGGQPGTVIIQTPVADTPATTPLPDPTTTQGPDGYVTVYLPFPGPGVITTSYTRTQAPSGGNPGTVFITTPAPLPATTSEANLPSTTSGTDGYVTVFIPYPGPGEITAPITRTQPPANGQPGTVFITTPVPAFTTPKQMNGLTSTSQGTDGYVTVFVPYPGPGEITAPITSTQPPANGQPGTVWITTPVPAFTTPKQMNGLTSTSQGTDGYVTVFLPFPGPGVITAPITSTQPPANGQPGTVFITTPAPLSTDQQNVATTAPGDDQYVTVFLPFPGPGVITAPITRTQAPSGGNPGTVFITTPAPETTTQPETSTLTTDNYITIYTPFPGPGVITAPITITKPPSNGQPGTVLIETPVPLSSSADTYVTVYRPYPGPGTITAPITLTQAPSNGQPGTVFIETQPTETPTPTTQTTDGSTPPITIPPDPTGSYVTIYRPYPGPGQITSPITYTQSPVSGQPGTIIIETPNPDANTATQTGPVTVPTGSNNPYITVYKPYPGPGNIDQPITITAATPTGDQPGTIIIETPTLEVNTKFAPSPTSSPPVTNPADNNNYVTVYRPHTGSSITAPITVTTIVPSGGQPGTVIIETPGPESQSEAQPTTTDSPPVTIPQGQDGYVTVYRPFPGPGVITAPVTVTTIAPTNGQPGTVIIETPTPEVPTSFSSDEPQTTASAVTIPADNAGYVTVYRPYPGPGTITTPLTVGTVAPTNGQPGTVIIETPVPQAAPETTSAPDVTSTQGTDGYITVFRPYTGTGLITAAITVSTIPPSNGQPGTIIVETPVPQDPTTTTSDAAPVTIPPGPGNSYVTVYRPHTGTDFITAPVTVTTIEGVNGQPGTIIIETPGPQAATSTDGTTETAPVTTPPGSDSSYITVYRPHTGTDVITAPVTVTTIPGVNGQPGTIIIETPAAQDTNAPNTAPESPGSTYITEYRPYPGPGNIDQPITVTTIEPSNGNPGTVIIETPTPDVNTKVAQPPVTLDPGPGDQYVTVYRPYTAPSGDQPGTVIIETPEPETPGPNPTVTLPAGPNESYITVFRPHTGTDVITSPITITTIAPANGQPGTVIIETPVESEPASTPAPVASATSALQATYVTVYRPHTGIDRITAPVTVTTIDPSGDQPGTVIIETPDQDLPPVTTSTGPLATYVTVYRPYTGADRITEPVTVTTIEPTNGHPGTVIIETPGQQAPPVTTTPAPATYVTITRLYTGTDQITEPITTTIPPQGDQPGTVIVETPGQQVPPVTSTPGPASYVTITRLYTGTDQITEAITSTIPPQGDQPGTVIIETPGQQMAAVTSTSAPPSYVTTTVPYTGTDQISVPIVTTVSPEGNQPGTVIVETQAPFVTVYRPHTGTDRITGPVTVSTIASTGDQPGTIIVETPGAAPAVTTTPPAPSYVTITTLYTGTEILSEPTTVTTTPPQGDQPGTVIVETQGPFVTISTLYTGTYVITAPTALTTIPPQRGQPGTVVIGTPGSYVTTTVLYTGTGLITGPTALTTVPPQGDQPGTVVIATPPSYVTTTIPYTGADQITAPITATTIPPSGNQPGTVVIETQAPFVTIYRPHTGIDRITAPVTVSTIAPSGDQPGTIVVETPGAEPPVTTSPPPPTYTTLYEEYSGTDDITEPFVKTTIEPQGDQPGTIIFDTPAQRVVSTSAAQPSYITVYQPHSGPDRITAPVTVTTIPPQGDQPGTVIIETPGSEPAITSTPAPKPSYVTVYQPHTGLDRITEPVTITTIPPQGDQPGTVIIETPGAEPPVTSGPASEPSYVTIYQPHTGSDRITEPITLTTIPPQGDQPGTVIIETPGSEAPITSTPPPEPSYVTIYQPYTGTDQITAPVTLTTIAPSGDQPGTVIIATPGTAPPVTSAPAPEPSYVTVYRPHTGADQITVPVTITTIQPQGDQPGTVIIETPGLEPEVTSSPEPAPQPSYVTVYRPHTGADQITAPVTITTIEPQGDQPGTVIIETPGSEPPVTSTPSPSYTTIYEPYTGTGEITGEVTVTTIPPQGDQLGTVIIETPGPQTANKGANPPLTIPAGDDSYVTVFRPYTGTPMITAPVTVTTISPSGGNPGTVIIETPAPEVAATSAPEDVYVTVYTIYTGTGQLTAPTTVTTIAPVSGTGTIIVETQAEATTPAPVTIPPSDNSPNITIVRQYPGPGVITAPVTSYEPPSTPGQPGTIIIETPAPISETTSEAPGTNVTLYTLAPPGVKVPITSYASPQTPGQPGTVFIQTVATDTESSSEEARNVTIYTDGPDSLTAPYTTYYPPGSPGDPGTVVIETPPPVPTGPASVSAVPTTDDPASGITTPSSSNPDALTLTPSDSNDDFTVIEPNTRFAGASENVTQIIPATDGTPGTQIIYTPVDTSGESSAGPPDTDSYVTISATVTIPGDPSTRTGSNSDAGSDAGTTGAETNVIIIPPSGTEPGTVLSQTSVYLYQALAEHGNVTITRTAPSGVTTRFTTYSPPAQPADPGTIIIEIPEYNVTITRAAPTDITTTITTYSPPATPGDPGTVIIETPDYNVTITREAPASITSLRTSYDPPGTPGDPGTVIVETPNNDYNVTITRGASITAPFTTYSPPGASGDPGTIIVETPDYNVTITREAPASITDVRTTYNPPDTPGDPGTVIVETPNNAYNVTITRAAPASITSLYTTYSPPGAPGDPGTVIVETPDYNVTVTRGASITAPFTTYSPPATPGDPGTVIVETPDYNVTITREAPRTVTTLRSSYAPPGTPGDPGTVIIETPLGPYNVTTTRGASTITAPFTTYSPPDGPGDPGTIIVETPDYNVTVTSDADSTDAATDVVTRYNPPGTPGDPGTIAIIMPNQRVVSTSQDPSTTDYPGQNVTFYRPGPRTMTGPVTSYIPPASRGDNGTVIIETPGSATPSNVTITQTISTITAIYTTYSPAGAEDDPGTIIVGMPPDSNITITTEVPSRTAPYTTYSPPANKGDPGTIIVELPPDRNVTVTTEVASLTAPYTTYAAPANKGDPGTVIVEMPPNRNVTVTTEVPTRTAPYTTYSAPGSPGDPGTIIVELPPDRNVTITTEISSLTAPHTTYSPPGRKGDPGTIIIELPPDRNVTTTEEVPTLTEAYTTYSPPGNRGDPGTVIVRLPPDRNVTRTTEIATLTAPYTTYSPPANRGDPGTIIIELPPDRNVTTTEEVSTITRVRTTYMPPTNQGDPGTVIIQEPPDTNTTIVDVVPTITRPATRFVPAATKGDPGTVYIDVPPNHNVTMTTTVSTITRPSTTFEPPATEGDAGTVLVQMPPEYNVTTTQTIETISRPVTRYSSPAEIGDPGTVYLDLPPEYNVTVTTTVYSITRQSTTFAPGATQGDPGTIIIEMPPEYNVTTTQTVETISRPVTRYSKAGTVGDPNTIYVDLPPEYNVTITTTVPTITRQSTTFAPAATQGDPGTIIIEMPPEYNVTTTQTVETISRPVTRYSKPDTIGDPGTIFVDLPPEYNVTITTTVDTITRPSTTFAPAGTQGDPGTIIVELPPDSNVTSTRTISTISRPTTHYSRPGTAGDPGTLYVDLPPEYNVTITTTIETITRPSTTFAPAGTQGDPGTIIVELPPDSNITVSSTVPTISRPATRFASPAAVGDPGTVYVDLPPEYNVTTTETVSTISRVRTTFNPAATEGDPGTILVEVPADYNITTTELNSAINRVRTTYMPAGTQGDPNTVLVEIPPDYTITTTETVSSITRVRTTYMTAATQGDANTVLIEVPPDYNVTSTETVSSINRVRTTYMPAGNQGDPNTVLVQVPPDYTVTTTETNSGISRVRTTYMTAATQGDPNTVLIEIPPDYNVTSTETVSSINRVRTSYYPAGTQGDPNTVLIQVPPDYTLTTTETNSAITRVRTTYMPAATQGDPNTVLIEVPPDSNVTTTQTNSAISRIRTTYMPAGTQGDPNTILIEVPVDYNVTTTETNSAITRVRTTYNPGATQGDPGTILVQVPVDYNVTTTETVSTISRARTTYNPASVQGDPNTVLVQVPVDYNVTTTQTVSTISRVRTSYYPAATQGDPNTVLVQVPMDYNVTTTQTVSTISRARTTYNPASVQGDPNTVLVQVPADYNVTSTQTVSTISRVRTSYCPAATQGDPNTVLVQVPMDYNVTVTHTITTISRVRTTYGPAATQGDPGTIYVDVPPEYNVTVTSTVSTISRAYTTYSAPGTQGDPGTIWVRLPPAYNVTTTQTVPTITRMSTTYAPPATQGDPGTFIVQVPPDRNVTTTETVPTISRPATRYVAPATQGDPGTVVVQMPPQYNVTTTQTVSTISRVATAYNPPATQGDPGTIVVQMPPSYNVTSTQTVSTISRLTTAYSAPATQGDPGTVWVRVPPEYNVTSTTTVSTISRLTTTYAPPATQGDPGTFIVRVPPSYNVTTTQTVSTISRVATAYSPPATQGDPGTIIIQMPPAYNVTTTTTVSTISRLTTTYAPPATQGDPGTFIVQVPPKYTVTTTQTASTITRPTTVFAPAQTQGDPDTVIVQYPPPYNVTVTTAGPTTLTARYTTYSPPGQPGDPGTVIVEMPPSRTVTITTNGGTTISTPVTSTYAPGEPGDPATVVIATPAPRSTTSTTSTTSTTSTTSTTSTTSTTSTTSTTSTTSTTSTTSTTSTTSTTSTTSTTSTTSTTSTTSTTSTTSTTSSRPLTTSSTTTTAPAATVSFNCDVYGYLIQKTALYRVEITSGKTTLIKSDVGPGGWINAIGYNRFDNYIYGMLMDDTGSQVIRIGGDGGWTLLGTRTNDRLVQMGDIDNQGRFWISNQGEGWWCIDLMPGSSTYGKILMSGTAKNPLNSADWAFVPGGGDFMYSIMYDDQGKTSTLCKFSRTTYTWTTIQGFGMIAGQNVWGAAYASQDGNLYGSENTSGQIWKFPIAPSVGTPKFLATGPSSSWNDGARCIDSQSL
>g3286.t1
MARSTSDSKPKLSTYLFIYNTLSAILRTALLLRTTHLWLTQGNGVVWDELNITARWTETFTVMEIIHAVTGLVRAAPATTALQVAGRNTIVWAITRNYPEVGFRETAYSLMLMAWNAADAIRYFYFTLQTGAGSVPGGLTWLRYNMFLILYPIGILSEMKLVYEVIQPSQARNPAYQYLLWFGLAIYVPAFYILFGHMLAQRAKLNRTNLKKQI
>g3287.t1
MRSSSWTTLRRSSTFSTKYKYESTLDSTHIRLVKIRPRTRSLLSERLNIDVTTHSLDEAKALGYHALSYTWGAPVEGLGKRADRNSCILVNGDRFYVQPNLFGALKRFEEFDWYLWIDAICIDQTNQREREIQVSIMSEIYSMAARVDIWLGDGGKDPAEAIRLTRALSSLAEETRGSKVSLDKNEIESSGLPPIPSEGWKPFVDLLDRNWFRRAWVIQETVLARQTFVFLGNSGCISWEQLASAVSMIQRLGWYPNATIAMAKVEEISWTPGPYAIHFISLIDISLESLRKTQNHPQISVIEDLTGPDNWKTTASSHLAYMIMSCHKFKVTNARDRVYSLLGMVNSAASHMGLPRCDLEVNYDVSVAEVFTAATANILHHCNHLGFISLAGIAEFHHGTLNLPPGDIPSWVPNFSNEPSAARTTPIIFPWGRGKVRLDAARYSEIGSLGFNITGSRLSVQAQCIGKILPGSYPFYALAYFLHVEPFAAIILRCGKRYKATGELTLEACWRTFIFGANIDHSIDASELGPSFRAWLCWILFQYLRVWDASMTVDQRLVYLEQLTSFHSLLARDGDEGYDMLPSMEWVKQMLQKLGASDPPDSQLASIFSFMARTSSLGGFAEEFDLEWTSVVAKELADTLILAAKYALLLGTYAGQRRVYLTDEGHIGLAFSSALEGDSVWVVSACPVPLVMRPRADGTYQMIGDSYVHGIMEGEGVKDNSWEEITIT
>g3360.t1
MVAETVVPDRVPEDTLQPRYDETTQPRYDEKEPHFDMDLKSEADSEDDRITDLFSSFPPAKGVEHEPNPLTARAVIVGIILGSLVNASNVYLGLKTGFTFPATMFGAIFGYGFILMLTKSLPHVPLLGGKFGPQENSIIQAAATGAGGMSGVFVAGLPAMYRLDLLSDDPKKDFGRILTITFVCAFFGLFAAVPLRRFFIINVARELNLVFPTPTATAMTIRSMHAVGSGAADALRKIKALGIAFIIALLIICVGQYADGILHNWHIFTWFYVWSGYTASGLLEPENWGWYIQLTPAFFGSGILVGLNAAVSWWGGTVVAWGLIGPLLVHYGECIGIAVGEGKWEGITRFSVMTGVDDPDYVPSPRYWMLWPGVMVLMVYSLIEFFLHGKVVWDGIKFAVHESARSINNRLQARGHSNAWFAKQAAKADADGGVEDFASAQEQVPTWVWVAGTLAALVLAMIVSEVQFHMNAGLALLACVLGVIFAFMSIYGGAVTDCAPLTASAKASQLVYGGITKNHFAIKEAQRINLVAGNIASGTADVANSLVSDFRVGFLLKTPPKLQFYAQAMGTVVSVFLAPGIFVLFMSAYPCVYRPSDDPADICPFAAPSVAAWQAVATAVTMPSIPIPKSSAYFSIAMGILCAVQAIVKHFWLVGSREKYRDWLPNWMSVGVAWVLGPDSGYANAILFGSITAWWWRKWFNNHFEMYAFAIAAGLIAGEGFGGVINAALELGKVSGSFKGTEIALPGAEWSVHTIEGKGTXTSVLAHAIQILLFAPTDRDRERVYSRAREKYVYRFPTLGEFGGGTGTQIADLVCMEDLHRTILIFYSLVCRRSKRMAWITRSPASDKNELGFVGHVNEAASARVLEVGDTLSDVSRVAGVKYQASVNEKTDPDALPEVTENQHVDVCTALLQSAQSTRPKLTISARIVEARIIDMEPLSKRSFKAVISRQHTIALNQRRQEERYNMQMETQGRSNIKFYPSLILAPNGRVVVISTYPAWSSRAILNRETLFVFKDGKAPTSVMKQQGSTKHRSEAQDEGVEKDENGDEEESATIKNYTTRELNMDDIEFIDQNETEAAEEAHGNLIEYLSKVEAFSKATCGFIVVDEALNAKKLNGIYNHMLRLLDWKMLLWVSGTPILSSLKDLLSLFLPPSKTFSNIFDKSDGKCHLWMVHPDISHAAGGIFNWGTNAGHLVALPIFEMLQVRRNMRTSLKLPDGRVPYPAQDLLPSLIVLEEVSHEETKDIADAVQSMGQPQARKLYKQKKESSIEDMDRSGTSQAINGQVKDPSPKLNFGEHRKGVLTSFDWRNYQILYPDNPVIFGKQDVVNKRIEDIKGPEIVRTNSQVKRENKKQAASSPPVIGVDEVEQLFRDDINVGLSFFFGPTLNAPSFLSPGGRATYIHWLCYESPVGADLGIGMATSVKNKMIAGWNDPTSGMEVFVANVNSMGTGVNIHTCCCRGIFMNWLMKAKGMLQTIYRFIRINQVKAVKFHLLKLKNSYYDNIKRICVTKWVVQLSAEVMLPDWMTDAVREICIFELIKASWHQPFNRYAWVVERDVQGHGMEYHSNDMVRLGHVFSVVAKLLLDTPENHVWWVQNVDWIVSGRRELMVVFDTPEEIEAHLSLTAKELFDIFFEMLVASVDKARERRNLDQEAADRHEQATQGVRTKKKQLSDEFVTDSNVEDE
>g3375.t1
MDATELSMERVAEIKKAVGDSLKSKPPFPSTLSELHSADPITAVSPAEYLTKLKHETGSEELVDQYLKKACKLGREWPRVSAEEWLKQLTTMDFRDVAAIGKHHFGLTLYSVRRFDLGTDGEDTFAVETDPDALFTLEATLPPLTPSADIETGDYHIHPALISLQKVEVSPSPPDPEPSKTDTVTASGRSLPSLVMPIGQLQKKSKEEDYDDYEDDDDYEDIGYSLVIDATKISHPVWLIYDRNPYDEMGDRHVVNPDKQPLVFKELGKNFDAMMVLPSLQSWLTNYGKLNFAHMLKDMRATSITGPIQAKSLALSAAEKILSE
>g3397.t1
MKEVLSITKSYLQLLWFSAEARVDAMSRLQHHRRVARRKEFMRTSQPKLGGAFSVDLVVGNTTVAHRRQGLETLKTDFQRYVQAIQSSTRVYHQCGRVSLSTFPRLSEKALHLLYTAKEPSQSFSAIFGDYFVAGYLLGAGNVSMISGAGASEAHSKKLNIDVEVHLDFISRQDKIHEESLQSAQVAAGTLPIYDSLTDQHIEQPISDIDKALAVWEENKARAETLQQRAAIELSKMHLIADESTIPHTRCDELCGSGLVLELLLFPWTGLRDYTSAVLAPRGFPDSRLEMWRKFDFLNTSKVKESDISFLFSVKVVNQVLYDYTLTEIVPIGIGDDEPAALDAQTFTDIYGDSFISGFQEGGTFTAVISVKAKSEKKKRDIKAKADVFFTKPKSEEGRKASGKGKNSFDLNLTFDNLNDSFLRENETTISVSYTGGGQKLKTPLVAETPMRTHAILTKYISLRSYHTRFGGMSPPNFEVAAVYCMLLQEAYLDYKTVAKDLQVLAFDVTSGKADLITSSEYRQKVDEAKKEKARLVAEKKKKVDDINKVLPIGEPGSKPGSDTRDIKQSEKAEGTDLGETISKPSSGPNHWQQINITKEYKSTLQGLEDARSMVRTFLVRIVQEINILSKSPNLALENNRVQPHMSPFLFKELLPVGQPAATDEEQGRELDNVTDRIGQVRALKDNNAAI
>g3404.t1
MFRQDIVCIAYRDFECCGRPPPVPDPGQFDLLVRENVNIVSDELRVAWNQLVIAVTEDTQSSTNISRETFDLEDENGRAQETQHRNIIERAKSYLSQESKEQVEAFQHYVRLYLGDEWAKVDSLIREGKITAKYLSYLFAPGQIIISKLNGLSLAQWQAYTATSWLTAVGRLSSNGNFQPSIQASHWDFDGNFQRFNSTLSLSGLPSLTEEFPINAVMVFPMAHVDDGTVHSLRRRGQMFWKCRYRKYVCIRGTTEDHLYGANSGSRFMIDRATFRQMHPPTSGQQAPTRYLDDLGPEIMAQDEPLPDLGDGFYMCLPTILYGFNMQKKDWVKLEVDLLEEVTWNEEAFDLLVMESQTKELVEAVVTNHLDEDGDTDLIHGKGNGLFILLHGGPGTGKTLTAERYSPYT
>g3405.t1
MTLSSCSPYAIRSCLWGIPAFCGPPSVILNPACTKQECLEFQDICGLMGADIYTDDIWESQQLQGWARSDRSSLLMIQGGYESVNRLERFAAKLWEHLDSKQPTVAILQSPVSTDFFDGFDERELLRQIALQALRKVSPARPICFLADIVHLLIEASTCEDWFRILEKIFEMFPSLIVIITVTVLEERAERTTTWPIQIEGMMARLQNRSTCLKVILIATHQLWFKPETPSLLWVSPAPEIDSDDEMGGINGPSEHYLPLSFSVPFRKRPGQEIFETSEVTQDGIISNQPEQHTSTNEAPKVRRPESLQQSSSPSHPTQIDIVILCALTLEADAVESLFDGQWTGGYNRSEGDTNTYTLGVIGRHGVALVHMPGMGTTYSATVATVATCCRSTFPGISLALVVGICGGVPFPPNAAELLLGDVVISDGLVRYDFARQYPDGCLIRSSVSESTRKLPAEVLGYLAKLKF
>g3408.t1
MEQGNFLRKALEKSPGPSMGLWQMVPGANVSRALARVPGVDWVVVDCEHGNIDVPAVAAAGASPIVRIPGMESWMIKRALDSGAHGILVPLLRTAQEARDIVKAAKFPPEGTRGFGSPYAMERFSPMPTMTEYLLQANSSLLTIVQIETQQSLDNLNEIASVDGIDVLFVGPFDLGNNIGHPIIEGIVKPELREAIGRVLEVSHKFGKKCGIYSTSGKQARQYAEAGFDMIHVATDFTSLQFIMTQEVNIAKENMTSRQAPRQNHSQPPQFCNPDPGDWTSLQLGSEMKLAQEDEVHWHGGSQLPLQAHANLFDDLLPVLDDDCRLCFDGRSFVDPTFGCLDLVTDSFEVDHMGASSLGSLSHQQRQNHNDGFDSHDLQSTLSTSWLADQELCPMDTSTVLPALPISINSTLPCRRSRYELRNTLNGGRSIRIPVFDANEQVSDPLQRWRNSPPGTESASWSAIYDALQENPLKDNMQAPPTRMPSSSPSVASWQSQSSNSIISSTQSSRSFQNRNRRRVTKRRNDVAGANKKPRDRADHLAQHFRQGKTMAEWKGDHNFEPSIAAQVRNALPPYLLANEALTMVPFSATDPTVPDHFAQIEERNGNPVPDPEQQQIDPGFELTPDSYTKFLAWHLGRFAQKSFASGVFPTDEMFQGEARRLVYGSDDNWEQTIADNEQWIATFRRQHLSKD
>g3419.t1
MDKKSSEDLARVEPINRTPSVSKGSIMDADDKRLRAQGHKAELERSLSWLGALSLAYSITNSWLTYAASFGLVLIYGGGVTTVFALFIAAAAQWIVFLGLGELCSAFPSSGGQYHFTYIIASPNTRNFGASDIKSISAIWVSRSYLRYLDFMTESITGFSLIGMVLTIAVCLGMADGDYAPGTILLENRGISGWNAGTGWLLSIAAAIYCFAGNGAVAHIAEELPDPGRKLPQVLNMSMAMGIVIVVPWTVAMLYSIKYLAAVQSSFLPSFEMFYQATGSKAAATGLQAYLTFLYYITQGRDKLPRRAFSLGKFGYAVNLYSVVFMIVIGVVFCLPQTNPTTAGSMNYNAPVIVGLFTVICLLWIERRSKFNGPHIDWDLLNEAIEEE
>g3436.t1
MRILTQSLIVALLSTQPGVVYAGPCKPSGITATTETIYTTAIAKSSTATTAGEPSTTAHAGVSTSTTHYSIDIPLGTTLTAISVQDGSEVSAFLPMDDDYEDGYIIGDPNAKSAGALFGLEPETSRLYAVFPNGEKLYAVSCTQCSNYGFRFMNEEKRQSEYFVAYARCTEGESRYLDCIPEDGETSPYPYMYFYQVGSFRYYQARDSGRFGQPAVEFRLG
>g3481.t1
MDTSSLMLALQLQQQDLNLWEQSKKGKQREGEVTDSDLALEACRHELGLMTAQISDQVLALSIARAVESDGQLIREAQLAEEQAAKDRDYAIRLSKDPSVATFSGAAKGKEIPKVDEDEDDLIDILRSMNLGGFKYSTPGQPESSTWASSRKPPQTRECIACNDRFPPLALLQTPCSHDYCRECLLSLVRSSLQDETLFPPRCCGQNIPIKQGRWLSPELVGQFQAKKLEFETPNRNV
>g3482.t1
MPLPSRASSTPKISKACVPCRTRKIKCNAAVVGLPCGSCPRQQQLPTNVSRQTTDSSHSDLVEESIHASHTGSSLRNDTPHSRDRRPPGQTQADLLYLNILQDTVNDTSAAQTDASDHQSNDEPDDSFNSQIHHWNPPPQLDDVDNEYLAKKKVFELPPPRFMQVHRTTVNESYRSGSCCLFLLHAVAAAASLYVTHDVLIGCGYPDRSTAQASFFSKAKLFHDFHCQGDPLSMLQGSMILGAIILDHPSDRDFQYWFHNSVRRASKMGVQNACLRDDGSQKLYRRIWWVLHNRDIFHFFINTQNMRLLANAPPISPLTEADWETEEIEQWSGILSPISQAQKVSLIAQCELAQIFGNVMSVVTSSNPSAEEIHKRILPLDAWRTSLAERMQLMATFSDGEIYHLEALTTSYRFECIMCRLLRRGRWQMSDGGLREWAQQRFRSAIFELDTIVKRVMINNMIQKLPTTFITTITALLALHIESALDAAESSLIRSMARISVQHTMLALDQIRDTPAIKRALPAFEIVLSKNKLYPMSTSDTEQVNTMQTISQDQPLSDGHILQPPQTEMTLPQDDQSFLYGDFIGFDFLDRWQMEQLDFTGIY
>g3483.t1
MAIDPQPSSPSLSSETIANDTIGNDNNVNEPSVEPKTQEHQHTVPPRLSRIYSQAHHISKSFIDQNYPGEGTTQAPYRINFLPDDSQNPQLLPRWKKWAFVLLQSLACLATTFASSAFSGGTKQVIRAFNISQEVATLGISLYVLGFTFGPLIWAPLSELYGRKKVFLFTFMVATAFSAGAAGAGSIASLLVLRFLTGSIGSAPLSNAPALIADMFDKSERGLAMCMFSGAPFLGPAIGPIAGGFLGETAGWRWLHGLMAAFTGVTWILCTVFIPETYAPYILRKRAQHMSKLTGKVYISTLDADKPPSSAVHQLKNALTRPWLLLFKEPIVFITSIYISIIYGTMYMCFAAFPIVFQQGRGWSQGIGGLAFTGIVIGVILSIISFAFEDKRYARAAQRRGEPMEPEDRLPPAIMGSLLIPIGLFWFAWTTFPSVHWIVPIIGTVFFAWGLVLVFMALLNYLIDSYVIFAASIMAANSALRSLFGAAFPLFTRQMYDGLGVQWASSIPAFLALACVPFPFLFYKYGRQIRMKCEYAAEAANVLQKMRSLHVTVTEDDAMNEAEEMWRARTHNSHVSAAHSHGHRRSLSYTRSV
>g3490.t1
MISSLTKRGRLYPPATASAGGVPSNDIDTPICAVFIFLYICFAATNMTIFQKNRRRNHKFILSGVMFGFCMARVTTLVLRIAWANRSHNVRLAIAANILVNAGILLIYIINIILSQRILRAKQPRIGWHPVLRFSTKILYCLIPGALIMVIVSTVVQLYSPSPQVHSACRDVLLAAVTFLLVFTCVPIVQLAASMLLPRHNDEETFGAGSMRAKACFYAFNFMLEILILCILTFSRIDKRFYIPNGSTKQGDYSRTTLEGSETMMANLGMKA
>g3491.t1
MPAQQPPPFSLRKGTKSCTECRRRKIRCVRIPEDSPTCRQCVERNTSCLAQVSKSRTRQAQRLSSRYRITQLESQVSQLTKTINDIQVKLGGESILHLEQEIDQSPVSDGSDDESTNSEGLIAEESSDFRSLFHNDILSSDTGQQHEQISERRTKAMVSLCERVRPALQRLIPSKDETAEMLVVTFDWLQMLASLLPQPAAADSHHALLARYDDMCRPDVDVVELASWLLTVAITAQQIPQESRDLKPQSLGSRKRLHFSRAVSDTIETLVLSNDRLVGNIPGLGLGLHFVRLLMGRGDLQGVWLKLRHFIALGELMALPRAVQSTRSKTANGLQDEDTARRAQVWELMCTVDRLVGLWTLPLKAMASMIQVGCKDRRQVHSQLRWKLPIKQGETPESWWAINTDDDLKPDHIVQFVHHCTVMKAYLPIVHHQESSHDYGYSRLACIDACEQVTQMYQFIRRKLPSGFFSLNVLDLQAFTAVILLLLLSHSSPFPEAHSFQINKSGLEAVASQVILLMEEKSNTVLGSYFARHGAHTIRSLRHLLQQDESAGSSLNEMTVNVPLIGKIRVRRNAQTSLNLTAHSQESSIPGPQVGRWSPEEQMTPTVCSSQLNAGTCFQNSANIASVVPDLQWDQFLWSVEDSGESALDDAILSSGFDQATLWLNMF
>g3492.t1
MDLLDELETMAQAASAFQDDNNIPESTIARWQKQFGYSAAMAKRKIIEHRNDPLHFAVSDDHWTLMRDRMEVEGHDRESYEHSYNRTSHDAVNQHKEMTMEEKRRLRDAVFLIKLEGPFSSVQAVIQAAGLWSPSSTEVLPATNLYGQPCSFFKINGMDKLAIEAWLKEHPHPGFTPTIIKDPYARKDLSSTSLYPTLGLDTTLPQFRPGPATSHRPSQNEYPVWYFFYGTLTDPSVLLKLLGPDFQARCSVANIRGGALKTWGRYNALVDDPRGTNLVFGKALLIESREQEERLRAYETSAYEVVRCSIEMGSDMPVYGLTFRFVTDNLG
>g3493.t1
MTNKPTLKLPDASISDLKQLLDTRAITSVELVALYLHRIGKYDCRGPCLNSITLINPDVFTEAQASDDYRASGKPPRHLEGIPFTVKDSYRVKGMTVAAASPAFAKLEATSDAAIVELLRNAGAVVLGKTNMPPMADGGCQRGLYGRSESPYNQKYMPTAYASGSSYGCGVSTAASLAAFGFAGEAVTSGRSPASNNALVAYAPSRSVIPPRGLWPLYPTCDQVVPHTRTMDDLFQVLNVVVAHDGAAGDAGFWRSQPYVSLPRVSEIRPTDYLTLADPDALRNKRLAVPRCFIGVEGAKPVNACSAGVQALWERARTDIEKLGATVIETDFPLFENYTRQDFPGQSMNVPNLPEEWPALERCEMIALSWNSFLRDNGDKGIPSFTSGVELDKIHPRIAPMDDPSQHTESQNQVRYEDMVTVVQNWGDKSLADLPGCCEALQALEAMRKKDLEDWMAENNYDAVVFPTNGDVALADSDENYESMVSALRDGVKYANGGRSLKHLGVPCITVPMGNLAGEKMPVGLSFCGRAYDDSKLLSYAFAYEKATKRRELPPLAPFLPSDEITVTVSSAPSPAVATPALNIASIASTSEDSSDLDVRVVKAAGTCHLPGSTESPISLEVFANGEPTSTVSWSGNDWVWTARLTRPKRDDKYPALAKVPRDQFLIVFVAKANNGRSSGSFTLLD
>g3508.t1
MRSRRDNSWVVQKFGGTSIGKFPDKVAEIVKSARLGGDRPAVICSARSSGKKVFGTTSRLLQVYRTLRGIVAITQDPDMQELLFDRLRSIIRDIRDDQVATVQIYILRQDIRDETIRQITADCQELLDYTSAAKRFNLDINGKAKDKMVSFGEKLSCRLMVAMLRDRDIPAEYVDLSDIVPSNNLDQLKPEFFHEAAAVFGKRVEACNGRVPVITGFFGAVPGSLIDSGIGRGYSDLCAVLVAIGLHAERVQIWKEVDGIFTADPREVPDARCLPSITPSEAAELTFYGSEVIHHLALSLAIQEKPPVSIFVKNVQKPWGQGTVVIPSDGDDTSSWPIDYLDPSDSESTSSTALPKMPTAVTIKRDITIFNILSNKQSMSHGFFVKVFTILAEHDISVDLISTSEVHVSMAINSSNMDPSQIKNVQCRLAEEGEVNVLPDMAILSLVGAELKNMTGIAGRMFAILGEQHVNIEMISQGASEINISCVIPDKDATRALNMLHDELFTKNAI
>g3520.t1
MHKVFASNFFNFEFLRLLGTVPFQGAEVGECLAIAGRIKDGDPESWYRGWQEQAQKAESLAQEASALGDKTEACWAYIRAANYWRASEFMLHCNPSDPRILASSRASVEDFDKGWILLGATVNKFDIPYEKNLRLPGRLYLPPPHHRLPGKIPVVLQTGGFDSTQEELYFYGAAGAIPRGYAVFSFDGPGQGLPLRVGRLTLRIDWENVVSQVLDFVTEQVAPEYDLDLERLAIFGASLGGYLSLRAAVDPRIKACVSCDGPLDLFEITRSRMPAWFINGWVSGWLKDSVFNWVVDRLTSVNFQMAWEFGHSKWVFGVDTPADVLRFMQQITLKGYLSNIKCPTLITGAADSFYFTPDINAHPIFEGLTSLKPHQKHLWIGRGVEGGGLQAKIGALAVVHHKMFTWLDSTFGIKRDKLIREYPLEWHPTDDSCTGSALGCDGKILVSGGEMILAAAKLNNLDIELPAYEHYVTNRSPEFLAKFPAGKVPAFEGADGFCVAESDAIAQYVAQSGHRAAQLLGHEPATSAKIRQWISFFAEEIYPCVLELVTWRVGIMSFDQATETKALSQLDYGLKVLEKHLAAGPILVGDALTLADLTGASSLLWAFMHVIDEPMREQYPNVVSWYLKTITNEEIKYVFGEPNLIIKRSVGMR
>g3523.t1
MALEYSVFFSKRDSATRSGPAGHDHLRWVPTSSTLIYGDQGAVLVDAQLTSQASNELLDWVVESGKNITHIYVTHAHGDHFFGGAPILERFHNAVMVATPEVVARMKLETAPARLAGLWEKLFPGQIPPTLRVAEPLEQDYLELEGERLEVIRTGHTDTDDTTTLWVPSIRLAVTGDAVYANTHPYMGESGTAAKRKEWTEALDTIAALEPSHVVGGHGDPSNGFGPEAIKDTKTYLEVFEKVTAETETPDELYARMMEVYPNRLNPGSMWAGAILVHQSK
>g3524.t1
MFKDTPNFIANGFKGPFGDSNSGTVTEKQVAFFENIFFEADPFAVERCLQIYSSEDLSEELKRFGQIFQKPFLLIHGGGDKAVPAEVSAERVQESVPGAKLTLYEGGGHVLVLAHSDRLLEDIVKFTEDLA
>g3531.t1
MTIDQDEVLFHTRDVAALEENMLPAPSAVDGTPPDRPDYIGRLGNLSTQMAESGWDLILRRSVSADKPTPLVDRQVLHVNKVWKPIPGVQIRANLDCNYFFRCRVPGKQMHVLCLGLSQSDTGSLRSALMILGYSDVYHGFLITALQREDCAFWVALMRRKPHDPTNSQEAIDFDSFLANCEAVTDGPANVFGEELLSYYPNAKVILNRRRDVDAWGPLCEFLGKPVPDVPFPDGNKGGGQFYYPG
>g3532.t1
MPTVDADHVLHPDEQITDDADSSIGTDATSSTTSISSSILNYRHENGRTYHGYRDGTFLEYHLPNDQIENERLDLQHNLFLLTFGDKLGLAPPNDSGAKIAHVLDVGTGTGIWAIDYADEHPEAEVIGVDLSPIQPAFNLKPGGYVEIQETGGIILSEDGTLTPDHALSRWCSLLGEAFTKLGSTSIEFDEIKAIMQEVGFVDIVDKRFKWRTNPWPRDKKYKELGTWNNYNASNALESLTMASFSRAHGWPREEVITFLVDVRKDLNNPSVHAYNPM
>g3533.t1
MLTATYRNLSYVLLLYLSFTTFLFQTVSCLAVPSSEDTSNDNSKRADDSGDVYLLGVGKADVTGPVVELNLMGYADLGQIGTGLRQRLYSRAFIVGNPDEPEERFVYLVLDTQSGDTAIRRGILEGIVALGSEYSVYTTDNVAVTGTHSHAGPAGWNNYLMPQISALGFNKQAYQAIVDGAVLSVKRAHENLAKGRLSVGKIRIEDVNINRSLYAYQANPKSERDKYQDEVDKELTMLKFTRDLDNKVTGVLTWFSVHGTSLYMNNTLVAGDNKGVSAYLLEQAVRGTNGATDDFVAGFSQAAVADTTPNVEGAWCEDGSGQQCDFKDATCGGKIETCHGRGPFWGLNDGGTKSCWEIGRRVFKQADKLYSQMEDGDGVPVTGKSVLGYHSFQDFSDFAFQLSNGTSAKTCAAAFGYSFAAGTTDGPGYFDFKQGDSGEPDASPFWALVSKFLRNPTKEQVACQSPKPILIDAGEITLPYAWAPNIVDIQMLRVGNFFIIVSAPELTTMSSRRWRKSISDEIEDRGGVEGDPIVVAGGPGNTYAHYCTTPEEYDVQRYEGGSTVHGRHSLDAYINLTTSYLGYLLQEKGASKPPTGPSAPDNRDNSISLTTGVVWDNPKIGTKFGDIIEDVGKSKYAVGDTISATFVGANPRNNLHLEDTYAAVEKKDGSEWVQVRTDEDWDLVFEWTRLDGLLGSSEVAITWETGWQDAKDIGAGTYRLSYNGDSKTPITGKINAFTGSSSEFTIA
>g3597.t1
MFVSFPQAVGHLALVLGLLPNLGLAQCGPDNNGARCPLNVCCSSAGYCGTTSVYCSDGCQSVYGSCSVPTVPSCSSDGKTATNGRRVGYWRVQQAWDRSCDVVLPSQIQTNGLTHLILAFADFDSSSFAVGAQNSQDVEYYKQFTALQSSSLQTWIAIGGGSFSTETWSSMAASSDSRSAFISSLKSFMETYSFQGVDLDWEFPATADAANLVSLVQELRAAFGKDYGISAAVPADWGSIQGFNAAGMGKYVDFFNFMAYDLHGWGIDQEPAKSTVTYQASIVDIANDLMPLWANQTDPSLINLGIPLYGRGYTLSSSSCKEVGCAASGPSEEGSCVKDPTGVMVLSDIKKAIADNQATVELDSEAMQKYATWGSDQWVGYDDADTLALKMAWADGLCLGGAVFWALDNNGGAWGSKGKSPCKA
>g3598.t1
MELSLVYFLCILSLASASFPFNFGLSSSPVLLPRAKNPTSKDGNCGSNSETNATCLTSTFGNCCSEKGFCGKTSAYCSEGCQEAFGSCSSSDDGQLVSTSGSCGATSTSNITCEGSSYGDCCSEKGYCGKNATYCGTGCQSMFGSCSSSDESSTTTTTSDKTSTSTTAASTSLGAISIDGNCGSNSDTNATCQDSTFGDCCSAKGYCGKTSDYCSTGCQSDFGSCDSTTSSASESASSSTSSSESSSSTPSTSPSTAGLSTGAKAGIAVGSVIGGLGALALVGFLVLRGKKRKSSQQLTDSDAGKPNEETRYELHDERTHEMHAQNLVELPADYGRVDDRATAGYDGAYRGH
>g3599.t1
MKQREFADKFPNASVIGTDLAPIQPGWIPSNLEFQIEDCTREWTFQPNTFEYIHMRSIVGRGYIESYEPPSRVESDDGTVQPGSALSQWEKFFVEGGRRIGQPFTIFEESIQREGMKEAGLSDIEERDYKNPVGGWPKGPKQRSVGQFMQVAFEQDAQGTMLHMATALGWTEEKVTVFISHLRREIRSPKIHSYFRQKVVWGRKPLQDWSAGFGYWLGCIQNSAT
>g3637.t1
MCQKSSYEKRCEDCNSRVIIHVVTHQICNGKPQVHTTEAEKEKRKNMGYDMPYRQDRFICQRRIRPYKKYWSYVGSDACWHCSLRKQKIKVERKIINLRENESRLPGTLAEADEKIWEGLEYLSQRNLSYDPTGSDDSSTTSDKQPAYPTARDKGKWKADPEDLPSEASRPSPFLGPNRKGTIYTDSDARKAEDSESSELSELSEMELEEKSEIEEDIEMGEDGEIEEDDEMEEESDSSEESDSSEEPTVPYAESTRTRDATIATLAEWMARRRRRRMRRWRRMRLRINQS
>g3764.t1
MSGLEIAGLVLGAIPIAIETLKIGSQGIVIFQRSRRYENELERLMNKFENERVRLQDVCEKLLIDLVPHSRIESLVQDPLGLLKDEPELNTKLRRRLWRGFDLFNKTLGEIKTAMEEATERINVQVQDKSNLRRSLRHSFLDDLLGRINEGTSVLEQLVDRGIELEPARKSRLQGKFLCLMRNLANGVFGAVRASFGCPFNLPERSPTTLDLCERIRQPTTTGPPTCYGLLFDVSAPKTHTYNAYPIIPSKCRERSDRAMISLNEILGRHRRYMFLPEKDRLRLAVIVAANILQLHGSPWIPAVIRSRDIYLIQGPDDPIYERFYVLQTLPIAGFPSMSESFELASMRNQPLFYLGVLLIELAFGKSIELLRSERDMSSTGSQFFTDYRTAQRLVDQVKSFIGPSYGSAVSRCIDGEFHGRGVGLEDQDLSHDVYAGVVALLEKELEG
>g3990.t1
MMHPLFGVQPAGSLPITYPYDTMLDDHTQQMACSQASRRFSRGSSGQRSGGAMRVTKPSSANNSPRSSGFMARRKTLMNDGNSQRRQQQIMEQLSTFRDVESQQPAPRSSRPVSWHPGSYGQQPYVQAQQPAYALTTSHLPPDHQDLHGNYAHYSPMMHSTSCGTSPLAFSHLPLPYQSTDNMTYNPYHGTNMSHHSPAACMVLPGRQLPVIAAPAETTDSNGWDWNTFIMHGIGSTTPPTPETLPQTQLSQPAVSEDPHYQALEDAAEEDGEILVGMGLYDTPEKYNEDPQLNNYRSTVSSLLGSSFRTHEPQGKGLKLEETWEPPKSDEEDDEEDEEDEEDDEDDEQ
>g4254.t1
MLLQPPRRAAPQCGEPPIIVRHPHYPEHQSTLLRFPRLDAVSRRDEVDCEYTYGVHHGTVLSACQIITGNASTAYLSLDHRGKMPVRLSYDGILTYGQYFLHVPQGESSATDTHSLSLRLSGIDDLHPFAVICDFEDWQFPHDGIPEAWTSFQSAPVVAASPTYNCALSGGLSTEPAYLVPHNQSSWFHQNRMGDYIANRGEDFGPGNASNICYLHKDLSRDFNCRAFALVPKVSRHGYRLVAHYLSTSDDLLYPANVFHNQEAYQLERYTVEYLYARFAYTIFGLIQTFTEQKRRVAVIEPGRNEFRLCTWVTKVYWMSPEQVTARRTQLANQPLKKRNLSESGIITERQHGPKPFRPLLTEHGQSRPLLDPGRPILTQNRALHERLLHHSHRRARSLTFDDLPPEVRLQIWEATWPRPRLIGAEAVELDNQSTDDIEDFARLQVLGSMESWLKAGEPRQMLKHDRYPVALSVCAESRRHTMKHFTLIHHHEHMEWSFYLNPALDILWASDDLWNLEEEDITNLSRAYGRQLTCIKKLVLDAESWRDVATLEILRYLGGIEVIQLRLDDDASPTVVTELLQDLGLQFQNDNRYCSRFQLIDQSYRIRGEFETGKYI
>g4429.t1
MPDRSPSHDSRDESSPEPERDRDRPRDRDRDRDRERDRDRDRERDRERDRERDHDRDLDRDLDIDGVADRDPDRIKDRDRDRDYDRDKDRERDRDRDRDRDRDRDRDRDRDRDRDRDRDRDRDRPLDDARDRDRDNGRDRDDDHGRDRDFANGKDRDRLKDREVDRDRRRESRVPPRVPREPRDRDHPPNSSKRNSITDRLLGSFRAVRGEKEKEIPIPAVASSIQRRASSAVTKGGPVLRIREWLDACNADHHHHCAVSSDIDITTWRPTWLIDVVERRLVKATPKDRYLALSYVNGTQRNGAPMFTHLLQSNVEAFQDRLPNLDMPQTYLDAMWLAKKLGIRHIWIDRICVTQDNREEMDDHIKHMAYVFSNSYLTIVAATGDVYTGLPSLDPKRSTRGLRTTGRTHQELVAASPWYTRGWTLVERIYSRRSVFFFEDSITWECHCETWQGSPNSVMKKLRGGRQECTGAVPDAAFAFQHPPWPDLDEYARYAMEYSARKLTLVDDTLPAFAGIIHVLSRSFPGGFIYGMPIAFLDIALLWRPHASIRRRALSRPPFLPSWSWMGWWFDNIPVDLTLWRAAADYVEEARTGKRGQETKRYRSAHPFRIKPTVTWSLTDRAATAPVMNTGLQYRDLRGRRSPSSELPPGWSRSGSYYVHDSDDSALFKYPIPVEDPPETGSYEPPVGEQAYPGPLLSFKTTTGFFEVEFHTTLAHRDRTNPPLAVGTIWNKANRWAGQFRAHDAWLGIQSSNYDGEERLEFIAISTATERRGSHVFDNEKFEEHMDADEMIDFVNVLWDRAHWRHCVP
>g4544.t1
MAEKEATVFILDLGSTMAQTHNGRSESDLEYSMQYVWDKIIDIVAANRKTLCVGVLGLRTDETDNKLQDDDGYENIAVLHELGPMTMSSLRDLQSLVKPSNTWSGDAVSAIVLAVDMIDTFTKKLKWNRKIFLVTDGQSPMDADDLGDISKKMNDSNIQLTVLGVDFDDPEYGFKEEDKPSTKKENEQALRSLVNDCQVGVIANITEAIDELDTPRIKAVKPYKTYDGPLTLGDPNTFPAALNINVERYFKTKLARPLTASTVVVKADGAPDSDPTPIDADDMEGIEFSAVKQARSYKVNDPDAPGGKRDVEFDDLAKGYEYGRTAVHISESEYNITKIDTQKSFSIVGFIPCSKYEPFLNLGETCVTIARKFDAKSALALSSLIWALSELESYAIARIVTKDGKDPLLVLLAPGVEPDMECLYDIPLPFAEDIRSYQFPPLDKVITVTGQTLTTHRLLPTDELSDAMSAYVDAMDLSTYGLDDKGDQDEYVSVDETFNPTVHRVNHAVKSRALHPERPVPDVPSILLRFSHPTEDLIETVQRKVDALVEAADVKKVPPKAKGKRGRENVKPISGLDVDALLGEEEKGDISLDNTVPEFKQMLAATEELSQIEEAAKQMGAIISTFVTESFGDAKYQRALECLGVMREELINLEEPGLYNTFMQDLKKQLISGALGGGRRDFWFKVRWGRLGLIDKQQSEVSDVSPEDADAFYKLN
>g4590.t1
MSGRSIDANAAPLTDETLAAVKGAYAVLLGGPELGTGAVRPQKGLLKLRKRMGTYGGLRPVCANFSLFHVGEGLLNPFGTILTVAMILPYSLNLPEGTKAVEGPVCVALEMVLRATGCIYLMVWHGGGL
>g4650.t1
MSEFYTQAQLSDGVKLNVCLLGAENKSKPLVISLHGAPGLSSHTGIKEDFKFLADRFRVLVYDLRGSGDSDVKGPFTDEQWISDLEELRAWAGDEKFILIGGSYGGFLALNYAFNYTNRLLALILRNTWACGPQGTHRALANILLSHRINPDPMRQVRLWTGNVQSQEDAEQGMAEIVAIYTPESNPESETFEGAVTELRWEVHNAAFSWSQPRFDVRSRLAEINVPTLVIVGRLDIICPVEESEMIRGCIKGSELVVFEKSAHNPATDEPEKFRGVLSDFLGRLEW
>g4775.t1
MGSEASSGTLSDPSTRELGKYIPLPSSFWPTTTDKVNSEYQDLQGQSGNDVTFIDDDVKTALNLSIGDTVISLPLSFPEESFTNPATYSHEETVSCLQRGIDQFWDDDMAAGQINAGTNMYDLPEVQIPPQEQNPPQAQNPPQEQNPPQERNPPQAQNLPQPKKHPRMQNPPQEQERNPPQAQNPPQAQNPQEQNPSQEQNPSQEQNPSQGPNPPQAPSATPDVKPIPQARARGVKRGDPGPSSQAAKRLADRDDQPATKKVKSGGSPLPRAAKRTTRRNRQPATEEGNSEKPRKLRVLLPKPPPPEPIQPYYISPMASVHYRQEFQANRGIAYSVDNPALYGANRQPASHCNGTVSPGIQGLYNGSSRTRVGMDPGGVAFSDNASIHRSSYMVPQSQRTMRSTLPTPASSPGMIPNPMSSQQQQLANGMTMGSTLPTSTSSPGMIPNPMSPQQQQQQQHQQLANGMTMGSTLLSPVSTPGQTPITTKNLPHLNRSMQDPQVGWFPAMTNKVTTNPLPWSQQYSYNPFFGDPQSMRQPAVPTGMGIGGEWTPPVNPSPPELGHQYTGLHPPTR
>g4794.t1
MRLSKSLGLAFVSLVAAQEWVAAPKGLQVVSSKLFNGAEISYKKTSVCETTEGVSAYSGYVSLPKSLLPDFQHWDEKQRAHLFFWYFEARNNPSTAPTSIYIGGGPGSSSFDNTNGFPCSVNADSNSTTLNEISWNKHVNMLYIDQPLGTGFSYVDLVNGTFDTLTQTFTPVKGDKLPSPYPSPTFLLPKCPPAASQKSSSKSRRIRRLPRASDPARITSELETFQQRPSTASKIKSSTLSDRSSTKTKIPRHEVRSILRMMPPDAYGGQSLPFADELASLTRSFTKITDEAGDDLRDIFDITEGRGGGQDTRSRGGETSRGGGGAKGFLSAAFDAVQDHLENNNGRGGGGQGFELDGLLGVISNTVKDAARNPEEKARMISPEIKEQVGAKLREQHAPIAEQFTRIALDHIKRWLRGNTSTKDLGDGVKGEIEDQKSNEGSARGFGDGDRDGERADGESGGFSKVISDKLSTGIARVHREVRLEFRKILGGIEKQLFELLPDQFQRPLEKILGGNPFDTQLDRDAGPGHSADRGFGDDIKAKLVNKIRGLVRKVQETLRESILGVVNGGHRKFERQSWVFVQNMVEMKVQKYLPKVKISVPDDIGNEGVSVGAPAQANLGGSNTPVPASQGGHSSGQGGYSSGQGGYERPPEQHGGGYQQPYNPPSQFGDNRPEHQQSQDYRPQQSHDYRPPQGQDYRPSQGQDYRPQQSQDYRPQGHDEYRPQGQQGDYRPQHQSQQDYRPQQQDNYRPQDEYRPQQQQSHQEYRPDQYPPPPQHQSSHSGGYQQNEGYQNQGYQQDQGYQQNQGYGQNQGYGSNPRY
>g4805.t1
MDITDRLLTSQERQRLKEELLATNDDFIRQIPKVEMHIHIDGMVTPELRWKLVERNGFEVRMGNNKPVIKSLSDLKKAYASTISSSQRHQYEHLDPSLIPPTFFEAYYSSHEVLRTRQDFYDVAMAYFQGASEMNVRYCEAFFDPQAHTSRGVSWEDMMGGLRDAQGESVRTLNVKTAWIMCFLRDQSPDSAMEHYEAALPYREMIIGIGLDSNEHKRPPILFKEVFQRAKKDGFKITAHCDVGQQDTHQNIHQLISPSEGILTHHVDHGLNAAYKPELVELITSQGIGMTICPWAYLRRFNLEEIGRRVRTLIDAGVKICISSDDPPFMEGAWIMHNLLLARQLCGLTEEDIVQLMQGAVEVSWADQDVKTEILAELGGNSYRSTIKE
>g4842.t1
MLLDDRIDIIPTRHTLFWFHQAQLLPKKPNNKAVIADTVFHNGSIYSLDLLSTKYSALAVKDGYISFLGDEKSIQPYIAKNTSIFNLEGRMMMPGLVDAHMHPISGGAGLLKCNMNFQPLGRSKVLEKIQSCLDDDKNKTEEDWLEVISLDYYALVDDTGGVTKKDLDKLNTKRPILVASADSHTFWVNSAALKVSSLTSKTKDPRNGKFERLPGSQELSGILQDSATSLLAGPAPPTPEDNIRSARAALKLLREEGVTSFQEAASSEDTALAFAAIKEEGGLTARGFFDYLVQPPNNTAGIDDLVTDVVNVTSTWNDKKELNPSPSMKWHAVKMFMDGVLLYPANTGSLIEPYFQPVANTSIWAPKSDFGPKTYWDKELLSLTLTKLFKNNIDAQIHVDGDLAVRTALDALEELRNKNPKLRDYCVGLAHNEVTDPADWPRFAELKADPIMSFQWSQASSVWLPNGVKSMGPRRSHYMEAFGELAKIDPLDEWLAIKAGVTRSGDPKNPHSPASQGSPYNGNGLPGLPLTRDQAIRAITTESARFLRADAYIGSLEVGKLADAIVLKANYFEVPEEHIARQKTLLTMVGGEVVYIADEVDFKNGVKAKFANDDDVGRMIKRRSVGGIQGRDLSEEGKRSVQRLQTRGACVHSRH
>g4843.t1
MANGLAGALNKDTVRLSSPVLSVEQHLGVDAIDVTTESEVIRTSKVITTVPSPVLKTISFTLKLPVAKIAWAESTTYGYYTKAMMVFRSPFWVKKSYCGLIQSFTGPASVIRDSSSLPDKKYIMISFMGSDPGREWSLVITKDREQALIKQIGNLFDLPKEAESEFMEMVTYEWTKDEFSGWGCLCAAFTPGVLDTIGADSLRKPCVGLHFAGTEIAVEWKGYMEGAVESGERAADEVIQALKSGINSRLTSSLFISLGNMDSSDSPSDHIVYPTHMIDNVSVLKFLVMAWTMRFNDVLNADKLRQSLSELLTIGDWKKLGGRLRYGHNKRGALEVHVPTRYTDERPAVSCSHQHYDISIEEHNAAKLLPKATSRPSTFPGASGPRDFGIPPGAPASLEDYTSRDTPMIGLHVVTFHDATLVTITWPHVLFDAIGFSHLIQAWSAVLAGHKERVPDIIGAQDDVLYDLGKITHTGPQYAASEARILSGIAFILFVIRMLWIILTQPIVESRIICLPKDVVDKLHQRVLEDIKRDNSVQDDPWVSPSDAILAWLSRALVSSSKTPRSISMTTPIDARSRLSQLQNMDGVYVQNMILGSFVNIAPDDIRGSLGKQALVSRQGLLQQLDESNLIGILQLFRKRWDDGKTRAPIFAAPGSQLLVTNNRLKVNLFTVADFGPAVMQAGKDTQRKNFTGRPVHHYASSLNPGIAMRNFVNIHTRELEGNYWLSGFFTPRQWSMIEEGFEELQ
>g4878.t1
MKVTFPSALLIASASADAGTCTQTVTVTITPDPYLETDINTKTVVQTDVNTITETTYYGLPSKRAIGARSTKNILRPTDIPSYAGSCTDAEQYSSACACMGVQETTIEGTGSIITETVVNVHTETQPAVTITTTMPAKTRTVTVTLPGPQITETTTADVTTVLTSFTADQDTSVITQQATEVDKTTSVTTKTRSVGPICTAYTPQSACQCKFEVLCDQAVNVDSSTFSRQIDFLVYVGSFEECMQRCDNNPSCQFGDYVALPNGGLCSSYSGNPGNSGTNSESGTKYFEKDGNVDCSSCSS
>g4915.t1
MTGQSLTGSPIRKTWRSEQIECKCSGEMPSCQRCRMRGLDCVYSKARRAGRPRLKPKPSKASITSCVNWDPQNNFIRCNDQSTNGLPSQETESLVSPNPDMLLCSPDSQDIALLLHDPWTSTSCPSSDATKPSSVCDLDDLMLQDMLLNNTEGFSSSSPRSLKQEWTQDNVPFSDQLEDPCPGYGATSEYLTSHTFSSPPGPHKVTSQDTDKSNCHLSEVDIEINSIMATITDIANRPIESYHLEDHPRTTSWPQLLSKAQLLMYTAGSGHSSSLRLDAVLQVCWAAEQVQKRVSACPVCISRSMELSSMLALLYDWISSQIADALENPAMIQNCCLRIGNSVVTGQNGLIGTYELIKYRITRAIHMIENINSTVSTMGDGDMGQVYRMARLMLEVAESRLEAISGMIDLLESEQFCSI
>g4935.t1
MGKVPFVWSSMKKAFKYPLVIKPCRGGASRGVKKVQSHQRLREAIDQLESDGLTKYGILLETYINGPEIDANIALWDGELMFAEITEDFPCTADARNATIADNFGETVMVSPTLLSQKEQKLIKSSLHQTLLKLGFRNGVFHVEARVQNSSMRYQEIDGLVDLTDADGPSPGDPEVYLIEVNARPPGLDCAFSTLHAYGVDLCALQLLQCLRDGDRFKAMCKPFLSETQYWSANCLIPIHRRNVLVGAV
>g4940.t1
MESSTKDSGISEKMDLLLERPHSRADAERVVTKNTDAVELAHLGHKDELQRRFSLPSLLGLCLCLMGTWEACSASIAAALTSGDPPCLWYNFTTCSRLGTDKTEDTFRKTASWLTGRISIGGQVVLLASAGFYSSFMVQGLISLSNPSYQAERWHATLIYIGILIYCAMLNVIGEKVLPTANFISGALHILGFLAVLIALGVTSKKNTSGYVFTTTFNNTNWSDGVAWIVGMICYLLGKVLGIFLNVAAIIWMVVSIIFSLFPSSLPVTLENMNYSVAVMSGWIILGAVHFAFVGRKKFKMPVVAANVVEGMHEK
>g4979.t1
MKASILTLPMSFAGLSMAVDLRSDIPEGYTIVPMTWVGPIEEGGKNYTFKGPLPRSGNGPPGYHHNPESTAAAEMELMSSTSREVCELYNGDGIVRCQGVAPVWEYICIIPKGFTNRRDGPKLELRYMTMEVAVHKEKLLKEHKGNNKIFQYFSRNDSPSRNNKTTVDQTTGNVNATENPKNDANKFRGQTLQRLIAFARIWFSETKPNGDQEGANQIPLPAIHDEEHGCGDHLFLRPTSDEDHEQHDPNSQQQQNRGSQSRPTIEDKQRQVPRREETQAEPKEYLTVIRDISPNAPNISLNLQNSQARTGIRAIAVIGTVLQVGVLVFFGIITYYHKVRPDFQKDDKAVAPYAFPMAATGTIMLVSGLFLCALVVESSTEEIQYEANEGTEFHILWIQQGQTVNDQVFESYATRPAQPSTTITKSFRSNDLRASREGGWVSGFLNLITIIGVAIGLLGFFLQFIGLRAMNSAASLAQLGAIGIMTICRALIRPGYSRSFKRTKLLPDFELDWLAHELGTTSSPAVDHAAQEQLSNVSTTTETGERNVTPGRWAVATGCKSRNGFKSLQEFAEKKDSSYAQELMEARREVCKLANFQSKASEEAIKLATAIEDALGILFPGGPSQESKENSIHNDFYSDGDNNSDSGGLSHGSNSHENVNHSDCLGFRWFINVIHDGPASSDGSREETESEIWLDLRYTQDSWSVLADSLDAVLSLWTYTSQGQKALRESEDNKADTDGIGKENDLWLRRKAPHTSLRLFGPGDANLEPQVLQDIEWWAPQSFRCLSRAKRLAMGHSAPEIGGFKAYPESRVVGHAPNISKIGSQTQEICFKLCRPDMKPGSTLRTGDFVIAVEGQDSLVHLYAKDLLFSFLCSAAKRAGIVATGRVELRRTTPINQEDETLKFLWNQELTELAEKFRHLGFGPDHEIWIGVIAAFSMADNLADNLPFPSAWFESVALEAADAFKAQGFHDAYSTYKKFLDSTQRYIRGKNAIREHALAFLVVALNDLKLQNHDDDMLSPSWALQFSLTKNKLGSIDQLPQLENAITQKDICGRNTLHYAAMKGRADILKLVKGLSRCAAAVARDCHGYTPLHYACLRGHTKCVRYLLFPNGDPKVQAFDGSFPMHLAAEGGSAKTLGVLIDWARLPPNAGIGKAIWRFKDHDGRLPVHRAVMRSNEEAIETLKVDMNEADISGRTSLHLAILSCEPRLIRMVYDLSTEKNKPDEQGLTALALAVDKGKWKAARVLIEAGADLNARNRMGQDVLDLAMDSGADLDLIQLLLQRGASISLSRNAGGYAPSAIHKAASYGDMKKRSGYY
>g5001.t1
MSTDEQWATVKEIGLTFSYMNNDTIWGMWCDSYKGIYDRLDLFDQWYAVHKSPNDPDVTLAEEWGKYNRVVLDSAVRIYRDGWDWTFRKRRTNNMAQRFSPEEAKWQQIRGRNPKASVFHLKKSCPNLPPTTIV
>g5007.t1
MPDDPEGGMLLPRCDDDGLSFWCRQLFNDDHHQSVIPGDFVVGSLPDNLASFDLPWPAIGEYAGLTTHNSYLPSDLPAVSSPQPQQLPPTTSSGETCHPACGSLPPKSGTRFSKDALKVLKDWLSSHSDHPYLDEEDREMLQRQTGLNKTQISNWLTNARRRRKVQRPRSTSPYVRNTWTGPIDIPRRPDTPAFQNDAGNLNPLERWVDSPPENEPASVTAIAQAVALNSKTSSGQNSPRSLASTDDGSNPSVYNASSASSAGTSSGASFGSLTRQRGRRRRRPVPKRKEKPSSAVAIKKFQCTFCTDTFGTKYDWQRHEKSLHLSLERWMCAPNGPRVLDPQNNQNCCAFCGEVEPSDDHIESHNLLACMERRPEDRTFYRKDHLNQHLRLMHNVKFLDWSMKSWKVTGPDIRSRCGFCGIVMPNWSTRVDHLAEHFRKGDTMASWRGDWGFDVPVLKMVENFIPPYLIENDRRSPNPYIATAATVEIHEGAHEFTKLELHRFPANHQESTRPEAGSRELNEIARRQTVRTFSGGCSDVIPATVAGQAGAFFLTDTNCYRRLFRELRRFVTSIMSPNNPNCHVPTDAEIQHQARCIIFDDDDPWNQTAADNAEWLLRFKRDAGILPSGPGLSLDTNGWNIANGGTGFAPPYAFPNKRMLDATSSMPTSVTSPSATNGSTMTSSPVMISPGFEKVEIFIGNNATPFETNQALLDGYIETFSLRYDRPAIVFCSRELENGLVGFVEAEIARGAGFPSDEALKLRGREILGTAKTSADDPSLLERFKAWMFDQRQQEQVMSSGLAADADIGLTNAEIDSILSDIAELLHGACHVKILLADKHAHMDSHAPIETIKHRCEYYRLLIKSSLNAIGVDVSKLEFVVGSSFQDSKEYQDDRFRFSNNVTVSQLIKAGSEVVKQGENPTLGSVEYPIWQSLDEEYLDADAELGGVDQRKLFTFAIDHMPKLGYKVRAHLMNAMVPGLGEAQKMSSSEPSSKINLLDTPEEVTKKLRKAVCAPKQVEGNGVIAFIEHVIFRVESLKTGGEPKFTIETRDGETLVYEDISKLKEDYASDALTPQMIKPALIKTLNELLDPIRKDFEADEDWQRVAQLAYPPEEKSKKTKMGKKKGKVQYELPIRTRQD
>g5023.t1
MTQTKYVESNCVITDRNGIVENIHRVHVAVTDSHGNILYAVGNPARVTLARSAAKPAQALAIIETGGFQDAGFDEIDLALMCASHNAEKRHVERARSMLVKIKAQESDYRCGGHASLNPAVNHDWAQKGLDVTGGTYNNCSGKHTGMMAGAPALGASITDYHSPDHPMQVQVKKVVEELCPEPSLVQWATDGCNLPAPAFPLFYLAHTYAVFAAGADSAEQEASPSPRTRNLARIFRAMSSFPEFVAGEGRFCTDLMEVYKGQLIGKVGADGCYGVGIRESEQTRSAGARGSLGVSVKVDDGNLDILYAVVVEVLEQLNIGTSDTRQALRKWHHFERRNTMDVVVGSVSFDFKLRSAA
>g5026.t1
MFQPGGALDRFKVISKATLPETACEPQQTMQDEEEIKFELGLRKGDKGKNIAKDEYKTIRISPSITGDSYLCRQVQARQVSGKEEVRFQTATAGPLISLEGRTYQLTVAHVVNFQEKDTHDASESTTDDWDDWGEESDDDTNSSCSVDEDVASWDISADEDGTPASDVSDDEVPESLSSNSDLEVATQQKEIVTAITEATSTDKKPIDESVHPPSSLYTYLSERPVLEEFLIDHASSYLGFAPGSENCQISTEMDYLLIPIHADLQAGVCTSKSAELVQISEAFDLQGETEPRPIIIATASLGYMGGVIFPASSLLRPPGSKDFQALYCIKSDNAMPKGTSGSAVFDKQTGLLTGYLVLGCPEIDIWYMVPILDVLNDLQARFRQKWKCQIRLDVDAAMRSRDQLSPLDTNWNSLCRIFETSPGIIPPLKAQEGQSFL
>g5036.t1
MASGSPIAGNDVIQPSDDLPGTSGWKSVSLSLEERSSPADGAVIPRDEASLEKRVFTSPHMKRAFKLVIANTISAATWVIDFSMNEVASSQVTLNYKLQSSQGITQADVEVPSITRIYESENQFRCNAKMELLGKYAGKVVHIWFNGEVFGSGAEMVWQRMISEPVCYVNGVKTAIQSWTFWQNFSIAHFAWHGMSHPTDLDASHTLLQKKGSKRRPKLDRLTVGGNHQHHLPQRIRFLVSVFVCMCDSSSQKPGVRDENVHLASTLQIAGFFHAVGSLWSANDDACAEVARFFDEELSKYGEDRKLAVAGALRRAIMKVRTRGQERHSGDVLYDARLVELGDDIEDRLLTAKHEHGATGK
>g5053.t1
MRFSLISLLALGTLSQAFNQGAINAFNRVHPRRYDERRAAVPEQPAFEKRSKSKFLNKNSEKFVVNGTAIPEVKFDVGESYAGLLPISQDPKEERKLYFWFFPSTNPKAKRDEVVIWLNGGPGCSSLSGLLTENGPFLWQEGTLAPVPNSYSWTNLTNVIWIEQPVGVGYSQGKPNITNEVELGKQFIGFWKNFINTFELKGATTYITGESYAGYYVPYIADAFITANDDDYYKLGGVAINDPIIGDRTLQQQAVIYPYIESWANLFYLNQTYMNALRWTHQHCGYEKYLKKYGTFPPPAEKFPVLPDPNADTNPKSNYTCDIFDWAYSAAVDSNPCFNIYHITDTCPHLYSQLGIVNQGDYSPPGAQIYFNRTDVKKALNAPTDVTWYQCTPNNVFGFGNPKSSRSDTSLAPAQNDVLKRVIEHTNNTIIGVGRLDFLLPPNGTLFALQNATWNGKKGFQKYPQDKQFYVPFHIDYNGGRLSEEGTVGQWGEERGLTWYEVQLAGHELPGYAAGSGYRVLEKLLGRIKNLGTIENFTTQKGNFQGNPHERDFTVGTYQQYKADTDLVAAWLASTAKACGYPAHLLTSTAVQSSQPKGGGRLKGKARKDAKKQKPAPSRGPVEATRPKYIIAIKDFFPLDYFIGVLESVRSVLRPRMPADTPSYDSIEDLTNRFSGLNVYEPSEEFLDAPDIVRPQKAQDDENTYEAEPQNTLEDAMIAYAIMLDDLTHIRSHIKALWEN
>g5057.t1
MDIPTFVRGRDTPTLGIWGFLRAAQKASSTGLVGGVESVSGLPRSLLDIFGRLAHDDVEKNFADWEGHEGSIPHVHLWEAFRLSGILMSRRQKRTRVGSPSNEMLVCRLVATLDALYETRKREEYAHILATNSMLYPYTAARLEVTILQTRPTWVQTLRRCGSICDAYRGTPNALILEEILDKALERGDNEVDLDRETKVRGVELSRSEIILVPTPSQDPNDPLNWSKRRKAWNFTLVLAVTVAFFSAIVMQMVLWQQMIVDMHVTYDQLNYGVAFNSAGLALGSFLFIPLARKYGLRPCYILSTGLMAAVSWWSGRMETVGEMYVTNFLSGLAASINETISEITIADLFFVHQRVGVQAAAQDWRWTYYTTGIVLTVLFFLFIFFFEETKFIPVTIGETRNTLSQGTSTLKNSKDDPSQADIQHSDLSSETHPPRLTYKQRMRFITRTDEPLWRNYLVPIKMFLFPHVLFSALQVASCVAFLILLTSSISMIFSVPPYNFNTAGVGLMSLGPFVGNFLGSVYGGVLGDWVVVKLAKRNKGNFEPEMRLYILLLPALLMGGGLVLFGISADKGWHWIYPSIGGAMFGFGMASMIDISCTIVIDIYQTLTAEAFISVTFIRNIPSIGVPFGVVGWISSIGISKLFIISGCVATLVCLLFIPCAILGRRVRENTWQMYESVRELKGAARH
>g5058.t1
MSSTILTNGRFVGDGDSYRECMIVEGSKITYIGSADDKAVQDAKSQGAEVLDLDNRVVLPGFIDSHVHLLFFGLSQQKLDLGGCKSLQEIRQRITDFAAANPDLPRILCRGWLQSATDGVALASMIDDIDPRPIFIDSNDLHSAWCNTAALNELPIDKIKATCPEHITCDKDGNPTGLLAELAVMAFIWPHLIQSLSMDEKLEALERAIQAYSAEGYTGVIDMAMDAVAWEALQTLQERKGLNLHIAAHWFLAYEADEKALDEKIQEAIDMHTKFHPSKSPEFCIVGVKLISDGTVDGCTAALSYPYGESTDLVEPLWPGEAMNRVLAQITKAGMQCAIHAIGDVAVSQAISAIASTKNPTARHRIEHLEMATPEDARRLGSLGITASVQPVHSDPAILEGYEKLVKPSAWKHCFPYKECLDGHANVAIGTDAPTARHLPFPNLYNATTRKSALEPERKTVTNGDSALTLEQAMKGATYGAAYSRFAEDWTGRLEKGLRADFMVLPRVVEVDGLLEMKVDETWFGGERVYKK
>g5059.t1
MLKTGAITLTQMKNPMSNSLARISTSTLEASATPSLSGEIIIERYRIIHKLGHCSFSTVWMAQDMAESKDVALKILMLGGSDERDYHMQSEIIGSAEDLTYLLVYHEAFLLPSPHDLNTANIMYTLRPLNDSITGKYKQIGRPRKMKLWTEQWKDGESVMPVKPKEELIGDSIVLGDFGLAHKAGALSQKMQSPAT
>g5063.t1
MSTVKKFRASAPAQDIFQILKADGIVVIESAAKAELLDASISELGSLTEGQNFGLHNGAIRAVIGSNMWKDSRDPTDKDETLIELNKGDAILSLGSVFYGQMPNISNEMSVLLNAFTTPGWCRQEENQYLAIPYEYVETLPKDVQRFLGYYVSLPYGGAVEHMEPLDFLAAKGDWTKYIPVDLV
>g5086.t1
MDPDKTSTDGTGNMRGSTGSQPLLSTPDMDRRIRRAFDRRVMPVVCCLYVLSYLDRGNIGNAKTAGAQEALNLSSDDWAWVLNSFYLAYILFEWTTMLWKIFPAHIYVAILCVCWGTAAMCSGSVHNMTQLIVTRIFLGIFEATFGAGAPFFLSCLYKRRELGLRMSILLGMSPLANTFASSLAYGITHIKGSLAPWRLLFIIGMTTLPRTNICLLYSEGAPTIAFAPVVYFFLIDSPATAKFLTEEERYFAVQRVQGPDGAKKNVNWRQIIDGILDYKNYVHAVIHFCCNFSFAALSNFLPTIVNAMGYSSINAQGLTAPAYFTAFLLCMGAALFSDRWGNRGFVVAGFAAIATVGYGLLAGIQDIHRPGPRYAGVWLAACGIFPALCINITWLLNNQGRDSKKGAGLAITLIIGQCSSLLSSYMFPKEDSPFFVKGCAIGCGMSGAIVILALFMHFALERENKRNERLYGPLDDDAEVDSADDGEQSKNFRMDERPRGILQLAGPEDAVVDIVFVHGFTGDRESNWTSKNNTFWPKTLLPQGIPNARILTWGYQYRYHDGRPYAIKTAEELCRDLMATRIHEDDSDFYGKVFDGDTATLPDNCLSIPGNHVTMCKFDSSDEPGYIMIKWLLQKWIKELLKQTSGGPAHPAETSIATNVPALDTPAELHILHRLLGLSVKDDEGTSGDSKGLSKPLLSQPLLSPETVRWLASKELLSSIQQESLTISTAPLLESFTTSTTDPSSTGGNWSLSEDDKPFVRKVDVPIRLYSAETYKFLGYQRRIAESLWEIVNSSKNLSFSLFEVAKEYIENNPPTESEYDWNSFMNKIGISDSLRNSILHSHLDNIRSTESHIFWLRAALGIRWQELKALDEDLLRVMKKTSSTGELPTGSSAPSHDHGTNTEQSQPSGHQNTAQPPAEQPSGEKEEQGPVIGTTPATKATEPENEQITLWRGGTKANIETAIVNGQLCLDKMLSAPGDFSGRMRVPYFTTQRKTAELYGAFHVTLSQSGIPPYLLNFQVGKKWLRSLGHQCLWAKGDGHNRCDLGMSNCPIQEVQGGKEDMADRSWEHVVFICRRGDPTPGFLRQRGLVIGHIAASHNEEIKIMKSEAEISAEKLSIDGIPAVQYVFTSEDSQEQLEAQATEVKSECLRGAIVRRCRDSSGKTRVDEVRFTSDFCQECRAKLGDGSESSNKKRKIDPFP
>g5118.t1
MPRNILITGAAGYMFVFPSISHQTDEQAKALSIHGTNVLKLDLSDEHAVVNEISSHKISVVVHAANSIDPGLILPLINGLAKQKEATGKPTYFIHTSGLSAFYANSGWPRTINTDTDAVFETEKEFVDSYPVRKTDVTVIEHAQAHGVTPFIVVPSIVYGRGTGPWNQLSVVIPGLIRASLKLQKVYRFDENISLQAVHISDLTALYCRIIHAALNKEEIPSGKEGYYFAVVHDLDMWEFQDRLAAAIKARGHFTATRPQSIGWKPKWDRERFLKNADAEIGGVVELGKAKSSLVDSLFAAVGRAR
>g5132.t1
MSGLEILGAIASSIALAQAVQGTLKAVDFLRQNSDMKGECNKLRKEILMIDCFMMQAREQTDPMMPAQRLLGSSEHPLVSLTIQELEEILEELNEIVEKYSRSRKVHDPKRYTDKVKWLSDAGKVEELRERAQATKSNLHMAITFRVSFMVDRGNVRQEVYSKDHNQGTMFQNQPDPTATEEDRITEDLKVFSTNNAGSGLAFVKEESFVSVSSIQPLGTRSCGSKCQCRCHRGRRDRTGAWAVSLFSSWLIRYDHTDDASSQSRCKCRSSVEFEIRIPSWLWAALEKYIAKSGAFQVRPVRKQIAMAPLMLVRTIGYELEEYYTGGSVTEMDMAIDKTLSFVQGWDEVSTTKVHIAAGKGGVLDALREQPWAIDELDEYGEAPIHVAVVNNNFEGLEQLMAAKADVNRQNPSGFTPLMTAAAYEKDTMLQKLLEHSECQKRISQGNIQGLTALHFAAKSGSLACVRLLLEAGAPASKTDEYDNDMLVKRNEASFRQQLVGWYRGLKFYVSDGQWDKLKEAICEEYDETYEKAGRAAIARGKTLADPEMEEFF
>g5200.t1
MSSLTRSQLGQVQTAFPSQTQPVPIPMSAISASSGASNSQEGSPLMSPDAAVLTTYSSVQPSPEPMRGREEEVFPSSFQLPESVLSRKTSTNSLGYNAMSEVANNSKGGLIRRFSNRAHRLTGRRRPSSGAPASRDGSVGPSILRRRSDSNATAPQENSALTDTDEEPENIADDCISMVGLDGATNTSSANSTHGSISASAGAMAGPVLPAELRNGCPVRKVSKKSRPKRINLVYETESNKLSWDATRPQKSLHVDEIREIRTGSDIQQYIIDYGLGEEAAKYSDKWFTIIYTVPENSKTRFLHIVTDNTKSLSLWTEFLDAMLRYRQELMTSLMAFNDRAVAQYWQTEMAKEFGDQTRSLVQEEMNIAGVKRVCQNLHIYSSQATLEVNFHLSDSRRRQKLNFREFKDFVRRMKQRTDVQRIIRGFAANPECGLTSTEFLTFLRDVQGEDVDSNRVTWEKLFSRFCRQYRNAEADLQENAEIMSEAAFVGFLTSEHNDVIQPEPQNIVLDRPMNEYFISSSHNTYLLGRQVAGQSSVEGYISALVRGCRCVEVDCWDGYNGQPEVNHGRTMTTSISFKEVMTTINKYAFVKSKYPLWISLEVHCSPAQQATMTEIIKECFGARLVTETLEAFPDKLPTPSELMERVLIKVKKPQIKEEPVSVGNDFRGRRRGNSLNSPMMRPSAPDGTPLMPSQSLPQSPMLTPSHSSRRLVSKTRVNTITEGRVQDMMSSSTSDNESAGEQPAKKAPNKTVKVLGELGVYCAGVKFSGFDTVDAKQYNHIFSFMESSFAKHSRAKLDQTDGAISHQQMRSTQRNGCLDKMPPQASDILSALMLTAR
>g5201.t1
MEHDSPIKVQTEVIRENGFNPMFDKQFKFKVTTKHPDLIFVRWSVKLSNDGESYNERPAVATYTAKLTNLKQGYRTLPLLNHAGDQYLFSKLFCKIKVDSVQKMLIDAPRRTQDGNKLNRLGGKVFSRINTSPKSTIEKSSSEKTSFDSY
>g5227.t1
MTTDTMDSTKSSGDESTVILTPADTEPKEETTETKTEQKTEDSKAEETPQEDEEKKEKVMVGLLTESKDLYAKFDKNGDRSWTDKYPDDLEEAAENEETQKYAVIIRKRKPKEADSNKPLDIDSLVIQSPYLKRVLGKVFEDYPGIVTDVSRLKFHAPFECFVHRWGQFTAAKDDPNYDQITREHVSLLHRIMREELGEIIQLREDYFKNRAVAFEHVWTLFPPGCTVWGSVKGRPVAVRFDSGYLAKTQCGGLAYMMNCKGIDWDGRSMGWCDITMQINDFPGTAPFSSLSCYPLEYHPNHDAARKMLLDRGRKFESLAGYHYKAYSGTAIWWVNANKSRKETVNSRIVIDGANWEKQNPDHTVWLNYLTGEGPVASSDRDSDAGNDNDDDCYSDCYSDSGAKKPEFDDDQRAPLSEEQLIMTSPMVRGYALKNKRWMEFFIDDVTEVKFNEKAFDSLVLPTDQKELILAFAQSQVKFKNVFDDIISGKGKGIIMLLSGGPGIGKTLTAESVAEEMKVPLYIMSAGDLGSDAYDIEENLQRILEMVANWNAVLLLDECDVFLEARSAHDIERNRIVSIFLRMLEYYEGILFLTTNRVKDMDQAFQSRIHMSLEYPPLDNTARESVWRGFLSRAISLDAKMEGESAHEIKEEEVKALAGLELNGRQIKNVLKTANLLACHKGEKLAFTHLRTVLRVEGHSL
>g5389.t1
MDPKTGAFRHDNMAVPDTSRVLPLFSLKGRTAIVSGAGAGIGLAIAQGLAEAGANVAIWYNSNKQALKEAEKIEKDYGVKCRAYQVNVISPEAVDKAINNIISDFNGRLDVFVANSGIAWEDGPFIDGPTERARRVMEVNVDGVMWCAKSAGAHFRRQKKEGTTLDGKKLTNFVAGSFIATASMSGSIVNIPQLQAVYNASKAAVIHFCKSLAVEWTGFARVNTVSPGYIKTEITDFISEDVKNIFKEKTVAGRQGETGELKGAYLYLASDASSFTTGHDLVVDGGYCIP
>g5447.t1
MEPLNVLMIGTGEYTTGFVGGGASGSDKKVGVVGLSLFDLRRREKVNKLGMVGVNGKKFPAIREHLDKNIQQVYNNLDTSFDSFPENDKVDPDAYKTAIDALKPGDAITIFTPDPTHFPIAKYAIERGIHVMITKPAVKVLEEHQELVDLAQKKGVYVYVEHHKRYDPAYADARAKAQKLGDFNYFYSYMSQPKSQLETFKAWAGKESDISYYLNSHHIDICDSMVQERGYVPVSVNASSSKGVAVDLGCDPITEDTISLLVTWNKNGEPSKRAVGVYTASWTAPQKAGVHSNQYFHYLAANGEIRIDQAKRGYDVADDSIGQLMWYNPFYMKYAPDEDGNFAGQTGYGYISIEKFVDGCRAVNSGKLKPEDLDAKPLPTLKNTIATTAILEAGRRSIDENREVKIVIEKKGKERKGKERKGKKERKGKERKGKERKGKERKGKERKGKERNRRRINTICYV
>g5683.t1
MFFSQVPDEIIQHLLYYIPPEDNLSNFQLVFVITNIRSNFREHAAWPPYDQLFLEQCKADENAEDVLARRYYSQSLLDSIHRSIAIDEWYNVQLMTSTHSGQPQSLSLERALGAFDLFVLHDQPGDLDDISDILDNLATEFLETQPDIGEMSTRQKALELNRWLRMNNLTGLRNPETSYRNLRNCLIGQALRHEDHDSIPIISSAIFCCLAQRLGVEAQCCAFPTHVHAIVLADKGKTLDSTPVTEDHAPPERMYLDPYGSSEEIPLADLQALLSRFGWQSSTDTFLSPVNPVALAMRTARNIRATAARVIGAHEQADPELTRLITGNDPANIEASLYSALWASLLLTPVDSFEWDEVLEPFLNRFAKSWHVDAWLVEKYIFPLYDRFGPFRERFMRNNPRRWEDPHEVLGLVDEFDEVPPPVFHRNNARTQNVLYKIGQVFRHRRYGWIGAVNGWTDQGTRRLPMPHTVAIDETLDDNSDTELPNRVRPRNQTFYTCLRTIGPERHVVAEDNIVLIQDPREVPESLFPQAGKFFKRFDAETCTFVSNIKEQYPDD
>g5779.t1
MRIAASLGVLVATGLLGHTAAQATDYGKNPNGSPVGSSPGGSGNTSPGNTDGSGNPSYPSSAAGNVPGSLPSSVGPGSTDGGSNGLPPNGPSGVPGSIPGGVPGGVPGGVPGGVPGNLPGNSSPNIPGADSIIVPGSFPTNAPQNIPGSPGSPNTGASGLPTCSLRSTKTIVVTVYPTDTQDGQDFPWPDDSDSDGSEFPSPFPTKPADFTSLMPASSVPPFTTLTLDIWGPDGSPSSSGTGSDDGTGSDDSSNPEDGNGTGNGNSVGGANDPSDDSDSSNSGSNSGSESGVSNSSGSDGENGSQNNPDFPSLSQTPGSNGAPGYSDGTSGDDSSVGFPGASGVNTAGPTPFPAPGFPSNGGVPDSQPQFPSAMPPQEASDSLPVTTQAGPQGQGENNYPWFTNVPGGNDAGQPVPSFITITGQDGLPTIVSSGSNAGPGQEQPSATPGFTQSDNNPGLPGGVPTVFPLPSAVSAGIPGSQGPSNSKAESLPGSGPGGGITTCATFTITGTDGLPTVIDSTWVVPSSTPSFEDSSQLPVTGIPQASLSGIPIDVGSIPTGPISAPGIPQDGSGDSGSSTCTSYTIIGTDGLSTVVHSTWAVPVTGSDSDSGHPSGAPGSDTPGSFLTISGLSTFGPDDVPGSPSTTSNLGGAIPITTSTSYTIIGANGLPTVVGTTLVIPGPTNTDPSISIGTEGPSWASDSLPNGATSAITMQTTGTPQLPSSGPSDASGSDDGSEDITTCTSYTTIGPDGLPTIVDSTWVIPGSANTQSEPPGNPSFVSDSLTSGLPTGNPGPMTSPSSLPSSENDDELSGLTTCITYTVIGTDGLPTVVDSTFVVPTGTANPAGTSLTDDQADSSLGSPGAFTTITTAVVLGPDGKPTPTEQTIVFSDSSALGISADVPQETSSGIAPPSNSEPVLTTGDLGPLSTSIPTLNGYNDGMPGDSISVILTDASADAQDTSASGTTTGTFTWTVTSVVDTSNGPVFSDGAEQPPFTSNPSGDGSSDQLPQTAYGPVASENTLWPLSASTATLQTTTWTNVIKDETTSYTIDYPLTTLATVTVPRKRFFRRQGMSWSNTTASDSGVTSPTATETTSKASSPSICATGGSIGNTTIDFDNSKPGPLFNPVENIWFSGGFLIAPPSSRQSQPYIPTSGGQLVEFVPPALSNTTSTISGDVAQIGVGPHAASPCFRFDLFGASLGCDAHGDEKWCEFEISAYRWNETSSTEESIAWSETKQVPACPTFSEGGYELTRVDLDGYTDLSSVLITVRVSQNLRVWWGDDFRVGWTDNSCIAASCRTNVPSQLVKRETVLSALRQGVYQWTPHELKRLEDSLV
>g5845.t1
MLRKTILVGLTAASAVNAFQYGYNHVTVRKDIPLVAANFKDIDIDLYSPAFLDPESRQAGFKNGTQGPTSHEDMEAYMESIASKNDYMTYQTANFTSEELRSFPFVKLSSSKGPETTDKVRVWVQGAVHGNEPAGDQSLLALLGKFDKDPKWASRILKNLDIVILPRYNPDGVYYFQRLLATNFDPNRDHTKLARQQTRDIKQLFNEFSPHVAIDMHEYSSSSRYGNYVQASDGLFSAAKNLNINKNIRELSEKLFAKNIGDAMVKAGLRWEPYVTGRTSADPNYVPKFDEASSDAKIGRNAMGLTQSITFLIEMRGIGLADQEFQRRTAAGLTMASSIIETASNNAQKVFKTVEGGIKDFIKSKEPIVITDSTKYSTRMFQMIDYTNGSIVKVPVQFASTTPTTANLTRSRPESYLIPVAWADIAKRLEVSGLEVETLSKPWSGTVEALNITSSELSSSYYKGAVLATVTTETKKRQLTLPAGSFLVSTRQKNAGLALNALEPDNIDSYASFNIIPLKAGDEYPIFRVVKD
>g5890.t1
MSYNNDEQARRAQAARNAQWGSNRSQPQNLAPYQTGGYANINEPTIHTTGTVPMNLLNTPSSHSVIPDVPHNPAPLPLTYQSPIRQQESNRTVLENTTYDQGGSSQRPRDVGYGAQPPNYYGQAPQNPGLGPSGSSQRPSSVGFSAQHPNYYSQPAESYAQPTGSYAQPTGSYAQAPPNPVPGPSDSQSVQAKPSKSSTYPSKSKQAEYDRKSYAKKKAKKASEGTCLSCDQPRKEGYVRCEKCLKNDREQQKKSREEAIAQGKCYVCKDTPVSVRGSKCEKCMEYDREQHRKPRERRQ
>g5896.t1
MLLDFAIFSPLDDPSSVIKLRTCAAGDGSNSQTAPLSSSVPSAGKRAIKDTFSDTSCITASGSEVDLEMLVSSSESTVPSTHLDSALSALEQYMSSSTHCQTKFLVGYSQGVVVAIHSGDAIDNGRTIPSIMNQVKSHLDSASPSNAIAELCGDDRNADYTFGIAIDTTGDLASVQKAIASWSNGTCFSTGQPTAKLSGVKIFEAPLIPLSHGNSTKRSARSHKHTHGNGLTVEQIEKFNDKTTWGWNGCKSLAAGINICLSTGTPPLPAPVSNALCGPLKPGTAAPKKGQSLADLNPCPLNSCCDIWGQCGITPDYCMAEKGLTGNPGTAPPKKNGCVSNCGIDIKNNSDKPTEFIKIAYYESWNWDRPCLNYRAINLGGTTYTHAHWGFATLDNSYNVVVNDTYKQLEDFLSLPNKKILSFGGWGYSTDPKTFESLRTAMNPANVDKFVANIASYLKKGWDGVDIDWEYPGAPDIPGIPLGLKTDGPNYLNFLQKLCKAVGTSKSISIAAPASYWYLKAFPIADMAKVVDYIVYMTYDLHGQWDYKNIWAQDGCSSGNCVRSHVNLTETTYALAMITRAGVAASKINVGVASYGRSFGLTSRHACEKSLSDSGFHIMGPKSGATPGNCTQTAGYISNAEIEEVMDLNTTGAGVDYIYDKASDSDTLFYGNNWVAYMSDTTKKSRIAHYQGLNFGGTVDWAVDLQQFTDDDLDPEGDDDLPDTTPLSACSATYSTFEDLDAHASSIPQHCVAQYTITTLRAFLTETLNNYTTLLSDGYDKKFGIYSKAVAGSASQSLLGFIDDHGNDYATCIVAETSICCKACNDDKKSDSYCDYCFDGKCYHECNVLGCTNKRDDVQPSQELIVKTANESEPCPPNYSKRGYGPDNPYEQTVYWTWKNSSGFFADLELNTGIPKSKTKMGNYDRMNSCAPSAKAGDDCWSIGMYYNMPLINGYSASDVANPKEVVGKGLDKIKGLPTQIDQVLTALQLNGYLGDDMELIDSLSLPILMLASATENMGTVVQIADKITEEERKAFIAAFLSAIFLIVPVIGEVVGSVAELTDIGTVMALLGAAGNSAVDIYTVVDDPKNAPLAIFDLILAPLAIADIATITKVANIRRGMKESDIAKLGDPVKRRTDIIDKVKGVCRPDLE
>g6000.t1
MGNTLSTHFENKTVGRGARSIAIGRLVDSTRRVCASAAQSVVFPTKDQCRPDDQIVVKDNLVGFTRRAYALTVKPVAFLMRGPDLFKRHVASSPKDTGDLPDLLTDQWTREIGGAWVDFRDGAAVTNVTLLSDFSAIQLRHLPSRSSARSVQELLADVGISVSLSDINFIKLVKNRNGTAIIKVKDPEFAKSACWKLRTCIRAPDLEVTQIPVPLPEGSSFGLIDSRNVRCSWHRPTKNATLSFRNPAEAFDAYYKFKNQQLTIAGLPVAAQIPAAVHATQKDGPWQMELEGLVASMPPEDIMNIFPASGKPYEIRMGDSSYDTDADIDSTIIKSLLYDIGALEEWEVFGSPTARRVKAQARFIEESEALDAVSQLNETWLPFNPSGKLYLQYVHQVKYRVSTRVYGVVEDSIESLRKDWDRQFVSFSSVSERGYRVLKLESQDRELFTREKEALEQIINGTTMTLNGKNLWSPEFKADRGAYWMLQKIERDLGVVIIRDIKSSKFRVFGPEDKFVPACEVLDQLLQELQPKSTGHDTVQSKTGQAAEGDCANLLLSEIFESVLEASFASYMRRHQDQLRYCPTPECTQVYRIAQPETSVPPIFTCAKCMTATCTSCHASHPRRTCAQYKGDESGGMAELLKAKEELGFKDCPKCNTHIQKDAGCNHINCTACGTHICWLCLKTFTDGDDCYDHMGRIHGGIGDEDDEDEDDDDDEY
>g6032.t1
MHSVGFYVHNSIPTTSCRVKTCKGANRELLATPEIATATEPMAIHNVYNHVNRLNVDRLLSYLDSYAGHSILLGDFNYHHKDWNGGRKTETSTSGNKVAEGVKARNYILKTKEGAITYSNSSDETKRSSTIDLTFAKGSVSESVGYCEVLQVPGFLSDHRVIETSVKRTVKTDVKTMPCWHKITPAKFQHHLKPRLPLLDSPLDNEDQVVDFFGKIIDALHRVKQLASKLRKRLTELDALKKKDQTPKTMRRISFLERDLDRLNTEMWDASDRDKTRRPSARELFNVFRLAKGRSQPLQFAQTPTLRYKDDSATVNETQLAVSDEQKIEMIKKVKFRNNNNPESKRILDNPGPRHDPQREDIYMSRDIDAEKLRTIIKNLKNNKAPGPDKVPNEAIKLGMELLLPYFVLGFRACLNLSLHPANFKDSIIVMLLKAGKEPDKPESYRPISLLSTVGKLYEKILADMMTDALKVNPHLLPATQFGNKTTTEALQYLFRTIFSTWCSNSDDVVTILGLDMSSAYDNVFRQRLLQTLYDKGFPRWFVDTIGLVLSLRDATMRLPGIISEPFEMNTGIPQGSPLSAVLFYFFVSPLVERTFPPRLIYVDGKKETVRLYQFSFVDDVYYIAVSRSYVINCRGLEILHEQMMPIAKELFIAFGAHKYHVMHMRKPTVREPTHNQVRPKIDGFIEEVQEKMTILGVLVDSQMTFDLHVTEIINKCRQRLGYMMRISGSTWGPDMYAIRQYYLTLIRPVITYACGAWFIKQSEGVSPPLHFGLHKKLIGRLQSLQSECLRFVSGAFGCVAGTLVEKELFIENMWTTLHSQATLQRAMSFTSHDPRWRYLSCSDGSSKARIQNPIEILDDEAGKVLEGALDYQILVSQESDDPSYAQAIADRFADRKGRGKIVGSHIKWLAAQDCQDLWQRYIEDREDTQLAAGKSRSQLRLPAALTEEWGKQSLRYYKGLTRAQSTMLFQCRTEFIGLKYHLFRIKLGDAPYCRCNKSRETPFHLFVECPLLEDQRKFLFRKLQHNSFSTLLTLDGRVAADWAITYFDIEQFDNVRKKSTTFVFDPSFISPREERTPTSNSPQSTLPGRTLALYATGITLLDSAQGPLRLEGQSPLHCLVCRQTCVTDDHSNPPLLLLSSSSFSLPTPT
>g6033.t1
MRPSHVLHRFIDRRRLVVQQRISCPPGNRLLVSLIFAEIQIGIVCEVDEAREDDIFDVAFWNILTESFVAVELRQQIYHEYFIVDGGYVYDGNSDILVQADRKPISISLRYVCRSVAEETRTFPFKLNSITFSTLYRKDLQHQAAIHSNLIRFHTVLLSELLLRMRYFVTPEMFDQVEEVAPHYIQVMKSRIDDCIGYDRVFQPVDFATIANFDNEACLTRADLSWNDNTVGFQRAIVCILRQINVKNAADIAEAIKEVLPGWTDSSSPEQLFDMLFDHWDIPSLSCLREAAERLQRHRFLESLGNWHRVQDNDSGFLDVRYKGPRYRYRRKYWFSATAVAIRFLKRLSSTQRGYLHNLVLNEDKISVGFPESHAIGMIPFCKERPTAYRLINMYFERSEPEAGELYSIDEIDGPDQDFYFTNWVVNGLEVVKAGMPPGSWSVVFDGEPDLNLATDLFTKLLKRTIVWHTFYNDCVSLGLFTNPIHPDYPFATVTSDGRALERKRSSIFQCNFNLDRPWNLDEIAADNNIHKEEDGGRLSFWLGRVNLDYQPFGFCVSSPTVDIRKLRLSCFEREKISDD
>g6247.t1
MSKTKSAMVSMPRVIQNIILRQGDPLALLWGYLSGCWQSLTTTSTWRFLTATYPRLPKSVPVFPKTVKVPCVSQLSQHRMIVIYAFTPILLQQVFMSITGSREFHASVAFLLYFYTYQLSARHQGYTFRRLALQVGYFDGDKHERDNFSASSKNSSKLIWPLARTAITRTGMPILLSFQPSQRPVEVLGNSSWWIWAFLNITLYSVTLDFWYYLVHRAAHEVPFLWRFHRTHHTTKHPSIRLTAYADMEQEVWDMAGAPTLAYATLRTLNIPFDFFMLWICLHYIVYTEMPKCGSLNWVIFLCFQDGVEWVFRSPKSGLDSFYSDETTSKILVSEASTLLYFKTNTSIPVPQVFSYSGSSDNDIGIPYILQSKATGRSLGSYAWSPPRYQVPGLRHRSPPMPISDHDRGKVMSQLGAFMSELSAHRFDRIGSLFRDGDTNYAVGECLSPSLTWQERDSLELDRGPFNNEHDYLASLISAFTSHAKELSLTPHTFFAPVPDMVDYESLSSYQKASRRWNDFVAIGQKIEHSKNILFYCLTGQFLSEMVNDLSSDGATGFTISHPDLHLGNIYVDENFNITSIIDWSSASTGPVSEILAAPSLGNSAAPPSVFLAASFRSGFIQEATQKAQDLPDGVLWKRSERMWYFTRLTRLLSKNDYQLFERLFELIYEKDAFVDGKERILGLFHERASRDENVKLLAKLQEDDLSAEELQEKERACFPPKRTVNTDSIAVARKLTLMSEMNPLFLADHRLWKWVEEAREQDELR
>g6252.t1
MSFQKTVQLYPDVAPVPGTQLAESGANSTLFSPLQVRGLTLQNRIAVSPMGIFSANDGHLTDFHLVHYGSFATKGAALVIVEATAVAPNARVSTRDSGLWRDSQIAPLKRVVDYIHVQGQKAGIQLCHSGPKGSMLPPWLANSDPMVHFPLANEEAGGWPNDVWAPSAICHGPGYPMPKEMGQKEIDLAVDQFASAARRAAEAGVEDFIELHGAHGYLINAFLSPLTNHRTDEYGVSFENRTRFLFRVLKAVRDAIPDTVVLSLRISVVEWMEWSGKDCWTLEDSIKLAKLLPQAGVDILDISSGGNHKDQKIDIHPYYQIDLAYQIRQAIKADSIELLIAAVGFIDKPDMAESVVRGNGDFEALQKTSGINGNAERGKYEEPQADLVMVGRQFLRDSGFALTAAKSLGVKVQWPLQYSKAE
>g6259.t1
MSSNLQPSTPPHHPNFGVHRLGIDTKDAQRGEMKFSSVDEPPNGWILMTRVPGEPIDLSPLTDDDKFHLATQLADYVTNWRRSVPPQNFAGNISFHQTGCRPDIEIPGSNTTHEMQFLIRGMLGEELHCQDGIASIAEYYKQRIQNKIKTLETNETFTPNRDLIQSLESFIQQDLTAIRALNTKNDSFVFTHYDLSPRNILVSGQPPQITGIVDFEFSGFFPPLDEILNDCIANNGDWPKDMYETYLKRLECNGIPTPLEGIKKDHWEQMALLEELVEKIAPWWLPGEFQGEKLKQRLKEIKSRATEILKYLGSP
>g6277.t1
MTTTVPLERPLSKGQKKRLKSQRRKERLTRLIDSPSDLSVVQINVKNAGERVQSLKNWIHNCEHRADIICLQDIPANIRAIQFPDHILAFGPNNPELLPPRDDEQARTKKRKLIRITSQYLEKEKLHAVAYLIHKSIPIADWDVEFHDDVNIGLAATLLLRISDDQTIAIHNVYNQRKLVKIPDLLQRVTATGQDFLVGVFNLHHPSWCGKEVITIEPEAIQLADGLKEAGMNLLTTRGLPTYARGSFKTGKYSSTIDLTYASLSLLPFVREWQSPDVPGFGSDHRVIMTTFNLEVNRVPSTYYMWKRANPDKFRACVGESLKPIGFPALTSTAMIDNYARKVVRAFGPAIETLVPLASPPGSKRPKSRPNLVTQRAQNLVRLAEEREHNSGVTSASQQHYKVKHFAQNVIRKERSASFHRMLAHDIAKRRRLYFWARRGASWNKKALMPIRQLTADKVTHRTPDGMARCFRQAMWPDETSDEQQVPPDRPPDECERVPFAASQDLEKSEPVSSSVIIPAAFKQACTVMLRKAGKDDYEQPKSWRPVALLPSCCPAQPPPRRSVWHSRVKIYPFAYVDDTYLLAVSNDYGDNCKALKECHDRIMEWADSVGVSFSPHKYHVMHFSPPYASAETSKVMPKIPGLEGKEPETSMRILGVELTAKANTKMNNIARICNTTAGPDMISLRQLYITTVRPILSHGCGAWFIYGDKDTVTYQIPNKVLQSLFSIQNQCLRIVTGALYRTTGRAVNKEVYVEDILVYLERVATLQRARALDTPDHERLRRIRRQGRTPAEFELHPYHALDYPARYLLERANESCRDRKASNMSLNVVRKAMTKIAKQDAEDLSQRMWSRHLEDSHREDFDEESPRFRSAALLDKARWGPHNLKRYRGLSQAQSTILIQCRTGFIALKPYLHKIKASDTVLCDCGADRQTVFHSIPVSTPDSIRLSHLPLPPGHSTYLMNSRRGFTGERHDMIYVSQVLIICVIPQPVFSSFGPLSKPFLG
>g6278.t1
MWVRIEQTFPWFVPQLRDALHEHRHHSRRSELAGYEYWNFSNSFNHSAEAFCRRSYGLSALCEALEFTLRILAQKETEKSNRIIEYELLGWEHSGSARLLNFLDQCFKPWDIPHADVLTEMGRRFGDDRLWSTLEDWTPNTDHTEEYHARFRTSAASAAIDWLKKLPAKKRVCIRGLAIIEDYPSVGRQECQAAGLIPFCRENPQLWISHQVSMLNVIFSRALLRRATSFESLQTYASHEIGEVAFQKASSALFSEMVNWLSEIISLPKAGMPDDSYTFLLDGGPIPLICSRIFQHIVLRKETMRITIEQSLPSLDIGTRLDIGPKLHRGHGNAFAQLVDNSSFIKANFDTGQLWNVEEMMAEFQRIGVWGFVHKYDRFEFDFQLLRPPSVLDLPRLGALVMENYESRPCHRPRKSYWLYTSPPGELDTAPRV
>g6293.t1
MALSISRVSFEHYSSPLGIAETTPRISWRFDGDAPDWEQSSYDIQVIRSANDKPKAFSSKSSDSLYQPWPDSPLEEAQPVSVRVRAHGRSKQPSTPWSDWVSVETGLFKKSWKNVKPIASTIKINITAPKRPVYFRKEFKLPDDIASARLYITALGIYEAEINGKRVGDSVLAPGWQSFHHRHVYDTYDVTKLLNPGSNAIGALVGEGWYAGRLGFAGGQPNIYGNSTGILAQLHVKFKSGKTVKIVTDTTWKSSFGPATAGEIYDGDKYNATLEADIKGWSKPGFKSSSWSDTRLLPFPDGKLVPAEQPPVRRVEEVKPQRFFKSASGKQLVDFGQNLVGWLRLNVDGPKNTTIRLRHAEVLEDGELALRPLRLAKAEDYLTLSGNGPIEWEPKFTFHGFRYAELHGWPKEAPLDENSVRAIVVHTDLEETGYFNCSNPLLNKFRSNVRWSMKGNFLSIPTDCPQRDERLGWTGDAHAFGPTSNYLYDTSAFWKGWHKDIWSEMSQNQMVPPMYVPSIPWFLDRPPKPASVWGDVVVGNPWHIYKSFGDKAMLEEHLPQAQNWIDVGIPRNDVGLWNRSSFQFGDWLDPLAPPDDPGAATTDKHLVSDAYLIKMTETLSQIIGALGNSKLAKKYQTQHSDLKRQFQSSWAPDGKLVNRTQAAYALSLAFDLLKDGKQKKAAADTLRDIIKTNDYLVGTGFAGTSQLGFALSDINLTDVFYRMLLQEKVPSWLYQVVMGGTTTWERWDSMLPNGTINLGEMTSFNHYSFGSVANWMHQFIGGIAPLEPGYKTVDIAPIPGGNLSHASATYVSQYGTISTDWTVTNGKFHLKVRIPPNTKAKVTLPGTQETKTVGSGSLLFRNDPAAPTILVNGGHWSRTPCLQRRFGLITVIRHTTDTDITLHPIANNDMLSPARRPNIEVFDSGDFTNSIVSSWSFSRQHVSVFLGLISGGSMSDTVGWRWSQNIVRFIFAFVLIAFTSYFEETLFPRFLFEGLQSPPLPSQKDEETAEKSTAGKKLELRPVLSQANGIADYFPKRSYRQILNLLGFPNIVIAAFIYAFGATAGIVSFNTISEILTEPPYNFSTTNTGLVFFAALVGDTPGWGISVLSDQVVIALARRNGGIKELEMRLYMLIPCFVFAAVGYMLYGWGTQTEAHWITIAIGIGAMISHQAGACKIATAYAMDCFPGISGELASG
>g6315.t1
MALPIIHINGFPGQGKLTIARKLVELLKPYNGKLVHNHLLIDPVGAILPRSSPDYQPTRSAVRSVIFDALAVSRDTMGSVYVFTDFQSNDDIGRGVMAEYCNMAARRGCTVLPITVTCSKEENLRRLSSSERVLHEKLTDTALVAYLRDNAVTYQWSDDPLHMEIDVTELEADAVARIIYEHTLKVCKELHS
>g6317.t1
MASVQPPNPLPPDQNVGPILLGISGTCLALVIITTSVRIWVRTALRSSGWDDYTIVIVTLLGVQVGQTGQCVLDWRWEVLEPKDSNLLHLCYDCIFHTHRFDMFTTTSLCDMEHQPSIEDKDFSLGFDELGASSHGLRNRSCSVPRRCDIGSKLQVIPNPQSSICNLALTTLGVYAITAIWSNLELYLGIVGANLALSRSIFSYFFREGGTTKGSSYADRGPEDVDAAVDAAEKALPAWKKTHPEVRKALMLTLADLIDENAEATLALRTLAVMKIVRDEPLGVTIRIIPWNAPFPKAIYRTPASLAASNGYIYRPSKKTPFVTLVLGKVIKATGFPPGGCQILPAKGSTGLLLSHRIRVKKVSFTSSVPVWKNILAAATATNLKQAVKETVESILQDTGQDRIVCSHISAQEGVYDKFVEAYRDMMEVRAKEFGDVNGSEDKGFWFLPTAFIEVAEESEITTKEIFGPVSIIREFKEGDRVISRANNSEYGLAAGVFTRDINRALRVAVLTTN
>g6370.t1
MESFKVMVVGAGPVGMVLAHALQVSGIDYVLVEQRSQIPPDPAYGLFLWPHIMRIFHQLGLLEAVTAVAQPMVEAVHRSIDGSVIHRSRGFEELGALFGYPMAIFNRGDFASALMSKLENKGQRVKTNKRLTNVIHRDNGVTVEFVDGTIEEGSIVIGCDGVWSSVRDQMKAKAPKGLFDENPNPFQAPHAGVFAKAPCPKELERGIYWSERSTNYCLSSYSDFENEDVLWTERCCGIEDAIALVNGLSRLLHSEANPPERKLRQAFLAYQYEREAAAKLWNDISALNLELCIGADQPALKAQGIADYRTVPLVANGPILQNIPFDEKRGFVPWTRKTREFDEKTKARL
>g6380.t1
MATSTPIPILTISLARHLHGYSADDSLKEQWSETKVPASTSSRFDNIGFDLDVQGANLDELESQLREREWGGIIVGWCSRGNIELTELFESVVAICVDYIVKTKKGNTLQKEPKLIFCRGPDDFVNATLRNFPNKD
>g6385.t1
MYGLKRIPIHSFLAHCLLFSQAVARTASSEVCALEPDSRMPNGSWDSHLHVLDPVRFPPVPGSYEFGTYTAWDATIEETRLGCSHMVLVQPSVYGDDNTLLIDTLKAFGPDRALGVIVFDVANTSTAQLREWNDLGVRGVRLNFQSTVDAPPAKELRDMMQRYADAIRPFSWVLQIYIAMKDIPGIEPVIPDLGVKVVIDHLGHPDIPKSNTSGTALDLHTLSGFDSMLRLLEGNNTWVKVSAVYRLSKAPGPLYTDLDPLILELFKAAPSRLVYASDWPHTRFEGLDIKPWTSHLLDLTKGNVELRNQLFRDNAKELWGSDSTMANLARP
>g6386.t1
MDSSSMMMDMATSTGSSMPMSTSSSSSSTMAMDMEQMNMVFFTSAKTLLWTKSFAPETTGQYAGVCIFLIAFATILRMLLALRVNFYSVRDGLRRRRTKGLLVESRVSEIAGNRPWRANEAIMLAVIDVLLAGDAGSYDYECWLFPFRLGWSVHRKRLLQSLFGKLESNAPVDLVGSISWIGADAYDPGDELHDRALAVLATLNWDHLLSISSALKNGVPCTFSQKFSIGHFNMVRRIGFTDGTSWVARVWLPELRTIFGDREALDVASTLKVEVASIKFFK
>g6470.t1
MPNTTGTPATWVVVGASRGIGLEYVKQLLQAGNRVIATARNPKASELSEVIQAHGTPDNCILEQCDVASSESIDAFAARMSTLKLVNLNPDSPPSKLIFISSDSGSTTNFLAYEDGFAAYAASKAALNQMLRHMAEELKRRAGKWAEICVLALHPGEVHTDMNSGEVGTWDVGTLLEPGESVSGMLKVINEKNHTETGTFWCWDGRASLSMVMNVSQIGCLVSNACLTRLR
>g6494.t1
MTLLVLSAPQEKRLVVQSATQAEWLAGPGRSENLQSIAATLSQRRAQHDFRATFVVNDHIDAANVLDSFAKGVMGDWVSQGRVHEVEDSRKTVWVFSGHGAQWPDMGKHLLQDAVFYQAVASLDGIVTREVGYSAVEKLSTGDFEDSGEIQVLTYVLQVGLIQVLKTRGLQPQAVIGHSLGEISASVAAGVLTPEEGAIVVTRRARLYQRVQGLGGMCLVNLPFEEMATELRGRKDLVAAIRSSPSSTVISGASNALADFVVELNKRKIQTFQVKTDIAFHSPMLEELRVPLEEALTDALNPQSPTVKLYSTSQADPRSPIPRDASYWVKNMVNPVLLTSAVDAAVEDGFRVFLEVSSHPIVSHSIEETLTSAGLEDFAVISTMKKGKPAQKSILHAIGQLHVKGVNVEQVSTDMASAEAVHDPNTHNLLGQRIVVADSAVTLYSTRLEEDNKPFPQPHIVHGINIIPAAVYVNTFLHATHARVLSNVLMRVPLTTTNDPRNVQVVIEGDKVKVASRLRSSDESSWVTHSTSRWSHRLVDDKDSPSLDVGATKARLGQRLPDNYSIDYLAQIGVSGIAFNWAVIEHFGHESEMITKVDNDPDNADISWDTHSWAVTLDSACSVGATVFNDNKLRIASKVDNVIMHSNNLPPKIYYLHVVAKDDSEDPRSRSVDVSVHDVDGLLLVRCEGITLTELDTSGSSPRAGVESLTHYMTWIPASLSEKPRRIHHIVLISPHEEILDRYERDLQQSGTKITKLSGAEQLDNPKLCGFLQEEDAAIVYCPGQVQSFDAIASSAHEFVWEVTTAIKSIVHKTLPAKLFVLTDRVYIGTDPTALAQSSLYGLARIAASEHSDIWGGLIDKEGSEFPTMPFKYVQGTDIVRFEDGVPRVPRLRRLLPEQRYKTDSNATVLPKPEGTYVITGGLGALGLATCDFLIKQGARRIVIISRRGLPPRNRWANVSEDLASALARIRTMESKGATVHVVSLDVSVVHAHKHILAALEQLSLPPVLGVIHASGVLEDSLLIETSFDSFGRVMAPKVQGALALHRAFPPGSLDFFVLYSSIGQLAGTAGQSSYAAGNSFLDALAQHRRSLGDNSVSFQWSAWRGMGMGTSAFLALELQTKGITDITAEDAFQAWEFVGQHDVVGAVITRCATLDEGEPVPLALFEEVAVRRPRVQTAVALPEQGIRTTTGEQRPTSTSKLKVWLQQKICQCLCDILKIGDIDEIDPRVPLSDIGVDSVMTIVLRQKLQNVLKVKVPQTLTWNYPTVSAMVDWFVEHC
>g6503.t1
MRLSSGLLAAFASGAFAQNFPRFSNSSSSALESSATLPTAVDTTTSAAPSSTSGAASESVDLGSATGTEASASASATSPAGFPGSIGVFTLFGCVGSSAGFPTFELAETNAQMDLERCASLCTGRAYFGVYDTACYCGDEIDADNTSRVDIDQCDIECPGDKDNFCGGDTRLNRLRARQAVAAGRLLTVYVSAAGAGATVTDSVTETVTDQTTVTTTFTTAITGALTTTIATVTAVQICVNGKCYTEGSDRSVFIFIEVNGSDCDDEWVYITEECSCQGGKQYVPKFCSGGSCAGEIVYKTQECHDWWNHETFFVAADCGCKEETVIYKPWENTWGTPNNCNAELVPVCSGPKCPAPKVPTHGGYIYPPTNGTWTNGTAHCSGPHCPSPVPQCSGPHCPSPVPQCSGPSCPSTKVVTLVPECSGPGCPAKPTAPQETGSHCNGADCHAATATGSSPKPTGTVPAIVNGAGKQVVGAATLFAALFAALL
>g6526.t1
MRCRVYGITDIYSRRDVGRQNRDSARVAKPSITKAMDLGITRREHRVPCNWIYTKKKEVPMASFTRHLKTLSTKSPNDIVILSAVRSPITRAFKGGFKDAWPEDILAPVMAEAALRAKIQTRDVQDALIGNVLAELGFAKTGRMALLHAGFPHSTTFHTVNRQCSSSPQALTHMAHAIQAGQIDVALAGGVESMSKNYQSRGIPQDVGPTLRSTKVKAAADCLMPMGITSENVARRYGVGRKMQDEYALLSHTRANYALAAGRFEAEIVPVEYTTYESETGGTSQVRVAADDTIRPNVTLDKLAKLEPAFLEDGGSTAGNSSQISDGASAAILARRSWATDRGLKPVARFLGTKISKMIASYIGENKVFEKMYLSGDLSLELIPQGTMAERCASGAAGVPAFYTPAAYGTVVQTGELPVRYNRDGSVALMSRPRETREFHGKKYILEEAIFADVALVKVHKADRLGNCTFRKAQNNFNEAMAKNAKLTIVEADEIVDVGQLNPESVHIQGIYVDVIIQSTRPKKIEKLTFSQDAKSEGKVTMANQRRERIIKRAAKELKDGMYVNLGIGMPLATPGMLPDDLEVILQSENGILGMGRYPNPGEEDPDLINPGKETVTLNPGASTFGSYESFGMIRAGKIDLTILDLANFMLPGKVKGIGGAMDLVASPEKTKVIITMEHVDRNGNPKILDECTFPLTGPRCVSRIITDLVVFDCTPEGLVLRELADEVEMDGLKSKTGAAFRIADDLIPYQT
>g6527.t1
MVFSDQAYINRCVDVEAALARAQAQCSVIPADAAADITSKANAASLDMDRLRNETDVVGYPILPLVRQLNDMCGSAGKYLHWGATTQDIMDTASVLQIKSGLDIVETKLTGVINALQDLAVTYRDTPMAGRTHLQHALPVTFGYKCAVWLSSLYRHRERLQQLKSRALVVQYGGAAGTLASLGDGPEGVNVRKQLAAELGLENPSITWHVARDGIAEVTNLLALIGGSLGKIALDLIIMSSNELGEVAEPFVPHRGASSTMPQKRNPISSEVILAASKILRSNASLVLDGMVSDFERASGPWHLEWVAIPESFVIAVGALHQAEFALAGLVVDKERMAANLASTSGLIVGEALMMALAKFVGRQDAHDIVYEACKVTIESKDGGTLLDTLKEDERVTEHLPLEDLERLCDPINYLGSAQRMVDDTLAENAS
>g6554.t1
MSRFSPLLRQRLILAAKIATGLSITGAASFHLVTRKCYFEPFGPDNGRSLYEHPLQKQINPWNKPGSADSCVTEVPFDRMDRVLLEDAKNGGTKLVESFIAGMWGGFGYGIQRRIMTFFKNEANKNDLWEKKDLLASTYEPGTYFTNHFVVLSKTPTCITMRGCFDPHQSPPTPMNVDNLVEVRAELD
>g6594.t1
MRLINIKTLELQEFFNENTPPYAILSHAWGEQEVTFQDWQNRQQVTQKHGYSKILKACKEALNHNLEWLWVDTNCIDKSSSAELSEAINSMFAYYQKSEICFAYLADVPTVSQDSELLYSQIQASRWFTRGWTLQELIAPKHLTFYAADWTEIGNKGGSLVEFIASITKIDMVYLSGRGRIYRASIAHRMSWLAKRTTTRTEDMAYYNKILGVTMVLRRSTDVMRSTRNCYFLCFYEGDVAYNVARMARGSL
>g6595.t1
MILDRCCREPRRLRNPAINVELQVVNQKVVRSLVPTSVQPANVTIPGEDSTVALVEQPIHEPASTTPGYHGPAEHEKTLWEEQLDEPDLDLAPDDPILLWNKAYNAIKRNNGDLVTTFEKILKEDIIGGDSGENQVGFSDINGQYRLVLMKLAVEKSIQKVKTHEAVKEGVLTLSTLVVDLKGVGDAIMSSQPPAAMAWSGICAILPILTRSLLQEQAMVEGLNHVISKMEWYLGLGSYVVMDQWQDNRQLSKLKATLEKRILNVYESILEYQMRSVAHCYDKHPVIRGVKTILGSNDWRTRNKELEKRERDAEKELSQYSDWHGNNIFGNIARNTETTLAHLRHQFGQTKLGERATAIGRFKTTCYEQLMEAIPPRVPGTCEWLRKHAKFTEWNQQKFGLLLISAGPGCGKWVLARYLVQDVLPFGDPAATVAYFFFSENERSIPNALSAMIHQILCSLSSLLDSCIAEVQALGPNLLSDLASLWRVFEMIVGHPNKRQIVCVLDALNECGDAERKKFNQLLRKFLRRKFSHSPRVKFLIMTREDPDILEEFRGFESMHSAQLSEELKKRDVTFEGCDVPVQLRSIDLLEDINVVIAHRLRQLLLTKAMNQDTWQLVASDLEQSTSEPRTYLWVSSVFDVLEQNLDDTVKRWEQLVQRTPGTIFRVYEDMLRDISEEERRKVTRLFRLMIAAEKPMALHELNVALHVQDRRTVYLENDLAHPSNKSCQTWLARTCGGFVAEFDNRIMFVHRSAKAFLLSPDDKSASRQEIERGTYFWQGSITIVQAHRTAAESCILYLSLGVLSTAKFRDLKRVFNKALGEAQVMLRDRSLRPDEFLDHAYDQCEQAVRDQGLSTYSLYSLRNWASHFYCAQEFDHNTLVRDINPDLHATYFSLFDDTTPFTRPWLVMAAQVLEEDCGYRLTEFEPETGLISCHRFVGKGALASLFGHHRATEQFLEQEMPSEIEAEARLDDFVIEPPNVQYQPIFFSATVGHLISLHYILAKMGPSYQNARDQLGRTPLHQAARLGRYECLTSLADHFNIAEEDAHGWTAFDYLTHRINGLHDLEATRDTIRALIEARGERRDTRSPKGISLLSIAAKSPNETILEKTCRPEMAGDIVNSQFFQIAYEGSLIKFLVDHGEDVNRQESIGRFAPLHFALYHNHIWNAMFLLRAGANVSTADELQRTPLHLACRAAATLNIPLILALLEGGACPNSYDEMGLTPFHLAITHLDEAGDLLVELMLAYGAHPYQRMSGGQTALEIAYRAQWSGLNSRFDLIEAWLLDTSMLWEIE
>g6596.t1
MSFEASNNALSPLQTAPPWSIILFTFSDRDTDSELVVMCNNKRYVIRLSADTFSESPKLKERYLFFLQVAEEFELDGVTVEAFWDWIVGPLLPIFRELPTPDQAAPQTLDGFFNPETFVYTFRTVSDERIPQLDSDTEYQPLFGISVPDELCASWKSFDPSEVQICQENVVGPPSHTPHKVVLKDGTMAFLKLARRGDKQFLINELDTYGKIDRAQLDNKMKISRLYGLVRKSDGVIYGLLLTYIDCKRVTLSCAVKPGTEVSLREKWAAQIEEAVGQLHYAGIAWGDAKPDNILIDVNHDAWLIDFGGGYTEGWVPKNLSGTIKGDRIALEKILE
>g6603.t1
MHFSKVIISTLAAQALAQDSRVLRARIGQVAALVAAAALPVRALPVFDALEARDPHHQGGKAKGAKAKAVEGCKAKRDDEDDDEEASEGLVARHHQGAHGKAAAKATNNCNKNGKRGGVTEELGERDIEEEDEEDDEEDTHELTTRDVEEDDEDEASELEARAAKKGKKAKKGKKGKKGKKGKKGKKGKKAGKKAGANANKNAKAGTTNGAAKTGTTANNANTNTNTGATSGTAKTGTNTNTNANANTGTTSGTAKTGTTANTNTDTNSNTQAKSGTTA
>g6676.t1
MQSRLSELRLNNEHDLKQEIEVEELERSVRDAIRITRELKFTYLWVDRLCIIQNCPQDKANEITKMATTYKNAAITLAAGTAARACDGFLGRVPNQNPTYLPEHKFDITMENGYTGTVYLSKSPYQPNHPLDKRGWTLQEYMLSSRMLIFSDYQLLWQCQEVELQSVTGTNAGIEYQQDLESLPWASFLDEGEPFYGTHDSEKLYLWKTVIMQYTRRDLKEPDDRLPAVTGITTELQKVWRDSHIYGHWERWFIKLLAWYKSENDKVKVRHTKRAPSWSWVSVDGVIRYEDPIEVEDAKVKILTAAKIRLCCRILQFSDIEPLKRHTLLTRLDLIESALDMELAGGKCEYLLLGKANRYNEDTGVALMVLKTPGGTYRRVGLALFEDMEVWTGVKFQEVDLEPKEK
>g6678.t1
MSNLRDLLNPVGDDKRHMSHSSNGLGVEHGQDHYMGNAPSVQELGNIGSIDETSQAFWWALNGDATETDDYVQSSLANTEADPLFPEYGVSVHLQNNAPDVDLQLGSGDWDIDFDMNGFQTTSQPNGEENIPPDMPTALKNFQFLQLPTESSREGSAMTPELPMPSRSNATPITIPDDEDVIVHYGMLHNIEVKLVPDDMSSIDERLAAEASAYQYLTSTEYLNQLMLCFPEDGKHFGHLPKAVGETLLPLMMRPSVDIEPLSLRYDLREVVSRANKPADARVKVDINIYGLRSKALDIGRILSDGKLWLQRSTHRRRDITYENPHFLNINVQDTGIDEIQNIQQAPNGGAPKKMSKEDQLRKMVDEVYKTVENNREIEMVEGGDKVTRQLLRHQKEALGFMLERESGHINEKYRLWEEIEYGDKKVQYRHRITKRRKDIRPEEKGGGILADDMGMGKSLSILALIMKTLDNGQEWAEERNAEHKSRRSFTFSRSTLVVVSAALLVDEWMNEVQKHLQNGIRVVKYHGENRPKTIEELKDPDIVLTGKPTAHIIRRPSTKFFQACEYLHANSRWCLSGTPIQNKLADIGSLFRFIRAEPFDKASEFRKWIEVPFDNSCDDPEIVRDRLVLLLEALCLRRTREVLNLPRTRQYIRHMDFSPPERDQYDKTKAVILRNMEHRMGDAEKGSQFGMFQMWLQLRIVCNHGTYQKLFSWHRRSLLEEREAVVGTAGQYGEISCVGCEQPMPVLGCDLTKKMFDDECSHIMCSKCIEESRTSLPETRNRCPICVRWYKEPSASRDGETLGYSERPRKRRKANVVEDDHESYFNEQGISTKIQTLVEDVQKDLWTTKSIIFSCWTRTLYLISRHLEQARIPYLQLDGDSPLRQRQATLHKFEKGDKTPVLIMTTGTGAFGLNLTCANRIFISELQWNPSVESQAISRAIRLGQQSEVRVTRYIINNTVEEDIRRQQEYKKHIAALGFEECAERRSAHSVSALFDACDAAQETCICTKDEGGLSCSGLGIRHRFNKGVAARGKWAGKTIDRVYEENEWKVSSADRDASASSASSSAADTNPETTEPHHDDNDDQQDDDIEYITSDNEIYDLVLADSQLPADREIFMTLLKGVPDNIPPWKRNLFMTFSRCISTEMVAIDGLHNDWRHLLLPLAQQDELVMDAVLTVSAFHFHINKLDNNLRKNQKQYSPFGTNTYDTYVPDPYQLLGRTLQGLRQRQELVSNDQTTQHSVLISLLLLMTSVLVTGGSDFPVLLRMLESALDAIGGKEGLGTGILAGFIMRELHKIRVYAAPHLGEETGLQTISSQARTDQLFGCLNHCLQLYPEHAPLFSQVSSLVYQARDIYLQQVLSDHTSNFFDFDPIPTNPESVARVQRFIEALEQFPETSPVAHMLVWTTFVAASDAQLEEHKIYFENVLRRHHARSGFGNLLKGIEALKRMWSRKPGERWTTLLPQTKVLVA
>g6708.t1
MSGLEGLGIVANVIAVVDLSLKVISWCSKYAQDVKNSNDSRARLLQATITLHYESGKIHNLLTGKKNGSRLKASQKLAQVMGSSKVKLRELEDLLSDNANCSSLKWPLRKDKAEAAIRNIENTTKSLLEVLQVDTTGIILDIDDRTEASQRRAAIDQLPYVSDAVWDSHAEEHNTTCLENTLEDILRTIMDWAEDATDQSQTVFWLYGMAGTGKSTISRTIARSLSKARRLGASFFFKRGGLKEDKISKFVPTIARQLAANRPALESYIYKAALHDPTIASKGVRAQFERLILEPLSQSSIETQDKTPITIVVDALDECESDADIHLIINLFSRTGEIKKPRSRIFVTSRPDLAVRLGFNDVQGAYQDLALHEISAQVIEQDISTFLQHEANLIKRRWNSSIAEGPTDGWDEAAVWGARDGNCVWQVSQRDERTRVHFSPDSQRIAVGMQNHLDREGPCVQVWKRTNDTFDLEHTWNETWAYDFSFSPSGCLLFVNHGKGIRGFDCDTGSLFHEISFDGHEITVVSMAITDDSSTFALGLPSEIQIWNLEAMTCTKQWRTNSGSNLILSSSGTLLAGQVNNDIRIWNWATGEILADIKLSENDWKIDAFSPDNSGIRTNYGVIPMNLGTVSSQYLTPTFRLRKDRIQWKENDLIELPRDFRGVRTAISATDSEFNVAFGYSSQRVTILQISEDEDLRRLLPLIEET
>g6709.t1
MASPQPQSNVVQTTPQPLTHQRSVARKPVGKLAGAPGQSISLPHRPAPQQQYPQAGYPPHNQQQQQHVQQQRPQSYHPGQQGQPVYHQQIPQQIHQAQPIAHPSQPMQHQQAQPAQYPPQQQQQLTQPHPQHPQTHQQPIQYQQIHQQAPPQQYQQQFPQQHVQAQHPQQQPFSPTNPSPNPAQTTLPNTHQAQPQQSPASPTPQIHRVDTANSNIGSFVADHGRPGSISGSSAGIATPATTVATPSVAGTPRWEPNVVPVANQQPPVNQQAPVTQHVPAQQSPAVQHAPGAQPPQQHHPAQYAPAAQQTQAIQQNLPVQNAPAIQSTPSVQATPAADLRRTSTGQPQLCNHCRKGIPLNVSVYTCLICSTAHITTNFCVWCFTSNAVNTSHSHDKSYYATESDPRVQSSVQDATTQMWTIRKNVSGRLWYTHNATGLKTHLKPTAAALFGFSGLPPGWDERKTPDGRTFYFNKRLGTSSWVKPANSLPDGWRELRTPDMTPFYINEQLGLSTWDRPGQQPRQTKQGTKIIVRKARPGQPNQPQNVGDSILSATVNAARLTGQGVEMASRQVGKLGKKKNWRKMGRMLNTVNSFGGVGSGSDGGYDDSYNDDGDFGFGGDDSSGFQDQQQGQFQQSFDYQQSSFSQPQQSFSFEDNQQSMFQQPAYEQQSTFEYSVQTEQPAFEQPAFDQQAAFGQQPEQFSVTTEVSYTMNEGQPVFEQEVQYTQTYEQQPGFEVQQQTTFEATSTQEPILAQQTTTSYETVITSEQAVVEPPIQLNEQPAYQVTSQETYSTQSYVYDPTQMPQQQVTVSYSIPDYAAEPAPLFTPQTQAQQPMYPVFMQNNQPEIITSDVPLVEVPGTTDTTTLIVSSEYGSNDILAGTSLATENNTTAIPQVSTPAPQDSIVVEVTVQSTPTPGLETTASPAPVVVQEHDASAKPASIVTVDPVQPVDYDVGARCNALI
>g6816.t1
MSKPVVLEDVTGGSAKATHLCVLVHGLWGNPSHMRNVAKALRDEYSEDELYILPAEKNRGNFTYDGIELGGERVCAEIEDKLRSIEEQGGKITKLSIAGYSLGGLVSRYAVGLLYAKGILDDLECMNFTTFASPHLGVRTPLKGWHNTVWNVLGARTLSMSGRQLFTIDKFRDTNRPLLAVLADPDSIFMSGLKKFKRRTLYTNIANDRSVVHYTSAITKHDPYTDLEKVNLNYLKGYEGVILDPDHPIALRPKLQQDTILTDYEALKKWVKGIPFMVTVGVLIPIGVVVFLANSAVQTVRSANRIKAHESGEAGLKIEQYRMPLRIKEIREEVEQAYEVLNSSQNQQYLAASDSEDDLAYDAEDRKLLKKERRMSTPGQPTLALTPDQFDMIENLDAAGWRKFPVHIQKHRHSHAAIVVRMDKESFADGWVVLKHFAGNEFLIPSDIDSSYSYTRGILNPFAAHVLSTDTIESYVDPKTRRLHTTRIHLKKSRMPGAVYKLLPASVTGGGSGDKASYILETSVVDIKEGWMKTESRNLNFTGVLSVIEKQEFKVPAEGVNQNPNETAVTTMVQFRSRLGDKIRGKLGQAQEDGWFKNGIIGGWGTKGIQRSIESIASTKTQDQMGKSRDGMKLVLERLRNNGVMGVLETIRRERQRQLA
>g6921.t1
MSSRFIVPDSSPPPSPAPSTPDKSGRGTGFSFLAENPSTTPAGPPPSSAASFTPAGAPSDSYMGSSFMRGMTDTKPLSFGVSNNSSSGRNLFGRTGAPSNPLGRSIRGRQPSGLSRQFSAADEEDEDLEEDQDAEGDVELPPPRGNLFRMSAAPDERLEDDEVDAEIERYIDQDIAGEDDERESYGEDDHVFEREESEEPDMFLNMRHDDRPYGQPMIGDESDLMMLNTPAATKRVRQEAESIFRQTSAHLGMSGRHEGFHFASIAKNLYSQHEHAQIIEPADMILDTEELVCRLYEEGVGPEDDVEKMDNSLSKITFRLIELWKKTMNGLPQPEGEDFATIGPGLNSEPFEKAAYVAQLILRMHHTRFGTNTDEEKTPPLPEILFDWMHNNHNLYPDQVRDVSRHMPSPACHPLFWQTVRCSLLRGDVGSASHLLKEAGWQNVRRGPRSDYAYTGKALENVRRFAAATSEVLDQCPGTRSEWDIWNSNWTLFRIQARGSLNRMTLFAEGREQDIQDLMDDEFAPQQQSLSTMARKASSQIPWDIYENLQTVYGIALGNHEAILEVAQDWCEATIGLFGWWDDGNQRHKALRLSQSQLLRASSRFAGSEDYFDRLTTAFHMVVQSDLNPNVLNPVEVAVASAIEGNVNAVLGFLRIWSLPLACTVAEVASLGEWLPAPTGPSLFPTDSLDMDDLALLGVTQPGPDELDGIKDTTLVLYARELAGIEQLSPERDGWEMAIQVLGRMDSPERSEETVGELLRDLLATLNENSGRTVDKIWTILNDLGMINYAEETAETFAEILSKESHRYGEALWYYALSHRPDKVREVLNLLMSYSLVQSTVYPSEKDLDQDLKDLLRKRTETLEKRAKQDLEAAQLLGRMLSGYATLRKFYELRDAEDLENISPTKAFKLKKQAASALVAVISSSDDNIRGGLYDETRDAVVSEDFLLVLLGEATVFINQSPAIVTLPQIDVLLKAIEDLQTVGDRVYSACDEFFNLVLASAQGLKGSTPQDLMAKSTASLGGSFMMTGSSVLVNHLHKSISAGTKVDRGWDWRKGWLATSKGEDVLRKLRLGLAKDLATLWLEDADGVVAY
>g6928.t1
MTAPRLLQKSSLSISRPTIFLIHRTAISSISRRRTFSQCHYRPQQHSERELQERLQAARPLVPHRAARKFTQAGSSRNSRLTVIATVLAAIGFYFYNSQTVPVTGRRRFNFLSDSMVARAHSKAAAQVIEQVRAQGGHFLSEWDPRTILVRRVMKKLIPVSGMADLNWEIFVIADNRTANAFVLLGGKVFVHSGIINVCRSEDALAAVLGHEIAHNTASHAAERLSAAWVGNLTAGSLFFLAGALPGLALFGLWNVVGGYYLQDLLFYLPMGRKQESEADYIGLMMMAEACYDPRAALGFWQRMHALQHASGEEAPEMLSTHPSNENRIVKISEWLPKALEKRAESDCRGTAAFADRFRDAIRRRSTTVVV
>g7030.t1
MVGSVQGKPATPAVPPPKTPTPAAAGLFAEPTSITKKPRTAAVARLANPKLTNATLLSPETSRLVTSRDIDTLSPSKAPRAKTTTENILKEACDYLVKVDPRMKPLVESHHCRVFSPEGLAEKIDPFENLSSGIISQQVSGAAAKSIKAKFLTLFEEQPGNRFPHPSQVAAKSTDELRTAGLSQRKAEYIKGLAEKFVSGELSAQMLHDASDAEVMERLIAVRGLGKWSVEMFAFFGLKRMDVFSLGDLGVQRGMAAFVGRDIAKLKAKGGGKWKYMSEQDMTELSAKFSPYRSLFMWYMWRVEETDISTME
>g7034.t1
MSYGYGYDYYPGSRTQIDWGAYAEDDPGKDEYEGGYTQQSLMRVPTAPTPSQPPSKKDKKKLKKQKEKAAAAAEAAFVPPPAPDPPAAPAPVSTPADDESPATATSSKKKSKKIKKKEKESKSLPVPPPVPVPPPPTAEESKEAGKVEEEAKEETEGPELTGTQDTANNEDLPAVGEEVVKTETTSEDMASKKDEEKEEVPKDTDGKETPKEQTSPEEASQMEDPTSTEASAAEAQETPVKEEALAQEGVPKEEGEVPQLEGPADDTPNDELASEEDILGEVLVKEDVPAPEEAPKEPALAEKATEESSVTDPSKEEFPAIEETPSKEGVPGAEEAPPVEESPAKDQTSVEPETTGTSEKGGDGDDKLSAAAETKPLNKKKKKKEKEKKEREEKKKAAAKAEKSHHHKPKHSHSSKEANNSKDDTPDSPKAIEDEEGKRNSTADSAEKNNDAELGVDSKLADETPSSLEEVALVQGAKSEEEPQPSEDTKTAGEVAPAEEVKPKGEAPAEDSKPTEETQASEPAPIEETSTEEVKSTEEASSTEEVKPSDEASVEDPQPTEETPTEEVKSAEEAPVEDLEAQEENSKEEVKAAEEVKSAEEEANPAVEGSAEEPKHTDESSAEGKVEESEREHGPAEDTPSSSEDLAPAKEPTSEGDPKPEAKSTSEIPAEDKALQPEVELQPANETSSSLPHAPSDSELKHTEEASAEEEGPDPDPTPALPTEEAAPEAASVDEGSKTGEAAETSGVMSDSGDHNATEGNEGTTPVAALETDASAGDEAAVVATKPTAESEDDLEPGDTSPVEAGVDAAAKDTPAEDPAAGTASEAAAGEKDESIPKETLSPEDAGDNKQPVKSEETAPDDREGTDVTTAIGVDDEPVEREAPAVPVDTEESSGGNDSSPETKVALTNDKETSVPEDKPREEDQVTDAKPPEVPGPEVEITQDEPPKEEISKEEASDATKPTEDTAAVEDTTATAAKKNKKKKKKKGGKSGIATPQPEPEPEPEPAVESAAAEVDSVEADAGSPNEPATESDVKPESSTEPGFEGVTEPETVSKAEVESPIEPREIPPETETEPKASPEDSLPAELIPADDSEANHETIEAEGSGKTEIVKPADSREEAANEAEASVVATTSDAMPETTIEPTGKSEEAIDTTEKAESDVENGSTISPEAEDGSTKEEPQKAELDAQPTKDTPTDDPSNKAPHASDTESKNGESTESNSIDDESKLETVPIAETTPAEPSQDENPDKPESGEPSAADLTTEQAESTPESGSSSDGIPGRQLDPAESKASEIGGTQEESSKPQEEHEQPDATTEDIEEAAEPASTVSPDTNAAVKDVAPEDASTEAKGDSPAEKSEPEAESKEVDNNDNFPEVITQPPEDGMDTKSDLMAEPVVQEPALVEMDKPVVTEGEVIEPLATEPEDESPVLDISNKEAGGPDTPTGGATEPLPAEDPADDTEKESSDVVAEKASKTADATIEVPEVNAETLEEKSEELNPHEGDTSEPAADKDPGLETPNETGAKGDPEEKHKDSGAPSVSNFDEAKAEVNIEDGETQSLEVEVTPEEDADEVTQEISTSGTEATKEAEGTGESAPNENDNEALEPALPTEDNTTSVESTSTSKEESSASENSVTEERADPAEEMPNINEKAENESTHSAGNPDKDESASNGEEQDAPQPSQHAADDTSVSENGPKEVTIAAGETGTTDETVPNRLEEGEDRTSEETPAAGTLANGHGMEEPPEASDKKEAETETGHEALEPVGVENSAINEGEHPEEASEAVVGHKDKDKSSDTAIDLPKDGPDDKPAEPAMDVVTQTSEGEPGVRAPEVEDGTKEETTPAGEVSAVDTHTTDEKPVEAAEAIDNEPSDDKSEVKVDPSDTKLAAEVSTGDETNEEEPAKEMPAEEPTAVVESRDAKPVTESSSQESKAEAEVEAEAGAEGEIEPAEEKAVSEDQPAEEALAAHDEPEKGSETADSKPEEEATPVEDKQLEDPSAFEEKPGQDGKTAEESPAAAAVAEDDPKQATPADAQEDTNQFTEGGTVEEPPKSEDTSAPEEIPAEEQIPAATGDEFPSDGKPADDSKVSRDETKPETQEPLAPEEEARPAEEVTPETEGVTTKSPDEPTDEPPAEAQKKDDQPVKDIEEVEAKAKEDEESKDTLGPIPITHHPSQLPVAVALGDQNDQTLAETTMPGPKEPSSGEKRSNAAAEDNSAPPGSKAEILDDVQEKSISGPGYVPQPGLTPLCTPIDLHATDDTGLAASPPATEAHDSTKISAPHAPHEQGLAGQSQSAVQGIATEGPVNISLQDPISIAEPQPQQPGTDGGTHVEEPHSKPAQDAHDKNEKSRRMEPDLPFVVARSTSSVISDENSETSVPSHTAGDEPLDAQDPASRVEAGTDKSSPGAVTTNPYARAIFSRAQNSGN
>g7120.t1
MSGLINKVKEAIHSDKDKTHEQPEGTHGGHSSRVANAADPRYDSDRDHRANPGTTTTGGLGSSTHNTGTAGGLGSSTHNTGTAGGLGSSTHNTGTAGGLGSSTHNTGTAGGLTGGSTYSENMPGHATSGRTENMPGHTTAGGLGSHGGLGGTSGGLSGNSGTYGQTTTGTSGLSSHGAGTQGGIGGTSAGYSTGPGNTAGPHSSDMANKLDPKVDSDLDGSRRLGGSNTHGNQSGLSGNSGTYGQTTTGTSGFSSHGAGAHGPTHTSGLSGTGSTGTYGSTTGTGPGPAPKTAGPHSSDMANKLDPRVDSDLDGSKTVGQEKTFQQSNNNFAGRDPTDATQVPPSVLQKHVPTEIAHDDPHSDHSRRHSSTHQETHRGL
>g7122.t1
MAAKVKNLMSAAHTAGIFADIAVDGPEIGTLVAIVDRAKNLPNRKTIGKQDPYCAARLGKEARKTTTDVRGGQTPKWDQELRFTVHDCPDYYQLKLSIFTDDKRTDLIGESWIDLRGIIVPGGGQNDFWQTLTCKGKYAGEIRVEITFYDTRPKPDKPAPKQKQIASSEPDQGSVKQRTPVKRRPLPSDPVTGEAPTVTPPAPVPAPTTAPQPAPLAAPTATPTGPDHRTPLRTHGKQASHSGSFVPTQSPLQAVEYNTPPSHSSRRHTEQYPPSPHGSVPQEYMTPNREAPRQSRRSMVPYEGAHQQYSPVENERPPPPPAHRSRHNSTGQELVPRGSFDTSPNKMPQMRHDVLRHEAQRQSMVAYPGRPAFRAYDSAPATNQTTPPNTNSYDGMPRHSSYDASYDPHYRSMQPTVEDVPEASGPPGQNFTQNGSQFQRSDELCFDDNPSPAPLALRRSPAPAPAPFRDDYSPSHVPQDYHNPEDWQVTVSPSHGRGYSRSAGDNSYYPQNGQGHYQGHSTDMTVAHRQGPHNYAPPPLPAALVPGLDANQSQELTDLIYEDRRHDRRQHSQSMSSMNTPPRGRPRNESFQEYNQPPPEHAYAVQPYNRRAITYNPPEQQIVKARAISPDPRTSPNTQHRIKRKSVSPAPPLEDQRRKSDIPFGPDSYDALNPSLVSSKDGTSPSPDFLDEEPKKIITYDGREIDPSDHLPMETWAPEPEKKQPESTPTETRSRPPLSGAQPMPPSTRRPPRSGRHSMSAVNPSYSFSDEPRTPPQAGRTRLQKRTNRTSAGNSPAASSPLAPISKDNYQERAPYGNASLRGLPRAGTWDFEDENRGAYGGPPIPAKIPLPMMSGANGTGQELALVQEMQRIDIGTGSPPSRYSTMAAQVGPLPQLRLPSGPTPITAEQRYWKTFKNQLLIPSPTSYPVVHISANNDSFAVTTGTRIQIYSNRTRKLQKTITRFGDVARSGEIRKDGRVLAAGDDTGKIQVFDVNSRAILKTWTQHKQPVWTTKFSPTELTTLLSASDDKTVRLWDLPSNDPTTTFVGHSDYVRCANFMPGTMSNMIVSGSYDSTVKLWDPRAGSNSAVMTFKHAAPIEDVLSMPTGTAVLAAAGESISVLDLVAARPLHMITNHQKTVTSLSLASNGRRLVSGGLEGHVKVFETTGWNVVSSTKYQSPVLSVKVIPSSDDADSSDRHLAVGMQSGVLSVRTRLTGAEANREAEREKEMAALVAGTIEAHDAKQRPWQSDLRHARYAHALDQVLDKDSPEHSPLNVLTLLLALRHRSALQDALESRDEHTVQPILKWVCSHICDPRYVSVCVEVGLHLLELYAEFVGGSAELHEGFRTLHRRVRVEVERAQVACQTGGYCDIVVFSSSGPNDDDQDIYGIKTDGTNTAHWVARYLNPHVAEMVPDDGAPVTFSLHAEYRECVPPKHALSAKQVAWTAGQNKPVHDAARRAPKACPDKVVARVLP
>g7260.t1
MLVYRGPLRSLLTSLSRATANYQNLRASSTALDRMSAPYTPQDVQAVANMVRALDSARKDKKRGGFAIKKTTFDVKGSTDGIQVDSWRLQDWDYKRRDLPTYARGLFTTKTRRNEPEIAVRGYDKFFNVNEVHETKWENIFTRTQGPYELTLKENGCIIFIAGLEDDTLIVCSKHSTGDRDDIQVSHASAGEKRLEQQLAAVGKTKADLARELRKRNVTAVAELCDDQFEEHILAYGPDKAGLYLHGVNLNLPEFATYPSRFVQEFADEWAFRKTGLITMDDIHQVKAFLEEVAETGAHDGRDVEGFVIRCKMSHDPSTHPYRDWFFKYKFEEPYLMYRQWRECTKALIAGKQPKFKKHAKITEEYLLYARRRLAADPKLGKEYNNNHGIIALRDDFLKFKNINGADAANMGELDLVVMTEVTRDVILCPIATIGCGKTTLAMGLSHLFGWGHVQNDNISGKGRPPRFTKMVLDELKDHPAVIADRNNAQRHERKQIITDVKLQHSSAKLVCMNFKHDEDSIDEIRRITQERIIARGDNHQTIHAASDKEKFIGVMEGFINRYEACNPHSRPDDGFDAAIDLDPTASSRQNLETLVTQLHKLFPNLVKEIPSAAAFDAAMDYALGYKPDFKHDIPDRGKKSYPQQKPKVQKPRKMEYMSVGISTQEVNDALEQAFKATPRAISRLYTQLKQTRRIQAKFHVTLLHKAGSKEHPELWQRYDALQKEAEAAGDPEGKVGECDVMLERAVFDDRIMAIVVRLADQNDQWKCVNRVAHITVGTRDNSVKPKESNDLLARWLDVGSSPETKIGEVVFEERPTLKGTVAPVLSKF
>g7274.t1
MNTEIDRKMDQGVGMLLLLEDKKKLTIGIEELELNDPVANKSTRSSCAPFSGKPAPNNSIPFYNVLWAELSNNQIIIDYAHHASKTLIKPRKWVFTLAKDDASTSGTPAEIFVKTLMTRAYGDAQSQKRAYVLINPNSGPGGAIKQWETEVKPLFQAAKMQIDPVILKHGGEAVDLAQNADLSKYDTIMACSGDGTPHEIFNGLAKRPDAARALSTMPVSHIPCGSGNAFSCNLYGSHRPSFAALAIIKGVVTPMDLVSVTSGHNRIISFLSQTLGLIAECDLGTEHMRWMGSARFEVGVVQRMFKKKCYPFDLAVKVEIEDKGDVKAHYKHHASSTSLNHLAKKLDADPVAEDAGLPPLKYGTIQDDLPEGWELIPYDKVGTFYAGNMAYMSPDAPFFAASLISDGLMDLVTIDGDLPFLTAIKVLLDVEAEKLFDNPHVTYKKISAYRIIPRDQEDGYISIDGEKCPFGPFQAEIHQGLGRVISKSGKYEAAGPKNWDKVTLADRIHG
>g7284.t1
MSTTLAVDMPFDFSFLSLYRAHKSSSCLTFLMSASACSGPCHLFSAISASLTTPPRASSAVRQHGPLLLPKIRSQDQDIDATPCHYRMTTPPAPNPSRHSRSYTNPESLAITFDTPGSVNTSFSSQPDDTLSASLLTSPADFATHISASHSRRASSLDATTIDRYGYPTYRQMPSFVPVPQQQSDYGFYDYSPRAQSPLSLTATPDPTPNTNLLSFLTSSNPAASLVRHISFPVRDAATKHFWWDVRNIRSWSSFNASAILSLPGASLLLTNPVPAPLLPQPSFATRHPETETQLHSIYASYYLPKLNSALAMSSTRPLHLSVPPKTAGMNDLLFVANAAGESATAAAMFGGKPTARVVGIVRSFDRFNTGMRVEGNIKRVEYLRGLSAIHHAMREHGCRYGFILTEIELVLVRNGTANTPFFGDLEVTSVQLAASAPEGDASTLPHETPLTACLALWGLCQLAADDTPAGHAHWRAEIGAPAEGTRRKAQPRDSWIPQPQLAEKREAKRSRGWVWPEDAIGRKELGKRGVRYGGV
>g7427.t1
MVPMIFFTALALAGFSTAKFVKVEDTSVLPVGWEKIDQAVDPSHAFRLSIALRQPDIDNLKASLRRRDCTSGKYTQNHLTQKEALALRDLDQKDVGQVLGWLKSKGVAAKATPDKDWIHVKTTVKAAEDLLDAKIGFYKFEDQTPVLRTKQYSVPESVADAVNFIHPIANFMRPKKELTTPDPALTPSMLESIQLEKRATPCSRAVTPDCLREQYNISYPAYNGSSQIRFGIAGFLEENANYEDSNDFLRIYAKPLYEARYNFSVQLINGANNSQELFDSGNEAALDVQYGMALGYPTNITYYLADGRGPTLDDDGEELPEEYNDNEPYLEFLDYLLDLSDDEIPHVLSISYGDNEVSVPRKYAERVCSLFGLLTARGTTIVAGSGDGGAKGASNSTCRTNDGSDKDVTMSVFPATCPWVTSVGGVTSGVEPFEGAEFSGGGFSQYFPREKWQESSIKSYVKAIDGHLDGHYNASNRGVPDISISATSFITRVKGQAVGLRGTSASAPVVAAMLALVNDARVRKGKEVLGWLNEVLYSEEVQAAFQDVTKGESRSCDFSKGGSPGGWPAAKGWDAITGLGVPSDFQKLFDVLVDI
>g7539.t1
METESKPSDMGTPLSSTLSSLSDSDSDAEVSKTTGPNNDTDSQKNDEDTVEWLATTRKRRSTAGNRMKSMLANEEPDSDLELLFAEDENDQGFSDAEENGSDVQMDSSDDEDENDNNDDDLEGEKELEKQAKERRAAQRKRKAQEAIPAKFRKKVRIDPTTRTPAPAKPAPRPKKKSERTSWLPSAADLPTRASSRQTTRLSKEQLHQQMVEREARRIKQLAQMQKKAAKLEAMKKPPMTQEERLREAAIVEKRNSKSLNRWEEAEKQREEERRAKLAALHNRTLKGPVITFWSGIGEWMGRHMVIEEPAKEKRKRGEKTKGKEKEKEKEKEKEKEKAGSTEGKKEDGQNGEIANANAKEGLQPSQDKPPSTASAEPAAPSDSKDTKPATPTKMVEDITKPTDTPSTPETSGAPPAVPKTEDIAPPMTMPPPPQPPPTPPSSLAAPAPPPSTFVPAPSPPPSQDPPPCGLAAPPPPPPPPTPAGSVSTTNSFVAPLSGLSRPPDSKPSGVLAAPILAPPPGIGISGNAPPMMGYGNPKSNVLAPPNTSQGAMPPTLTATATAPLHNTPPSTISPPPSQTSTGVAPISSTTNLQPKTITPALPTKSTSPDTPVVAQAPDSQAQPPQPSTGARNAIVFQNFDDNALKDRSIQTQIIFGRKMNRLSKPSPAPLCVITNHPARYRDPRTGLPYYNAYAYREIQRLTRGEYRWSHILGAWVGSGTYAARGVPERFLNPNKKGPEKKSTPDEGIKGKEAVKAPDQAQDTQTKTPDVPSGNPTTGVKLTGVEQGASAPPNSEPSQPIQPKMAPPAVTQPTKATNATAATPEAPNNTPAPEPQAQAPTNPQSTTAGNLPAPLQAAQ
>g7601.t1
MAPTLHHWKEDDATETDSVATSRKYDRDEWNGFHSSAERSLSFPTSSVPELGMPKLKRSTSAETSTKSESNGTTSPPRRDFEAALEMTDVYKRVYNSTDAFSIHSTHGRSITGSVMTSFSLADDSSILSAFPIMSRTELQHPEFYTQMSGNQRISRDLMRAITTRSVVKSPVEPPPGAPFSLKQFRSPPNCGENVMGRWHQSRTKAWRPKEFRTEIQFEVPVIFVASSKTANGSIEGADGPIEGADVFFIDGTRKSLDDTWTDLEPPTGTFTKTGRFIKNERATWLALLSSLQKMENESQNWTRQQIMGLRPRPASATAILTSIAGKHTLNVALQREKRSWDDMPPSINRPYATTTMSSLIEILAMLGIYWKDFNTFHNVYQAEGNGFLVKGHKISGLGIMFHFQALEKAVFEGNRTIPTKAVTRLAFGQLPTIFTEGHPEHKSNNSLCEWPNVGFESRTEVAETLASFGCGRKAVNYFLRDGAVTSHIFPVTFELIGMIGQIFHIKDLCFRYIPNPCYCVWSTRGFALPKLLAAYQQYLQDDPEMANGQLSLHVNTIFAPKTGIRPGDDTPHSYNWQGQDALHSVLDELDESLKDYTLTRHGSQRASLGQEIVGAHFDELLSQMNGTSSTPVFPPANASNKEDTLMRAYFQYILPAVLRSSSMTFFDLKNADSEFQVVKGEAAQTAEYVAYLRAVKEVWCTFVLRMICWLMLHDFHRDDVQIQKGEILTYSLREMKPFMGEKPRETEERQDESSMGNGEESEEEYKYIIKREDTEEQEQEQEQEQEQRLEGEQNEDDEEQEEQQDEEKEDTIPDIDAITDIDELDELEKKFEEREKELTVRVHETKELIRKVQERKRDHFKKKSRASKKAAERLQKKVDEKRKTSEYWATMEREYNEKLQLSSATSSAISPPPEQGAERPAKRQRVAESEE
>g7652.t1
MATLDPRVNIYNTSVVPPPIGQESNFDRPLSDVQLATIAVFAVTYFLATISLILRYATSALVVKQWELDVVLITLAWATALGYFISVCFMMKYGWGSHAWDVSLADMVQYNKYLSPTTLTYMWSPTLTKLSILSVLYRISPARGYQISVYVIAIALLTYTITFTVLLSGSCNPKDVGSGVCLNNLAISQVVLNIATDLSIIILPLPTLHNLQIPFRQKVVGGILSIGSAVLIASIVRAPYVHIMATNPDFTRKQAEAGVWSLVELNVGIVCNNLMRLKPFLRTYLPRVLTFLGLTAKSKHQGENPSKSSGNWRGRPSHSYQLNSLEHEDPHHRSFRKEPSVEAASFGDMDKEPSRHNGSTDDILRS
>g7672.t1
MKTTIAMLTASMATAILAHPFDTRSQQCNIAPSGTSSANVQPLSTPTASTAEACQKLCTAHASCKSFLFGLPSGAKAPTCKLYSVPAAQVPNQGNNLYVFDKACSSKAVPNTKPTQDKPRGEVKTKAARDLVCNTAPTGASNSKIQPFATPSAQTAEKCQDACDAQASCKSFLFGLPADASEPVCKLYTVDPSKVPRRDDELYVFAKGCSAANVPTTTPTHDEPRGQAPSEEQANNKSGIKTENKNGGKDEALTGGKAKSNAGNNKRDVKPEDKPRAGDKPPKNKAPINPPKNKNVGNNGQNHN
>g7742.t1
MKAPKTPDYEFGGPIGATGIVFGLPILMQLLYLGCNDVSGCPAPALLDPKTLSWQTFKEQTPWPKEGIRGFMSWEVTGWLLAYYFLSLVLYRALPAQEVYGTKLRESGKALKYRFNSFSSSVVQLVACAVGTYIYGAEFPVWTFMTTNYLQLLTTSTVLTFIVSLYVYIGSFSVKKGNPDLRELARGGHTGRIIYDFFIGRELNPRVTLPIFGEIDIKSWLEMRTALTGWILFNCAFIAQQYRNYGYVSDSILVIATVQAYYVLEGQYSELGLLGMMDITQDGLGFMLTWGNMVWVPFLYSTQCRYLSVYPVHLGPVGVSAIATVFAIGLYIFRSSNNQKALFRKDPNHPAFANMTFIQTKRGTKLLTGGWWGMARHINYFGDWLQSLPFSLPTKLAGYVILPAGSAVAGNEVVKLLDGRLVTPDGAAPWGMLFTYFYSAWFGFLLIHRERRDDAACIEKYGKDWDMYKNKRRNAQLDDLDKDPPTYLAETHVPLANDDFSGVSDSKEMEEVVDHLHVKWNPLNRVIEARRKHHAYFYSISYDYGHQAYIDKLVSHRHIVLLALGRAQKRLMAILYKKEQWYSWVRDA
>g7744.t1
MRFSSLLLAAGLSSSALAVEASLDPWEIDPSCNGFENDIKDALTQSIDLAEAARTSLEFLLAKMPDRNSDPDGAVKWARINAAAFSIFGFMGNPKGHDADTQKYIEDLRDIYAKTSNTLPSSQNNPAKGFSPILSQKPNAKPLIVCGDDVFQWYDVDQEPEPGVGRVRDQPAVSRYIQNGGQIAGAFYYANRWAFKPEKKDSVEYCIGNREAVISSSDDIVIICPKMTSDAGRARVTPRQYKTSAALGDHIMTNWVSNPTQLYHELMHWFGGVDSNLNHLIKDQVAVNEKGFLRYKHKVTGEVEYYTRTPSEQELRQKQQRKQATYGLRWIMNLARTYKDKNGNKSPYSGPKLATKNADSLALFSFMMYLDQFDWSKDEQFAANCIALVCTPGPACSPYFGPDRDWRDYKYLIPTLPSTRTRALTPPGFSDDEDKSLQRPTAAFQQSLWFKVPANLRRDILRLAFGDRRLHMHLAFDPSVCNTDLELDGLSAPDERDDPGHSQRKIWSWNGCICVRKFVPELGPMTRGGLNPGPWIDRCCDPINVPKPPPENIGIMGWLQSCRQNYAETIDVLYSTNTIVISGEATITELPSLIPSHHLAKITSLEIKAPITKDNVLEDVTNLILPSSRFPNLKRLYISVEWCGAGIYHPDPDELIASFDTLARTIKDCSFAIPMEWFSRISWGQMRSATTGRQITYSQFWRTLGNAEGDEDGYEGLDGDVATATLVLSEA
>g7757.t1
MHTPRRSRRLAEKSATPSSTNIPLAASRIRRKSRQLLGPSSELGKDTRQSWEQKHHEKEELASQPSFTQATRNIGWSLLQQLVANQVDATVLSPISVIIALAMLAGAADSHRQSQFHQKLCVTESLEAHVSALYTGLTPLARQDLISLANAVFVDQSVELAPMYQKYLESFQAHSQHFLSLPDSAKDINSWISQNTLGQINDLLSSRALRNSHVVLVNATAFRGTWKTKFDPANTVPRYSICLENGIIRETEMMFLYNTYVEIASSSDYTAVRLPYATGSDSSPAALVAWLPNPGVTVRSLLEGFSKEQPGGLAFRRSKLSKFGFPKFKSKSKVSLLNELEKLGFTIKGNYPAMGSGPAEVTAMIHETFIKVDEEGAEAAAATAILVSRKSPKVAKEDILVFNRPFLYMIEAGEDRHTVMCDHDQDQTYEFAKVLEDESVTEIYHSFIEALTGTNYGDHVSAFPVLSDQTCHEMLAILLLEYLNTCLPFEMGLDYRTSSDRDYRPYHENEEEQDEQHSKRSYHYSQVLATHPLAKYAAENLSVHLDKAAVAGSIENILAALDRLFVPGKPALQNWSIFISRDLFPASDSIFHIAAAVRDAPSLPVFVLEHFAELSPHLLDAPDHDGRTPLSYAAEGGQADITRFLLDKGANSNSKGKDGRTPLHRALWHPHVVRILVNAGADPLAKRGPILEAYNSNGWLGPEVDDDPWRESVLGVAFSQHSDDDMLAMLAQYDNAQDMTPLHLVVKGTEPGEMGEDIAGAQLSIAEVLLSNGADPNAQAVPDGNSPAHLASPVNLSLFDMLDRHGADINALNANGRTPLMELLSRVSCRDHRVEVLPLQQKHIIQGINKLLELGARPDVIDDSGRTIFHYIFKTVAGWYGHQSEDTSGQPPILLCESWQYLAYSPDSKKGRTLYRVLELFHSFGMDFNSKDAQGRTVLWNIVENSDISNVFVTISKLVRLGASPRERTRSGSTLLHAIAKARCNLPSPSIGLSLGADAAAVDAEGNTPIHALFQGSARRSLRSLQELSQTLVSIGVPPLNKNAKGQTVLHLSGCEDDLKAILTAPCFKDLNLDEQDTSGFTPLHYAAKCFDNSAKPLLQSGADPTVLSPSGLSGLHLAASRARKRG
>g7758.t1
MKATRQNRQSPASLVIVSSGRHLTPDISEWSEWDKRDGGILLHFKDPSNWPSGGGPDAMYAISKLLLMYAFEDICKLAVDEKGEPEVIVKSVCPGICNTDLQRTLKKRSLIARMAIPVLMSIVGKSPELGGRYLLAAALAGPEKHGKFIRFYLTDEEFRTNSIPVITSPAGRRAQAMVWKEVRAELAAKVPGLQITASQ
>g7771.t1
MQSAIIWPTKFLPGTTDNYTSNEVIVRDVTAAQVWEYLADITQWESYYSNCSQITPPVTGNILQKGDNFSFSTFGFGPFPAEVMESVPPSAGSPGRLAWRAWVDGDESSKLDVYHAWLVEDLDYGVVRVLTQESQIGQPGVKLAATKPNPILNGHQEWLDSLVSFTKQKQNTSI
>g7864.t1
MFSLYKTRQANANRAPSALLPVELQDQFINGALQACQEPIPSTLDVVPDEFKPLGYGDNTKGTPGVLRSLGEPASLLHQLPPRDCTATAEYMSIVRQLPSPRHIDILVQDFFKNVAWHYDIVDQATFFNQLAQWRCLTHDQFKRGPDALPATLRSFPALVFQVLAQALLFQPAQHNESLNDLKYAFDMELSDLAAEYSDAGRRLASCFRKSEPTLTGVQAELMRACFEKTTGAVIEAWHTLGTAIRDAQELGLHLIEPEPTTYPRAQDSSDRELGHNVWLVLHLWDAHMGIVLGRPLSTRMSPNNVALPMSSRDSSGKQRPPQPRDVILCGYHTAYKFLQDIHDLDKVDDWRVPVEKIHETILTNIANLPAWATAQRSRQGEPPWLSAALETMMTNMYFVVFSLHRPFIFAEPSNRHKAFHAAMQMLESQGRLFDQTEPLQYKAFSLVFATFDAMVLVAAVHIRFPNELRGQFAATKSTFELGIGRLKCLQARNNALASFALSIIERLYRKVLAVMHVEEPLQGSMDAINLNTMEAETAGMNWDVILQPDLGDVLVPQPMNELFRIGDLAQSLGTRPSYQIAYGQHQFGVDIVDPFGSDLMSYHGTDETSQRAK
>g7920.t1
MDISSVTKAFQSERLIYRSPEDNDKDKEFFFKHIENDPVAKALSDPSILRPKNKKDVADFLTEFQKSVLAVVLCLSPDEAKKQNIESEEPVPIGFICIGWGGKPKNREQHRATHIGIVIADDFRNKGYGGESINWALDWAFSHSLLRASKEITNRSPAIMRVRCALCGINIPSIHQLLADEQQRPWWRMIFAVQREEGQSHFSLTPLGYSQDGSLEPHPVIQPNQGFFIHQACWPIYRDKMLLFSPRRYKDEQILQVFFDLRQSMPSNGDGLISYLRPHNQPALSVATFAGRSSFGWEFLKADPSISPLGPTVYRLVDGGTYTQVSSDVFTKLSTELNHEIINLLNNGSFLNLRLASKTIANLSKPADLPQTFWASRFSRDHEMRFFPLEYDRKETWRDLYFSMKHALKDRSKTAHALNRLRIWKGLEVIAPCMVAMLEQSPRLEDTASCREELVSLGYDMTQKVQGFGGEPRADPYGDVYVKGSRYLNLRGGAWFSVSIGELDGRPYICSFRVMGRDHIEKFRIGLVNKAETRFLIKPSDQVTAVKVATTFGGIVGLAFRIKDELGGVDWKIVGKVDEPDDYVGIKLLKPQNGPYIMGLLLGLDACKVVTIQLVEKPGDATAMDKPKTSGQHVWHPAPPQPDVVTMFPPTVDETAFMLNMDFGGPSGSLLPLLTRVAVFHDDLNYNVRGLGFYYTDGTEREFGFREVTTTYRHRGTAIELSLPIDGPAGERIIGLGYSAPLASFFRIIASFGKTTDRIKPMEDPENPGMEILVSPHGETVTGFLGQVRGSHVEERGAADVQNMYQVSASTSGTKVRPFMLASGFERLVISTNEKYSGVRIEKSGPGSNAVEVHPGPEGNMHESCYTENRFEGLDSFAWDVFHEHDSIKVEVKPTPLAKRCLSRMSHIREGLCTKSDKIFWEIEDGKGGWTSVSQIAAFFNPDTKGLCGLEFTYKDNSDQARWLYQGSQNDPESQTIRGGHRRVNWICDNSHQRRHSSCFFHLGG
>g7965.t1
MSHPQSIFPHTTLTPGSLLHRRRATVSKTTLHTQLKRLRETGRYDCFKLQWHEIYADKSMWPVPFHLFWDSDIAKWIEGACYLLHDEFDGEIDAAVKELVEMIRGAQQSDGYLNVHYTVVEPEKRWTNLQDMHELYNAGHLIEAALAHHQYYKNSLLLEPTEKYVALIHSTFGPGEDQLHGYPGHPEIELALFRLYEATGNKNAYDLSRYFLEERGNPKGQDGQLYFEWEAKQRGQSLYQRPDPYPEHGSHWYCQAHQPILEQQTVEGHSVRAIYLLTAVADMLCIDASGSQSLSTSSRWKDAVYRLWDNMVAKKMYLTGGIGAIKQWEGFGRDYFLPQSTDEGGCYAETCASIAVMMLAERLLHIELDAKFADVMELCLYNNIMTAMSLDGKAFTYVNQLGSSETDKSVREEWFWCACCPPNVTRLYGSLGGYLWDFEEEKEKEAFVNVHMYTNAELKFGVGEGEVVLRQETDWPWDGLVKFRLTSPASVNTTIRLRIPGWSQNQYTLDPKPSDGSSHLHKGYLTLDPSYTAAHPVFSLTIGNFTPRYIAPHPYTNQHTLTLARGPLVYCIEDADNAWEGNHFKDVGLKAGSVVKEERLCISGTDEEYIALRTSCWRRSGKLDEDVSTPGFVVGGDGSGFGDEKEGVFVPYYLRANRGGNGHMRVGLYHVQG
>g7988.t1
MAALLAEFRSKFDLLAQSLPSRFLPNLNRVYEKLPSVFSGALPFVLSHGDLCEMNLLISPETGHISGIVDWAEARILPFGFSLWGFENILGFMDSKGWHYYDNRDELEDLFWRTFWTEAPDASKADLELIQTARMAGLFCRYGLVVEGKDLKDLLGLQVLGKDIPEMRCEFVLEGNGTVMLDARDVKDWIPYRSTGFALKVPGITELQGNETHAKTNRDTHEVFIGGKIGKEDPLMDVLHKEGIIY
>g7989.t1
MSTSPPPTPPSRAPGDQERRFKDIMSPCEWIEDYRPGGFHPVHLGDLFNDGQFKVIRKLGEGAYSTVWLAHDLTSSRYVALKILISENTEETSHELHVLHHLAKVAPQDGTRHVTQLLTDFEHKGPNGIHKCLIFEPMGPSVNSMVYELPQFKPRKYGMKIRYPPQLAKRILLQSLQGLAFLHENGIAHGDFQPGNILFSVQSIDSLDEASLRQEENVQTESISPPVERLDGKQDKWAPRYLCVAQPLAPYASVSEDLRVKLSDMGGAYFLNDPPKKPITPLGLRAPELVLKGEVNKSLDIWSFGCLVFELVTGQPLLCVPAYNDRTEEDDNHILELQAKLGPLPDELYSRWETSSRYYTKDRKLYNCQLGGVGEGEEPLMLEQTSMEEAFDLTNPDLTDEEAEKVKRLVRQILQYDPSKRPTIKDILHDPWFAED
>g7990.t1
MEGTKNISYVEIVLIRHAEAISNVLTDEDGIGGCELTMSQLQAVSEHLSQNTEPDLKVKCGDFLPDGLTQFGMSQVRDFVQLAIKEGRIPNVYYVACSLLSRAIQTAQLLKDGLDMVDDGGILCHPGLNELTGWPQDHEAWTDDKGYRRYILLAGGKTDPGKIVKEEIINTAGCKLFDGSSLGRPSPPPLEAPSKEAIKEQVQDARQWLEELAAQALKKHQEAQRPGPARIVVITHGGYQQVLTENRYCNYTASPGGLKFAGTSSQRNLDVNLYRFDEHRLVELPYDEEISRLFGKHYRCMERERMTREWPKNEVQEADHMDFIRSSFEETANLDKEVVDSVFSWIGVDHFLTSIAGKKP
>g7991.t1
MADISFDYFDHPQNKQHLVPTSFYDPADFSGDSAHSPDSPLSPVFNNPYQLPVSNDWVNWDDKATLSPDLDALPKQEPFEGINLSTIPSRNSMELSPAINPHDLSGTIPDAVPFGRVGLNDIDTQPLFQTPIPSISSQPPHLQSNMMHSTSNPSQMSSSLDSINSKDANGRYPSRKRKSSGSGSSSSRSSTSPPPATRRHCSPPKKTAHNMIEKRYRTNLNDKIAALRDSVPALRVMVHRLEQPCAENMEEDADEDLGGLAPAHKLNKATILSKATEYIAHLEKKNKSLARENSQLRNRVEGFEMIVMSRDQGPPAGVWA
>g8043.t1
MQRRWRLIQDSGWVLNIESRLQRHYGQFCQNRSPSILSNSEQAPAPAPAPAPAQAPAQAQDNPPQSPRSGEIIGEFDLSGRNTPAIPSRKPSELQDGFFDLDDIEPRTSYFSDDNEKSAPGTPSAPPSAPSTPRTRSHVRPIAIDLPQIRRFTSAPARTPPEPLSARGDLPGGYFPLHEDPNSRVHRPHPFQHHPDTRMSRLISESGPIYADPPTSHPAQSTVMSHSNTPVASYLAPGFHDHPVPMGKYYPSNYESRNGAQSNLRPPLSGSVSSNVGSDSSAVPLASGLSQQDIELRLKLQQYKRDMVTQTSMAASEFISSSAKSGDKPRLSLNDLPFRDSRFATPGFQKPLSPRLLPIGSPGPVTPMELEKVGADDYMSR
>g8056.t1
MDGTYNNPYAQGQSQSPLSPQTPGGYQVNVNRTKTRKWVQAPTQNYDGDDWGADEFEDDEPPPPPPSVPRVTTGLRPVGQRTESFGPSPRLAAAVASSSRSSSNAPSLQLQTNHPDVPNPGHPEQSHNVSSPVTGRTGSPAPLSSGAGSSKAPSYHQQPDVRSSTPQSTASSAARGSPSVRPDFRHIDDERKLGGSPLSIAENIAPRPDDRSTPPVNEPNQPGYGRGDGPAIDKVQKQPTFDAILAKREELGLGSQGLHDPPTLDSIASPEPASHKEETVIHSAVDIDRKRLSVSPQLPDVARMSVFGADFFSSESKSSAPASAQDPTKQDQPSVPSQATDSPGKLATLEEKPRESEDNTSTPGPNSSTSLAPAKDPRAVPPLRTPSPNSKGLFPSPREPASATDSKITPTEPLYPRQPDYSPSNYEPNSALTQGSLNTFNSSPVKESDVLSEEIMRSLSPIAPTPSSAVSRPLPDNSQSLAPGDRGVTRNSSYTLSDYDSYWADSNEKPGQHSNLEAEVQEKSKTETSPAHEQQHQPIAQPLSSVVVSTESQPTTQPESPKSDSRRRFSWEAGFDSPPKILPVEPPSGTSNNEAPRPVSPSPLAPVGVQSPKDEALDVASQTKESPQNTETPRIIIPPSGGISHQVSKASTLPPSQQPATLEPPSPVSIENDDATPRAVDNRRPSVAENKSLTQVPSNLTSASPPPDKSTKALPPSQFPQTTPWRDIMSLATPVQRTLKFEAGLATHEAWESGLENWLSNMMTEHPEYANGTSSFSGAGVPTSQKGHASGPSLSHNQQPYYQQYLNASSPAAGPPPGRSRLGGSVPSGTSGFGNSSNQIGTKGKELMQSAGKMGKGLFSKGKSKLRGTGDKGEPTSPVQTKFKAERRASWGLDRLARSRADDSSEKDVVISRPSTQSYHAPQSSQSSSMLQFGSVPSTGESGKRLASRESYGPQLSQYPSASASTSASVSASISAPASKENDDRSQWYLPTPIDESTWDPFKGTDLAKGKASGQSGVMLASQGHPQDGSGTQMPSSNPMSGSATPTPASGGIRMVPPEDPAGPSTQSTFVYPAVIPQAPMTNAPQSQVPAQQHDPSAMVQRHSSFVGLPPIRRGSTFDVNSRSTATEQRTTQPIAEHVSAEPEDFDEIARQQGTLTSEVTVGSTLVGTDSIMEEKFKKDADGSEPQSPPPQQSPRHSLQQSPPRGPQHPFQMHPVQPGPMPSQTQGYQPPTLPLLPPQLMGGNPVQRLPPSGPWKLEESHLSEPLHRVTPKPQAVPPSGQWKLEESHLAEPLHMVNRNRAGTNASQLSQLSQRSQRSQRSQRSQQSQHDPFYGYNKETGDDGIARTGTGDATNEDRGRSKKASALLKDIGHRFRKSSTERRTTPVEHHGQQFHPPQQQQQLQPPHADVHHDAASVSSVTTDGTHDKKKSRSSFMLGLRSKQSRERLSMPPPPRPDDSRPATSTEERRGSRLNPDFDPASGQYRPAGPPRAATSNLANEMSQSATPPAKKRFSAFNTKAAMTNVFNRPSSGTSSKPGTPTSSRPISSHLGAQQPVSLERPAHPGFERSSTAGPTFNHILPAPTGTPPVDTNERRKRRGSAAGLISGLLGHVHKSKEPQQATSPQMQQPYDRRASGSQLGTPHPPTLQTQGRRPSGPQLTSPVLPGGQLRSPQGPAPPLASPQPQRPHQFGGQQSISREQSPMSSARPLSGGIRDNQHAQAAYRHSRPSPLGFGSTTPAGTPPIGLVTESSRHGTPQTPFSVGQSFPDARAGRMRSISPAASAIRSAPTTQPSFHHASQSSQSLDKLAHAKQEGARIQRPVTDSPNMSFRHENRASHGASDNDMPLSPVSQMSKTGPPSVSSMATQSPRLNTTTLAAGKRQSSQLSQPDTPVVSAASTSPQHQTFANRMGVSPPQQQQQFPGFQQQPVNAQQQAPPQMNPQHGGYQIAPGQQYEPNLRQPSAGQPMPGSHPQATSPGRPPMQMQHSGSGPPVPPKDGSGALQQPQIANQPARQASPGASKWKGLRNRMSAQVSNKPASSQGKGENDKLTASKILGAFKRGSKENRQSMVIPDLQAYQNHEMRPVQRQQQPQQQPQQQPQQAQQAPRPQQPQPHFAGQVPHGQTQSPRPSSQVSGQPFGQVPTARPSSQFSNQSMGQAQTKRYSSMFTSPIMPQQEFRSPSGAFASGPQGMSQPQPQPGHPYQSPPQMQGHFPPTQSPQTQYHSPPQPHGQFQSPAQQQGHFQSPAQPQGQFVSPPMQQGQFTSPLQQQGRFQSPAQQQGQLQSPLQPPGQWQPQMPSPAGQFPPPQQRQPSYPVQSHGGAIGQSPNTPSSYRSPQHSHFSSQPQSPQYGFPTGQNIHGEESPPVHVSTPTQVHSPTPVHAPSPRPSLLNLQAMVAANPEHDHTQEGEREHSDAAPRNDPKATHQGTSNIHRFNSDSPHSGRTSGSPRVGGNPSSAQHVSPRIGTEQNGSSKSRAPSLPMPVLAGGDFMGGHTVPGTSSRFSPKAEESQGVSLSPPSGAPGSVSPNSTTQSPSGGSDLGPPEPKSRGGPSFHAELENTEDARKRTLRIDSQEEKIHYDPNADSDGEVPPQMSATSYPGQEWNPYGMPEIGDWNEATDR
>g8088.t1
MDPAAVRSLLATSLDPDADSRRRAELQLKQIEEQPGFLECLLDILQAEQEASVRLSTVIYVKNRVNRSWYNNEGYSPDPPTAIIPEEEKARVRDRLLPILATSETLVRQQLIPVLQRILQYDFPARWPKFMDFTVELLNTNNPGSVLAGLQCLLAICRAFRYKSTDSDDRQHFDKIVEATFPRLLAICNELVNQESDEAGEMLHLALKAYKHATWLELSPSLRQRDTNIAWCTVFLHTVSKACPANAMQGDQHEREKHHWWKAKKWAFFNLNRLFIRHGNPASPGKGEEALAFAKDFTANIAPEILKHYLQEIEKWVAKTSWLSRPCLSYTLVFLDESVRPKEMWTHLKPHLTNLVTHFVFPVLCLTEEDVEQFEEEPDEYLHRKLNYFEEASAPDVAATNFLVNLTKNRRKETFEILKFVNAVVTEYEQAADDQKNHIAKEGALRMIATLAPVILGKKSPIADQVEYFLVRYVFPDFTSPQGYLRARACDTIEKFEQLNFQDQNNLLTIYRHILDCMADPALPVRVTAALALQPLIRHDVIRTSMQQNIPTIMQQLLKLANEADIDALANVMEDFVEVFATELTPFAVALSEQLRDTYMRIVRELLEKESKVGDDGELYNEYDDKSITALGVLQTIGTLILTLESTPDVLLHIEAVLMPVIKVTLENKLYDLYNEVFEIIDSCTFAAKSISPTMWQAFELIHTTFKAGAEYYLEDMLPALDNFVQFGAPQLAQKPEYTQALYSMVADMFTDSIQGGVERICACKLAEAMMLSLKGQIDSCVEGFINIAMSILANQDVKVKSYRIHLMEMVINSIHYNPLLTLQVLENKGWTNRFFSLWFGSMTSFTRVHDKKLCIVAISALLSLNPEHVPSSVSVGWPRLLQGITELFRSLPAAQKNRDEALRDDFHLESTYDYGEEDEWDDDEANWNAEEEEETGETNESKDESTAYLNFLNEEAQKFSRAIDDVEEDDLGEDSVLLESPLDKIEPYQLFRGTLMKMQQEQPQFYSSLAGHLTADDQNVIQSVMVKADEIAAQQVQQAQQAQLLAQQQAAAMAANLSAPNGGAS
>g8136.t1
MLLHVPDEVLVHICSIIECNDWEGGWDTKSSYEALLSLSRVCKRLRGIAEFHLFRSIFVLEEDPDEKWMQLARRLQQDPGRGLTTRTFYSQRYDPMAHPYFLNFMTNYFQKLSPSPDRDRIPSGLRTAIQHELEFIIFERPYRSLKVLLMLLMPELRHLELWLTDLKSTPFLLTDTFKSDQDYGCAGFEPNKDGQGIKDIPNILFFRHLESVTLRSYDDRLGSPIGSTTVCGLFNHPSIKALTFDGFALRHATCLKLDWSKAPSNLTRLDLENCILQPKSLQCILEKCTSLTQLNIALIGNGDLKDPTHNLAEFGDVLREHGQKLVELSIAKPMWDPHVADWCNYIGCLKKLEVLRHLSIGRLNFVGPVDEENKRKCMGCKKWEKYDEYDEFEEWEQCGEDEDYEECNNSTQETSALIRSGLSVILEAESWPSRLDHRQSLNIEPLSSSSDNEPKWRAHFLNYGQLDLPGMLAHYLNRPPPNYPGHVPLTRVERAGLAIGASVMSFFDPYRHDLIAATGEATATPYFIYRLRDAMLADPTGRRILRARPRISSKTLSLEALRALPENSVGRAYVGWLDREGVSPDTRATVRYIDDEECAYVMQRYRECHDFYHALTGLPIVREGEVALKAFEFANTLLPMTGLSIFAAATMKRSERQRFASIYLPWALKNGARSKEVINVFWEERLEDDVSDLRKELGIEQPPDMRDIRKREREEKKRLKELREQGL
>g8159.t1
MRPHLLAGVLSSLATRTYSFDTSTPECATICSRELMHYHGIPTVKGLCHDMAVQRELFSCLASSCTDQYGQALTHTISTCSLHGATISDLLPVEIQHTNLATRHFMPLVSRSDSASFGFESRFSLSVDCKAGSDGVLTLSLPESTASAHQPIPGGGSPASPGAGNGNPNAGAGTPGPNNGPPPGNTAGSGDGQGNPSGSAGPGGDGSNDGTEPSDPNADCEENTSNNGTSQSGNNDGQYPPDPAPVPANSNTHPDGQSNGPPAPGPDAADGKSSPDDPNQGNTGQSQPQPAPAPAPLSPDEGDGAPNQDGTGGPGEDCDESAPGNNAAPATPPSTGGSVDCSIDINNPACANQNQLPPGPPAPQPPAPQPPAPQPAPQPPAPQTPAPAPDSPAPQGPPPGPGPAPAGGNPPCGAEDGMPDCPASHQPPNGDGSGGNGCSDPNSNAGCGSTEPSSPQPPPQTAPPAIPNSCSGDEDSPCRNGGDGGSDPGTSSVPANPPSTNSPDTPPPDVGPSPAATPLQPNTNGNPDNGASCGGKPGPCPANGGPGIPAPANPPSPASPHSTPPEGQVPNGSPDNDGTGQESPGKGDGNGDGGKGSGDLGPQAPKITAPPTQPAPPAPEVPAQLPGPPVQPRPPQPTGSNAVGGAHEGPQVITPTNGPSMYSSPSQLEERAMADIERRQENGQELDTPGNDIPAQPAPASAASAIQADLPTESGMPEPSFVVSNDSTRVHGYSRTLLAFAVLVVFVVTFSWLLI
>g8169.t1
MKANFALLALTASLGEVSAHWGNWKEAPKYTPPQAVDNKCQENQKKGWYWDDLQVGQFEKYNDFDFKGWTCGTDKSKRDLAGRTFGKSIFAECGSTKEAAPSFGCGAGSKEKSFSLKKFHVRPEFDCRLEFHYDMPDGSTCKHQADCSKDGTDVYNSQCGGAKNVRFVYPKQPNKPKDKCRVEVPQIDFDCDKPQPPSNTYTVPSGENTKTIPYGDNTKTVPAGEETTTAPAGGNTETVPSGENTETVPAGEQTTSGSSPAETTSAPVGENTETVPSGENTETVPAGEQTTSGSSPAETTSAPVGENTYTVPSGENTKTVPAGGNTETVPAGEETKTVPAGEQTTSGSSGSETTSAPGENTETVPAGENTKTVPAGENTETVPAGEETKTVPSGEETKTVPAGGKTTSGSSGSETTSAPSGENTETVPTGENTETVPAGETKTVPAGENTSVITTVYDSTSTVYTTEVKTITSCGPEVTNCPATAGTPVIVTETVAVSTTVCPVTETLTGDKPGQTKPTEGGNKPGYTQPAGEKPTGDKPAKTTEGSSPNATTDVPEEHTTIVTSYDSTSTIYSTAVKTITSCGPEVTNCPVTAGTPAVVTETVAVSTTICPVTETITHKAPKPEKTGSDEKPETPKAPEDGYDVPDVVPSCLNTFLEYVADCKDNTDAACYCPSKDFVSNVFECLYAHAENDDTVAQAVSFFQGICAPYAEKNPVIATGADSVTEHITVTGTTIITSAHYTTVVVATTITEPVVASGTPVEGSSTVKTIETEIVVPEVGFTSGPAGNGPIPAQTAPATAPAAGTEAPAPGYEAPGAGETLITGKPAVGTGGLPAPTATGVPVTAGAARNGMGIAAAILAVAIAL
>g8215.t1
MISRAVRVPRIRLACRFGLITQRSTGLGFRPSPVHEGLARRLYTSDLGNAGDNKVEPFMTDTDASKTTPKEEKLDEEPKVSPTGSEDATPAPSLPSNTDVDSEPTSSSEEPQSDENPISKDTKASPGDETFPEKLIDDALNESPSQTQSSRYVLPDLPRFPKSSSGYSPSPEQYALDELLGKSQKSGIETFALPELEARHVPDELMPLPKRRLYDRLMHDESLGVSTLGLPADAIIINNPNMTRIERPTPTVVEAKPIETPDLDWQNLTPSGMTEPEYEEIFKNIDEICPVSRILRQTDIDKLVSTLCDGFTLTQLREYHGARKPEPRDHDMVQYEWIKDIVPWTSMNSVRLRGNDKATLAQKIVLDKWKIEVQEHADDLGKAFVWMDPDIFPFLTYGPNNIGRLLWELRRDFVTGEDEKLTLHTPTCRLNITAKKSTTYGILAHIDQAVQKMKSRVIDVAPHLPKTGPLALTREERKELGRLTKTSITPVRHGSEERFRVSWMPQPDEPPTETEDLADTVFRLLVGRVAPGAAHGVLQCLPQTHIPDLVTGQPVPVQRQARAMSWRDKLQKWLRIVAPISKDTQKTKMLRLPSQSVIPEEKCPRSGNVDATTAKFGHILHQHASTSVKKLYRNRRILAPVTPHPAAFSALKPDNDLPLKETTSIVMHLSPHVDTSKSPVTDSDEKILPDPAVYITIPVHPQADLDNFTIPKDATVHMYVPWHNSDVLLPTEAVDVRLEHKRSYALPITHPGIKKFFEKSQLNLREGQLRTPSQAMLMVPGNWLRGSRSGRKNTEKRNVLYDFRGTEIHQTVEMPWNGHTLRYSSIEAGQHGGQRQEITVQAGLPGENPVAFKDERRESFLQLVEDVATGKYFSWSEGYKSIKSRQLEDFSYNLLEEDLPEDVIVDNEKFDANGRVNRYRPGTSGDSDKPDPRGRFNQHRPAIEMSNDRYHSLDRVSERESATNRNGGELEIRGRVNKRTPGPKPEKGTPVEMFDDIDALFATEGPTSELNPDTTPKSDKQQLDWTEFEEKPKSETKAGEELMSFLNRYARPKGFLSKDNEMLYGIDAAYQHNKSMMSVSVPEDVLPIGNSPELPEDTAMPPNLQKENVATEKEETRKKVQTEKSATWWPTPKPTLKPAPKPKATPKQSETTGEATEKPYRYTAKPAKMSDVDPFAAQFARRVTSENRAKDRNSVVGFFDTLPEEKKPARKKSAQKKKQSASKKKRPASKNKRA
>g8340.t1
MSFRGDDQRRYGHVPPVQYPVAGRGQEYQQQQQQQQQQQQQQPQQQPHSSYDNIGRRASFNGGDDAAYIQPPTNRSPAFGGSGEDELFMNNNAAARPGYGSTNNALSGYQHQYQDVPPTPTYSYNPQSFAQTSGFSRSTSTNALPYRNQPQSQPPSRYASNASSYTPQAYDPSAYASANVPQRQASYQGYNTYGQSYGSQTSPGFNQSTGSYPQSLASPALSSGFEQPLRSPSLNASPGAAQTSAYDQSYSQYPGQLSNGGGSFSSASQPPYPTATQMPVGPYYSPSEHNSLYNRGSRSNSQASPMGSPANPGSTSPGLQRHPTNAPLPSRPVDDELSWSAGHERITSDNLMQELELELGGSGQGYRPLPEPENGHYDDDLHGQRLQRFDSGATTIPNNASRTTSTRTGQTAYEPEEEDDAYGEAGLMAMRQAELDEQRFSTGFGYTDMPAMPEPSPEPAPMNSLPTKALHTHPEEQGHSSDSDFAGVDLGMLGGGFGGNLTYGGDVGSPPASSGQDIGRPLPTPGYFNRAYDQGESVPAFKTAEIDYGGTGGLQPPTQHRLSFDEEDERVSLRSRQSGTESPSKDELQDLFYHPGLSSRPLPAIPGPGSDSSSMLSVQTNNRQQYQHAYSRSTDSRFGAPDNPEAYYTGNQAYNLQPERSISLAGHSHTPQVQTPARSRTDAAEERRKLARHGHQQAPSNQSFPEYETPAGSIAAFDGITLPSGRKKKFIPSKLNASDFRRCTEPWALSGLENWIREMGEGEMDLRTKTIEEALINLFTGKIPMMNVADAEVLSTHVVTLMLERGVLVPDEEWVKFGNGRISGVLWQLTGSGCYAPKVHDEEIGGRCYSHHCTRTIKKVDLEELAQDSQPADEWHVFYGLTKADWESKPKKEVERQNILHEIVTGEENYIKQLDIFRRYYRDQLRAMQPPILKPEKRDKFLHTVFGKLDLVQAINKDHLLSQLKYRQQEQGPWIIGFSDLFREWIRKAKSVYIEYASAYPNAVYQVRREADRNILFKRFLDDMQKQKVSSKQDWTHYLIAPIQRLQRYSLLLDSVEKKMPTDSEEKTNLAKAIAEIRQVTLESDLKVEEQNKRVEMMELNRMLVLRPGFHSVLNLDHLGRELIFQGDLQRMGSKGVRWVDTHALLFDHYMILAKTVTPKEGKDKKYDVSKEPIPMPLLFPESINDEPVQKQKGITAPLGRTTAAAASSTQLNKVSSNTSRPGLEHAATNSSMASGTPTGSNDAEGKILYPFKVKHLGHEVYTLYASSAKDRADWCNMIIETKTRHAKALFSQNAEPFRLRVLADAAFHYDTASMYARFPSVAVKGTPLDRAIHELESVLGPAQGVAPVCRAQVNCATSFTAFGKSVIAIGTDYGVYISEPSNPRGWQRTVQATRVTQIAVLEEFSVCVLIADKNLISYPLDVIAPVSDFSAPVNDNPRRAPQRLAKDVTYFATAKMKDRMLLFYKRKEGLHTSFKVLEPIFQKSTEKKSRLFGGRKTGGGGCAETFRDFDEFFFPTECYSLSLFQTYIAVATAKGVEMLTLDKKQPMSIPDLKAPAIANIASRIRDQKPLGMFRLNENEFIVTYEDCAVYVDKHGDVSRTLIMEYTGKQKKARGATMYGQYLLLFNEDYVEVRNAENGRLRQIIAGRDVRVLDLGVRGPTGRSTLNPQAHSNGYMQSTSAGSEGSKGTVKIAMAHPELPGRQIVLEMLLNDGHTEK
>g8423.t1
MQVKGVIIALLGISAITEAAVVQKRHPLARALQRRQFGGGRFGGGGRGGGGGGNNGGQANNGGNNNGQANNGGNNGGNNNGGNNGGNNGGGGGGGGNTLDANAVQTGSQQDGNNPGSDEQAASATQTLTNGEQNRDGSCNGIPMGKIPGANNMVSSVFTSPQNGDNVQANQDFDISVQFINFAPGSFTNATTTYYSAPQDLDGGGNIIGHTHVTVQDTGDSLNPTQPLDPQQFAFFKGINDAGNGQGLLTAKVDGGLPAGNYRICSMSAASNHQPVLMPVAQRGAQDDCIRITVGGGGGGGNNGGNNGGQGNNNAGNNGGQGGGQNGGNQGGQGGQNGGQNGGDQAADAGGDQNAGGQGGDQNGGQGGDQGGQGGNQNGGGGQGGQGGQGGQGGQGGNGGGFGRGGFGRGGFGRGGFGRGGFQAASAGDGSGNKTASAA
>g8462.t1
MTRLPDNANLLSEADENGPDETIEERCFAAALVCLEGHYTQSPPMGPQTAAKVSSMITKTLEKTHTIRRAREAISRNVAIWIWLTRIFAAAIPSLTTRSVGPLSSLNDPDKGVTPQESTALIVMNHATIKEDIATLIKLMHIARNLLVNAEPEVPQDICAAVHFDQMVYQTIILCVNVTSKGYDGEILDENQRLKLGDVTELYKKLLVTSLQQAHNWTAKHDRNKMSFWFDVLFDDDGALSGPEESLGDGSGFRPDVAKRQVQHWLDRNSKLCDTARKLLKDYAQNQASKPPGNLAPIRPLAWNWLPDGSVDVPGDVANTEDKINPVWKPDETDKFEQDRAYGRVSREVDTWWLNARDPNYEEWLVLMPSVEFAQSRLEHCRNNLVHRYAHSCGTDHSPPPGVVEEEELSEHEHCHHCEHDDHEHEHEHEHDHDHHDHHHECNHDHDDHDHDHDHDHDHDHDHDHDHDHEDDQECVCQCDHDHDHDHHHHHHDHDHEYAHDYVEDIMDEEDADDDESYGEGPLTGLLTEVPNILDPKQIEALHMIVKSCILDNAGSGLTRAGENLQKTRCRMFLALDCGKSLLREMLVFIAVWEKDEQSLIFQVTTQIVEALHHSALIPYAWNSLRIPKDIISPAQTVLLRLVNHMFRARINNSSASQETKGNSRDIKLVHFFLSFFRSRIVPECAALMHLQAQIREENCDPSEFPVDSWDMERAKDGLAQYLDFLTTVAEMLDTRAKLIEWEAIYDLITILTGLEAGVPKKPLIELPKRSPRNDSDGNPMIERPYAATDDGLPPSPPPPPLQEPAHKFPWSGIKAQIFTIIATLLQPPQGQSSPGNPDVQMQMVKYNGIVPLLNCCAYDDHNPYAKERVTICLKWLLDGCEAANNFFRELVNLSPPPNLRPAPGGTTVSTIRVDGIQGEVKVQVRSSTSAPGEQETSDIVDGAGRIDLNQPSGRGSIEDDFMA
>g8529.t1
MASKSPVLPQKGKRNILITSALPYVNNIPHLGNIIGSVLSADVFSRYCRARGWNTIYVCGSDEYGTATETKALEEGLSPADLCAKYHALHKGVYDWFRIDFDIFGRTPTQQQTQIVQQIFKELWKNGYIEERETTQPFCSDPAHGKFLADRFVEGECSICHDLGARGDQCDACGSLLDPFEPEREPSTSDDDHVEAKATGFLINPRCKVDGTTPEKRKTKHLFLRLDAVKDLLVPWFHKSSKEGDWSTNCISITQSWIDKGLLPRGITRDLKWGVPIPRDLEGLSNEEYAEKVFYVWFDACIGYVSITKNLVDGDNLDGTNWEKWWKNPENVKLYQFMGKDNVPFHTIIFPASQLGTGENWTKVHKMSTTEYLNYEGGKFSKSRGVGVFGNTAKETGVDPDVWRYYLLSRRPESADSEFKWQEFIDCNNNDLLKNLGNLNQRILKFTHTKLDGVVPDYTKYTDERLEEHKKEVNEALKTFISQFDAIKLRAGLATVMHISALGNKLLQDSKLNNQLLADEPDRCAAVIGLGINHLQLLASIVHPYMPSTSEAILEQIGSPGLISIPETWSGDLVKPGQKIGEPKLLFAQIPASKLDEWREAFGGEEIRKQKALEAEKAAAKKAAKDKKKQKKLALRQAEKTGEASTEEKPAEEKPAEEEKPVEASAVDLLPDNKPSET
>g8783.t1
MDPNRPNNQSKGKVPMKSEHEEPTEEQTRNPQTFSQPYCMTVGNGPTSAHAAHLQAMIDSGYGSSTAGDEAADMAVLPDLPLLPQDGTGNGAHSQAQGTSIEQLWYERHRVVLGRSVNTAIHLLTTLQEINVRWSVFYPTSDQGQGGPKTLNPRPNFMRAQSAALPDTTMMYRDSPRMIRRSDTSYQDNVNAESSRMAEERGGTAPRLLASQLSPQLAVLNIDLKLGHLRQADLVHTLERTSIASLLDEKIRSAVSHLQSLRARIEDLSSKILITGDVNAGRSTFFNALLRRKVLSEDQQPCTAIFCEVLDAMENDNVEEVHAVHIDTTYNRRDEQTYDIYAFKHLADIVSDNTKYHQCKVYSPNLKGIFRACAFCIRQAVPLDDSRPRGSGDDGTPDGDDPNDDPKGKGKDLESIRDFDKLEESLRRFILEKRARSKLAPAKHYLLNILNDINILAAANSEIAQLELDKGLRTLQELEPQLKKMKDAILEVENKTGDIIETMHAEVYNSTRTILTEVITHAGDRIDHLDIPYPDISASVIKCEEHARVSAVKGVNMIKQLGLLHLGDEYQDLAFHPAAMFRRKRDELAKQIHISTEISDFVEWPVLFEGENLTNVDTALKLATAFGGGWIVIQTWMDQAFMAARVVGSINLRRAVLPGIICTGLFAVACIIWRIPTAHPRRISAKIAAKLAEIDYVHANATRISNSVRKVLGIPANNIRVDLDRAVKDVGERRDESLRVKAESNMALTYFRNLVQDGAKQKTAIEGLELEAYSQT
>g8810.t1
MTSKTDYTNLLDMSTKYARKLDGQRVLVIGGSTGIGFAVAEAAFEHGANVIISSSNRIKIDAALKRLENRIQSNHLPVRKMFSKVCNLANPETIEANVKELLESASQDGKLDHVVFTAGDFNPSPSLDSATVSVISKISMVRVMGAVFVAKHLSSYTNQSNNSSFTITGTTTDSRPAGAGWSVLKAAAGGIEPMTRALCIDLKQVRVNCVTPGFVHTALFDGFPEDVRDVIFPAMEKDSVVVGVQAGPCKPSSVTTTTGTASTDVNSITSIATSGEPTTTTTEAATTATSLGEYVCLKDPAPVGKGCNAQGGGQGDLQTMGNMNTLTLASCYKSCLDRPGCIAISLQPGSWCALWAGSFTGTSGGESAWSWYDMDCFCDESSSTTSGLATGTTATQAPNSETATTSVELTSTTEAAPATTTTTGAEFTYSCPGGFPADSLCEIKFNHIGGSVGRIVGELAGEPAASLDNCVKACVANKDCDFFAYWPDQFCEFWEGTYEPNESATVPWNWYELSCFCVPGSEATTTEATGPVPPWNFWAVHPAPKRWRPAVRLVAILVDVPTLPSPLVKLAGYMAATLRA
>g8812.t1
MLSDISEESDDDTSNEYFPSTELSMRVASITDILNNLYRLSYKIRNSSLRPSSTGASLILAVGNETEIDLFDTLHEFDSRHLIELFRAIRQGKSEGAECSDVLLERFTTSHVLRRKQFRYWERHARKLGIQLLSVRQIPGREMHLASEVQEDVRLPQMKRLELPPPVAEQSHLSETNASPYDLARDDRTERETILSLASTALDAEGNGIKVPRPPKDALNGDSFTCPYCWVVCPPKQGRGEAWKSDVFRDLRPYVCTYEACSSTNDLYQSRKAWVDHEEAVHRPSWRCRDHPDAWYASSASFQSHLLLEHDRGPSDEQLQDFTNVSELGLVDERDTCPICLEEKPFHKGLTNHLASHLERIALFSLPTTTSAEDKNADESDFSKFFNIDSEDSPTLEQFIEDDEDPMDTQWNTSQHPPQSEYYTIFASLKPHIIATKPTLDGRRKFAFELASTEAGRCLSMTRKLFECNSRVHMTAKDDGDSLTEILHHTQRFLDTTSIKLNKVHGYTLEQQEKQIALATEALGGLGTVHDILEGILQVLEGACRRGIEQTPDVTHETTEVPEYDETLDPCYRTAQSHMFQPGEVFKTLWPEPGPGVPYAAEGVTHHDAYGPAVYVSFRRFIVVANDRGHCTCVFS
>g8815.t1
MPHFRESSSSSSTTGIDINPYNSSQRIVSDDEYAALSPDERPLSEQLEPIAVVGMAFESAGLTLDQLSVSDTACFMATFTADFQQMSFKEPSFRHSLAATGVDPGLLSNRVSHVFNLRGPSIVVNTACSSSVYALHNACNALRTHECSAAVVGGSNLILTVDQHMNTGKLGVLSPTSTCHTFNSYANGYGRAEGVGAIYFKRLSDAVRDGDPIRGVIRSSATNNNGKAAGVGITYPGFDGQRNVMRHAYQRSGLDPMLTGYFESHGTGTAIGDPLEVHAVSDIMNSTRTDADGPLNIGAVKTNIGHSEAASGLSAIIKAILMVERGIIPPTHGVADLNPKIDWKGWRVHVPTDPTPMPRHLPVMRVSVNSFGYGGTNAHVIVESPKSLLSMPQNYKYSMHGHSTKTKLARGAVNRSRPYLLVFSAHDAGALKRNAVAHGKVAAKVISLSICPLINGIRPRSFGPSLVRLTIGGSLKEPTWRNVLRLKDLPWLRDHSLGGEAVFPAAGYLSMAMEAITQLNEMSQAPLEIDSYIFRDISIQQALVTPDDDEGIETLFNMRPSRLITDEAMRWWDFNTSSVSTEGHAKNHMNGRICINTNKGRALPKAVPNLPQRASGKLWNQALKKVGFNYGPTFQDMDNITFDGMSYCAQATTNIKSSVMKDESRHVLHPAILDSCLQLMIVAIWAGRASAMKFGAVPVTAEEIIVWKPTQAQLHGSSNAKAFSWIDPRGQRVFNAHNQLLADDGQFLMQIKCMQCTAYEAAIPQSLEDVTRPQPYSQIVSRPDFSLLSGSQNHLSLADFIELAQLPELCLTVATDDAHAPDVTEELSGFTNVSIEHLALTVSLTTQSQEKLKFSFDIIATPSTSLHDLQNIRELLSEDGCAVLGGDVSALSEQRLKDAGFTTERLRLGNTCPAGANVIALVDLEVPFMANMSEDEFLHIQTILGDASKVLWISCSDASKDVARPEYAMTAGLLRSLRSERASLKATLVDFSIGDLASEIFTTRTSRLASAFFTGEQELETEYTSKDGQLLINRLIPFDRINETYALTDNETQSQPFDPEVSLDGTIDSGKIVFSHCKADEVVLQPNEVEFRVLATGLTDEDKSVILGSSPGPNFSHEASGIVTRTGDAVTRVSPGNRMVAFSAGRLSSFQRVPESLIQKLHDCEDHETTAGLPMYYGPTLYGLETLAKLEPKESVLILPGSGGVGGAAIRVTQALGGRVFVAVGSDTEAEELQSSFGLSRDQTLVDYTPELLQEYEIDVVFSGSSVEPGISQESGRNMPALSRFVNCGQMPAGSSLDSVVASRGASYLSVNFIGLFKRPQVLGRLLERIMALYRDGSLPVPPLTISSVSAINSSLTLSSSLKSSETIITYTKGSTLEVARTPPRLELHADATYLLVGCLGGLGRSLTTWMMKRGARNFAFLSRSGTDSEQAALRVQDLEARGAKVQVFRGDAAIKGDVERADGLFQNMSYESWTTSIQPKVLGSKNLHEATSELPLDFFLMTSSVSGILGTPAQGNYAAANSYMDALARLRRSQGKPACAVVLPMVLGVGVVAENLDLENSLTRKGMYGIDEEALLNAFEVSILEQQGQQDGSASFDHLVVGLDPAELHRATKEAEGDVDAFWAGDQRFSILLDAMHQLDGANHGDGEAGSILSRVKAASSPAQAISLVRDHFVSKLARVLLLDVEEFSDESSGRSIASYGIDSMVGAELRNWIFKELGLDIAFQQLLSPSLTIHKFAELICVSQGIFMDAE
>g8906.t1
MTAVQAEHSADAACDRLPPGTFRLIDTDGKMTGQHADGEGEDDIILVPQPSLDPEDPLNWTFRRKVIQTSCVVLYTIVIAIPSSAVYSIVTPLRKETSLSLQDINNGTGIMFLFYGWGCIFWQAMALQYGKQPIYLFSLLATIIVLATAPLCKEAGPYLANRIILGFFGSPVESLCEISIADIWFTHQRGKLAPMLSGFINVGQGWQWTLYWCAIWNAMGFIYCFFLMEETNYDRKHDQLTPQRVAPASQVSTQGGDGEKTVTLDMTYSSNRGESAEIQWPRKTYLQKLSIKDKPRPNRLVQIMIAPFKGFTYPAVVYAGLMYGANSLVWQGFQNATIGTIYTLEYGFSTAGVAVAYSGGVIGTIVGGYYCGKVGPMLTVRLARRNGGISEPEHTLYLFIASIVLVPTAMILYGLGVTYKWHWMVLVITQVFMAMNAALCVAGALNYAIGSYMELSGSMVTTCVLIRNTMSFATNFGVTPWLKASNYMVVYLTVAGIGLVWNASLFVMTRYGKAMREWTAQRYWRDVECARAKGMGH
>g8909.t1
MPPRRACDTCYKRKIQCLIKTQGDPCDWCDSQGLTCTFDRVIQKDPNKRTTSDVVQELSRRVETLEEALQTALTNSTNMSVGGPSPWSEPTSLRFASSPITHQPVISPIGVSPSTRPKAVYTLCRCHIGTNWYFKGIGILSDRGWQWISDGAGERVFLENFDIFGNPAPPLGSVSFSETPRVLPPRAICAHVVELFFKSKTAVIFPFLERGLFEGTLSRAFDEGVGDLGRRAPAEACLWAMIALVGTLLLWASQKTRGQCSEAAVSFASACRMVCDLGGHFPLSRPAIFPQHIPTLDDQTRLHTRNLFWICYCYDKDMSLRTDKPPLLTSDHCDISDAEDQTLWYHSLPRDTNLARIKENASNILCSPRAFKYTEGELLAHVRQLDDELEEWRLSISASYRPRLSISSDLVFGLPASLSERDRMKQRTYFINLQLDYLFTIINIHTLVRKCGDLEENLPDDLHSVVHSSADLSIEASRSIFRILDQIVELWEEDALWIVSHYAPMAAMPLFMNILIHPLGSSADNDLHILSSISKITRKIPSDRLPMEEIEHIQEIRLTPHPSGATSPEDTYVHCRSTPQQPSYKNTASSPIHSPQPADFSDTWDHRTTTHLQPCGTSTVSSQACSPREDRGDTWVRCKSTRRRSCGMSTGEGRDRA
>g8956.t1
MPVPKNPCTECKSAGDDAVFRLQTSSRRATQRIALANEASSSTINTTSRPIVHNDVTSSEQLGLALGDTTYFNSTVSTNLSPSRGGPLALPAFQPQPSQHPLALSQRGPSWGGLLHALEPPHQRDLPLEGVQEACLLRYFIEELSHWFDLVDPQRRYQLIVPERARRYPPLLNAILAMSARHLCRVEKYKTSRGIVYRGQPLPNLSSHSAVEYMLKCIPVLKDFHTTEDGETRELIVTTAVILRHFEELDDEDEDPALDSRPDEGVNFLAILNAVLRSLTSDDLINRRELLIASYWVALRQEVYYALRKGYPAQMVEPPAEWSDISPANRIVFHTSQVTKWLFDDKSESGWHKLKEQEEYLDQYVTGRFEPILHRPPDRVLGEVFPTMWYASPIALTGMQHMMVAKMILTAESPLLSKAEDVRTAYRKAEGEVRSLVLQVCGTAVQHPETQPGLVNAILAIQIGNRGGGDRGGRGRGGGRGDRGNYGPRGGGSFRGDTGRDRGQAGGGRGGYGRLTGGGQQTIQIFPNSQGQNSRVANAEDALHPATKKRINLDSLKLTEGFPSRPGYGTRGTKIELTANYVELLPPSTLILYRYDIQISPVAIGKKHFRVVQLLLQAPEFAARHGDIATDFRSTLVSKTKFSQDEVLVEVPYRSEGEDEPTARATVYKVRVQYTKTLDVGELVNYLNSTSLSQSLVDKQELTQALNIFLNHYAKSAKNLVTIGSTKSFSLSSEAARGDIGFGLEIIRGFFSSVRVATCRILVNVNVSHGAFYHAVPLPELMRSYGLQSTVMLERFLKLVRIQTTHLPEKRNKANGVIPRVKTIFGLTRKDDGHGLAHPPRVKQHGAGAKDVEFWLDGQASTTGAPKPVAKGGAKGKGKGKGKAQAESSAASTPGRYITVFDFFRMTYNRVLQEPQLPLVNCGNRNNPMYLPAEVCVVLPGQPSKSKLNANQAQQMIRHAVRKPWENANSIYSEGVHTVGLDENTNVLLRSFGLKITPGLIKVPGRILFGPKVIYKNNKAADLRFGSWNMTNTRFNIGASLSKWSYLMISVPGMRDSFDQQSSRAVMNEFHAALQKIGVNAAQPFPGQRLQLQHQDDPALGPTLQRAARDLDLLFIILPGPNMPVYKRIKTIADKNYGIHTICSVGSKLAKDRGRDQYMNNVALKFNLKLGGINQRVENKNLGIIDQDKTMVVGIDVTHPSPGSSSNAPSVSAMVSSIDKFLGQWPATLRIQRARQENVDDLTEMLKSRLGLWKTKGKHAALPENILIYRDGVSEGQYDMVISQELPQLRRACEQMYPAADTKKGLPRFTIIVCGKRHKTRFYPTTAQDCDRSGNTKPGTVVDRGVTEARNWDFFLQAHAALQGTARPCHYYIVHDEIFRQIYVNSIPVPFQSIADIVEDLTHNMCYLFGRATKAVSLCPPAYYADIACERARCYLAGLFDTPSPSAAPSVTGTSAAGGTGQLGPDDVQIHQKLRDTMFYI
>g9021.t1
MLKSLVVAFAFAAMASATSPHQRDQYSDPYPTSIPGGCNPAHPGSCPESTEVALPKPTSIPGGCNPAHPGSCPDTTLASLPSSTAIPGGCNPAHPGSCPTPTKPAVVTAGAFRNAVNLAAAVGLVAAVL
>g9110.t1
MDRQHDLFLDHTAPGLLDMDGSCAASSPGLVFTDSETLDLYYTVHHSPTYDHPHTPLCDTDFTPRYPRHPEMGVSLYATDMTSLETHLIPDGNNMLYNLHDSFAFCPVPHYSAPRPSVWDSMTPSAGDSVWDLSAMDPEILNTSERAQSELLSLQELSVSIAQQASSGSNGQDSLSINLAPSYMDPFRYPCGYLGCNKTFKRKEHAKRHYTTKHENSNRHHLRCQYCGKDTFTRTDNLNAHRKLHTRRTPKPSSGVYFVPQALEDLKVTKKRQSFNGNKMDLTVRMAAFTK
>g9126.t1
MHLSSLGKGAALGLLTSVLAAPGPPVCPPDTGTHVVVQPYCVVQDGKTTTTTITRTFTDNSWSTMVGTAARPYNSVSWGSPGSPGTPGSPGTPGSPGYPGQPGSPGSPGSPGSPGSPGSPGSPGSPGSPGSPGSPGSPGSPGSPGSPGSPGSPGSPGSPGSPGSPGSPGSPGSPGSPGSPGSPGSPGSPGSPGSPGSGSGSIPYPVCHGCITVTTTGPTGYVTTLPPDSVGGKSIVIVCNGPETVTVPGPPCHQCATVTTTGPVGYVTTVPPASEGGKSTVIVCKGPQTVTVPPPPCHKCATVTVTGSVPYCYTVPPVSSTGVSTVVTCPGGYTTETVTGSVPGTTTIPPPPGCLTCTGTIRVTVPPGGYITETVTGSVPGTTTIPPSSGCLTCTGTVRVTLPPGGYITETVTGSVPGTTTIPPSSGCLTCTGTVRVTLPPGYITETVTGSVPGTTTIPPSSGCFTCTGTVRVTIPPGYITETVTGSVPGTTTIPPSSGCLTCIGTVRVTLPPGTYVTQTVTGSVPGTSTVTPDCYTCTGTIRVTVPPGGYVTQTVTGSVPGTSTITPDCYTCTGTIRITTTNSSSPGPTVTTITRTGSTTGLTTIPPATSGGTATVITFVTSTAVPPTGPVTTVTQTASTTGLTTVPPASTGGTATVITFVTSTPTGGLTTITSTGTGTGLTTLPATSGGITTVVTYVASSTIPSGGLTTVTSTGTTTGLTTLPATSGGITTVITFVTTSSIPPGGLTTVTSTGTGTGLTTLPASSGGTTTVVTYVRSSVPPGGLTTITSTGSTTGVTTLPATSGGTTTVITFAVSSSSAPPGGLTTITSTGTSTGVTTLPATSGGITTVITFVTASSSVPPGRLTTITSTGTTTGVTTLPATSGGTTTIVTFVTSSSSSVPTGGLTTFTSTASTTGITTLPGGGPTTTVITYVTASSVPPGGLTTVTSTGSTTGVTTLPATSGGTTTVITYVTPSSIPPGGLTTVTSTGSTTGLSTIPPGPSGGPTTVITYVTTSSMPPGGLTTVTSTGSTTGLSTLPPATSGGTTTIITFVTTSSMPPGGLTTLTSTASTTGLSTIPPATSGGTTTIVTYVTVPTGGITTFTSTASTTGVTTLPATSGGITTVITYVTVPTGGLTTLTSTASTTGITTLPATSGGITTVITYVTVPTGGLTTLTSTASTTGVTTLPATSGGTTTVITYVTSLIPPTITVFTTGPTPGTTTLSVPSGCTTCTQTVVITSSSVGQSSSTVPSSSIGSSLSVPTVTITGTASTTGLTTLPFTSGGTVTVQTFVTVSASSSGPQSVPTITITGTASTSGLTTLPFTSGGTVTVQTFVTLPASSSNPTSVPTITITGTASTTGLTTLPFTSGGTVTVETFITLSASSSMPPSSSSTSIPLPIPTITITRTDSTTGLTTLPFTSGGTVTVETLVTISSSVPASSSTSASSSPSSSAPSTSSLIAPSTSASASSTSSTVPSTSSSTPSSTSSSSSTSSTSSSSSSSSSSSSSSSSSSSSSSSSSLPTPSTPPDACYFLPTDTNCAASGLTLNLYSNPTDPNLAYGGYTNDSSSPTGNRPLGLGPGYYIGQPSLAQGLTSSLDVPYYGNNCPVNYTYTEYPDITFRSCPVATQTYGGISYNANNFTLVFTGYIVPPTTGRYIFCFPLNSVDGNTDNAAAVYVGSSSAFPCGQPSNQNGVATANPLLQTNWATATRSSCASVDLVAGFYYPIRTVFGNYGIPSQLNLVYQVPGSSTNTSDVGAIAYPNTC
>g9127.t1
MKLSAIFLLPLLHGAVSATNAVSSECTETHTLPIITTDLIPGATLEPYAPGYNSPPSNISPNNAGPPKSTALPPIIPGGSGSSSSPGSGSAPSGMAPGSGSGSGSGSGSGSGAGSGSGSGSGSGSGAGAGAGSPGSAPGSNTTPIPSDHPQYASAASNPSAKIVGISAFVAGSIALVLTNF
>g9131.t1
MVSWKAALALLGLLGAVTCTPQDDVCPDGITVVELQPYEIVGNKPGNSVVTGTRTVTKVMQHDNTGAPVPPCLGCKTITTTVPTPFCKTIPPVTQGGVPTVITGVMPPCHNCATIITTGPEPYITTLPPHSADTIPTVIICKGPPGDPEAVISHVPGPREGVLTILPEPGCDCGATFVITTVPSSPPTGKIVTTSVPGTVPGTTTIPPTPGCSEDCITTVRVTSVPPSPPTGKIVTTSVPGTVPGTTTIPPTPGCSEDCITTIRVTSVPPSPPSSIVTTSVPGTVPGTTTIPPTPGCSEDCITTIRVTSVPPSPPSSIITTSIPGTVPGTTTIPPATDCSEDCTSTTVPSEEPTTSTSKGLTISTTSTSNTDTISTTSPPETVPGTTTIPPATDCSEDCTSTTVLSKEPTTSTSKGLTTSTTSTSNTDTISTTSPLETVPGITTIPPATDCSEDCTSTTAVPSEEPSTTQEESTTTSEGLTTSTTSTSNTDTTSTTTVASTTSQCARPTCSTGITRARYPDPFNGEAGFNERFNTTYYKENTPESQETVDDFSDIGDANGSFLSYEYATFVYSCEGGSFSFQINSADDIALAWFGDTACGDFEKDNNQTFASYEGGPGDVTFTTTLEPGQYFPIRLIYANAGGPASLNATVTGPNGTVADSLFYPVPCDNSNAFTPFGTEATEGKTCNNP
>g9137.t1
MLAPLPPLTKRITGPSEARTACPQGENVSQAVQAVRAAQALFSTPAIIPAPMSYRPNRAHAKAQAEAKKTRYDAVMSASVVTPMRIRDQGFPRQGDSRPAACNSNLSKYKPGLGASSFSDEEE
>g9138.t1
MEKTWDETCEAMRKRGQAIVKRSVDMKKEIDALEETPDLDSWRKRVEELQKDSDIWQEGMKRLEQVEALKHAIVDLRKKYEALEKEKQGLEQYLAQSDLIEMRRKNDHLEEPIEVLPSGLYELMIAILAPPTGTRHEPERDDACIDFQGARSAPDLVPDPEPLRGDVGDDGRSAQLLHHAHRKLLCAAAIFGDVIVVLIGKHCSRVIWEQIYQRGCLSRSPTASIFAARESERKWRQSNVEQHPSYLCFQYIAPTVVELDTITGRFQIYRVAQAKAQREAALQAARQAAREQAEIAELNRPEELKDLLKHKKPRYGCGGLGY
>g9146.t1
MAIQQSNNSGQGSGQGGSSRPRPGHGHATPSDDARPQQSNSEATAQGTREETGESSSHHGNSSTSNGGRGGAPFRGGWAGPRGGRPHRGGRGGYRGSRHGDHRAQAPDYGPLACVPQSSQTQVADLGGAVSSRLTNNSLEGGGTNHWFSNRPGERVWGVTRGGGVDKVIDEAMRRAGATSCQFFLIPNTPGRFDQIAAKAVERTWEDNNGYNDKGKPAGILRHGVKIDTETKKPTKCVACGNKGHTLATCFSRPGGKDGEQTGCPRCDTTAHHGGDCKEIAALPLPEQVKILVCQRGNMTPFKGKKPWWKLVHEYVTSKYHNPDLITSLPWSKEFTLEMAKSRRITPMQMRHDTVAGFKLPPDPATFGAGPVYWKYWRANDLAWPSVFGPIPPPPPGPMDTDGTKEEVPAPASQIGVTPGAAPGAPPASQTGVATGAITGPAPATSGVTQPIMPPGMAGALNLMPNPTPVVSQGPAPGNAAQVSVPDTTSSTGAVPATNPGTERHEIDYEDHDMN
>g9228.t1
MAAPRRSKRIQTLHQAEEGSRRITESPEALNKDHPDGDAPRDLAPKEDSPATDPAVRRAELRKQSEKKREKEFEEQSRKRTESKEYLHRMLALERHDDEVLRHWKFLSGTIWSLVNDMGLRGITWDNLDEAVQQKFISFAPNVEELFDVYGMPPCVFQRWVWEIIDENFFSKKSKDIIWTSPYWETQAAMERYLQEHKFPYDNGYASYKYPHWRHATMEFYMALEDSPKKHRRIDPTCVVPILSKALGRYFPKKRDGTPLTSLKHLEDELVAAEFYFDANLTFFSIVFHHPTTHQTCGFPYEPKLEGIEGQAMDEIEEEDREEKLVDFVAEPMLQCRGHHDGYDYHVKTAASPMKVCVDWLQNPDRDRLSEMRRRVKEQEDEERDKETNEDKEYREDQEDKEADSSKRVNKEEEEEEEEEERKEGGGGGRRRRRRRSLITEEGKNNKTKRGDTEVDESEEEGDLTKQEEEKANTKNTTKSKRKNKKKKNKNKGKRH
>g9298.t1
MAEILGVAASASQLGGACFSLIDVMRKIKGGASTLKRYHEQLQELQSLSTSISENPLLQTPEIGTQTDALLFIINNNCLNSLLRKGRILRTWGFLYKEQDLLDIFVRLERQKSNLCLAIEQIQSRALHQIQTDIRIMSEKEAPSPLIQDDASRTVSGVLVRRDSSNSTYTSTTEATFIDLGAVHKSLADMRAAVSSQYTMPQTKTSPTTEEQSFGHQQTQLYINHEQSGTHYYKLDGSKGPQWFNAYAGPRCKQENRQIYAINASFSKELAKNPPIRCIHHNPIKAGGGIQNNRNLLLVEEDDEGGYEGFVVPNMDEHQWINPSVIPCSTAHEEDSVTRQINGLEIRMNKRKNNTRSKGQKVKKSKKSKKEMKETKETKETKETKETKETKEK
>g9505.t1
MSGSEPFPLLNAANDQLHQRRPADQADSYVSNTTATQDAINNARRRRKSSLLGGEIRGDTGAPAMASSRASLEASDNHSNGHSDGRKRLSKRRRARGLIGRAKQTMIKHTFVLPAVLLVFFLLGYAINPTESNPIHHFIFLSYKLPQDDLNEPAQYGKGRWDIAFVGFYIIVLSFTREFVMQILLSPLARYYNLTRGKKARFMEQVYSALYFGVLGPVGLWVMSHTPVWYFNTHGMYEGFPHRTHLAPVKFYYLFEAAYWAQQAIVLLLGMEKPRKDFKELVGHHVVTLGLIALSYRFHFTYIGLAVYVTHDISDFFLATSKTLNYIDSPLVGPYFGVFMVAWIYLRHFLNLKIIWSLLTEFETVGPFELNWETQQYKCRIAQVITFALLSSLQALNLFWLFCIVRIAWRFLSQNDLQDDRSEDEDDDVEEEEEMPASALKTNGKANGFANGHTDGHAISKTPGDAKK
>g9547.t1
MSSQGDSQPSQDSTMTLMQENLSEVLYFAYGSNLSTKQMRRRCPYSTPVGLAYLKGWRWIINERGYANIVQLPIDSDDDETPEAEDNRQLSTKGKDKEKQKQKQKQKQKQKPEEGVYGLLYLVPAEDEESLDRYEGVPSAYQKFQVDVKWANANKEEDETLRALVYVDEMRVEEDVPREEYIERMEDGIEDAVDNWGMDEDYADRIMRRFWTEKD
>g9609.t1
MTSPANQQNPIQANNTPATTASSRNWIPPSRGGWSFVFFAECERRLIVSCERQTRRHPAVPAVTRSSANLNGPDHSRQGAAKASIGYDSPAMTNSTPQTSSAAPIPIPGGGNARVPSPAHSPSPIPQPSASGGRPPSGLQQAGGNTMTFGSLGSDGERHMRQGSTPTNPNAQPGAHFRRESGHSAQGDGAGRGNFQPQGGRGRGYNPHGGNYSSQMGFPPTNQFRNGPGQGRGMPPAFQPQGRNLQYPNSPQPARSPALVPSLPGTPNMQPATMQPGMTPQYHYQPPMPQQHQQVQYPLSQVDKPFSKYSKKNKGKRGGDLEKSVQVNHPQESSRDLHGNEFYQPRRFSKRLDQPWREPDTSSSRVTSFGYPKKTFEPLSLNEPTPSLDLSPGSGFFEYMLTLKKKQNYGYPPPQVDGFGRPLSMQYNYANMPYMAVPPQANSPSYGQNYVTPYTQHGHNMSRTPSQPERPPSASQPNAPVVVSSTPQPQNSSLKPAANSFVKVPKKSAAIQIKNAAGEVIDTSSFKTPSSPAPSIQQSKTPPVIASSTPPPKPSTPSHGRTDSHAATKTAKQIQDELKEKIKQATQAPPKEEKPKPVEPTAKTEDKPAEQSEVKLTETKAEPAPSTKAEPESKPEPEVKAPEATPKIEEPKKEAEKPAEPAKTEETEEEEIERMIREMEEEDARREKAEEEHRKKAEAQKAIAKEQAEKDRVKNAAEEDRKLREQEREMERLEEEKEKRRQQAGSSAPSVAELLSQARSGKDTEPTKVESVTDKLAGMKIGGDKPADSAPKHEKRGAKPAALNLAPLNTKPVEPAQPSAALQSLKSARFLKVIEQDIYPAGIKSPNPALNAAVQKKGKTFKYDANFLLQFQKVFTEQPSLEFGQQVKSLIGDDRSRTNTPGGSGRGSRGPSSGIGSGFPMGSFNAPTTSRPLPSNSTSELRFALSNQQRPGIGSMGRGPSNFPTGGSSRGPSQLPNSPRGSRRRGGGSQRGEGVREAQAAKTMPLTAGQELKPIAQTANGWKPTSIGKSANPAAANPSGHLEPDMVQRKVKAALNKMTPEKFDRIADQILLIASQSKDESDGRTLRQVIQLTFEKATDEAHWASMYAKFCKRMLETMSPDVRDERIKDKNGNVVSGGNLFRKYLLNRCQEEFERGWTVNLPDKPDEEEEAAGKKTAEAALLSDEYYAAAAAKRRGLGLVQFIGELYKLGMLTERIMHECVHKLVDYKGVPDEAEVESLSKLLRTIGGNLDSTEKGRPMMDAYFQRIQTMMDLPELPSRLKFMLLDVMDLRKAGWHSKETNKGPKTLDEVRAEAEAAQAAKAQEAARTNQRGGGRPPVGRGDARNFSAGYAQQTSNQVGMDDLRRLKGSANRTSSGNISLGPASMLSSRSNSGRRMGPGGYLGPRGEDSATSSRTGTPPTRENTSHSQCIQPPCQHGE
>g9637.t1
METISNLTAAASKAVWGDDQTTNREPVSGVQGDTKHGEPYDAGNLGTTSTLALETPQQEKVAQNFGSHGEERATGLGHEAPVSKPTETTNAASATPSVPIPNPHSKDTSAGQNDTRDPAQADKGNKDLHDVDDTSEGTDVKLGEGPGPQPIEKLAWSLQGTSI
>g9648.t1
MAEETTPPTQAPAGASEEPETNMEAEAQDVDAGAEALINLAIVLPDANASKMQIMVSSQEQVHEIRQSIIDLPSAFQYTCFHLEFNGEKINDFIPLSEIPDLGTTPEFHVVEDPYTEKEARIHFVRIRELIGASGDRCDTAQGLLPGLSLFETVATEAVSNTESAEESPIQNYDFQAVPSLTELVPPPSEPAPKTVKQISLSSWNPPPPHLRQRGHLLYLVVSTNEGEQYQITSHVSGFFVNKSSNAKFDPFPRAAPKGQSAHSLLSLIELVSASFAESFTKLQDYNNQRDPLATFQITNAIPAAPWVVPSPNSTLCTHLPDPARSQETYLLNGVENTDTLRDWNEEFQSAKELPRETVQDRVFRERLISKLFADYNEAASRGAVMVARGDIAPLNPTECRDAQIFVYNNIFFSFGADGVGTFTSEGGDEAARVATGKDVAGVKLVNQLDIEGLFTPATVVVDYLGKRIVGQSIVPGIFKQREPGENQIDYGAVDGKDIVAADERFAPGFAQLSKALKVKKHPVWDKDGKRFDLEASVETKGLLGTDARKYVLDLYRISPLDIAWLDEDGLPEDGDAYPHRMTVLRPELVDSFSRYRLKQWVDKEVARRAEQKKEKESETKAAEGDAKGEEGEGEGEGEGEASKEEDNQPNLSDFKFALNPDAFSGQVPQTDEEKAEFAADEEEVRAAGKYLREQVIPDLLKDLSESEISFPMDGQSLSRLLHKRGINVRYLGKVAELSSDGRLRCLRDICVQDMVARAFKHVSAVYLRHLPVPAVPAAVSHLLNCLLGHRFNEKPVAELDPSIRSLYTDADWSFEKVTPETLRENIEEQILQRFRYELDEEWHNQVRPVQLLREVSLKIGIQLLAKDYSFTAGTAAAATPEASPTKVEKPVVNGQANGESGSSKKRKKSKAREASPVDAAVPANAHTFSPEDVIDLVPLIKDSCPRSALAEEALEAGRISLLQNQKKLGQELLLESLSLHEQIYGILHPEVARVYNSLSMLYYQLDEKEAAVDLARKAIIVAERTVGVDSAETLLNYLNLSLFLHQIGDSKGALVYSKHALKMWKVIYGPDHPDSITTLNNAAVMLQNLKAYHESRLWFEESLRVCESVFGKQSINSATLLFQLAQALALDRDSKGAVTRMRESYNVFLTELGPEDKNTKEAESWLEQLTQNAVNIAKHAKDVAARRLRTGVRFTTNPSSLAASNATVPGRAGPGSQVDSRSIDELIKFIEGGEHQQTKKRTGRGNPKRRGQAGAR
>g9778.t1
MLCFVVLVHGEAAFPQVRRGFGPVAWLKSLLSDFELALCLLKWDKQSRAPDRSRSPTTGSALFVQLAYAKPVAYIDFEPLPCSKRLLIDLASQNLLMYPYRGGYGGRGRGGGHGPICHMVELLLRFAVVPGGGTFQQITAPQLPSLWQRRQHPLQRMLLCLCRCVLPALGFSLSPPGLYSSRCCSCSCSCSWCCCCSGAAAAAAAAAAATATATAAAPAQAPDPMDQS
>g9779.t1
MDRQSATLANRNAVLSRPALGEIDANVQSLASAEALGRAGGVSLSKGQRGGKKARKSYGEEEEEEYEEEEDEEGDSSVPDPQDIEINYDELPLDEGEEAEEEEEEVDNEEAVTESSNGSKKARLSIKSAEDWISNYNKENPVDKNDPELQRFQCLFSALIRGACEWAREDYNGSLSAWFGLPAKDREMARPFRGKLANVVIQDVIDNLLGHIPDKGKKVLGRGDLTAIDLLDLPRAPKRILHRIVYADAPVQAGVDNIIRIPSIHVNGPVKTLKRNIRLAKKTKTKAYIGSSINRLGGYNRLRDHEKGSNGIYSTLSKHYEFSQQQDVAPNLRIIGMWSNPHVVEDLNADNDTQRWLPVFCEGMIMVYLGLLNRHNRPISPNTAVGDLFSDAKYDLIDKLRNGLELPNLQQESLNSAWPLAQGVNGGMVVWSSVFGHKTAVLGHKEDAVFGHAGMKA
>g9884.t1
MAGSDKNNTVVESIEGDEASEVTHSGAEAESAVAQLSEGRETSKKIEQATTEASNQVQPLQSSQTPRGSQTRVPQSPRTAGRPLAPAQVQHAQMVQHQSPRVAQSPYPQMPQSPYHQMPQSPHHMPPSPHMAQHPHMGYVHPHQVPHSPYMAHSPHQMPQSPYQMPQSPHPHMAQSPHPHMPQSPHSHMPQSPHPQMAQSPHPQMPPSPYMAHPHYAPQPGHAPPQSPLFTPQGTPIMTPQQSPLFTPLATPRFTPTPTPGPQSAAPTPAPSATPAPSSVASTPAPHSVASTPAPSSVASTPAPESSSGGQVTYDMGPPPKKKRGPKPKPLSERKMLRTTPIVRKEASYSKRKKEEVIMWMLHTRVDRRGEMVPPSTTDAENHFQIPRSTIAGWKKAMLGLGPIPNPTSFKDEITASVSASAGSWQDPMAMPHLDSIPQVLPYTVGDFVNYLRYYEDMANHIIRQIDGLPKEFQNSRPKFLPSSPLAPLKTFKEVRIQLLFMQRRLNKGIEKLVKATGCSPPKPDRVPAVSLREVRCWLQLNTKRVRAPFEDPKLTEVDIQKLLGFHQGLPFIIHPYFTLGTTRENILFWPSLRDMRLLARDGHVGDSDQIRSKELYKGLAQHDSDLAARGVERNQGRIHLQHLVFNLPEGPELGPEIDALAQNVSQKALRNVHDHVGMAYSLASGKKSTIGCCYGCKVTCRYAEPRLAEDITEAAKRIGT
>g9899.t1
MVERCLAAFWPYSPSTILKASSSSPTQSISSPNDSPDQKWIQHNLEQPRAVIMTRPDTVKQRRAQPENPNSSKHPMANLPPTTRTVTWHDIPEWRRDNKYILAGYRPLEADYLQVIKSLTFLHNETCNVYTHLVGAVLLPLFAIAILQTIYGPQYSSVTTTDFIMFSVFFCSAESCLIFSAVYHLMGSHSREVVLCGSATAALICIPRFRTLRWRKVRIGAYVALGASAFIPLLHGVQVYGLDYMLEYSGMRWYLVELLLYGGGCGLYAVRTSYSPFSQPFYIEGAISDLALQFRVPERFAPGHFDIWFSSHQIFHVSILCAMAYAAAISSRGEYQPLPNNDEPENNTNTMEGQEARVENYRDAAAMLLIKMGRSPDEQITISPADDARILLRIDIALLPLMLSVYFLQALDKATLSYASIFGLIEDTNLEGGQYSWLGSIVYLAQLIMQPPLALALVKLPIGKLTSAMVLAWGVTLVLMTWASNFKTLMVARFFLGAFEASIGPSFIAITQMWWRRREQTLRIGSWYCMNGLTWVLGSLITYGLARIDSKMKPYQIIFLFFGAITVGVSFIMFFWMPDSPTEAKFLTDEDKIIAIERLRNNQMGVMSREWRMSHVIETLKDLKTWCWVAMIFCISVPSNGISTFGPLIIKSFVSDPFETMLFNVPVGVSHIIAVSASAYIAMKWKLKGPVIVMLCVPPIVGCAIMLHFEHNIENKGVLLAGYFCLCTYTGITPLIYSWSSQNTAGDTKRKSTSALIFISASAGNIVGPLLYSPDEAPAYTRGLRSNLALYIVVIALAVLTSLHLARLNRLHSQRRVALGKSAVLVDRSLETAEEAERIEHMERSLRGGVLREAEDNEDGRVAEAGDLEGDRAGRKDEDKGFGDITDLENEDFFSVKMGGGPEGFRTVAYFVNWAIYARKHRPQDLPVENLTHVLYSFANVRSDSGEVHLTDSWADTDIHWDGDSWNDQGTNLYGCMKQLNLLKRRNRNLKVLLSVGGWTYSSNFKAPASTPQGRDTFAKSCVDLLKNLGFDGIDIDWEYPQNEGEARDYVELLAAVRREMDAYAQTLSQPYHFELTVACPAGAKNFQQLDIRGMDRYLDFWNLMAYDYAGSWDSVAGHQANLYPSPDNPQSTPFSTSAAIDFYVRSGVSPGKIVLGMPLYGRAFQNTDGPGRPYQGTGEGTWEAGVHDYKKLPLEGATEYGDRGCCASYCYNPQTRTMVTYDTPRVAWDKAEYVKKWKLGGAMWWESSADKTGDQSLITTVVNGFGGQGALMRQDNCIEYPATNLEPSPNPFDAESFPIAAPAGNDKMSHIDYALYESPVGYALFKVVHQQDAVGLKLKETQAAANDLAKFGKMVKLANFSPFRGHVEALENINLVSEGIVSDYLKSVLELNLPQTSGKKTKVVLGVSEKNLAGAIKGLFPGLECETADTSDIVGDVIRGIRLHADKLLGGLKYGDVEKAGLGMGHAYSRAKVKFSVTRNDNHIIQASATIDFQDKGVNQFYMRVREWYGWHFPELIKIVSDNYTYCKLVLAIGDKKSLNDEKLHDIAALVGEDGEKAQAIIDAAKVSMGLDISAADLEIVHGFAEAVVKQADNRKSTSAYLEKKMSDIAPNLQTLIGTPVAARLISHAGSLTNLSKYPASTLQILGAEKALFRALKTKSNTPKYGLIYHSSFIGKAGPKNKGRISRYLANKCSMASRIDNFSEEPSTRFGEALKQQVEDRLEFYATGKKPAKNTDVMKGVMDLLDDGDNAGSDEEMADAPEPETKKSKKDKKEKKEKKEKKDKKEKRKRDEEDAEPVKEDGEKKKKKKRKSKAADDE
>g9996.t1
MSEQVMVWPLRPAWLIDVQKQCVVPGHEPVDYVAISYTYGSHTPPVITSTAFESLQKPFALATPQFSNFVSPIIRHAMYLTLAIDERYLSADALCVTHHDPGAASEQLMFMGAIYAITVVTTYYQRDWTFQEYAMAKRKIIFYNHEVHWVCSCNLWHKELTLFTEIDNELDPQFKFVMAGFLDDSSISRYFSEYNQRSLTFEEDVLPALSGPLSVSSRSFEGGFLYGMPEMFFEHSLCWRASGTKALERRIASSRSVEYRFEYPDLPSWSWLGWKGSIHDRSQTGIRVGSNYTCEEEYIEEAYPITEWCTNGCSKYLFEHESKLEPHGAISQWYYPFPVTKIQESTPPLMPEQTRYLFCETVQARLSVYQQDSDKLQFLWDNEAKLCDGLGKAIGKLYLPNKETKDRFPENVQACEMGLQADTVAVCRLKRCVKTWDRARSGTRLPIFKEDLYLVLWVEKKDGIAYRVASGEVITADWEGLDLQKVSLVLRQAVDILVMALYVLLEVYNGENAQADIVFLHGLRGDRQKAWTKNGVVWPKDLLPDDIPASRIFLFGYDTNITSAGRSGASKTEIHGDAEDVCAKLAAERLSTQTVERPIIFVSHSLGGLVAAQILVHGEHKPENSAEASIARSVRGMVFLGTPFRGSSVAKPAEVVRRVLHLFRVDTQRQTLKLLGVDSERLGELTRAFSQVLNKRRFSNEIDRQIEAFFFYETLKTSWGLGSVQIVEPESAQLHGCGDAAPIRADHIDICKFETKETEGYAAVVAAIRKAMILPGAFRSQVSLLEPVHQVFSASQLDMSARSVMSLDYQWSNAQQPAXTQREEIGTSEAFLSCFHILPALCRPNSLSEHDNWPSSLVMGDAIHIQKAVNAGHIEIAQQFNNIYDTNGKKDSCLQDLYVTDPVADKQRIEDDKGGLLKDCYSWILENDNFIQWRDDPHSRLLWVKGDPGKGKTMLLAGLITELENRLPCGVFYFFCQAAQPLLRTASCVLRGLIWFIVRKRPAMISYVRKEYDKAGKSIFSNHNAWQVVSGILTAILEDDVSADCTIIIDALDECTQEREKLISYISHSSVSCKAKWVISSRNWPEIESQLDTAQRQVRLHLELNHASISNAVAKYVNWKVTQLSSTFNEPTQARIREHLLDNANDTFLWVALVCQELGKPGVKHYHSSGILQRFPAGLNELYQRMISDINDRDMEWCKAILAVIAVALRPLNLQELAAADGDLIQWVEDRKTLESLVKSCGSLLTITGDKVYTVHQSVSDFLRTTPRILPSGASLQHYSIFDCRMTVMRDRLYRNLYKFKDSGVLIDEVEALPRAPLIVVGYACVYWIDHFCEWFLTSSQHQSSLCYTMITHFFKNKYLYWLEAMSLLRCTSQAIKAMRRLENKLTDPGSVELKFRVQDAIHFASTHGTIMDAAPLQIYESALIFTPQLSKIKRCFNQETNKSINLFSPEFQRWDACLQTIPGIVSHKCEFSPDGGQIVTTNEDNRSILLIDTSTGVLIKSIDTPGGHVHAFTFHPSGDSLVTVSGDTEDEKKLTIFHLPNGEFSKAFKLRGGNNSEFLSYSQNGELLAIGFGGRTVYIWDTASETTIHSWHSRPLSLIRYIAWIHTDLYPLALLILVENDIFILGLDTSHQTCHLMSLKGIGYPCAATVSRDRTCCVVYEESSGLAVYSWGSSITVQKIARFSQYKGVRGTSWEADDRSIALCGDFGIELWDLEAKRLVAQVRCDDAVAVCYGRNRQLASLGSRDETLKIWSLDTILSHSGPISQQSASTIEAFITSSSGKVAAISHNAQSDMLSVAVNGRSHQFPKTPPNSPPGSYYRTESLEFGHDDYFAVATNGGTIDVFNLEHDTGLYYCERLIEEDVDPGGLPFIHWTIEFWGKEQIIIFGNHINFWDLKTGKLLRTVSLPSGYTARRSKIITDGRIALGKGSSEVVVWDIICGKATQRFDLHVLRLDFTVALNLFLASSGILAISAWDGDRYFIAIGNAKDGSWIRKYSLPNDVPTLNFLTPKLRLDTGFGVIAYDIKHGSSKDINMQTVAAEDHWDPRCLRLSYSESEAWLMRGSRRILWIPRQDVDLKRFSIQTDLEAGKSTVTLVHDECLFVLTIDIDSI
>g10005.t1
MSSSSKEAMAKYPRPPPRPPEKPKRDVQNRKVIFFTLDTLFNRNCAIECALERCRQINPDLGSKTLEELKRGYRDAMAEAYRRLIHTRLHGSSGPAGLLPNSPPQVLNDKVGMMFQQLNLNPPSASERKRIGREFGAAFNRNRFETYGASQALLQLRHLEYTIVVVDDALDWHVVKDLNFWLYIDAKIIPEELVVRKPDPRVFQKALNAYGVSPKNAVIVGCSIEEDIAGILNTGAEPILYMPGYHHMTMDFRGTRVVVVRTMDELLSEMKRRPENSHLVPLQQQQQVPPVPYPIHPQMVYAPQNQGHSNNQNSQPSSQSHHPPSDPKPDEDGHAGQSRKRPRPSSSLFEPGPSNETPGNYRLPDRGHSTREYERNVRPTPPLSPSTSTRTYLPRAPTPARELERPNGDGSDRSYPANSPLAHRPRSPSPPRTLPPMRMYPPTEDYGISRPANVENLCQPRSPNEGYGHGTSRDRHTTQGGYSPPPPPISPYQSPTPNRGQYRDQGRSQQDSDRNETSGNGYPTQGGYSPETPIPYRTSSLCNAGHHDTVAGPSGQRRRTSRELREIAQSMLDLSRGHPRVSVDGVPEGGEDEGRQ
>g10031.t1
MPHFSFLGETSTSADTIIQMLNEDSETQQDEMTKNWRDHKLQELNFVGTLGALLASCLSTTGSWPDVLPNGRNKPWSVRAMWFSGLVFALFSVVIAGVQSMRLHRLSAHPDGLSLIRNSLGRKRKSDNRSRPSWLQVYAWEFSLAFLVLAIFCMVIGLTILLWAGTEFGPSKSREDGWWDGNSKVGDALHVIISY
>g10032.t1
MDGRKLVLATGANTGLGFQIVKALCSSDIEYEVLVGGRSLQRAQEAVKNLKEEFPSSYLHPIQLDIEDDISIASAFECINAQYGKLDALINNAGTQLDQQLTASKMSAREMWNRTYDVNVTGTHILTWTLAPLLLKSSDPRLMFIASGTSSLAGSENSDLPINKHLSKGWPKALNNFNLPAYRSSKTAMNMMMREWLRLLGQDGVKVWATSPGYLATGLGVGQEQNKTQGAIDPSIGAAIVRDVLEGLRDKDVGKVGKLLVQPVTEKYTVEGSQCLVRVDYSAINLCDYNFFYMGLNSFITGFEMSGTVEKTGPDSRFHVGDAVFGISPIPAGISAKDASVICMPAQTAADALFNVIGLGIPAAGVAGIDPVGKGILIWGGASSVGMMAIQLAKAAGLQHIFATASAKNHDILRELGATHCFDYRSRNVVEDIQQAQKTLGIVLTLAFDTVGKGVQGPADAGSPSTPELTKRALGASESLRLACTLPVHQDPAFGMCTSYRPSGSMNAMGAPQDPDSAIRIRGIMEHMLAAKDGCLRLPVVTVVSGAEAGIEAIRRVAGGETSLEKLTLKHPLE
>g10073.t1
MSDSEYTAQYSEYAHQMVHCLKAGDYVRGGPYILETLINYTVLELMTTCPSPDVHSGIYATTGLMTQIAFRMGYHRDPCHFPEISFFEGEMRRRIWATIHIFDTSISVLSGSPRVIAEGSWDTKPPRNLHDSDLDPSCTTLPESRPDSQLTPVSCPLAKYKLSLTVGWLIDANVFQGLLLPSEKRRAEARLVETWNTIPERFKFESLSNCLSQSPAGVGQRIGLTGLYNKMSILAVHEALVATAVLGTFLYHFGTWPATAGETDGIDMAHIEATLRNCRDTWVRWSEWSPDARRAVDLLDLVFQKLDVSMETVPMSEFSLALDGMGLNLGWDTVYL
>g10088.t1
MKFTKLSLVTAPLVLTASAAEQNLHMVFERDLVNSKSAITVWNNEQTEVLGKSCTNSLTDGAFIKHAISFSVSENGAGNVTVGDNTYRIGDGDAGSIACGQISAEDELVVNCVVPVKGLGADLKPLAKRSLRECFPDGSLGVAKAMDVFEGKVDGEIPSDVLSQVPELSHGSCWGNPRDWFAVWKKQAQTAYTVQQGIYNSCTNSWQPVGGHIIIWSPNAQNRRGNYYCVFGRQYVRAIGDRWLDTSAGEPGGP
>g10094.t1
MPFIDESTSPASKIRIAIDRGGTFTDCLGIVPGKPYILVKLLSNDPTNYADAPTEGIRRILEAATGQTLPRGEKIDTSDIESIKMGTTVATNALLERSSTPCALVVTRGFKDLLRIGDQTRPELFDLNIRRPETLFKEVLEIDERVTLYDSTEESTGLSNTDKELLGLKRGVSGEYIQVIKPIDTEGAKQGLQGLFDQGVRALAITLLHSYTFPDHELELARLADEIGFTQASLSSQIFPMIKAISRGYSSTVDAYLTPLTKSYINGFRSGFIGGLEDSNGARCEFMQSDGGLVNWQNFSGLKAILSGPAGGVVGFSRTCYDQKRRKPIIGFDMGGTSTDVSRYAGHLEHTFESITAGITIQSPQLEVDTVAAGGGSILSYSNGLFLAGPESASAHPGPVVYRKGGPLTVTDANLVLGRLQSQYFPKIFGPNENEPLDYQESRAAFEELLATVNADMTAAGAPTKTVEELALGFLQVANETMCRPIRSLTEAKGYRTSDHELAVFGGAGGQHACAIAANLGIDRILIHRYSSILSAYGMALADLVHDIQLPCSLPLETSLAELDTRLKDLETRATEKLISDGVSIQSITFQHFLNLRYVGSDTTFMIPRPEQGTWSEAFTAEHKRQFSFIMSGRDILVENVRVRATAQSPSVEPGFNLEKQMNASPLAAVSNDKISNIVKVYFQNGWCDAPLYLLNSLDKGCVVQGPAIILDDLQTIIVSPEAKEIILERHVVLELENEPQVKHSGEEMTGPKRVDPVELTVLSHRFMSIAEQMGHALQKTSVSVNIKERLDFSCALFSPDGRLVANAPHVPVHLGSMEQAVMYQHNKYRGQLCPGDVLVANHPISGGTHLPDITCITPVFDNEGKDIIFYTASRGHHQEIGGILHGSMPAGSVSLYEEGAMIVSEFLVKDGKFDEEMITRIMLEEPSRLPGCSGTRKLADNINDLKAQVSANAKGASLVSELISEYGLENVHFNMHAITDNAEACVRDFLLRTYKETGGKLLFALDHMDDGTPIQLTITIDPDTASAHLDWTGTGEKGYHSFNAPQAITRSATLYVMRCLINQDIPLNEGCLRSLTFTIPEGSILNPSPEAAVCAGNPITSQRVTDVLIKAFAASAASQGDCNVVSFGIDGNIDTETGDLIPDTGFGFCETICGGSGAGPGWHGTSGVHVHMTNTKICDPEIIEKRYPIVLREFSIRDDSGGKGQWNGGNGIRRVYEFGRDMGCSVVSERRVTRPYGMNGGEDGKSGVNYIVKGGESGRWCRVGGRKDFKVEKGDWFVIDTHGGGAWGDIQLANAVHQEKNASERRFVSQFQLAQETSN
>g10122.t1
MATSTASAAAAASSVVWWTPDPKAGVGSGDNAWQLTAASLVALQSIPGLLVLYAGIMKRKWAINSAFMALYAFASVLLCWVLWGYKASFGEYMLPFVAKPGNVLGIDTMLKQSYLPSIGVGQQFPMATMVYFQFVFAAITLVITAGAFLGRMNFYAWMIYVPLWLTLCYTVGAYSIWGGGFLFKLGVIDYSGGYVIHLSSGTAGFIGSYWIGPRLSSDRADARPSNILAVLIGAGILWVGWNGFNGGDPYAASADAGVAVLNTNLCTAVSLLAWTGLDIAYFKKPSVIGAVQGMITGLVAITPAAGVVAGWGAILLGVGSGSVPWFTMNILAKKMTFLERNFDDTLGVMHTHMVAGVVGGFGTGLWATVDGCAAFGLTNPGGAIAGNGMQLGYQMAGACFIIGWNLVWTSLIMLFIKHVLRIPLRMTEEQLLLGDDAVHGEDAYVLGPCEAHVHGSGSIQGRGESLHSQDLELGAKEHHGSTTSAEKEKAGPSREPNYN
>g10123.t1
MSTTTALVLREINGPFSLEQISLDAIRNNEALVEIHATGICHTDLSCANGTLPASAPAILGHEGAGVIKEVGADITDLKPGDKVLLSFAHCGICEQCTSGHPAYCYSFVPWNFGGKRPDGSTALNLDGSQNKKALYSSFFGQSSFARLAIVHRSSLVKVGGDNDLALFAPLGCGLQTGAGAILNTLNVQPGKTVAIFGVGSVGMSAVMAAKLRGAKEIIAVDLQQSRLDLAKTLGATATILGSDSDIISKMQEVSPPNGVNYALDCTGVPAVIETMIKCLGTRGRAASVGAPSPGKTVDVDVFAQLIHGREYVGCCEGDAVPSKLIPFLIEQHEQGKYPIEELITYYDVKDFEQAISDTKSGKALKAVLKWTS
>g10131.t1
MRVSPLLLLGLGLGVISQTTTTTTTAESSTLSSSVSSTSSSSSSSSSADSSSSSPSSSSSSSSASPTSSSSFGSSSSASSSSLSSDSSSSSSHSSSASSSSISSSSASSTSSAPTSSVAISTSTSTSSSSSASSTSSSSISSSSASSTSSTPTSSVTISTSTSASSTSSSSSSLSPTSSSSASSSSISSSSASESSSSTASSSASSSISSSSASTRSSFSTQASSSGLTSSVSVSVSSSTTTASSSTTSDTSAQVSDSTATGTSAATTTSAEETGSAATTTSAEETGFTTTEPSSTEDTGSGTTTESATSTATPIASQSVSFEGASYGAGSSPETNSDGQVVAVQMVAGANGQAEFSVSTDASATPAGDSTVVTFSYTVSAFAKRMRIMKRAFEGCTLTITVDGNEVYSGPVEAGAGTYSKSSQPFALEQNPNIKFLQTCGTDPVNLTVKKIALETFAGVATTGVESATETESATDSETATESATETESATESATESATKSATESATETETGSATATESATKSASQSGSESKTETATKSATEIETGSVTETKDIKTGSTAESKTGSASASASASAPASASVSVSISRTITGSATSTPTPTTISGNPTVIGAFTLFGCARSSAGFPTFELAGSSPSMTLNKCSALCSSDAYFGVYNTDCYCGSTVDSTTVSRVAISLCDQECPGDKAEFCGGNTAASSRLFRRAVPANILLTVYVRAASGVTVTDLATMTATVTGTTTITTAITKTVAGPNPTTVVVTEIIVCANGKCSIVSDSGSRVVYIMVEINGSDCDNEWVYISSPCSCQGGQEYTAIYCSNGSCSGKTVFKPTECSDWYNYENFFIPADCGCGKKGKAAIKFTPWENTWGTPEECNESEVPACTDCTYATHYATGSSGSSGSSAGSNGNSGSSSNGSPSGSSGSSSNGSSGSGSNGSSSGGSSSSNNGSSGSSSNGSTPGSSGNGGSGSGSNGSTPGSSGSSSNGSSGSSSGSNGSFGSSPNGSAPGSSGNGSSGSGSKGSSGSGSNASPSGSSGSSSNGSSGSSSGSSGSGSSGSGSAAGTTGITGSSNPTTVPVTGSAVKQTGTSMALVAAIVAAAALF
>g10169.t1
MKSSNHYGREPEPQYTYQPTMPTPATEVPNPTTRIRGVVKEIWVACLISSIPLIAFSALLLGLVFHYQVTPKSPNSPSFQSAASTDPNVIYVDFPATTLIIVASWSSTMAPLILPFLLTLVSFPVSRTLIQASQSNDRTKQPTPRQYALILRIMSNASLSALWSCITYLFTSKRKRAPMTQPLTFMTWMLALASLLSMLVFAADTWLHFVTKTVLLTQFSPTTFDSGSFMFNENCTNINTTFKGGCTLNSAAANTFLINSEPSLELLANVSSTNMVQQVADSTGRSYAFVGLRQANQNANLDYTATSFGASSQCQVVTNHCISEDGIIGPQASYKCDFGPVQGVIPTTLVNAMVLTYFTDSSMKKNSSSLVSLPNPYYFTAIVSVNQNLGRNPNRGLIDDPDIASGLHGSTLFALLCSTKVLDWKYTSINGSVTSFSYSPSNASTTNIVMGTQGYTHVGDSYVLQQTSLDVWQSDTAQEVADRFAETYSRTVMGAIGGALLSAPAEEAQSRSSKLVAKIPKGPLACLLVANLLLVILGLFLTVRAFLASSSDVGDVQARLGIAALVAAHFEADKGEAAVEKIDHMFQERNGGDGPRIQKDHRVVIGCLCCYMLSRMQGVLRSSDTRQASAMANALTLSSAAVAGGSFEQQGSIDWVQIAKMSVTLPISILARVATADVSPLTIVVGQEMSSLFRLSTTGHERLNKALGELKSFSAIGDAIWFGFGIKHIVRVLAETNKGLACLTLCGCLSEIHPPKACAEILIRLASVCDAPDDLRPSSSQWINLVEACSGTLKSTTFACIAEQFMAFHQPYFVEEYRDEAEDIARALLAVARVSSGVLSSVTLAGGRSCGWIAAIGFYFLGLEIEIRSADNASVYKSTTSDDSIRILVIYGTAQSSKQVQVNSTGYFINSLDNLILSYEQRFDSVMSGTIHWSNCLSTTFGDSFGKLLKAKENFGQLIGAAALAFKGLTNSVPSSNFDCSDWNKWFGFQQSQYGVGFAHSVTSLFPELMPLRPYICLDMNTSIDDSVKAYSQAYKNLARVCQCCDCNQNDLNARSCCLPMLAETIIFLTWNVSALRIHADLKPYHSGLMFIYQINAGETMNDSSFGERYGVGRHREACRGSISQLVQLLDLASIYHTAQFLFTNNLYPLQVCKAFSATSVGGICIYFNILREVSDRPENAMILHVAPGVIQTKAGRKYSFITDRTGPRPDGLLGFDWPDNLSYQRDVQYRIDYQASITETLGGSISIPILSMDTGSSDLNVKLFVEESTSGLLVDLHFLSSAGDCRVGVYTMLKEIIEKSGLVYCTHRHCARMDQINCDISVIDGEGSVPQNLQPRIYLRRLAGNPLARCVGLFVNREWMDVPILRQGECIPCCIRTAAEMRYEHRESPSYVIL
>g10175.t1
MRASQTLIALSGVFGLAQAGPCKPHPPASVVSTTVVIQSASSTASIPQSTTTAAETSTIETLSTDEPTSTEAPSTTAAIETSTVETLSTDEPTSTEIKVPTTTAAVETSATSATTDVPVPTPCAIEPGCQAAGFNVDYYKNVFERGYGNDEMSVPPSYYITDDLTPLDSSVTSETYFAQDYMQDLAGYAQIFPDSAYAGKAWYIGYHRTLAGGIKVDGNNFTLVYTGYYQAPETGTYELCVTADNANTLYFGQGNAFECGTGETDPNAPALVLTATGYHFNNPTQCGHVDLIAGRHYPVRNVMGNKNAVSAFEFSVTTPSGSKTHDFEGQAFPVACGKKN
>g10181.t1
MASSLSENAPPSFPIASPTSAMADLSPTLDSPVPTPSTPSDPLPLRSCTFCRHRKVKCDRQKPCGNCIRANNDCSYPAGRGRAAKKSTRTLDTRLVDRLHKLENVIKQLTSQVDATANALPSGSFTDGEEIKSSPGGRRNNPSGVDNAVPDASIDQQLGRLMIDDSKSYYVSNILWANLGNEIQELRDMLHDPLSEDEIENPIDASGPMPEVASPLGTSASVLGYRSLCNSLHPYHPPMHLSVTLLNIFTENVLPLVHIFHMPTTEQWFWDSIVSLDTLDRNAEALLFAIYYSSVISMDDGQCLGILGESRSTSLNKFRFAVEQAMARANLLNTQSLDLLQAAVLFLSGLRNEDDSRTTWSLTSLVFHIAQAMGLHRDGTTFGLKPFDVELRRRLWWHICLLDMRSSEFHGYEPIVREDMFDTKFPLNINDRDLFPHMTEAPLEHEGCTQMTFCLIRCEVMKAGWKVGYASPTRNSTATVARGDGELIVQELKSLLEEHYLRYCDESVPFMLFTSKVARLIVARTGLIVDFPRKQKEAYTSAIIRDRLFSISMEVHDLSSYIMTNSSISKWTWHSKAHIQWHAVIFVLSEICSRPASAECDRAWEFINTVHNRWNMNERGKRGNLWRPIQRLMVKARYVREMQQLDPGFYLAGRMAMPDAAPIQTGSVGSQQETPGSSGMPDMASPNGYMDWMLGDLGIDLYGGMENGPSWG
>g10230.t1
MSGLEIPAFIIGLGGLISVFEKGFEVWRVIRRADDFGNDVADWMCKLEMEFFRFQTWWTALEHIAITKRSSHSVLNVPLQSSPLQVTLDKQFGKPIIDVATSVLRLLEKMEGILQRNGVLVVMQAEPVVTDQGADLGEATAKSRQRLK
>g10231.t1
MGDFQSFSTYSAPFSATELINRPDKTYAVKGQAEFLAVAVALDVPILSAQNNVIASMNILSAGAGASFAVFASAEELSLDADEDFINATPGVRDWIQKAKDSQKFRRYVTKKIVTSQGVASDSPQLAAAINEIRVLSNETIRQCDFIVSMLAISWSESPSVGRFWPQVLLEAADEGTLAEYLSSNKADFKSQLAISMNIGRALQFLHAHGIVHADLKPTNVLVFTSGLDKHQHDLLDKTGLPPIRAKLCDFGYAVIFDDYKSENMFQARIGSLPWMAPELDAEEPVRLEDLHKTDIYSLGLLTTSIFMNGCTPFESLSPGDVLEMKKKAPGQSGSAVATLIENIKEKTPLSEQQKEFVYAFLEGTCTPSPSERVSLSAIQSYLFLGLMQQLHTGKATIPLEWFKDLRPATDGCRGALAALEKKHSGSVSEIDNDEMLIQLRQMYDQVVSIKINNPEFEKMLATCFEDHSLKPASLKKFKKNWKPDEDTQDSEGFISRMEEIFDGAIAKVPDFAFEHTLNVSLIPRVAQEEVFRDLRESVESGDIQDSAAPLHLAGAYLNGLLVELSIENGLDHLVTAAMMDNPDALSVILRIFDACDTPLPPERKHQLLGKVESYGAKTFGLCQGTLFDHLVPKHLSTNKVLGKIWTRRWPEKYEAYLATERKFPNMFLLHCNSPLFLKEKPNMETPVFQFDLLACLKDAGKENIDSARIDEFKEGVTQLGCLNCCDKDGFTLLQIAAVKNDLVMARALVELGADVNAHGNTHGWAPLLLSCHCGHFDMAKLLIDNGADPTIRETLHGATILHSLTQFSKREHCEEIFDIALSAGLDINVPMKNGAIPLHTTFAAWDYSHGVATELLLEYGADPTRQVQEWDGFLNFNTAIAHAAQQLDVDLLRRMLTASETLVAILGLSAQRQLSDAKAQALSALFRRTRFYCMCVGGKGYKEKLETVISLLADDGARSVMIERRRVDKKQPTDPFLTMCTFRGSGFFVDAFLKVFPDTVIDDPSWDLPRLFLHVAIERRDVEAVRAFVRQGADILTTERGGRNALHFAAHYFPKILPELIRTLEQFPSEKRQGKSMKEILEGQCNSGLTVFAQLLVEGYDDERKLAETLRLRYSLNHDYKMNRDGSWVTFGGYLVSLAAADGLVPIEHIQYLLNLDPLPEYVTTPAGKTLLATAIEGFSGSRDSYDLACHQNTRMLLAKYPVFDDVFRVADERGRTCLHIAAYWSNKTALQMIKDHAQRHFPLKKIPWNAVASGNTVLDHALQGIKEKSLPALDNEVNKVATRSTRKAALACYVFLRENGALHNWELEGSLVAARLVMYTPDLQKIGLFLRLATQRLGLGPPDVDFDRCVEIGTAASLDGRLIRVPVVDLIWKHDNFILRFYSVRISSLAVEGFRQFHDWFKKRMTETEPRCYQSLGLPAGLWPFMTLTYDQPIPYAKDTMRWTRSGRIWSEEERDGLKAQFSSLWDIFFGEVEEQFLSRFEMA
>g10266.t1
MPSGLRIVIGGDDAGFPYKSIIAQQLLSDPRVSSVIDAGPSSEEDKTAYSHFAIAAAEKVAKGEADRALLICGTGLGVAIAANKVRGIRAVTAHDSFSVERSVLSNNAQVLCLGQRVVGIELAKRLVKEWLGYEFDPNSSSAAKVKIIEDYDREQLIAAHFFLLIAITISQSSTVENKQSFEHDDNVIDPKQDSMANDDYVPGTEAEKKLVRKIDLYILPMMWFMYLMSYMDRTNIGNAKIAGMANMILTRTRPSRYLPGIMFVWGGVTIAMAFTGTYEHMIGFRILMGVLESGFAPGMLLLLSSWYKNEEQSKRFAVYISAAILSGAFGGLLAGSITSGLDGAHGKAGWRWLFVVEGAATMGVALIACFVLPDFPANTSRLKFSQEEIDLAIRRLQHGRPQVVSEDEAKLGHWQAFKLSMTNWRTWLFVVGYMAIVGSSTLSYFYPTLVKGLGYESTAAQYMTVPIFGVAFVVTALTGYFADKNSKWRGVILCAWMSVAMLCAIIICVVYNFEARYALLVIMAAALWASNGLSLSYASTTFGSMPHETRAISLAFVNAMGNLAQIYGAYLFPASEKPKYLKGFGVISGLCFTGAVSYVLLHVFLKGKKRT
>g10312.t1
MKELDPALYTIAWIAPLEIEAQAALQMLDNFHDGRFPVNRGDDYIFSAGDINGHNIIIATLPAGQEYRTGSAAALASQIKKFFTNLWCGLLVGVAAGLPNLKKTPPIDTRHGDVLVGLVEGDSAGSVASAIGNIKIKAPDDTDAFIPFYESVEDKKHSRGTFADPGQDKDVFNDIGDDGVDSPVQKMQRATDRRTRVWYGSIGSGDKVTKNTLKRNEIRDRYGVIGLEMEAAGTPWPQHRFFGRETELLEMAKCLEATNQRRGVVLCGISGSGKTQLVREYVAQRGGKFSAILWIDASSEESIEESFSKREETDRTPPRQPVLEWLRTTPGKNWLTVIDNGNGPIPNKRLLGPFLDMNHGSLCAISTNQVTATALQLKQILVEHLEARASQSLLLWRAYENDLEREEDVKSSASRTAKLLDGFPLALARTQLSL
>g10487.t1
MEVLGAVASSIAVVQALAAGKHAVSLFREIPDIQKYFDYLMKELEMIKSMAQAVSRMAPTALEQDLITTAARNLSEITAELEALLRICSRESGPDGNKRSKTRKRKWLVEKSDIKKLQQRMGQSKETLHFALNSSRVSSDVRRVAITAASVLRYSELNDKQTYLVQKVLGLGRDISEVTTTKVHEAIVQCANLQEALQEQPWAINTIDDTGESPLYLATDLNRVRSMEVLISAGADVNQQSYDGQTPLMVAVWAENIESIKMLLKSKSNVNLCDEEGVTALHWASETVNPEVISLLLAAGASVKQRDIFGDTPLHCLAESENTSHQDIEAAIEMLLVAGSDLEARNQLGNTPFLGSIRCNKVEVTRGLVDAGCSVNISNSQSQNVLHVAANHASQRLLQYLSVLDLSGINPCQEDSFGDTPFDELVRTSYATDEWDLISARRPGLTEQDAFVELYQGVQDQALQIDIQNLGRVLVALQQQDIKIAREHLALLVEKEKRWERENLVSWYRAVDKRVQHAEWDLAAEDIEGHLLDLQEELATPVWEIPSNYGYLWESADGVSVSEDGFKVRTDLKTRMILTNRS
>g10580.t1
MPPKKKGNKKNQQDDWEAELGESIAPPANANGDGDASANADDDDDDAGGAGGLMATLRKNKEKRKKKGIVEPEPEPESETLAAQEPPAQAPVEANIDDEFALPEKKGKGGKQNKQAAKKPEPVVAAATDDAADGGRILTKAEKEKLKKEREKQRKKEQAAAKKKGSAAPKAAPEVKEKEEATPVEAAPAPEPAAGGKKKKLPAHLALLQKQQEELKRQREEAVKAEAEAKAQAEEDERLAAEEEKRREEAKAIKKQKERERIEQLKKEGKYLTKAQKEEKARNERKLQQMLAAGIQVGPAGEPSEKKSKPADNRRKKGRAQQKIDEEKALAEAAERARQEAEKALKEAEEKAAREKAEAEAKAAAEKKGAESDVEDDWEAAAASDGDVKDSWDADSDEDAEKANGTSEAKAEEESGDESEEESSDDEAATAAQLAEEKRKREAAERREKAHQAALAARSKDNLRSPICCILGHVDTGKTKLLDKVRQTNVQEGEAGGITQQIGATYFPVEAIRQKTAVVNPDGKFEFKVPGLLIIDTPGHESFSNLRSRGSSLCNIAILVVDIMHGLEPQTLESMRMLRERKTPFIVALNKIDRLYGWKQVANNGFQDSLALQSKAVRNEFETRLEKTKIAFAEQGFNSELFYENKSMSKYVSLVPTSAHTGEGVPDMLKLIVQLTQERMVGSLMYLSEVQATVLEVKAIEGFGMTIDVVLSNGILREGDRIVLCGTEGAIKTNIRALLTPAPMKELRLKSAYVHNKEVKAALGVKISAPGLEGAIAGSRLMVVGPDDDEDDIEDEVESDLAVLFNRVEKTGRGVSVQASTLGSLEALLDFLKDCKIPVANVGIGPVYKRDVLQCGVMLEKAPEYAIMLCFDVKVDKEAQQYAEDNGIKIFTADIIYHLFDAFTKHMDEQLEKKKEESKMLAVFPCVLKPVKVFNKNDPIVIGVDVTEGQLRINCPVAAVRNNPTTGAKEIVKLGRVTSIEREHKQIPVCKRKEPSVAIKIEMGGNQPMYGRHLEEDETLYSLISRASIDTLKEYYRKEVSNDEWQLIIKLKPLFDIS
>g10581.t1
MAFQSSVLRDGEWVTQTVNFQDALKASSTTPKAASDSSLKAPECGILSRTVIESPVVHWILPVCLRSRSHNDIAFIGDRFVQISELRDDGQVHEVIRKADFGTRIRNAIVLGSPPKGDVPDEAAASTKTEGADIPMKDVPEASEAKEAKEAREARQARAREAREAREAREAKEAKEAKEAKAAKEGKEAKAAKEGKEASEGKEAKEKRVLPPQLLVIMLETGDAVFLFIQERIDGTLRFETTTFESPRNLQFLGYHLSIDPSSRYMSAGSAEGGFIIYELHSLSHMKSQYEDCESFKPVKSTRVRITQGVIHKMEFLYPRPEDDYHIILLLIIIRREVSKQAHVSRMVVYDWELGDELTAVFRSEKGTPLPKEHRMPLMIIPLKVNTAFLAVSEHSIGIVKNAFTGQTSFDTLETHSPQQTKLHHGAAEPLWTTWARPFRINIYLEKMDVVYLAREDGVIAHIEIDSRDLVPTVMTLGTISTNITTAFTTAYDVFSDVLITGGDSGPGGIWKVLIPRKDPQQVSIIPNWSPVVDLVTTDTNPSWRSDSKRKDLSTKRKVSLNPRPKSDRIFCTSGRGPRSSLTELRWGIQARIGLEFDHDQHVRQSWMFPVEAQGERSFYVILSLPHSTDVLHFPADLSNANALSPEACPFDTSSRTISAFQTEQTVIIQVRSVTEGLPLLTIYSLAGLEISSNAPQPDLVTPDQEGHSHMEAYTSVLAIHDTAEKVILVLGTRSGHLVTILIPGEDIAQYSLSIEQIGISPTNVFPASSLFDGKHAFFTCCDNSVSIMTDFSPNGSRFKTKTRIWATDSNEPSMSSPPVHAAFCLQTSLSGYERHMSLMLLSGTRVLLVDIWPHVGPVPRNILLGGTPMRVIYSQTWKVLVVAHLKDDRPTLSFIDPESGANVATAANKDRQPSDYISGLGHLGDRIFGLYEWTYVKDGKLFPFIIVTTQHGRLMIVSVTAVKPESDDCPTRKLQFWTRYKKKGFAEPIYTVVGDDVGLLFCVGKVLHWEVLDLAEKKLKPMKQFRLDSPATTLRVEGTKVCVLTAQHSLQVIDLNVESEHSDPSIIHSDRVTRFTGHVIEMGDSEEEPGKWPVSVISTAQAGFAGVWIPWSQRHKEFEVVVTGLLPTSIRRFRKGHTRPFWSAVDRQRRYNTLFSTADHADILGVSIDGSLHQFSLIGLDLWRFLRLIQNLAYQNKEICPFVRNSYSSSDSDPGMDLDPELEPQRAREMMHIDGDLLQRCLDMSALEKLVLIGDGIDLFCEYLDGIDDGIYTEGFRDNGSQGRRKYIELGYEILEYVLTLAI
>g10637.t1
MAAGANVDTVSEFLARAVDVCHAVRGIHSLGYTDRCDTDFARLLEGLTHSVKRVEGEEGEYEKTLIGFACVQIGNDLVVHVNRVLNAFSDSIDVAGFCKLWPLDDVTALNARLRQVLHQCQDTFPSSHELCLPLLADLQLTGCELESDETETKISIEHAETNAQNDAGKSPGQIPVGPRPLRLAPVGLINDFILESLSYKSMHDRESQVTEAHAKTLDWVFDNSPIDQSLRQNFRDSFVSWLSTTELGPIYWITGKPGSGKSTLVRYFSQHPVALYHLRKWGGKKRVNTAGFFFWTSGSQQQRSQTGLLRYLLHQLLSFDQELTEKAFPDLWSRLRHMTTKERVNFALEWTVQDLQAAFHSLLDAALPSVNICLFIDGLDEFDGDHVQIIDFFKGLTSRYDGRSLKLCLSSRPWDVFERAFGTSVPNTKLQDLSYDDMYRYATDTLKADRQIRGLMKQNPESTRLLITTVVEQANGVFLWVRLAVERMLVAFQKTCEFEVLKTTLKELPTELDDLFEKLLFKDQTSSEIMQTATLFQLMRAREIVADFIKDESSNSLTVWELAFALFKEDDVTALDRVVVEVTDKEIQRRYGTAVQYIQARFARLLNVHVAKPTGNMRVAKFQDKHANVANLIATSKVIYIHRTVRDWLMDSGAGKRLEALQSADFDPHIRLLRSYVLRLKHPLEEIDHHRRLDEWYPDIALAMTHARYITNDSQGLQRKFLNEMDKTLSWLWLEKPSDPYDHWAKSTFGAYEIRMKAPPIHRPFLCLATKFGLTDYVCQEVEDLTREKQTMEGGDG
>g10705.t1
MEPLAQDPSGMILYGTLPQSPREQWWPSNNAAFAELSDMTAPSIYTQQQRHRYAYDQDATTQWTSPSTSTQSYPVPSPPAESTNIENATGDSENRRGSSATQPDKRKRNATRSTTSKAPRRAPTRKTIKSETAAEKSKGRGKGKGKPAARVQSTKMRSPSHESEELDEHSKKVQERNRIASNKFRVKKREDAKKLRTDEQDMERANRDLLSCVSELTMQVYELKMRLLQHTDCECHLIQNFIANEAHRYIQDLSEGKQNHATPPLCPYNQYN
>g10733.t1
MTESLCDTCKQFAKDFAEIDAEESIPRRTIAPNVYKLKEAAQNGCALCQIMYQSFCYQISKCNWTETLAIHLSSYKLLRPYRKSKAEGQDPKEPKIWCGIGLDIDRSRWHPLPVVTDEEDEDEASIREQISRNARTVADLSSAEGVEKAVALANRWIHSCSTSHEKCGMQPEGLDQTKTIPTRLIDVGPKDGAAPPKLVITNSSPEIEYLALSYAWGSGHEFAKTTASNLKEMMKHLPWGHLAKTVQDAIIFTRKLGYRYLWVDALCILQSEGPDDQRHKDDWSYEAARFGQYYENAALTIAASGAISSQQGLFLDRPALELDPQPVTLTINKISGDTTHLEVHPTSPSWELKANPNGPEPRIYGYRNEEFVSVFKNLQSQKQDDLITLWYQFVEVYSGTNFSFYRDKLPALSGIAKRIQSRFPQDYIAGMWESSIPQGLLWIGWGGQEPEADPSRGTNRPSWCWASPIHPITFLPIMTNFKENYLTLQVKSWSVRTNGSQTSGQILEGSVTICGPVKPFNLYDLNLDFVFVLNAYDREGNTIKTEAVLGIRKPEDRIAYLDYTNFLGTIKRSYTCMLVAKLLPSMWTKHEKRVIGAALILEATGHDGAVDQYKRIGVLCLPYEQYWARVQESKTVELV
>g10749.t1
MICPDHRDWVVASTITGHNVDLNKSFVTFLTIVNLKIYVRQSDQGGHNRPPLETLLQSLQFNQIDARHDNIKKAHTKTCKWIIDRAEYDAWLSPDKIHEHHGFLWIKGKPGAGKSTLMKFILSNARRRMKDKTIISFFFNARGEQLEKSTAGMYRSLLLQILQQLPALHRVLDPGLILGIGENYEWSVEALRALFEQAVEGLGDYPVVVFIDALDECDESEIRSMVSSFKSLGTLSAAEGISFHVCLASRHYPHITMPKKIELVLERQEGHGQDIISYLDSELEIGDSKLAQEVRAQIKEKASGVFMWVVLVSGILQQKYDKGHIHTLKQTLREIPGDLHRLFRDILTRDDANKDELLLCIQWVLFARSPLKPEQLYFAIRSHLECATCKWDRDEIGLVTIGNFILSSSKGLAEVTRTKKDPTVQFIHESVRDFLLKDDGLRVILLESSVNPSAESHEQLKICCLEYMQYYMEDNGTPESDSKDDLSRACIVADSEFPFLRYAVQNVLYHANEAEDGNIDQTKFLETFQLGKWIQHNNVFQDKYVRRHTTCASLLYLLAELNYGSLIESHQGSQSCFDIEDERYGAPILAAMATGSRPTVWRLLKRETRDEPETSRLHSLCHKYDVEKKVKYRLGRNFTFSEKLGLIYYILRDDDLIAASFAIASSKANTPSDFRTPYGETLFSLAIQRCHDVSATFRFFLENGVDIEARDKHGRSPLAIAAENGDTGAVVFLLEKGAEVEAARNGGKTPLMDAAAEGSEECMRLLISGGASVTATDDQGQTALFRAVCSEKQSEAKVHLLIGEGVDVTATDKESFTALTWSLKQGKATKTIIHILLSHGDTVDRTGHLGITPLMLALRSGVSIMKQLIERGADINSIDGQGQSALLLAVKYKAEGQAHLLIESGACTDVSDTRNQRTILSYAITSRYFDARIAPMGHIHMELAYYGHFLSPSVAEALLIRGTAVDKHDVYGRTPLSYAASTGRTGLVALLLSHGADVHSADKSGRTSLSYAASNDDRGCVRLLLDRGAIRDKVDATGKAALSYATTQEVQDLLSNHLVTSM
>g10820.t1
MYFIKAIVWGISLAAVNAAALPADGSGVTTCEFSGGDRACEAHCIEKGKTFVSCAPECTCSGRLGNPLRRLVKRKTTSSAKPTTVKVQATTSKKPTTTSKPATTTKKATTTSKPATTSKKPTTTSKPATTSKPVTTSKKPTTTSKPATTTSKKPTTTSKPATTSNPPATTSKPATTSKPATTSKPVTTSKPATTSKPPTTTSKPITTSKAATTTSKAATTTSKPSSSSSSSSTSSKVSTSTSAPASTSKASTSTSAPASTSKASTSTSSAAASTSSSASTSAAASTSSSAAVSSSAAVSSSAAVSSSSAAVSSSAASSQATGAPAGGVTTSTFDDDESTTSAPASQSSSAAASSSTAVTSESDDETTTAVSSTSAGQSSSTAAVDDETTTTSAAAGTTTTSAAAGTTSEADDETTSSSAAAGTTTTSAAAGTTSEADEETSTSAAASTTDVDEETSTSAAASSTTTSAAAAGTTTSAAAGTTTSEADEETTSSDAGTSTSVADDETSSATTLVTLTRTTSTADEESSTATSENLTGAPAGISTTSSTADEESSTQAASSTSVADDETTSSQAASSTSAADEETSTSAAASTTSVADETTSQAAATTSSSVDESTSQAASSTSVADDETTSAAASTSSSAADESTSQAASSTSVAEFTSSAGASTSSTADEESTSQAASSTSAADETTTSAAATTSSAADETSSQAASSTSEQLTGNPAGISTSSSAEESSSAAATSSAAGSSSAAVTTSSSVDQSSSQAASTSSTAADETTSSAAASTSSDAETSSSAAGVTSTSAAETSSSVVESSSSAAASTSTDQTSSSAAQTSSSAAQTSSSAADETSSSVAETSSSVAASSTSAADATSSSAAVTSSSVAESTSVAQTSSSAAAVTSSSAAASTSADQTSSSAAETSSSAASTSAAETSSSAAGSTSAATSSSTAETSSSAVETSSVAASSTSADATSSSAAVTSSSAAETSSSAAATSSSAAETSSSAAATSSSAADATSSSAAQTSSSAAETSSSAAATSSSAAETSSSAAATSSSAAETSSSAAATSSSAAQTSSSSAAQTSSSSAAETSSSAAATSSSAAETSSSSAAQTSSSAAETSSSSAAQTSSSAAETTSSSAAQTSSSAAETTSSSAAQTSSSAAATSSSAAQTSSSSAAQTSSSAVETTSSSASQPLALQLRLPLPLLLRRLALLLLHPPQLLRPPLHQLLRPLALQLRLPPPQLLKPLALQLRLPLPLLLRRLALLLLHPPQLLRPPLHQLLRPLALLPPPPLRLPASPRPLPRSHELSRSPLHLRQLPPLLHRSRRWGLRRDALTRLRIAVVTGL
>g10865.t1
MPAINAMSIPVEPSPIYRGDDFASPVDVRTAFTLALSRMYRNEVPLYENLVQIVHAVNTDVLSEHPDSMKDALLSQRLDLERHGAIRLGTPFELRTMARLFAILGLKAVGYYDLSVAELPMHGTCFRPVDLESLDQNPFRVFTTLLRPELIVNDETLEGFIHEALKTFSWMPEALASQEEYRKLSKEHPILADIASFQTAHINHLTPRTLNIGATSTICKASAAQGPEAMDEAMRDAFRAYPDTWSELRTESFDITGTLSLEDLVNQEYLKAEPITYEDFLPFSAAGIFASNLDKSQEEPLQANKHPDPQGFEKALGSVLLEPEALMAATNLQPDTMKSIYPTIDASTTLKQSAKGQVVMITGAGRGIGQAIAIAFAQASAAKLILTALEVSELEGSRQKVLEIKPDIQVFLRDLDVRSNADVDTFVSEAAAWAGNRIDVVCCNAGISPPLVAIASGDPDRWWMGLEVNLKSVYLFSRHVLPIMLAQGAGHIIITVSRTVARSDEKMSSYQISKLTATRLCECILAGACLGQAALGYVTEDVGWRWAFWVTFIACGLNLITMFLWLPETTFQHGLSVGTTAGDLERSEKQRKEPVSMTLGVGDSSTYVRGSSPEPLTSMRPNLWFIRHPQVDYSANWFLYAVRPFSFILAPTVLWASVAYGVAAGGFTSIGVCIPQLLGAPPYNYNSATQGPFSLCSFVGVVLGGTVGTKLVDIVNARIEKRRSEHGQSHKPEERLIMIVVPFFTVTTGLVLYGVAVEHQIPWTGPAFGYGVYLFGFTVLAGITFSYAVDSYLVRSGEVMVFSNTIRALLSFGFAHFAPNFLNPVGAGVAYSVLAAIIWGLLLFAVPVFFFGPKLRDLTNRYV
>g10897.t1
MFGRSLLHLALDLGVGDDAVHLLSSTANEPDTWVRLPLHIASFTGCVDLATRLIYDQTEIQVRDYYRLQPLHYASAVGHVDIVNLLVGKAEIDPKDVYFRTPLIYGAMNGHMATATVLLRNGANIEMDDGFGWTPLLYAINGGRVGIVDLLLRKGAKVKPMRKTKTFMSHPLRERHLGVIKLLLDHGAVKEIRRFSNEDLLLWAAKMRDHRLARQLVLYKVFRTPISTTGITALSYASEEGNLEIVVELLENGVNPNERCSGRELPLSYAVAGGHVSVTKELLKHDANPNAKSGTDMDGQVILDKAFELGNPDIIKYFVAWGGDISDNDSRG
>g10898.t1
MLMQRIPQSVRSGWSNCRPLLRSRLHQFPHHASPTRANAYRSIYVPPNYSRIQISSKEDTKRLYCLFQSYIEDPTRAKAVTEVVIDATPWIYASTSKLPHYDELPTSMGYEELGDSSETRLRRYARHLELRDETADQVDKILSWKRREYDFKLQKESEFAIAMILLLFSLCENILPNYAQMKSPPLQKLKHVHFFASAQSDERFYTAFDILGFTQLIHRLPALESVAMDGMCDWQAERTFFVPGTGNMKRLEITHCDISPSFLSVMISIPKALEEFKLSIGGLWTRDGADTCSEPFYIAKALSAHRHSLRVLDIDVDAGAGVNALDWDVDSKLALDKKISTGNNMDSGKEYRPTIGSLHDFPHLTHLSIGIMSLLGEYDWWKPPFRSKELPYRLEKPAPLRLVDMLPPSLEYLCLYGYTRGVNPDVDEHIDELLAKRDGKLPNLKVVKGIEERVLEINDILYDMAEAEVDEDELYVRGEEFESGWKKVEELKQN
>g10923.t1
MGNNPSQPTGHYQAGPQYQAPPTHFNRGYTMRETQHFRGGYSLRDPPKKKKMGLVGVPEYSPPNHARYSQGSDLGIAAARAAFSHAPQSFPQSSSAAAPIAWTPPPSKKHFKQGHSLRNTPNVSFASPEPSHFSSRAAPQQTFSQPAHKPFSHRYSLREPAKKANHRRSKKSFW
>g10924.t1
MPHIHHNAVTNGINGHTDDYEPVNVIIPIGGIGSRFAKEGYRFPKPLINIVGQPMLLWLIENLSLRPKDTLWIAVNEQIDHEFRIGQLVSKNFPKVNMKLLLLRHQTKGASETLYMVTQSMTKEHLQHRTVSLDCDTIYWNDILSSVRKLPSGHGGCFYFIDHGDKPIFSYIQTENESPGAERIVDIQEKKAISNKANTGAYVFPSAADLKIWAAENLDMKHPDGAEVGEYYTSQVISMMVQSGVPFIGLPLLKKDFAVVGTPEQLQELLAALKKDNHSMPATLKKRRFCFDLDMTLVGVPAVSGDYSTCPPISKNIRLVQQLYKAGHYIIIQTARRMKTHSGNPGRVLADVGLVTFKQLSDYEIPYHEINFGKPYADVYVDDLAVNANLDTARELGWILDEPEVTPRLGQVRRSSAEDVKKAGMIAARDFNTVQIIRDKVIKSSKSEAILGELYFYAHMPPTLSRIFPSVYSVDYIPATSTYSITMENRRGRTFSHLLVGRSITKGRLTKFLETLHTIHTAPNTTAQPVLDVPEALDAKFAPKAPGDHPINIYANYGTKLRSRYYQHRDRYDALGPLAASLFARLDEFLDTYEAEEKGVHANVIHGDPVFSNAIISDDERTVSFIDVRCQLENYLTPEGDINYDLGKVLQSLCGYDYILFMSANNYDLTGALEDDKPLLDEADTELLNELQEQFFDFLKNNYSVRLHRKTLFRVTASLFFSLIPLHRKELGAVFLPCSRRNEVCQYPPNDTDEIPSPWNGSTLLPERVPSVSVTPGVLFDLDDMKLFRHWITSTSQKIAKGPEICNFWHNTATTVALQHPFVLQQILSLAALHVAYLNPAEQSEHIVIAAAHHTRSLQGFQSAVTKCNDDIEEGSGIFLWSLLNLLYVFSIMGRFGRDNDTTIEDRRSRVLGKNWIPLTRGITSIFQGVQPAIQSDTFKVLRTFDSCWESLDPSNLLCEQDRHFVPLTKIWEDNSDKATYDETLKLLRKCYAFTNLFETRDTELEKTSEWTTHSRVTGPILFILYTPEHYFELLRQRQPAALVLFSFFGALMHTLQDCWAMEGWGKDIVSATALTFHLKSIPSYNRKNKSLESHARKSIHSASEHVKNSKLYGTRPNMPSRSDNVRLLASCDIGSILLQAAGGGIAGSAGSENQHLLGIGNNVMIADNRLSSRYDGYMWRVSLGVFMCAVGFAYLVVLVRCIYRLPEMAGGWGNELMRNERGFLILDGLMVALASVALTIVHPAFFLSVMRTTRSEEKAFGLSSLPNNTVASSV
>g10929.t1
MTSSQHGYVKDLLIQPQATRMGYTRLGRSGLKISKVILGAMSYGSKDWLKWVLEEDEALPLLEHAFKAGINTWDTADLYSNGVSEEIIAKALAVYNIPRERVVIMTRCRFATSAPGEPQLSVFAASINDGEMVNRAGLSRKHIFDAVQASVKRLGTYIDVLQIQRMDPDVPREEIMKALNDVVELGLARYIGASSRRLKMPAWEFQALQNVAEKNGWHKFISMQNYYNLLYREEEREMMPYCKDAGVGCIPWSPNARGVLARPWNGLDESTSLRTQHDQTLSRLYDRENEADKAIIDIVEEVAKARGLPMAVIATAWCLHKGVNPIIGLNSKERIDEAVLAANIALTDDEVAKLESAYQPKPVTGY
>g10962.t1
MLEQKDSPGPEWPSSSNLSDNEKGNDTDISQPDIESPNTILPAVEFDNPKGWVAVAAAACSLFVYLGVIYSWGIMQVRLVEVTGTNLTTLTFVGSLATSFMISLSILSGIAVRKLGYQKTALAGGVLMGLGEFLASWTTKHVGALFVFHGVIFGIGGGLSIFACSTAPLRWFKRHRGLAMGIVFGGGSLGAAVMSIATNLLVKQVDVAWTFRILGFMLWGVCIPASYFIQQPEGSMSAGLKLQWHRFREPRFLLIIAGTALSCFPLFIPPYFIPIFTRSMGYSNQIAIIILAAWNLASTVGRVLGGYTADHLLGPLNSLIVCLLFIGLSSLVVWPLASSVGIFSVFLVFNGIGCGAFFSLVPPMLGATMGQENTLGILPIVWTTWFCGFFFGTPIASGIYSLADSTAFDPDGDTMKLDIAKLTAFLAANSTGTGVLICPGGGYSHVSIVKEGYNPAAYLNKLGIDAWVLDYTTTLNATAPIYPKPENEVFAALKRIRHDNPKIEKLGIWGFSAGGHLASTTLTNPKAGLDFGILAYPVITLEGNYTHAGSRDNLVGPNATAEELHDLSAQNLVSDTTPPTFLFHTFDDQAVPVQNTLMFAEAMAAHKRKAQVLILPDGPHGLGLALDDLKGLSPEFNWGIMALPASTSCAMGSISASGRGGGGRGFERSDNSISVRSRSYSVAPIIKFGKGPPALPNFSRVGLRPASGTHSPDFGPRKLAPASRSTFSKLRHYLHVFVQGSKCWSQAFLMAMAFFTFGYDGAISGGLLAMVPFVNQISHTRLPNGTPYLTSTDISVMTALPVTGCVLGLPLAAQFADKYGRKKMILVGCIFSAVGSAIQTAAFGLAEIVVGRWIANVAIWLFIVLGSTYMAEIAPENVRGAIVGTSIVLINTAAIVASGVNWAMSTEMSAMSFRLPLGLGILFPLILFIGLFFVDDSPTWYLTKSRGSDALRSLRSVRSGYAETEILAEFEALKAQASIREDEAKVPWIDIFRGTNLRRSLLAMSIGNMQQLSGIAFATNYATIFLATVSGNVSPFLLTMVGAILAFAGAVTGIYLVDRVGRRTLALSTFTMVFCIDLVVGVLGFMDYTGNPNIARAIASMCMLFSFLFAAGFGPLTYVVSAEIPTARLRNKTSSFSFLTLAAFSTVVVYVLPYISQPDAGNLGPKTYLIFAGWMAGCIIITYLYLPETKGRTPAELDAMFEARVPARKFKDYQCNLSMESYMNEEKVETEIDHHEAKV
>g10964.t1
MNQVVFDSSLGCAVQTRSCDHCFHRKIKCDRRTPCAPCQENNAECQYERPRKRRRYIRPASSDSDVNSRVSSERPNILYEESADWLPAEAVDVSAPTEAQQLDPVHVDNSTETQITTVAPAQLEAEYWDLGMGECFFDPTNLLGVVDLPPYVPSLPFNVPRSPGIYLSPPLQSLSSQNGVLDRLLDDSTIPQLIDVFLERLQQSMPFFTRSYLHQNIARQRHLQDRSFGSLVQAICSLVLLQPVQSQEKHSWPNRDARADAHLALAVNLHSQSDLGQSPTLEIIMTSVFLFACQFCKGNFDAARFRLREAAALAEVMNLDKPESYGRIGDTEKQRRLRTLISLTIIERIYSVQRDYIPGTKSLSRNKLQELQNAIASSHDRGESENIIAMECISNMLEQVDFIDPDIIKCWKGFCWEEEAPTHVTRSTILALLRRYRIPPQFSGSSGIDTHAQHADILVTRHWIRIKLWSLASSHGYVEALSDDEEFRHEYAVTIASEALDTCLQFQMTSLEVHGIGLVEKLSDLATCAALQVNESHATYSPNQEYPIRTDLGNPDPNGPDSSSSPSSPPANPEIAELADRVLREVLPQLGDINTQLGTTNDRLDALEATVRDHGQQLARNDQRLTSMNSRTINFRARILNIGALKPSSALTPLVNPVTGETIPDFPRTYGEVQRLNARDLCGLLRALNLRGTRNAEQKRADFLRAIGAAPITRR
>g10983.t1
MAPFAYQPLRTQELRILELSSGSAEDPLCGTLVHRRLSPEDSEVPEFEALSYCWGDQSQLEPITLATRHSSEESQPTRSLESGDIGIGPNLAAALRSLRYPSKKRILWCDSICINQKDRDERSSQVQRMHLVYTFALRVVVWLGPATSWSNLFMDTLEQVGTHVKSVHWDEVQLTCVFTFNTATKAGSPVTFDPDPPVLKREQWHALESFLALDWHRRLWIYQEIILANQETSIVRLGDREILWTRLKYLVTYTCYLDCFGEWFVDVNRFRDNWDLFFLKVSACEVSRTRSGYTCIIPLLNITKQYQCSDIRDKVFALRGLLKPAMAERMIVDYTKSAKEVFTSICLDHIHHYMQLEFLSYCNMDKRPSWVADLDRPLHCLALSCDSAARSCTSAQLVESDVLEVPGVFCDQVSCDPYLLPKVNSSTSMKEHRDAFLDMIQYLVGNDLVLQGKCLDRFIMMIMSGTLWDFDQERLDQERLDQERFGPPGKAGLGSFQYWRTRIRDWMNGIFIDDDPKVPRQERDSDYLRSIIPRGPAIGCCRTSSGSFARIPAASRTGDVIVVLLGLRIPLVLRPQETPGYFHVVGPCYHPDLANSEALLGDDFHGWSYVWNFNPPMPRFFKDGHSDRLTDPRLDDVPLSEGFTEGTREENGHECPFWIYKDPDPESGRTYKIFNDPRMTEDSLRRRGVPIERFRLI
>g11047.t1
MEEIQIEYFNAPCTVSGIDKPKSKPPQLLIQIEVGELCHTYCMAFGNAFGSKLPFIGSHEPAGVVVEVGSEVPGFAEGDRVGCLNFDSCCDSLDFPTAACMMCAGITMYGGIKRAQNAIFRDIKRIGSLVADKDATEELLELVVKHNIQVKIGEWKPDDAEKIRQEYLSGKVDMAAKLRSKRCQEQTSVKQWLIDNQLGICLGILAPLLIAQCNGLTRPLTAKLTSLSYRDEFTGEYGVGFDDNYLVAVLIVVLTGLRDATMRFVLDPLAAAWGLGRARSMRFKEQAWMVVYYATCWSVGTYIYASSSYWLDLQAMWTNWPNREISGLMKIYMLAQLAFWLQQMIVINIEKRRKDHWQMLSHHVVTIALVYCSYRYGLTRVGNVVLILMDFNDLVFSIAKCLKYMKLQSLCDFMFGAFVVSWVLCRHTAFPMVCWSVYAHSLAITGPNCFVGSGKNIIGPQEVPADGYFYLLEPLIYTNGRICYDYIIKTLFLSGLLFLEALMLVWFVMIVKLVIRVLRGGNAEDTRSDNEEEECEEDLPINVEVDAEKLQFPKKYSSGGKAQPVRHTSATRPGSMSSCTRRYPYSNQNHRETSESQQRLPTRTVNFELLKTFRTLPMTGKSLALSDSKVSVNSGEASAITPAPLPWRDDGCFSPPHDCPV
>g11116.t1
MADKKSTTIDDPIIQASDSDYDYGSTQKRAYFTGDTFVSGGATELYRPIPEYEGIHRYDPTAEWTEKEEKKLVRRLDKRICSWVCLMFFALQLDRGNISQALSDGMLDDLGLNTNDYNYGMMIFYLCFLSAEVPSQMISKKLGPDVWIPIQMVTWSIIGICQGFVQDKQSFYATRALLGLIEGGFIPDALLYLSYFYTNKELPMRVGFFYCASNGTFIVAAFLAYGILHMRSVGGWEGWRWLFVLEGTLTFLIGVVSWFYLPPGPTQTASWFRGKDGWFTEREEVIMVNRVLRDDPGKGGMHNRQGLTLKLLWDALMDYDLWPLYMISWTMLIPTNPVTAYLTLNLKALGFGTFETNLLTIPGYVLFLAHLILISWYSEKINNRMAILLYYSFWCFVLLLTLELLPASASPWAWYSATILMIGFPYIHSINVSLTSRNAGSVRTRTVGSAMYNMICQASSVISSQIYRDDDKPLYRRGNKVLLALVGWNVVMTVFIKGYYIWRNKTREEIWGAMSDEEKDEYLRTTKDEGNKRLDFRPRARGLDSNTEMESIWNKFSYDRAAVIEDAFSIATNRGQLEWSNADKDVMHQAADTIVFSLRGDEGLAFVEFEILAAYAARLDPTNQLAFLDSLAAIIRASRVGESLSEYDERFLNFVVGIHNGLAVAGGANLGLYVPPGLADANIAQHVLGQAPAPIDLIQTPSGETTRTWKSEFEEVSGAGRFYSTLEGMSGLKLGSDASDPFSVDA
>g11121.t1
MAHTSGITPLYQVFKPPFTIESPGYEKKANETVPRRHPRARDGLIERPSEDVRTVFDIIRRSARLFPESNAVGSRKLIQLHKGTHEFEKKVDGKFQKMEKEWTYFELSGFSFLTYKQYEKHCLEVGSGLRKLGLGRGDKVFLFGSTSAQWIAMSHACATQSMSIITAYDSLGSSGLGHSLVQTQAEVMYIDPYLLKTAAGPLKRSKVHTLIVNEASIFGGSELLEEFQTSHPKIKVISFDDLCKAGEREMVDPVYPEPDDLYCVMYTSGSGGVPKGVRIAHRNLIAGIAGLYTCVSDCVTHNDVLLAYLPLAHVLEMALENLGYYFGGAVGYGNPRTLSDTSVRNCAGDMRELAPTIMPGVPQVYETIRKGVMTRLNASVLLRTLFWRAFAYKSFMVKHKLPA
>g11165.t1
MAVKAAFIGACGATLRHVLAWTLLDGHKAAALVRDHSKLKKTLLDLGVSEEIQQSQLIVVKGSSRDVSTVRSLLLNDPQIIFSGITSTWKLRFNPFHPIAMDDATITGDSAVAAMQALKDLVSTNSISNSPIYAPISSTGHGSRRDQPLSLIPLYWWLLKEAQTDTAALERVTREAATQKQSGLGGYVMLRPPLLTDGEMKGTKKERAPLARHEILSEMRGQMETYHRRDLYMESVTRILQPCPLPTDACSASDQTKVKDISPRHLEACCNKTVPIYIVPGAKGCLLLHCALHNWLYKKWYRPYRNDIEYHQFIAKLFYPCKPPPDMSTVSLVTLINDLHGRICDQVATYQREVVTLPPPSSSGGPHFRDQEFLILQSLFKAVTIILLEDNFNIRVTDVGKLPVLITLTGEDSGLSQQLNFKSISHHVTKVTSDTAVQVPLHIAIDFINAQNQREIAVSGTQPDPIKSTLGFRNGLSLFNEDFPDIVSSLGGGNEPIEGPSSTWVDTSIHTGWPRVMALDDKRVYQREEERYRWRMLRQLAGFSLGYVRISRRKSI
>g11196.t1
MYHRSGDHTPTFFTHLAPRTAFRITPGFSSLTPFADAGTSYAFGYVFAGMNLAGTVIFCFFLYESKTLSLEVIDMMYCLPYLKARESAKWTPPGYVNREKKDQFYFEEMATGKDAEKVVVHIDSGVE
>g11197.t1
MPHAPAPAKDVIEHGPKGELNGRFQASHPGSYAVVDAWKREPLLGKSEGVEIDFYVQPWMLNAPHPQAILSNLDVFKSAGIAVLLDRDNQLVVWIGTSNGVEVKKIASSARERRWFHVCITLKAKDFQLQLTHIASGNETAPSPMYFAATTAASPTSASQLPVHFFNGRIEAPRFKAFGRKNWDIARYDFSIGIDTDEIFDVSGSGLDGVLVNAPTRAIRGHDWDHKLIGLGWKEATYGFGAIHFHDDDLDDAAWDTDFEFTVPSDLRSGAYAIEVQDTESDLKDSIVFFVRPKEVRPQAKIAFVFSTFTYLAYANEHMYDETKSTHISFPEGVQLVASDNYYKMVRRHDLGLAIYDLHSDGSGVVYSTTKRPILNVRPDYIHWGFQRPREFSADLLMVGFLEKHFGDSCDILTDHDLHLRGRAALSQYDVVISGSHPEYPSAESLDAYEGHAKNGGSLIYAGGNGFYWKSVTDPKRPHRMEVRRADVGARTHESPPGERHHALNGQLGGLWRSIGRPPNELWGIGSCASGKGPGRPFIPTDEAISNPLLEWLWKGLNEESRKLLGTKGLAGGASGDELDRLDVAIGSPANAILLARSERHDDHFMLFNEELIFPMIGTLGSTSPLVRSDMVYYETNGGGSVFSVGSINWNNSLAWDGYQNDVAQVTENVIRKFLARGKKN
>g11206.t1
MVVNTEPAGYQATSALKFTEPTSNKPIQAKPSGPNKLFANPGTIFGDWRDDLYRDGFAVIKGAIPLERAEKYGDEMLSYLETFNGGMGFKRVYDTKDLIVSFDAVNTSFPNRKDVKVNKPWPHQDQDPENPGFRCLQGLVNIFPNGDKDGGLIVCKGAHLLSEEFHKDFKDEPNKIWAWTHEWYGFTAEGMEWLKNKGCEWQKVNAGPGDLIVWDSRTPHYNVSPEGTQPRFCTYTCYMPAADAAQEDLKRKKAAFENLQGTTHWPNAMHVGGISVLRNGEPCPYNTNKPRKAPELTNRGFLLTGIPYITA
>g11207.t1
MPLTNLPFTVPIEPIGTPKVGHGGYVGLNPHSEVLPAGWKHDNPQARALPSPVLVEHDVAFKMRDGATLYADVYRPPNTDEPVPAIICWSPFGKKFNGILSLELMVPWNLGIPSQTLSGLEKFEAPDPADWVPRGYAVVNIDSRGSGDSEGTLVIMGTQEAEDGYDTIESIAKLPWCNGSVGLAGNSHLAIVQWFIAALNPPSLKAIAPWEGCGDLYREQFARGGIYAGDLFDKLIVKYMMQGHSGIESFREMFKQHPLANEWWNDKRPDMKKINIPTYITGTWTNTMHGMGAIRGWLEVDTPHKWLRFHPWQEWYDIWGNEQARTELLDFFDYFLKGKDNSWDKVPKVRTAVLRFGKKEPQSYENIVEENFPIPRTDYKKLYFTKDSKLSLDQPAETSTVSYNSETDDQVSFTYRFDQTTRLVGLPKAILYMSCPDYDDMDVYVTLEKLDANGEVMMNLNIPWKGIPKKSFEEMTPKEKIEVVVYRGPMGVLRASHREIDESKSMHPHWPFHPHEKVEKIKAGDVVRLDIGIWAMGIEYEAGESIRAVVSGRNIGVSNFGSLEHLDNHGKHEVHVGGEHASHVILPFV
>g11208.t1
MPSRIVTVGAGFAGVWSALSAQRLINLKSKEQDIQVLVIAPEPSLTLRPRLYEPTPSIMKQLLGPLFTSAGIGFFPGTVETIDTYSHTVHAKSPSGDKSDIIYNRLILAAGSAATRPKTVTGLEEYAFDIDSIAAATNLESHIKNLESLPASKARNTVVVCGGGFTGIEIATELPNMLHHIGHPRVVLVESAPVANGYSPITVVKPALPSKSNCGTYCGEGVNPPAVDIAKALEAGTVSSEALVQQYLNRIHKYNGYLHAVIATTPTDIILPMARSLDNERAQGRIRGPLHGIPIILKDNIATDPKLGMDTTSGTYALVGSKVGEAAPLAKQLQDAGVLILGKGNLSSAGGSSSGPCVAVAAGLAPMSVGTDTNGSILLPATRGDVFAMKPTLGLISQRGIVPICLEFDSAGPIARCAQDIAALMDVMVDHSFDDKKPPVGYSSKLTGSLDGIRIGVLNPKNWSLPSIVATPVPSIQKQQHDEISAAYGKLRATGATVKEVEIASLDGLEVDGTGLIGQVMNSGFKPDFEAYLKGLDSSQVRTLGQVMQFMKSHADLEFPPESPNMGRLEMAESFVISSEAREEAIRKMRDFGRNQAIDKCLQDNEIDVILGPADSEIDDYYSAAGYPMACLPLSYCDYNMRPFGICALASEY
>g11247.t1
MPIEPPSGDGPVLTDNSHSQCSHSSSSYDTTFLPSSVAVLPSGSFYFDYSEQVGTFVGSLGVLIDHLTVILLTQSVAYLSVQELGDILHRFHQIDDVWDSHFLSFVVFTHRGTVNPIKPRLPEGLADRLQSLGTSCLGPLVDQSKLELDALTEGPYFATATGLLPVRKLFPDTPAAFAASLVQSQYQTHEKPLNDLKIGIKENIDIACATTLASSLAYGKLLLQEIEPGHMFTVEDGRELEIYDKAVEALEKVLGVTRCNVDFHQERKRSRSNSEAFTEYSKETLYYYIVCNMTEQHFSTLQAKRHEFQAFIEGIFGNNIIITTSFKFGEPDRRDEYRPEHLWLAGQPEIVLPMSQREESLGFIAFPIGSPGMDMQIADITDKLLTELGIPQAVLTGRSPFDME
>g11250.t1
MEENHPPHSDYEVVPGTVCLVTQPSHNTNEHGDIILVPTPSDSLGDPLRLFGAVSTSILGSLPYNMSNEALGLIWLSPLIGGLFGALVAGPFNDKLVLFLTRRNRGWLEPEFRLWVFIPMAFIMSGGLLLYGVGAANSIPWIGPVVGMGLVGFGLTVAAALTMAYVVDCYKEVDGEAITAVILIRNIIGCAMTFGIQPWIDSMGVQDTFILVCFLSFVITVFAGSFIIWGKKFRGLTKMIYLSFVGTSSGEN
>g11293.t1
MQAVKLNASEGVDPGKTYSLAVHYYSKSVLGLRNALEKFDQEPSARHRILWTTHLLGLFELMTDETGEGWIQHLVHGTSKALVAADAVDLDEAFDVAQEGFRLRQALIDWEAKDQPPKQQTAENASGNFASLTKAFFAATSIYLSGVFDYEIPYWQDKGIVAPNLSEEEIQMHALHKDQDLMKLKVGDRDIHLHQARDNPTMSDQGEETQASGLCRLKRDHLHLRLYNERLDGPRPHGPETPPFPHSPKPAVARPPMRSYPTDSSRPDPRRRPSYEPPPSPRRPPGAGKRSPPSAYRPAPHLAADMLRGRPRSRGNSPLRSHEAHDSATGRRPSYSGGGNSQPSSRRHSVKSPEHKEAKAAEKPAEKPAENEPKKKGFDFMKHFPQAVAAYAGIEALGKHADTAKEWTDWFMKLQKTPEEIHELSAKATTARDTITQIQNTLEARPDIIEGDDAKPMRRQIDEAIRNATTALDEMTKLLQEISSDGLEGTMFGGLEEFYNSYKYKDEWEEKIKLADGELEKQLAALSKLMVNIYSRALMKPAPPGFDNPVPPPAPGQSSDSPDARRSSTAQPSSKSRAGSIDLDPPPVGRYRKSIDEDAVRSAPSDVSTEPKSETAKDVTPEDKPTQPEKDVSEPHAQQNIDEVPPGSPKGVKLKVDDDLADLPTPSPKAEPTEVPLKKEEPTGIKPAQPTPVEAKSPRPQAPVEDPEEVLLDAAWNGDIQACNSALRHASPSTRDQNGFTPLHLAAERDHLAIAMLLLDSSANPNARANGGRTPLHLAARYASAALVELLVDDAHADPNARTTDGRTPLHYAASVAEDGDDEKREVIRVLRDWKADPTIKDNKGRTARDVAQKRDFWDVSATLRRAEKRWEEEHHQNWFQRHGLKR
>g11389.t1
MARLSAWLLLPLVCGSSLAKEGSVVPAFVDSSSSHSTRFASLHDTPLNDNVPVAHGGSSQPQGGIGVGSPALTASGTSTTAASETASSGTVSAASKPETISTIGSVSLSEVSSTIEVTLTSGTSSGLASETSLSSADSNTHSSSTTVAANDASTSALSGADTASTDTNGAKSATAGSDTTTTSLTTVNPTTTDAVSASSVDPSAASDTTTGSASASSLESSAGSGSTTGSVTSDVDSTLASSVDSSVTSGIATGSTTTGETSASDNVASSSESSAGSGTTSGSATSDASTALTASFESSTTADTSSGSLAASETSTSGDLTSSSESSATLVFSETSETLTSSGTRTSEASHSLTTEFPSSFTSSQQTSESVVSTSTDSPLVLTVAADGSGDYTAINDAIKAAQTSGCPTVTVLAGTYTENVVIQATPTVTIIGEVSNKRDVSSTPKVVIDNGGNANPAVSFSTASAAGITWKNIKFSNTQAGGSGGAVSLRGSKNAFYNCQFYAAGIAAITGSYASAIVANSYIEAPDKVLYNYPSLYLYGTTVTATNSNGLIVYNKGGLSGSTLYNSTVVFDTCDISQKSGSTNTRVFLAAGNGDGSVAVFRDTSIGSFITATGVYVDAKTQSKLNSYIEFGTTGAGSYSNHVADRSQYMTLVTDPKDLSPYEISAFFKSVYPSVAVSSLDWIDQGVLSAIQASNAKDFKQDVETTTSAAPTTESATSTSDSKKTTSESLTKAADPVTTTSDALSKATSATSTTEESTSAAPTTSSCSLPSSVPSTAFVVGPKSNPCASYDTVASAIAALPADGTSQYVYILAGTYQGQVSVTRTGATVFRGETTDGSSPKNNKVTITASNAVLSSSSGSLGTATFSASKYEAKSVSFYNINFENSFNPTTNNIALAVYAKGTKVAFYGCDIDSSQGTLYLDYGNFFFSHSKISGTTDFLWGQGAGYIYNSVIVSRGSTTGQAIAAYKYQNQYGGGHVTIRGETSFENDFTQNEVLIWFKLGYSTGASRNEETPVLFWKTTSASAGLSLYNLNFTNTYPQTSDTAALAADFFGNMAAYGCAFDGFQDTLLVNQGIQVFSNSYISGSVDFIWGYSKAFFHGCYIASNTANAYITANNRKSSSWAGGFVFDKCKVTYTDSYGSNFGTTSLGRPWSQYALVVYMNSFLDKHISPQGWATWSSSNPQTSNVLFGEFNNTGPGNWTTSRASFATKLTESQAAAYSLGSFIGSTSWLDMKAYNLVPSYAIDGSDAATDPETDDTWPVHPSDGTTPPKDAVTVSVGGEKSGSYSTLTDALQSLPKDSTPQTIFIYAGTYEEQVPAINRPGPVTIIGYTESDPGKTYASNQVIITQAKGLSVAGTIPAGRSNADTATIATASTKIAFYNVKFVNSDNLDGATPSYVTLAASIYGNDIGFYGCSFIGWQATLLNGATNGYQYYESCYIEGAIDFIWGYSKAYFKGCTLGAKRAKSAITAQSRSSASAIGGYIFDQCLFTEAPSATVDLQGQVYLGRPYSAYALVVIKNSYLDSTIQPAGWKIWSTTDPRTDHITFAEYNNEGPGSWEKNTTAREAFGFATLLTSDTYSLESVMDSTDWIDMTYWDSITTPQPSTVTPTPVPTAPYSGKTPPAGAYIVSQDPIDGVTTYDTIQAAIDALPLSTKVTPTVFIYPGTYKEQIVLSRPGTTFFIGYSESPEDNSKNQVTITYDKGIDTQADASNSDSATFYATGNYFQAVNINFANTFGTTANYASLGFAVKSSKFASLYGCQVYGNQDALLINGNLFAYNSLFTGNIDMIWGSGAGYFLKSTIAPNRDGIALTANKQGSNTAGPWGFVFDQCTVSPAGGASYSSIYLGRPWDQYARVAYIESELGSCIAAAGWQAWTKADPRTANVIFGEFDNSGPGSATSQRASFSKQLTSEDVAQFELGTFFTSTAWINMTLVDATPFDAGIAATQTYSSTTVYTTQTVTTSQTALVTTTGADVTVTEKSTSTLDVGTTITPDPTTKTNTEKSTTTQTQQITQGDSVVTVKSTDVVDVGKTVTPADVTKTSTNVVAATVTSWITTSAKAVTTTVSTTAVTVTPKSVTQEETDFTTVFATKTSSPKAVTVKSTTTTTIGTGGTTTTSLKATTVVSTVVTTSVKTVSKTTTLKCIPTQDKRDLGAAAVLKPRAAIVFGNPSFDLSSGLTRRDLDLGSINLEARAEALRTVTVTVVSTYTTNVKTSTATVPGSTTTTELITTKTVGKTSTLEPVTVVEVSTSVATRFATVTIPGSTSTTTQVTTKESGKTTTLKADTTTVVVDATSVVTEKKTTTLPANTVTVYKTLTQTLAAGTVKVTSTNTVKKTSTVTLDQQTVTSWATVKSTLKPSSTVTERSTVSKVTTSVVKSTTTNWATKTSKGAAACTN
>g11484.t1
MSPSPLKTPGPDSGAGSEQASCVGSDRHQSSTSAAPTELSNVDIGSVAKTSDPNQGQEHQHSRQQSPARDITSSSPTNIHPLLQVASAPPHSRSTITATDTTPATTTPITESPALPLGSSKQSPTKTAQLASRATEARASTSSNMMFSDIYKSPRSPIAKLRHHSVQLPTPLPTNTPDWYGEEHTDLLSKDKVKQKEAVKRYLDAKVKNDWDFPWPSRVVEPPLLEGDVAVVDTASETPDAIEAVTSLDVTEPTKPIQDETREDDGYQVDEPESSDNEDGSDAESTYSTVSEDLVNFRTRLDWASDLSDDEDEPGPSRSPFRFDNPNNVGSAVQAVVQGKRAKRRRAVRKEMEWNEGLACFEARRNAWTGARTVRVRAKPATPPAVSPLSPRRFFFRRSMSTSPPASTIASTLPPQVSDASDNSSLARSDELRNARSKDTTPSTPPDSRNYPVEVLLPLPPPLLPPNNPLRASITPSVYLSLYDKVIIHSLQPSCPINLSDMLRACVTGWKRDGEWPPRPTMAPAPVAKKKKPKKPSNPSENTGSTVRRMSFGLLGRDKDDSTSGKGIRRSLVRALGIGEGTEAPK
>g11527.t1
MARTKQTARKSTGGKAPRKQLASKAARKSAWSPLASLREIRRYQKSTELLIRKLPFQRLVREIAQDFKSDLRFQSSAIGALQESVESYLVSLFEDTNLCAIHAKRVTIQSKDIQLARRLRGERN
>g11551.t1
MRTPTITTPSDIITTSRKLLLAIAFMPQSAENATPPTEPLQALPAAASAMKLPKSRHSTPVLESLPLSQSETNLAFRRSNPSAASLYASTLSPPGSRSISPAGRGSPSRVLSHTVFDARPSRPPPETGGDGSEPLNLILRAFVPHVSIYSSHDTDTLMDEKGFRNGLWELLRPFGEDVPGKVTIRDSNGMSKAAEGFSIRFTRFGDNIEHPDPTVSGFRNPASSPGQNGSQASTSRGKQFLMDAEAVVNSHLSYAEESFAALPQHGLFAGPDTGSEETSPYYALYLRRLLSGLPISPHETFSHPVACVVAISSRNPNPLEELKKLYTETKEGNRKLPPWVDSEFIRYYVLVHDEEKDDITRSMGLFEQMKRNMGPHCHLLRLRSSQSAETDDDSIPLPRSDWMSAQEELEDIRRSEDDEDFEDPTRYIFESDATAIRTFVREMVTMSVIPTMERNVSLWNDQVASRRRGLTGRFMNLSRKWAFTGSSRNSTGTSNARDNYNAAGFYGSEAPEAIMRKLADYAFMLRDWKLAHSTYDLLRSDFSDSKAWKHHAAANEMAALSLLLLPQQMSSKNRAETIDQMLEAAFYSYNTRCSAPYGALRSLLLGLELLRLRGGTNIDDAGRWGVRLLGSKISGSVGDALIKERLAICYGSKEGVGSWHWGSRRRKSATWSVLSADAWLQQSKHIQARRCLDEAQRMYSTLIHKEGITKFEAAGDFMASLQHSLAESPDASDNEGEGDDDDDIDEESEALNDMKPRRPSTAAVDMYRDTTKEEGSSMDDGT
>g11818.t1
MVFEILKRYRNRDSERNRDSDRDRDRERNEDCRECRDRSDSLERKNTPRGRETYEHNINPTLIFGLDRLRDGLDRVYGRNTFTVFGDIMQLTVRVRLPKPENLVARLQDEGFLRREPVEVLPPAVKNQIKENGWYQMRPYDQEESYEG
>g11853.t1
MHYPSEPFFNRSRLLVYHIKITQDPTTYCSHHYFKWSAPPGSDIWKQPPSTDVFTAPFTTHSKNPLKKFISATLTFRTKYIHQYDQACLLLVFTNPNSPTPRKWIKTGIELYNDHPRYSTVTCDQWADWSVEKVGPENEAGVRNGDKCVTVKVQKVKDALGLCMWTYRVDEDGDKTPLRQTNWVYGDNGGEGWDLEIAAAVARPDPKKEIKEDLEVTFEKFEVEWDETA
>g11920.t1
MTSILESLFSLKGRKAVVTGETRGIGQAMALSLAEAGADIILVQRDERNIETKTLIEKLGRQAFIYTADLSNQEQVENLSKRILTDGHDVSILITCAGIQRRHPAHQFPMSDWDEVLQVNLRTVWTLCRDLGSYMLTRKPDSSGHRGSIINVASLVSFQGGLTVPAYAAAKGGIAQLTKALSNEWASQGVNVNAVAPGYVATDMNEALINDEKRAESILSRIPAGRWGCPEDFKGVTVFLAARGSLYVSGELVTVDGGWMGR
>g11992.t1
MISSGQSSRYTNLASIITSSMEQIMEDTWHLVPSEPTERQHTPPNADKHRILLLGASGVGKSSFIARTARCEARIGHSMVSCTTHCASYDVSESGSTFTLIETPGFNDTTRDNTEILSTIIRYLDTGSGHSLAGMIYLHRITDTRVCGADFLNLQMLKALAGPHFYSRVVVASTMWDTIPNEELGQICQGREAALKSSEKYWQDMIAGGCGYFRFRGDEESGLQILRHFVSYQSLEPPAIIAQLNQKRSFEETDAGCILVKDRRRREQARLRELEEAREEEGMAWRLEQQIIAQNNAHGLATYTGEGRHRLNTDRSPCHRGYPRGPEHEDNAPFSEIIRWLLMSGCGHRYR
>g12010.t1
MRPFPSILLITSSLFLVTASPLFRGGKDSSFHLKPFTVDLSNGVPHMIDLAERTKLPTNGDHFDPNAGIRLETLQSLRKQLIEDFNWDAEQQRLNKFHHFTAEIENHTIHFIHQKSHNPHAIPLVLNHGWPGSFLEFIPLIDKLKDDFHIIIPSLPGFAFSSAPPPTWTVDDTARVFNTLMTKVLGYPNLYANFNTSVRLAHLSFLPFVALNRTQLAAEGIKLSPLEEFEAQRAEEWAMTGNGYYLEQTTKPNTIGLALYDNPVGQLSWIAEKLIVFAFYYLTKSFASSVYIYYSNPKGFMTNYTKADTDAPILFSGFKYNVGFWPRELVGRVGNLVSYKNHGFGGHFPGLDNPVALAEDLKEIKKYWG
>g12014.t1
MSATVSLFKDASTTSILIMTCKIQKGKGIQIPVKAGDVVVLPAGTAHSSLESSSDYRYIGVYPKGSPKWRNEMGKKSSSVFLDTIDEVDIPEDDPVYGSGGPLPMLWRHTPRAKL
>g12050.t1
MPYPHDPLREPALWKKYEHLSAKDRLDQLDIPQVDKDMFDAMISSFGSVPGSQCGFVEVLRWYALGCHSMAGVFERAGLCKLGKGGMTSLALSILSEYRGHLLFNTVVENIDQIGKGVTLTTKNGRRIEAKYVISTIPLNCLSDISFNPPLSPLRQEAVKAGHINQGAKIHFKLKKTEPGWFAMASGYGRSPWCFAFSDHNGNTNTNNGTYCIGFGYGGHLADPQATQDITTSFKEYIKPDADVEAYLTHDWMNDDLAKGTWSCWGPGPAMSRWLKELQTPHGRVLFASADWADGWRGFIDGAIESGVRASVSVVWLLSNEGYLLKL
>g12099.t1
MYPGHKPESSGSNSHRSSKRHKQSKSILPEDITVAIFCALTSESVAVRYSLDESYDSYPTITGQQDYVYNYGRIGDHNVVIARPHQIGPIKAAQCAATVAQQFPNVRFALMIGIGGGIPSAKVDIRLGDIAVGIAKGSHPGVMQYDYGKYEKEGKFTLKGSLNKPPGILLSASSALEEDEEMNESRLYEFLDDITRNKSYARPKAQDILYHASFQHINEGQDCAGCLASNEVNNVISRHSRNEEVKVHRGLILSGSGVIKNTVDRESLCRGNKDAICYEMEAAGIVDQIPCLVIRGICDYADTHKSDIWHRYAAAVAAAYGKAILSKIHVQEIEMTMRMRRIIDSFVRDIKEVKDNVRYLKQTAEDFTQGAFYVFRKTCKDRDYLETVAFKGHSPMLTVFPRSCWAFTGRDANVPSDRHWEQILNWLQEADWRDQFFKYFGEREPGTCQWFLESDIFQQWLKEPKSSLLCSGPPGAGKTILASVLVDHLDSKILPNLNIDAQIRSATVFVFFNIQEKERQNSVHVFTSMLRQLIEQRPSVIAEIEAFYDAHKNQPVTSVHFKDISTAFLHACRSFTRVFVILDALDESEDALKVIPELLFLQTQVDLRLLATSRREIRIETLFARYVLARFSATEQDIRRYLTRRICSHAVIQDVSQDYTPEVKKELEHVLVERIINAADGIFLLARFHTDTVMEMTSPCAMRDAADALPRRSEAYGEIYSKTIRRIESQSAFHRSLAQETLKWLICAQESLTISALRCALTTKIGLPSLDDGYKDSTTVIVEVCKGLVIVDQGGRLRLLHHTAREYLSNNFSVLFDRTDTLTRSLEDDGTHLIFDRCITHREFALKCVTYLSFDVFDCGPLDSYRSVERRLTDYPFYYYAAKFWGTHLQRSGQFAPELIKHPVIDAFIQHRAKLDASWEALYYYGLEIPVERFPKRTTGLHLASFFGIPPLLDDLLGIISPDATDDLRRTPLFWAAHQGHSAVIAPLLSAGAGTDARDHEGFTPLLLAASKGKEEVILSLIEGGADIEAMNEKHERPLMLAAENGHEGAVRQLLRLKANIEAVDDSGYTALLCACSNDHADVVNVLLDGNANIHVTTPTKSTTFMEAVYGGSLEVAKLLLQRGAHVNVMDLQQMTPLTTAIRRGFVNVIKFVIDNHASPEFYRYIPGFSDTIDLSTEGLWDAISLAAEFDKIDALRFLLSRSAESDISHDMLNTVSRRILSPSYTRTQLGEAIQNSNVSGADWLLRSGISPNDMHCGVSYLTQSVLRNHIGFVKLLLQYGADVEAKGLGEPPLLASMIHWPPDIASLVLDAGADINVSHGPDSDTPFMRAYRLRHARMMEFLLSRGARNTFIQHRAAQYIPAKQNKNLHADVTIKALARNLSNRPVRLIARAEIRAPDGKHLNMLTETIQLRARDSTTVALPSEIQDPELTYSIGFDTSDISPRTKFGIRTVSSELNAHNDVLFKVNGYPIQIRGGGYTSDMFLRWDPKRFEYIARYVLDMGMNAIHLEGKMEHLELYEIADRLGIMVIAGWECCDRWEAWPYNDDISEDPPRNWSEAEYETADASIRHEAAMMQTHPSMIAFLRYTLMAYMTLDGLDPLLGSEPELGAGVGTPTKGSLTKFLTDKDMEDLWKNPNKGLYHMSQNTSQFYDRSIYNKALFARYGKPTSLDDYLMKAQMMDYEAIRSEFEGWASQWSASRPATGLIYWMLNNAWPSLHWNQFDYYLHPAGSYFGTKIANRVEHVAFDYFKSFIWIINHSLDQSGPRSVHVDLVDLKGNHISHQKLHFTTEPNKSQKIGDIGSSVKKIKDVGVLRLLLVDDDSDKVLSRNAYWLSKQNDVVDWTTTAWYSVDVKQSANFTALNKMDQATITASASKNKTSGYWKLLVENNATVPAVFVQLNLVGKNGDDVTPLRWSDNYFTLLPRESIEVELTDWSGKGAMVQVDGKNVKTSWIKLH
>g12132.t1
MASERFSACEMVAEVAKEVYALVMECGIRQRQRLAGEVGTRLGQIAQESFAGYELDDAAEDAAATLLHTLLEICMFPTPMGSQIIP
>g12133.t1
MSHYEAVRDSDGISPPGTPISEPDYPVSVIDTETLHEVLGIANHSAGPKSFVDNDMGVDSSVPRIDPKSRPPDLRWWRRLGYMGLGVLIAGTVCILISCSVLIFLWFGAARARVHQQRPQLWDSIIFREWSLSMVTICSATLRVALSFQAGVMAAAMAAIILETCGVRFCDTALLSLHRSSSSGPSAILPSVIRQCRSNRRSSIACCLALFMTFAIALVSTFTSTILLSDFTIYKISGLNTTRNIPMAFDNTAQSRDFKGISFWHSPPLAHWRYARAETGEPISSNDVIDTGDLYRATISFNESDDRASLEFYRGPAMVTNSRTASVGPTFKSFKIDYYSVSNLTSPELILRAEFQAYIDKIFDMKGDKYLPMTAECKLINDWDSGLSEWPLTMCRVIPQTSPYQKIYDFYPRLLVTSKDPLNKPLDRRDEDHDPLDDEKTYEEYLEDYLAPFAKLEAKKNGSWTKVVNGDGDEIFDATVCFTRQIPELVTILGQAVSSESDYGERADEVLPRRSHQAGDSYGLYRSTDVGDLHLFDYKNPTKYSAQEHEQGVRKGPSMSDRYVKAWAKATGRNMGFYSPVQHREDQEAKIQKRQTSAMKSVVFKGVKQVALEDRPKPTIQDPKDIIVKVKYTALCGSELHVFRGHQPSGTGFIMGHEFTGVVDEVGSAVTKLQPGDAIVSPFTVSCGECFFCKHGFSSRCDKSLLFGTVPLDGAQAEYVRIPYAESTVVKAPEEIDDLKLCLMADIFPTGCYAASNGLKDLSKEQVEDSVVVLIGCGPVGICALIAALEYKPKVILAVDGIESRLSLAKSLGAEPWNYLTQKDELEKRVKELSDGRGADVIIEVVGHSSALDMGFKLLRPWGIISSVGVHNGEIPWTGNQAYGKNLTIKMGRCPVRSIFEDSLKLLAKKQHLLDFMTATVMPLSDALEGYELFDSMKVQKVIFDADR
>g12161.t1
MKALVLNTSLKKAIVEDVDRPTPSSREILVNVRAIALNPTSKQVGSSTSGSLARKPGAGTQSSSAYYSYDVLADYRENDWGQKVKDATDRNGIDLALDCISEGQTVYRTHETLAPSAKFAVIRGPVGGQYDPALLNVKPAYGAVWEGLGVEVGYNGTSIPANPDAHTFAKEFYNFLSEPLLSGRAQLEPNPVRLMPVGLEKVTEDGFRLLGTGLVSERSKIERTEEYMRPISAEKLVYSLSF
>g12178.t1
MSRSNKAIYMLANGKHEIRTIEEPYVPQKTQSLVEVQYSAINPADTRHSYMNMSEYVAGYEYTGIVRQVGPESPFKVGQEIFGQSLPYDHRPNYLGAHQSFLLAEPLMAFERPAHLDPITAVTLVVGSATTFDALFNVAGYGFPLAGINGDDPKNEPILIWGGAGAVGQAAIQIAKAAGFSPIITTASPQNHQVLKRLGADEVFDYRSTTVVKDIRAYLERSDKSLKTVFDTVCAGLGVFEGLSPDEEKTLEEKYDQSSPGLSRQCCDPNIPSEELRLVSTLLVKKDRTWKFTLSVRVVEQVDFAVEAQDRSDEERKKEENRVIEWQKRIEQGIHWLAENHEQYWEAPRFRILKGVEEGIQGVRDVWNGKKTKQPASSQIHPDLPVSNQPAMHPSGLFLLAVSLMADAAFAIPCAAKTTTTVRATARITSVQTSLVTVTATPNVEDTTTVADSETTEDASSTIELSVTTTPGASGTTAAASETTEEGSSTTEESDATTPEASSTTEVSDETTSEATSTPTTA
>g12181.t1
MHFSSLIPALGGLVAVATASPHGLGLGLGLGVDVSIGNGASSAADTTSKSLDLAPTTSAASQKGGLPSTCNLANSWENHVLFDGIAAPASGAAAAIKLGLNLPNAQIEGEATLELVEGFLTEPRVRIGLGAIKAYVELDISASAAVHESIELFASAALQLEVPGLLEAEAGAALALDLVIGVDAAIDLSAGVYLAFGEEAFVEVSLLTKEIVDVSLEGLVAKALPIGVAAEVDISAEVSLTLGLRLRTEIDLSAELDIPVLDIEAGAKIAVWVSLFEYTAVLIATDNCAVSVDELIALTLGLAVELNVEVGNILDISLAPTLTITLATAAQAKVCQPNRGTPGGFIEQQGNPTSTHTEVATLSTVPAGGSDSTTDSGLPDATGSANASGSADVTGSATADSSDVYPVPVASGSETYPAGSETTGSGSVASAGAETTGAGSGASGSETHPAGAETTGSGSGASGSETYPAGAETTGSGSGASAGVETTGSGSGASGSETHPAGAETTGSGSGASGSETYPAGAETTGSGSGAYPVPGSGSESGASAGAETTGSGSGAYPVPGASGSGSSAPAGAKTTGSGSGSYPVPGSGSSSGASAGAEATGSSSSSALAKPQTTGDVTSTVTSTHVYTITSCAASVINCPARYTQKIVTSTIIKSTYVCPATETGAVPATTTAHSTKVHVPVTTLTDTLTTIVPCKTRTTKTFHPPTTPPPAPTVTIVDTTTYCPEEGKTAHPSKAQSTFQVVTTTSPGTKAYEIPSHAAPTTEGEEKPTAEVPVPGKPTGKSPVPEKPTAGYPTPEKPTGGKPVAPPAHSMPYPPSNGTVSTHVPVYPAPVPTTAVPVVPAPGTTAGYAPPPAVSQPGSVPPAAETPVSTTPVPVSGASVVRSGFMLALPAALAFFM
>g12188.t1
MSALERLPLEILHEIVSYLHDGYERHHFGGYDPPLGQHEIAGIKRRSYLASLRVVNLLFYQIVTPILFQHAIIYSGSVITRWGVTAVTSNGVTGTARLVKMSKHPQFRGIVRRLEICLKIRGPNDFQDYKPVIEERDKDLEYIARMGAVIHSALPRFTNLTILKLNFEDIPYSYSQDFDDPGMNSCCWVQDTENFFESLATALFRSGLKNLEELELSLPLAYDFGHFVRDDDNGGPHSPNAFFKRLKRLSVHYGHCTEEDEDLEFRYNQSNQIFDKYLRQLIPLATNLDTLKAKGPDVLVLDSPSLEPLTLEVLDLQSLSITGETLIALFERSTALRDVVLMGVYLESGTWVEILTALSKTTLTSFYIETCGYQKEGETIQRVPINPTAQARQDDSYIETNRAEDLDACELVFARVHDNMRKIHGDKYDEAAAEKKREVLHQDIIRKTGSLGEFCRRFFAEVEREEDSDEDEDSSEIESEDGSHIAEFLDVAFGQRTGDSDDDEDGVSSDVVSSDSGLSGDE
>g12233.t1
MYNLDLSTPYTIRFYYLVVTSPAAINLCQLTGFLGSSVFYQNWVFSTGTAVSWNEVLQAVTSSQVNAPLRIAMNCLIGGGATVLVDSVFISNAVTPQNINDFAVNFGNTGTGANPPLDPPVVGPQTTTSSSKQEITSTTQQLETTSVPKDQETTSAAQEKGTTSSSVKVESTSATQKQETTSATQVPDTTSISQNQGTTSVAQQQGTTSVSQDPDTTSAAPMQHTETGTTGQENQVTSTQPASQQTSTGSPDVETTSKPASQVQSSTVPIVGTTSTAPEQPFCSKALNGGCWWKRPDNGNDMVNCASRGSWPGSTGQGHVVPRPDNYPLPLSQLWCLGWCSLSPGCKSVAFIPEDRSCRFSEHQVQDADFVPGPDPNVDTEGVFYWHDISCFNCPCNDEPSTTSAASSTQSAEPTDLVKLPAASTCPKSLENGCTWNERSQGGSLTTCQYRGRWPGSDGAGFAVEQPRDYPTAWSQMWCVAWCSLYPGCKSAAWMPNDRSCRFSTHSLSDSDFEMAADPNSDSVADGIYYWHSLDCMTCPCHDDPTTSLLPTESTTLVRAVTPKPNNPTTVTATAKAITGTPTPGPVEQPCDWENGQGICYRPFEKEQGPCGGTLMIVNPSQYTKLPLNWKPQITEPVQCAIMCHTNPDCYAWGFEWSSNMNCVLSLGQTEVNQLEVVSSGAQYRWYSHTCWECRDCVTRWNWSWDSLPAGN
>g12437.t1
MKFSALALAALSQVASAHYFFDVSALNGAESKSFQYIRDFTRPTKYNPIKFSSNPSADIRDNSFADGEDIICNQGATGTGGNTEVLEVKGGDVMTFKLAVSAKMGHPGPTLAYMSAAGSDVKSYKGDGDWFKIMEEGVCNASGDFTKDAWCNYDAASFDVKIPQGTPNGEYLLRVEHIGIHRSHVNQPEHYVSCAQVKVTGGSDGTVDAEMVKFPGAYKDTDEYANFSIYNGAKAFPMPGPKVWDGAASAGGSTGGNTETPAAGNTETPASYPAPEAGNNNGQNGGFQGGNQGGFPGAANQQFQGQTGSNGSPCSA
>g12499.t1
MSSKPTIVFAPGAWHLASCFDPIREALHSRGWTTEAVEYPSVGAEPPTKGLDDDADAVRTVLQRLADKGEQIVLVVHSYGGLVGANAVKGLGYRQRKEQGLPGGVIMFVYLAAFVTPLGQSIKQMLGGQFLPWMNPKGDYVYADTPEEIFYHDLNGEALESAMKTLKHQSGRVFTDTVTYEPWHDMETMYFFCDEDKALFPVVQEQMAGMLGPNAVQFHSKASHSVFLSKVDETVKGVELAVEEGKKRAT
>g12676.t1
MTQIKVGDYLFRRLHELGIRSVFGVPGDYELALLDLVTDNDLAWKGNPNELISSYAADGYARVRGAGAFVTTFGPGELSAYCGMAGHYAEFVPVVHIVGYPTVDAVRNKRIMHHSLGNGKFDMYENMAKNITAATVVINYAPTAAREIDETLTAMMRAVRNGVLEESHELIKLTDLPTFTTAMGKGGLDEAIPQFAGVHSGAGTLPAVKEALESVDTVIWIGNYPSDFNTGEFTTVVNKHAIVIDLQRFTVSIGKSQYPVSMKHALQRLIDSLRSNPISIASRHVTWDPYPKFNFQPGDELKQDFLWGALSSFFRPGDVIIGETGTSAFGLCDTKLPSGVMMFNQTVYGSIGYATGAIVGVGQAIKESQGKWKRPVLVTGEGSMHLTIQALADMLRWDLKPVIFVLNNGGYTVERLIHGKEAFYNEVAVLDYSRLCKTFGPAFESKYHGPIKTCGELSSLLRDPNFGNVGCLELVELVLPPLDAPSAVIKTGAAIDAFNKAKAEQGPLGLQGA
>g12677.t1
MEARIHAPIVSVLALAVLSPPPDHHPIQNAAAGLEPVSSVAPRQSPSHDVSTDNAHFESPSAVARLPVEADAALSPSADLPSSWRGSVTELSPIEGGGGARSIALPPMRDRLQLINDFFRHVHPLPSYAFLNQVSITQRCLDGSLDETLLLALFAISSLHLKYAKYHPTLTAQWIQRAEDIIWSKIEKPRVFTTQALLLIIHYKIESGSFQRAYMLMGIAGRTASALRLQYERIDLGPLAQEIRRRTMWCRNTYYFLSIINVIVSPYLLNPQEANLQGKAAFTAAGLTIMLLVWTYFRLPEIKGMTTETVNHLFYNKVSARKFLEASKQYQ
>g12678.t1
MSDPEEIATEEGILKAMSDCCHGFPDQMFKVAHRYFTRYKRIGLITDLDKAISMATKAIDLTPENHARLTQRLINLSVYWHEKYPRSDPQNVQGLRDSIKASRNAIAALPEAHPNRGTILDQLSTKLGLLFMQTRELVLIEENIAVQREAVEVTPISNPKRVLFLANLAAPLTGLHQVLGNKEDLDEAIQICHDVIAQTDENSPQLLERLGNLSLGLSERYDTHGDQTDLDEAIEVVKQAIEVTEENSLERMAQLSNYANFLGDRYLRAGNISDLEESIHIFDMVCGRVADEEVYLDRHKCFSNFGIQLSRRYRRIGTVADLKQAIQVGRKVCELSPEDDSKSKHLSNLAIILKHEYFRTDDPEVLEEAISVQRKAVEAVHKNHPDVSATLHNLATLLTTKYKLTQKLEDLEEALRLGRQSVDLTPADHANRAACLNTLAVQLSDMSKKTSLSSHLYEAIRYGREALDITEIIHPERANRLVNQGGRYGDLFWETKEREHLDAAIEHLESALYNAVLRGSTGLGMVAASVEESRLETLDLRTEYPELAERLTRLQDRISSSGAVGHSGDEIHRPSSSGRHVGVSHDLDEFHKLLDEIRRKPGFEDFLSAPSESSIMDAAIPGPIIVINASEFRRDAIIVERDQIRSIPLPQLTILDIRSNTQQAHTSSPKILEWLWHTIADPVLGALGIIEVSPEERLPRIWWIPTGILSIYPLHAAGRHYQGSKEAVIDRAMSSYSSSIRAIIRTRSRVGLAPFPSGNERALLVSMERTPGYSTLPSAGKEIAQLRPICEFKGFEVVQPKPLKEEIVSQLPGCKVFHFAGHGATNLRDPSQSSLLLEDEPLTVSILLDTNIQQSSPFLAYLSACGTGQVAHEKYLDENIHLISAFQLAGFCHVIGTLWEVGDDISVHMAKITYEAIQRGDSADESVCRGLHKATLKLRDQRFKGQRPTCGRKRKARYISRDEGEEMLGHRDIEALDEEEEEVSRLPQWVPYVHYGV
>g12679.t1
MYLQISAISSSGVSPVVRIPAGEPWMVKRALDAGAHAIVVPMCETKEQAMQIVESAKYPSKSYPNGFRGTGAMFGPAAFNLTGRDYLINANSNVMISVQIESRKGVENVEEIAKVDGIDMLFIGPNDLASSLGYVAFDHATTPEVQQATQRILDATLAAGKYAGHFALDAATAAQRYEQGFHFVNCGADIVALTSQMSAEIRKVKDLTKMVLHSDDANGSSLKSGMKRLEGMENDNVDAMKLY
>g12732.t1
MNKFFATFTPVKANYVLLKVQLPTPAAAYNQLKANAPQAMIPPDDFKSALGDKNFITAQPWGGFKGSELREFVRANESKILIEKREYNTMRVYTIVWAPNGDQCRLEGMERFIWKVTGGELNVDNWTNFMRLAVSVTVGGPN
>g12822.t1
MADSTSSTPSQTPEYYVGSFPAPGLRQIVRHITGHREDGKAHFLTSDHGEHYRFMGENKALANIIYSTRETPANLNGDADVVKAKQEEPPFHYRNGSIVRMIDFGPGVESPFHRSLTIDYGIVIEGVFELTLDSGEMRIMRQGDVCVQRATAHKWKNITGNETMPGRMMWILLDAEELSVGGNKVEGYLGTLEKDAPATQGFLNIQTTCSAGGSAVVLVDSIFISNQVTPENINDFRLDFGGDIREPVNSPPTTQIAPTTQRGPATQTLPATQSEPATQNGPSTATNIPNQGPTTASQNQGTESTQQTLIPTETAANPNPATTQTVNPVFQTSTSANGGASTDANFASTTTRPDTQPATPTPVGSKTTTAFDSDTTVGPLNNAEPAQENCVGTNLIPNGDFESASSGWQISGNAGITYNGHFGPQARANSGNLAMALHWPQKDGVKAGFKRTITGLTPGQTYYLGYGHHTGNGAHLPYYECDILVKFDGVNFDDFDPFYDPNAWWQYRNRMNFVTPTHSDVELSFVLTCKNNPAAFTLLMDDVFLSACQK
>g12839.t1
MWMIKACSVLAAVCTVAADSAGPTIDFSSNIGTPKHLASGILYGIPDNTDQIPDSLLSGFGFNYYRGAGAQVSHGWSYNEASFQERFASAHNNYIVTRRHNGGYVLLLNDLWGFDCSSNNNTSPGPGDNGDWSSYDKFVQAIIKNIKKYKMQKGLVIDIWNEPEGGCFWGRSIDQWLQMWGRGWHQFNDAFGNKVLTSGPTLAGQPGTDNPWWTEWAQFVKNNNSIPDQYVWHEEGGSGSDFEYSYGVLQQILSQYGLPQRQININEYATYNEQVPAGSAFWISQLERRNAIGLRGNWLGGTQLHDLAASLLFKPDPNNYASTGYYPNGDWWVYNYYSQNMTGKRVPTSVSSDGRFDAYATVDKTTRTARVLLGCHPLQLVKTLKFAVGDDVHYSQMGPPQDLGNYGHTIMQATPVSSRVREKSHTKLAPSSPSRVSLPQKTRDIVERWYQRAVDLASVKTLLQRDETDVATYPELQWDAQVRHGSSLHHEEKKFIKLRKLRISSQGEDSLHHFLDLPPDEKVDPRDVPLIALGGSGGGYKVMYGFTGFISAAKKHGLWDCITWTAGVSGSCWTIAAYYTIARHDAQRLIDHYLTVASELAHPMSIHALNMVARSKRGVYFLIGPLVSKAQKSIIGLGIMDLYSTLTATYQLLSREPKGRLSRATFQWSKIWHRSGIDKGLEPMPLLAAVRRVPKYSYEPKTISAKARDVKKQPTSRQLDSAEGNDPANQVVSANRRSKKLFQYFEISPLEVGSPDLNRYVPTWAWGRTFISGYSVDRRPEQSFSLLLGQCTSAPAGPLAECIKALLVTIPKNTIVARLVTIFNNLLQSKYFEGFWGNPIRAGHDSNPFYGLERPLGMREHTSEHSMYISRVPHQHQRGMHSSDQSISDPAALQPHPLPQWEAQGRTRLMDSGMANNLPNHILARPERGVDVFISFDASSDIHTGAAIQRLHHFAADFNVELQEVTWEFHKPQRNEVLSSTQGLDIESRYIDHYARVFRGTRQSGQNIYIIYCPLLPNGTNPGYNPTTASFSTSTNLMWTPDQVKSVLTTAEANVSNYAIDTIKRVRYMGAKPR
>g12877.t1
MKVTSFLTALAGVHSVTAYEYVYLVNSVKGNEVSSGMAYYGDKNPPGNMTRPSDYTDVTHGTFTYWEGKAVKAVFPKLSFDYLVIVAPYSVSLIQQSYNDLVLLVIEQYVPTSDLALYFFWVSELQYLLFLRRYGGYTKIATQWMTVPIWITGTVCQLARSWKRSIAIAFVNPFGHLAIIYGIYLWPSTNNPQHLVDFATLTATCGLGCVLAIAAPGYLKLHPKSLSTRPSKSQKLSSSRTSNDRSHGDRNDDDMGENASI
>g12883.t1
MSLFHDTIVHHCETLGQLDCARPVLMPPPPPAASILDVLGNTPVVKLQHVVPEGCADVYVKLEYFSATGSYKDRMAKSMIEEAERSGRLAPHMTVVEATGDSTGSSLAFVCAVKGYSFVALSSNAYANEKLLTMAAFGAKVDITHSATGKATADLMTAMKRKAVDLSKGDEYFYTDQFSNGDALVGYREIGHELIAQFPDGFDGFCGSFGTGGMVMGVSSVLKPVIPDIRVILVEPEGSALLAKGQKGAHGVDGISPGFISQHVDEALYDDTQTIKEEEGRDMCTRLAKCEGLFVGTSSGLNIAAAVHLAKQLGPGKKVVTVACDTGLKYLTGSLFSE
>g12900.t1
MLKTPYRALQGCLRKPLSQCVVGLTVKPASQIARHTSNGKSESSSQSRTQEQRKRPVFLASALSATATTIGGTLLYTLVSHDEQKDDDSHYASRAEMELAVEEIREALGEDAVSIEDEILHSHGYSDWSTINIDRLPIAVTFPKTTEEVSTIAKICHKRRAPMIPYSGGSSVEGHFSAPFGGVSVDFVNMNQILEVHSDDLNVVVQPSVPWMDLNEKIKDTGLFFPIDPGPSAQIGGMVGTNCSGTNAVKYGTMRDWVVNLTVVLSDGTILKTRRRPRKSSAGYNLNSLLVGSEGTLGFVTEATLKLAPIPEHTGIAVVTFPSVKAAATMAIEVIRRGVPISAVEILDEVLMSVINKIGATSRKWNEVPTLFFKFSGSDAVVKDSIAQVQSISKKHHANGFQYESDSHKQKALWSARKEALWSMMALRETDGHVWSTDVAVPLSRVSELIDISKKELVELGLFGSILGHIGDGNFHETILFEDKQRKAVEDCVHKMVSRAIEMEGTCTGEHGVGLGKKEFLREEVGEVPIQVMRAIKTSLDPLWLMNPGKIFDRRD
>g12902.t1
MGVDNTVVNKHTLEGLDLADPRTIELIQRAQDGHAADRDLTIRQALKKYRKAVLWSLVLSISLVMEGYDLVMLGSYYGLTQFQDHFGEYSAAEGKKVISPAWQSGLSNSSQVGQLAGLLINAWAQDKFGARMTMMVFMAYLVGTIFILAFAPSLSVLAFGEALCGVAWGVFQTLSTTYACEVVPTILRPYVTAWVCMCWGLGILISSGVVRACLNIEGNLAWKLPFYLQWVWPVPLFFVAYFAPESPWNAVRRGKIELAKTSLRRLASDDGDREGEIEASLAYIQHTTALEMVETGGASILECFRGTNLRRTEINCVVWAAQILCGNAILGFVVVFLQAAGWSQVQSFNLNISLSACYIIGGMICWVLFPRFGRATIYMSGLVFMFCCLIAIGALGWSTSKDAYLAIGLLFVVSTLCNMITIGPVCYPIVAETPSGRLRYKTIVIGRFVYNLTAIFNNSVTPRMISASGWGWGAKTGLFYAGTNALCLLWCWFRLPETKDRTFGEIDILFENGVPARKFKHTKADQFALESDYVSEKVGPAVDHKD
>g12903.t1
MLLQATALLLLVAGSALAGPVARADKNAIVYGSKGTVSLSSDGKKPHIMILDYGENFEGHPTFEYAFSNYQSDGPLPLAATMDTYRVSRYNITKRETFSNRLVQGAFRYQKLNLSSHGELRLRKIGVKPTVHTTPLTKLSGGFECSDEDFNRIWLTGARTAQLTEIPKDTIPDFWQVSKEGSLVESSAPQALGSAAAAQLTTYQLDFQVKPVTGEFSFSVLSDTLNEAIVVTCDVKTGKVTATGASKAGSIPSSTDATVGEWMSVHAMVNRTEISILVNNKTVLDFSQTDRFYGSFGLGAPLGHSAYFRNLKAATLDGTEIYKNNLTDPSFLKDFFMGTNPADTIVDGSRRDRIAYTGDLDVALGSTYASTYGKSFVEGSLDLLGSYQATPGFSIPTAKIQQEPLKELLDVNITGLIGYSFNFLNALAKNYEVLGDKEFAKKWAPRTTAMLDWAHSQLKNGLFTLDNPAFTGDWNYYDPPQTGASSKFNALYAYSLQQTQDLLKAGGVNTTVYLTRLDNLRKAIHSKLWNDTRQAYVLSNEITTGFAQDANALAILAGILQSHNISATSLLSTMNKELQLKAGPLAFSNATAKSGFAQKISPYASAYHLRAAFESDDDVIVKSLLKSLWAPMANPAHANYTNCFWETLDPDGTPGLGIITSLCHGWASGPTAELSRHVLGVQAVEPGCKKWDVKPLTLGLEWAKGRVPTEHGNVEVD
>g12961.t1
MMDNDDPTQPEQTPQASDAGLACNCCRKRQECVYETRRARPGMKAGAIENVHKRLDSLERTIANQQKELQNLRAKKASTTQTSSQQEAVDGQSLLSSLAREICKLGYPALTASPGAPTDSPHKRRRTEQVGYREKFQYAVNQPGLPDDDILDQVVDAYFRHIHPWIPMIHEARFCKRRQDHGDDRCLLPVLQAMILSASHHVPRRDTAEIAESHWRPRRFENLQALIIICFRDIGDGEECRAWPLIGALTRMVEYLQLTVESEEVNLSSFSRSYISLHPPQGWTEAEERRRVFWCVFNLDRFCSFTTAWNTSLTSDDVNRRLPCDGISWRKEETVSTPYFGIWDKSAARIGNPIAFLPSHSTTAPATTDEGGITPSEATTSPGAAASAVDTKPRDHG
>g12974.t1
MKFLLALTAAGAVSPLVIGSINAARSPNLRSTDLLLASTADENIEQPHPNLAKTSDNHESKTGLEKRVLEEIPIPQGVADPASILKLGIVITIKFSNGGNQRKVLTVTSGLFTYLENQPVPAHKVIGVKAMSGGFSDSISVNIS
>g13017.t1
MMQASPFSYYNRDLFYEDALKKAVKRCPLSNVPTTAKDSPFPSEPSEPGGQALHLRGQQGDICGGKGVAEVFTTKTKNIVAS
>g13018.t1
MTILDAKAYGAKGDGKTDGSAGLWDTHTRADGAAGTDPTVKDCPNSENTDDIDRFPEACQNALTALVRCDNYTDEWTIPSYHGVLPRDVDVESVCDEGCARSISDWRLAVDTYCGNATWHDGAAAGVLGFFVSQGIDETCQTYKKTGKYCNDIIYNFTLSESIDKMPTN
>g13065.t1
MDERTKKQVANCLARHDVHGGEKNQHHDQDEPKPQSQPQSTTAADTANLAERLLIEPKSEAIPELKLNSGNLAMLNEQLSRKATKNAKSVCSDAASHGATSGLSREASVYIPPSPLYSRPCRRK
>g13071.t1
MIHGGMEDADTPEKKVSMFKEVIFRANGGPKSCRAPVSADFTGRGEEMHIRQSLTDKELEEIIKGLPRWKSTGPDEVPYEAIQLGGDELRSHLLRAFQVCLNMSYHPANFKDAILVMVRKSGKPANMPTSWRPLALLSCLGKILEKIVASRMQEALKANPHLLPARQFGWRTTSEALEYMLDKVYSAWALGKVVTIMGLDISGAYDNVWRQALIQTLADKGFPRWIVDMIQSFLSDRTASFHLPGIISDRFDLNTGVPQGSPLSPILFLFFAAPLLQRAKTYTEYGVKVNGKQSKVDLSAFAFVDDIYLMAISDSYEANCKGLEMLHESVMTTADELDLRFGAGKYKIMHFKKQQSKKGHNNVIPNIPDFHEEPVLNMKILGVIVSSDLTWGEHITRIIGKAKQRIGYLSFISGPHWGPNLKTMRLFFISKIRPVFTYACGAWFIRRERDEDKISYQINNKQMKRLEDAYTFCLRKISGAFYRTAPQILEKEMFVENIWTVLHSQATLQRAKLLSSPRPLWRTDETYDFLKSGVRNPYDDLNLDAWACVINLFESINFNEDPERREKGLNALADPKARNIRLRKFIKTTILLHCRTEFIGLKTHLSKIGIKEGGCGRCACGKFRETPFHLFVQCERLKDARKNLEERVGHTSYQDLLTKDSQVATQWALKYFDIEQFDSVRSKHTQFELIPGIISPRLKEIPSLTVRSASSFPPFHHKMPGAVSGALLQPRHHHYPIIAQLPGASCIPLTPGGYRLDGGYRYYVLRIASHSLIRDSIQCRLPDQVIGEPFIFLDIDDLEDFFSCSFNLLEAIVFLESLSAISDVSEVEGKSGAAILLVVLRLIVLGDGSEAPSYNP
>g13104.t1
MAGDWDASAISAVAALIVALFALLVAAAQALQQYLITGQLIRLCDSVVFGPLPGQGYRVWQFSQFRFRVLYSIPQINLEADLWPKESPHIKAYAIGSDMLPDLQPDSLIDYSASSSSVEIVSDYRVHVHRTDRSRFTYWGSLRLWLRRKFNTKGSGISRTSSDSWGPPTPPDYSYWNLLRIWLRQKFARVRSLPEKERPASISNDASVGEASWVSFCKAIMGLTAGMKITDCSFRDKSISMQGAIGTITSSNHPILGPILHFTPRAITSPIPRLLAPWSDDDRGVVNPHWLSRTWDVCTVAKVYFGSLKRRTTRRLDTDGLVIKSLASTTGIRDTKERSTCKKPGKTGPVSVSRRPQDGNWSIIEPPVPAQAATTEANENKEKVQDQGGTGEGNREHAAPVPQSASVAELNSKEQDMHQELSRNDLTSQQAKPFQKTPAMHPIESANLPQHGAKGKGHSDDVEEIPIPEPLVKGKQIAEEPTLKEEGESQSRIISLEPDELNVAAPQISGEGFAAIFGRPVTRLLLTQTSHWDTVPEENPQDTSHQEPDIRQPRRRVTVEDVPDSGDEVASESGRPLGPGIYDRGLAAKKRQEKRNKRSRKIQKDKAIVEESGTSDARSQFLLTYSGEGPASEPTPETKEDKAHAREAERRRRREEREIERDRRNKSRGNVVSLNRMDMYWFCQVDIYQGFWATPWRADAPIDTSLVGAVTVILEALLGFLEENVSLVYCNPSRFHTTRDWITHGGITYPAYASNSRGGVIARGSYKGVKVPAFQYSVPALELLYSYEWQVSSYLHDQERYCEDLNIELMRIDAWLSYVGRTERITNGPTDLLKGAPALVQLLQADFEVDFMNIDLSAKEGGHQDIQGLADNVMDFLTDEELDEAEQLHILVAMLRAVKVFSPITNPAPWASDLSSLDQQLSLDITNSFCTSHPLTEFYKSPETKARMKFYLFSGVSNQPSLPENPQSEPFELIALPGPDIWRTPSCAGGRDDFNGPIYATPLPLSSFKSAKVTISSEFPGNYSQGGLILFMAENIPLTQTDSQLRLEKSPRTWIKAGIENVDGEFFASVAAAKPYSDWSLVRLGESCATFEMEKVKGSLWIYVTGSDGRRTPVRKLTWVVDVAPEYDIWIGVAACMPKGDESQSGGMLKVQFRDFSVTTE
>g13116.t1
MASSTPDISCILPRLPQELTNAISQHLDGSGLKALRETCSAMARAVPLRFDRVFISANSLNIQVFRAIADHDIYRHQVTEIIWDDARLFTIPERWQYKDEWEYHGREPDMIVTENGCPKWFQKGSSTSNDDWCHHYTFPVADNHMGLEECWEYYEPLLEDQQQILESNADIEPFKYGTAATNGNARKTPLLRSLPNQQLQASHLADRL
>g13117.t1
MSDEVITDEFEVEVFLDLLHWSWEDAYNGTHEPERPVSPFSQPTPPISGPAIPQKEPKGSRFEWEIVGEQSPSLDSEVYPPSEDVEPLDIYESFRMIRSAAPSPEPGSFSCGQSPQSTLDHGNSSSAEAPNRKRSFSSDSDDTFTKRIRRQIRNELMCVPEAELNSTAEPSKNRKVNFDQVLAAYCQSYDLHDSSIAGHLSDKQPDGSCYNDVSERREESAILKSNVSFTKYH
>g13125.t1
MKARLKRLKGRFHEGLEDFRSKSDQSESLAAEGQMPGRIEADFQQSYTRISQQEDRAEVATDSGDAPSSVPQSDANRNATDPSTIESIDVSSWVNVWPEAYEKVNTDPEHSGLLQKLQTFLVGEVEESEFDAITSSNDPSVAAYDRTRLESIQKNAEERLKRFSEAHLSFKIRDQPIVVRESILKAVQVINTLKPIISGAVAAEPSAALAWAGVTTILPILENVFQQDEDAATGLTNIIFLMARYQGFHEADFTSQLASPSESGASQKLLSRVRDELVSVYGKIYIYEARFILHYGKRNKAHRALRNALSADEWKKSWSEIEAISHRIDKGIATQVNAATLGTWKAVKDVQEHVTRLETMQKDFDRRQLLQSLRVTGNAIFDSDRRSRVEAPCLPGTQRHILQTIQEWTEDPQSEIILWLEGMAGTGKTSIALTVATALEARTPFTDSVKYPSTAVLGASFFFSQGDATRNNTAEFFRTIGWCLADMSPEFGSQIAEAIKHNPGIQTKVPVQQLEKLILGPLTLLDKSTFLPLRLVLVVDALDECDNQDAEALLSMLEQLKTLRQVQLRFLITSRREGHISTGFKSLPRELYRRVELKKVEATSGGHNDINLYLSKTFCQIAERWGIKDNGVTDDDIESLAVKADGLFIYAATTCRFLDSSLFANKKLRDIRLSLILEDELEKDGPQERVDDIYLKVLAFPDIRESHKTLQDEFYQDIIRVIGFIVVLLQPASVETLFYLLPTTTEASEKVARENLDGYLSRLNSILNVPENHAFPISLVHLSFRDFILDSKRSEKLPFSIDEISMHREVLHQCFAIMNSKLREDICCLSLPGSLVSDVNPRHISSHIPQYLQYACRYWVDHLIKANHVYLDSDISDNKSENTEYQTSADLVVELLKERFLYWLEIMAFIGEASSIISVFIQLDRFVKLSTNPDLSPLVQDAKRFVLNNRWIIEHTPLQMYCSALIFCPKDSLVRYYYQKMIPVWITKKPATQQTWPVELCTLQGHTDEILDTAFSPTETLLGSVSADNTTRVWDYVTGSEKYRFEDLDTPMRVCFSADGFKVASACWEGTVRVRNLRKGTDVSLHSPSCAWKISFSPANCNILALILHYDGLCVWNIEERRQVIAPQLPRRFYEHVAFSPDGQLVAACSNDFVALCNVELGQLVQEFLPHKGLMGSEAVKNIHGLSISADNRIVAVRFAESVDFWEMTIPNPKLIRTYKTTWSAFSSFLFISADSMIRICQTHAHMVDLFDLATGDSIGTFSKSFVKQHPHDGPLHADLPLDQNLIRILSGPTTPTTRETEQTTPENVELLHGNNMALSYSSGMETRQWNATDKSMKAFEVNVRALTYSPDRVFVLLQLESGDGFQVWDKTLTRKIAAYEQLAYLDVVPQTCQLVSLSLLGNLHILSLDPESLALEAVKTPLVASFGSISKMSTSGAKPLYVSPNGEVVAVILPCHDDVQDQLLQLWNIPRREKIKEIRYPHIRQLVFPPDSRYICVEYALSTLSTQFLQIWNGTEVEGGYFEGASITFHPSSRIFAIISERNNTISVWEGMPWVERFVFPAPERPHESHLAFSTTNKLIVSSPLSYDIGYIIDVWDTTTRQKVGSQSFKFKCCPYPLRFVGSESFLDSSTGRFPLPTFDAADAGPDKSLDGLHTCLYVLDDWVYQGHERLIWLPPSYRPPAFGTRNIAVQGDTIVLAYEGNCVRFIGISLVDTPVAKHYLELGNS
>g13141.t1
MEYAGDNSDPINPSLNTPKMTYTNRHMRRPGRKPALYFYIRFGSRDTPPGTRPASIPSYQPELFKRSKEDEAQLKQLRARHSQDWSQIDAQAYEDIMDRDAAKSDASKEPLRLIIYSYFEHLNLPPLPPPLPGCSTSVLFKRAENHSNESVRPFMVACDKGLLDEVKAWTQGGERIEKLQQLGLQDGLVYAARANEIEVVRYLLDERWTPLNGEVTWISKATPPMDRTSGLALDLAVEKSPMIVVQMLLEYGAHPQYSRPPHGAIKRLHRHSVPGAEEDWRPLMEMALNYGAEINARTYSGGTALSRAVHCEDWEIVEFLIEKGADPFVKCPSSKHDSFDSALKFEDQPWQRSKGMKEYLKSLMSGTKMEIRGEAQEEARKNPLVRIIEKVKSRDMARLEIA
>g13148.t1
MAFNTSVPANEHEAPSYVLVMGERILATWNLALAALLWTIIISAATFLVNMVIVLILGLVMGLSDLYGNGLPSLGIAILLEASEKVFYSTSRTEWSTILTRHKVWIQGEIERLFEEQEKLLTQSDNLYNLHWDQSTEIANWTRILLSRLWSLLQSPKDFLRDFPKDRLNLGAFCKKDGEHQGATDVCNKGHLLEEDSRLFDASIFNINPAEADSMEPQKRLTLETVDESLGAAGYTSEEMQGSVAAPYCGSINTVIGHPEGCAGLAVLLKESSEVQNATIPPILLYKTLNPPTKPFHDHLQLHTTATRYVKLHSGHTRRRTGAVTEKSVGLLLIFAETESSPPTTLGNVLQVSGGPYRNVCQDALRDIPDAPTWNLANELMASEENFRVGEAAISHHLCTTTQIAFVDILSSAGVQFDAVVGHSSGEICAVYAAGLLSATDAMRITYYRGLNTKYACRPSGAKGSMMAVGMGSEDRTAFYDQEHFKGRISLAASNSPSSATISGDEDAILEAKEILEEQKIFVRLLKVDTGYHSHHMRACAEPYLESLKACNITVNPPSNNYIWVSSVYGNADMVDDEDGLSALSGQYWIDNLVRPVLFSGALECSLWRAGPFNLSLEIEPHPALKGPASQTMKTALGHVPPYATFLRRGYDGVEAFSGGIGYVWAHLGSHVDFAGHYKAIHVHWKESRISRRYRLAEKAPHELLGRRAPDDSDSEIRWRDILRLKELPWIRGHAFQGLALLPTSGYLAMAIQAAMKIAGSRPVELVEIRDLVIPRALTIEENNPGIRSIFSVKKIGGRCILLNHCCYVIDRLAIAPNTDHEAVPGEMNFDVDTYVTETTSKTFSGDVHIINSDGKTGLQAEGPTLKLFTEASSSDDRHMFSKTIWRADILDSSKNLDEINPNEQELALAEAIDRTSFYFIRKAFDHLSEKDVNDWEWFHQASFKTVKEVLQETRDGKHLTAQKEWFDHTEESIQDHKDKYS
>g13154.t1
MAMSPYQNFRQRRNIIFIEPESPAGHRPTITDTDGSTLYETFRFPLRTAIIEHDDTTALKKYLGNAPWAIKRGHPLGMGSDPFIVAATHGSLHSLRILLDHYAHFMKPSGRTDLDGRCYDVLNTAARCGQLEVVKVLLDHPLLQIDLHHNYHGFTPIMAAADIFDWAADAFDSAVDTFDWRNNLDGKEAVINLLLDRGAHASDADYVWDFCDNPVTGEPKDKRIPTFMALKLATEWAGPDLIRRLIQSGADPNIKIMENKDDRVRTDITIISTASRCANVDALKVLLDCVGKVGDVADAVAYRDSWGSMPIHGACQVSMEEDPREEARSWLGPPSQTNGQGTVAGEFEPFKNPPTVSFPHISPNLSFSILTMSGDNATFESEEYTVGWVCALPLEMAAARGMLDKIHPKLAQQDPDDHNSYILGEIQGHKIAIACLPAGIYGISPAATVAKDLLRTFKSIRFGLLVGIGGGAPSPQHDIRLGDVVISQPSGTSGGVVQHDRGKILPEGKFQRTGSQYTPPQILLSALSCLQATHMTEESRVPEFLSQLNAKTSKRMKGKFSYPGILNDRLYQAEYDHANQGNATCVQCDESKIINREDRGDTDPYFHYGIIASGNQVIKEGKTRERLSQEYGALCFEMEAAGLYNFPCLVIRGICDYADSHKNKNWQEYAAATAAAFAKELLLFIPPNQVLQEKKLMSELVSIAKDQLETTAQSLNEQKHIRKTLDNRPLDLHIAHSARCDSEDVKKSPRCEPGTRARILELIQNWADQDSGLPLLWLIGPAGTGKSTLARSVIDSLESKKSVAAGYMFKRGEQDRNDTNRLFSTLAMQMADTVSLFEESLRNSLEGLDKDAVDKSSLENQFQKLLWDPLESLEFTEANHLPRIVIIDALDECERLENLPRILGLFSKLCTSSTLPLRVFITSRYAPEIVEAFDPLLQNKTVHTLELHREFSGDTALDIRNFLEARFADIKYKRRVQKDPWPTIDELDRLVQLSTTPEPLFIYAATLCRFVSDKNRGPIQQLIMWLEQGSKSQLHQIYSPILDQAFSGFDEKEFRHKLRFLGTIVLLARPLSAKSLTLLLRTDLDEISWWVPRLYAVLHVPSELYQPIQLLHKSFSDFLTSDEDSGCNKYRINTVEIHANLSEACIQCMEAKLRQDICKVQKPGTTKDEIDTDLIHRCIPAELEYACTYWFLHLKRSDRSLSSFTYTFLYEHLLHWIEVLSLLGRLADGACHDLHQDFIPFVQDSVRVIVAFITIIELAPLQIYGSSIFFSPTGSIVRQKFWHQRMPKTGDIKGVEAQWSARLQVIQNSGRTVHLHAFSPNYHFLASSVESGFGESEIQLRSNINIGTHLYALPFTGSRIEAIAFSADSRHLAAADFNGHIQFWDVKSGHTQQMDIGCKRQLAAIKFSSDLNLVISVSKDGAVQYWERCKNLYQEIVTLRRNITKSTDWETSIPTIGIAVRLKWATLSPSMQLLAYRAIGDPQVWIWNLATDKRTKTARDRMNRYGRQNSGPVEFSPDSRLLALVYFKILEICDVGTGSQKLLLEHDHSVDAIAFSPCGRIIASSAQEKIQLWDLETGASEITLIEDGTVSALAFTPDGSTLASPQHLWDTTKPQEHEVSGGDSQCITRIVSSLDGKLLASASRDKTIRIWNTSTLVCQCTFPWDAKDILELSFSPDSEFLASWSEDKQLCVWSVMSGARQEEFPSSISDVAYSPNGQVAASLYWPEFGDEVALWETATGRCLRILDDIPKFVESKETGLRRRTELIKVSGVQSTTLPIAEPAVLLQPPELTSITTRYSSIIISPDGHIVVGICSIGGRLELWDTCTGKQRQRPSIDSTVKNILFSPDSQLIAALGYYAVFLWCITSFELPQILPIKAKTAEFFSDGKLLVVAGSEVTVWDVATGSRQYTLGDLEGTPTALCVAPDSKMIAVSSTDQLVRVWNVISRPMTHFTLSQKETVTTIAFSPDGKFLATASEHGLIRLWGTSSSTQPRWTVRQEGLIRAIKVLPNELLVSVSDLPPFFNLWNDMRLRVHRYRTISTTTEKLLERVPCDIGLSYDENWIMQGSENLLWVPPQYRPLDGSVKGWVSGNSATIFIGSVSGHVIKFQSV
>g13236.t1
MGFIKSASIASVLVGAATASPYYAPPSNETVKYTTEVVTHLTTYCPGATTLTYGEKTYTITEATTLTIEDCSCTITKPVATGTGYAPPPKPTHAKDCAEMCSDKYDDCRVATNANMATCAAEYAACLNYNPWESGKFVKPTSCHAGGKPTAVYTTEVVTAVTTYCPEATTLTYGNKTIPVTAPGTVTPSSPAENKGCAEKCSDAYNKCRTGADANMSYCAATYSECLGYSPFNGEGSLVTPTACSVAPVATKPATAPAYNPPAGTQPAATAPATTPTHVVTAGAAQVVPAGIIAVVGALAML
>g13296.t1
MRTSFSSILFSLWLLCLGVLAHDESCGCTVKYIVVEMPSQTVAAQTKPPTITSVQTKPTNIRSKPNQTTVRASSTSAHHNTTATFLPKPPAKVDLSNPENAVPKKNISMSYGDVEKPRNQTFPALNTTAPKGAIDMELVMNHPAVVLDHIDAVVSVECTADSVKVQFGKAAAFEKAIDTWSDDEPFILITNNMGNCKTEIGQAFYLVDGVTTDKGDKTITCHAAEQELADIAETCEMSFTSIPATKLTKRLTLNPSLSLNFGTGLERDTVLFQEQPGVTIKAEKAEFSSTVSFSGRAKYNFWRFKMEDLYFDLDTHFSADVALAADVAAAWSRSILYDPDTLTYTLVEVPGILSLGPGLSFAVGVDVDTSAAVVVRAGAGIAIPAANVHLDFLDSGKNAATGWEPQYTSYANITESVEVGLNASASLTVQLTFKLLGGLVDLSSGLTATPEFVNKFTLDAAQSAHASNDGAGVNLLDAEKVAPATTTGSELAVANEPKDCGVSLKSDFIFDLEGFATKWWKANLYHVEVPITDVCYNFQCLHKIRLIKSVNKCLHGEPYMARHPANAVTVNRCDVEGDILSELSMKPIDVAQSKNTAYTIKTATAYAYDAKTKTLVLEYLPNVVDLKTYSLNHFASPTPEHLRKPAHELGKVLAMYMVKFHDMTRGIVQDSLEQKQTQQVSGFNRVIDTSNEMQRLKHWINFDWMIDRVDQFPGILLEAKDTLHLVKSMALHELSDPSADLTLIHGDYHPQNILLEVANLEPKSLRTLYVIDWENSQVGVPCLDHGGMLGEMYVLWKYKHIEAGLWMLQGYAEGLGPRTEDATWRLALQVGVHLLSFGTLASGWGTTEEVEDMARLARDVIVKAWTRDMSWFDKSDFACLFAGTIQD
>g13327.t1
MGAEGKTTKTQPEMAQPEHHRPASIRGIDGDEINTINDGGDIMDSKEQSDEPVQNIFNQGGKNYRTLGKWDTVFVLVTNQVGLGVLSLPGCLKVLGVIPGVIAIIGLGSLSAYTAYELLQFYRKYPHVVNVVDMCGIIGGRPLEIIAGIGLMIKVMMTCASASVTLSVAFNTLSNHAFCTVSFVIIAVVACWVLCLPRTVKFVSQSGIPSTISILAAALTVMISLGLDTPSQAPPGWDREIQVIGNPNFRQGLNACLKICYAYAGNISFVSYMAEMKNPSRDFPIALACLEVFSITLYTIVAVAIYCLAGDFTTSPALGSAPRIAAKVAYGLVLPCVFATAMAFGHTGIKYMYVVAMRSIKATHQVTDRSFKSWGIWVACVTLYWIIVFVISNAIPIFDSILSISSATTIAWFTFGLSAIFWFHINKGQYTKNWKKIALCIINGMLIVQSLFMNGGGLWSSITELLNIFENDKSSIRGVFSCGDNSI
>g13420.t1
MAGQEPLRQFRDVKDAVYRYDSVFASIKSPTEIYEEKLRSLQDRIAQIWSELHSAPPDQTSRLQDNLIELAGQKKELEIDQKTNIEHYERVHAEKLRQTMDSFRDHLFQLMGTSSVQSQFHMTPDTTRLGTDRVESAPVDPAFPELTSIVPVSANDEMDDGPMFDDNLMDDTMEDGADHEPAEDISPQEDSVMQEPVETEPHHEEPIEELTENPTDDEPFEAAPTNKEPTEEETAKGEIVEERAEEEPAERVSADEKAGADGTEEPDDHQATEPEPEPVERESVDDKPIASRTRKPRSRIKASSRDIAARQDIFARQARYTFSPSPTPAAETITVQADESDDEEDDEGDDEEGDEDEDESKDEDKDENDDENDDEDEEEDEDESEEDDEVFEAEFSEPEEAPPSPRQTRSGGTKRKGNFSSPMTKTKRQKSERAPSTSKEKQKDAPTIESTRRQTRLSQRHHDPTDADEFKGITDPKCGKVYLTYWDKTKEWLAVLILPMGSFDKIGIPGSIESCGLADSLPPCYQYDKVSGQYTWAKPYETGNSLVNERMFPVMYFDGRDFPNRSAIDWIDAKDLRRFNPKLNNDILPHIKEVERYLKADPVRRVLQEDEDGEGVPYKERTESQAPKPEELKNKKKKRKSSEQKTSGSSKAKTNSKKQAPAADSPAPVAEVQKVTPTPEQMAAHRAAALKPQVLRMIGHHYSSDKLKPAKTAASKPATTAPSKSNEKSSNGRPASKPPSHEPAIGLEDTGYFRSQTNRREACRQTIKPACSEAIRSKAGNSETSREKHKPVYPKAASSKGSVETSRERIKSTCTDSNSTETCRESSNQSGPVKTQVNRSKTPPAARAASGTRAEKEPNQPVSKPAAPKPTAPRPADKESNPHPPKPTEQRPNKPVQTTPPAPVTAEPEVSSPVYDEIQTEFVPQDDEPAPVLEDDSQAAPIQQQAAPVQQQAAQPNADPPASTSTSTSASASKSSKSSISAAKAPVCSAAQNPSRPLPGEDVKKETKPIIVIDISDDDSDGAAEDNAAAARILSQRASRAQVLQQLTAALAQDLVANRPRTTAAQRTDADRLTAVDIALAALRGDGPTNSSAGQSWDQRSYDPTHRPVQGDAERTRAPLYSSAATNTSLSDQHRAQMANTDRSIGRQLGSGSLPTPPTQSLPGPMEIDSYSSRPPYSAGPSPISQAYRQPPPEQYSHLQQPQPRQAHASQQQLLTDYTSAAPSHPENLSRRASYDQTPRIPEPPPTTHHIRININQVSNRMLPPVSTAPSIQYPRHDAQQQYPTQQAAPSQYQNTQYQAQQSPAQSYTQSPQAYQQQPLVQYQQPQPAQQYHAAPQPAPTQQYDTQVQTQPVERSTQRTPTLSHLMHRHLHESSHQNRNQVLPPLPQSSPPIPSPQTHNQSSHASRPSFSSPYASTPTQTPPQAGQFPSVPTVPSQQTVQQTAPLRTSHEWPTTYQSSQVQAQQVGASAERPSSSQYQSTPSSHSRPASGHRQNEQRPSYQASTHNASQSYASPHWNQQSSSQASNLPLPRPLPVDPQLPTRSERIAALSIDPQRQESFSAGAHAHQLPRPGQAGASSPPGFSQAPPQQPAPAAAYHTAPRHQAEPAAGHGPSATQQAASSHEQRALPPRPESSAPPASQPSASTSSNQQAEAGSSSSRDKRDKRDKLNSEPPPGNTQQPEPANKFHPWVQVDLNLPQDPPDWGDSMPFELVEFISEWERLRSLRQGLAGLRNHKGGLECLFCNGPERVPYVYDRKNYFEKHLLHHWQRVKKLHPEGPDPTPRPVQRQQQYVFRDGTANLNI
>g13438.t1
MAEEVYMMEPPKGQGRWEAGSAATIQIIFGACLFTLGTVVYGLRILTRVRLLKNPLRLDDFLTGASLIACWVFYACTMGMVAQGGCATNFWQVTQSQYESLLKWTIPVNIFYMLSSDLAKISLLFFYLRLSPERTFRIVIYAMISLFGCHPIKASWDLAAQAIGKCVDKFGFFLAASVANVIMDMVILLLPLRIVIPLQIPRRQKMSLLFLFTTGGFVIIVAIYNCVLTVKLFSSPNYTWGLAYELCWMYAELTGCVICASASSLKPLFKRILPNIFSSHGASYSGPSGATGGSNALKSRKQLSRKQADAIELQSGDDSESGRKVADDDEATLWPKPQQSFDNGNHQVLVTAPRKR
>g13498.t1
MTSLDSLPSEILLQIICDSSPQEVCRLSYTCRRLASVAGGCLWRDIELHERGYHESSAELNEPAPYKSPNRFYHDSKRDGWQSDISERAESLFTMLQTLHTHDEGRLRHVAGRVKSLCTVIEPEWKPTEGSVAEPVSIWKLLPYFKNLEYLELHGIYGTSDHQELEEIRERPLTKLRFAKLFAYIPRAVSTYVLQSHETLERLELGMLDQPMPIKVDLSEQDAESHGRWEHQPRGISPRPLAHFVSDPQVPFRSLKHLYLCSPCDSHGDYFNQQNSWSTTAERDSLEAWKRLILASSRRLETLVVEHRPEAGIEDNEGFSEDEFLSTGKTGAGNRALVDAIGNIIIDKENLPRLKQVYLYGFVAGRSSEASSAKTPGDWLIHGLGVREVTCEARRGKWCLFDQDSGETKWAKWTGDGNSNLHDGYMGIRWYSLLAQV
>g13542.t1
MPTSLYDLIIPTFIKGLQTFDHVLTKAEQYAKEKGLNADEVFPQARLIDDQKPLVFQVQTATRAVQTTIGRLTGVEPTFFEDNEKTIADLHARIQKALEAVKSVKPEDVNSREDVKVELPRPDKILHLTVKEATLYHGQTNFFFHIVTGYSILRSKGVPVGKADYLGSFLAHTSLLESPVKNLYWLIIDDSHDLGFKQLIIEFETEVIVCDAPPFWSEAVMQWIKKNIGKKVTYVAPSHHHRDHSGGVVDYVRAGAKLIIPEMAVDYWSSILGAQFITFNQTHPYVHRDNKVQAWFNWADQAPHAADWTYVMVTERCPDKNSSIFVYEADTWEAGLSVDLGNQQQMRQWLDQLLEDGLPRSTTVMPTHGWITPLEQLINITAYPYPDFDIGRWRKGAAICDESSTKKHKDN
>g13543.t1
MLLTAAHLETPQAFGTSFILGVLAHVFLLRRGEWDLWTVKLIKVWATYEITVSLFLTQLYSFSVWQALSVTNKWFASFVTGLSLSIVTYRAFFHRLNRFPGPFLARLSTIYATYLTVDEEHMYLEVQKLHEKYGDIKEHAIRRKAWDRAFTTKALRDYEYRVLKYTKLLTDRIDEAKGKPFNVALWVNFYTFDIMGDLAFGKSFDMLESGVEHPFFTESHKALGFMGAFRRMVWFFPLVSSIPIVNKSYLAFQAYIRNQVETRRKNKPAEPDVFSSILEDYDALEKPTEQDFDNLCGDAHLIVIAGSDTTSSSTTCLLHHLALHSDVLAKLQAEIDEYKNTHDEYDLVSLSKLQYLQACIDESLRLYPVVPSGLPRMTPPEGLQLDDVYIPGDTIIHNPSYTMYRDERCFEKPNEFIPERWTTRPELIKDASVYAPFSTGRGVCAGKQLGLMEMRYVLMDILSRYDIAFAPGTNPQAFIDGLRDCYTLELPKLDMVFTPRAGAKVGG
>g13551.t1
MASIGAEEGQSPYLTPHTCEHCQKIDLYGTEEEVFVSHLPGLDWKARDSTRWHFSWETMAFTGIGLDDLDKGSRAGCSLGKYLLTQFNKGPLTPELKIYIRANAFYGLIPVKHMVTKAEVLEFEIWSPEHTNEGSAVSSDPRFDNCYVFSPAHKPHGLFDGGMDFVLATEKEKGKSTRDLRSHTLFTPDIEKLAESERRVTYSKPMLADPLAQDAS
>g13552.t1
MGATLTTNNFESSMEEISWEMVPKTIQDAALTTQRLGIEYLWVDSFCIIQDSPDDKTLEISQMTEVYTHATLTIMAKRANDAQEGFLHKRVLPSGTSSMMIRYRNGEEGTVTLSFESALSDEFGTRLDTRGWVLREYLLCRRLLIIGNWATEWSCRQERYSPGNVDEWTRETKKETDPFKYNERRRKTDTLPEVGHTLDAIAFFAAHPGRVLPKPGEWPVSQTWNGLVESYTERYLSEPTDRIRAIAGLAKNFSVMYESQHGSKYAAGLWCQDLPGALLWRNCDRQMLPRPAKWQGPSWSWVSINNRVDCNLGESSPCTEVEHVRCQLVSPEAPFGELKEGGAVLRIRGCAIELDWRYKRPKKPKEKFGTDGSDIRYLNNGHTYVDAKVKHFLDVQELATDWTRITLLLIDPGWHSNAEGIILKKVHGGKYSRLGYFELDYNGDTKDFNSPLPPPRSWEKQVFEII
>g13598.t1
MADDSPESLTLETLELAIANLRNSLEIMSPDDLDFYPQTTLLAHALRKYYLLLRPHGDLRALEESINLLQQAVESSSADDVKRAELGEKYSQTREEDDCQAAKVVVDQILDHLPTKQKSRARCLGNIGIILSLRYRQTGRDDDFQRAIRVAKEAVDSTADGDIGRAVRLSNLGGVYAEAYGKTGNTEQLEEAIRIGRETLTTTPKDHPDKALRHFNLADRLQLRYCESESTDDLKEAISLYRLTLREFRAPVFLRVEAGYSLMQACVWNRDLNEAYKAGAETIDHLSLFRSFSLQNTDIQREASKLSGLGAETASLALIVGKHAGIALEFLGMARGVMASSINLLRADIKGLEGEYPELSARYNRLRDQLDTGSVPGSDFALGEEVWGNEMSHRYDTGEQISALLEEIRAKPGFRFFLRPDDVEGMKRAADLGPVIVVNVGSLLCDAIIIQRDGFSAVHLPRLSKSDIDSKYQSLGRGSLKVLEWLWDVVAEPILNALGFTRAPREGEVRRVWWILTGSLSTFPIHAAGRHTQRNGDTVMDRVMSSYATSVSAIVQSRRTAPVSHDEALLVSAGETPGHRRLAFAENEINVLRDICHRMNLKPVESEPIREDVLSHLRKCKIFHFAGHGYTDTADPSKSQLYLRDWEANPLTVASLLELNLHR
>g13609.t1
MDSILRELCPKSEDEKFLSCPYGERWSHLQSVIVRLYTHRRPGDGRTATLDQVVEFMRTHYSFHAAPTEYRRRFKDWGVTKRMVKEDKDAITSALARKKRPRASVTAVRTHHDGEDKPLDFKKLKRHLISRKACLEIAPGLLSSWNLPYAAFVSSLPKNPEAPSPFGPLGPTPDYLHIQSPGALTPGRAEAGQSPRMQFVYEKHKEHCTSLFLQGRVEQLVISLPREDRMLMFDYFYDYYKHCFALAKKWDKEMLDPIPTQAFDLTPQTRNTHSPWTPSAFLNLSSGPSSPEVSSEHDISQPPTQLCKWSIHLSPKSYYGTGNYMAATTSPNSQPPGDPQPSSFVVSLHQSMVLNNFTTTPKADLPLAHDVITKSLIEHPAALQLDAWKLAIMAGNRELLDQLCEQNGFDPPQGIEALHPLHLAAAFLDGGNQCCGVFTDLFQILSPTFAFYRNIDGHGHTIYKGKEY
>g13610.t1
MTSTKESPSSYSQFACIGAGFSGIALGATLKRWYGITDVRFFERHSDLGGTWYANKYPGAACDVPSVLYSYSFEPNPNWSRVLPSQEELWKYQKHVADKYDLPSKMTFGVEVQKCQWIEDTKRWVLEIRDCKAGVMFQHECRFLFAGSGILVTPREIDIPGSENFKGSIFHTSQWRSDVDVSRKNVVVIGNGCTAAQIVPSIVNQTKHLTQIVRAKHWMLPPIDGVYTDYMKSIFKYLPGTMMIQRLLVFLFAEIELKAVPMTTSAAKFRQKRRAYAEKFMRDTAPAKYHDLLIPDFEIGCKRRIYDSGYLESLQSKNLTLTNERALKIAENGVETDRGFIEADVIVLANGFSTNTFLEGVEVVGRDETLTQHWDSFGGAEAYNCSAMSGFPNFFMLLGPNATTGHTSAIMAIENSVNFALRILKPVLGSPNGVIELDRDAEVRYVNRIQDDLSKTVWNSGCQSWYIQPHSENSRVWNAMVYPYSQGYLWYRSLFPIWRDWKITPLYRYAQLPANSIRLLRLLPHQDEHAPIECQLFNCALEKSGGCRPYEALSYVWGSDHKPESIFVDACDLPIGKNLFAALLHLRDRSIERILWIDAICINQRDTKEKGHQVQSMAKIYATATRVFVWLGEAVPNIDQSFEAIRIAGFTAKQPTITAKTKTTILRVLMAPWFRRIWVLQEVAAARHIVVKCGHAEIDGYAFFQGLGVFKLPHDDYSGLRLLVLSVAYLAKGAAFRSRYATRQAGRFSLDICPLAQLVDMFHGRQASDPRDKIYALLGMCSDDPSISGLLVDYNVSWATVFQQCVNSILSGASSVDTWDNSELAVIRIKGCVLGKVFSFSSNVDREGKQGVGIHWKHGSLDKGEVSYLYFRPSTEAVKAGDAICLLQGATLPSIIRICRDYWKIITIAAPLPENPKGSGSDGLFNDFSLPEITIFPHDLLLVWDWNIGPEESEGGGNYEDLVSHLASTGPQPGLQNDLDRITRFWHSGVAMRSLNRPLADGNLRCALETLEGILGRLESHCLTDPSQAHSTKRDDMRNLQGTVGLLLDAELGHVPLCMAAGNGYEAVVKLLLDTGKIVPDAKDDDYQTPLWRAAKNGHTAIVKLLLDTHDVDPDAGRNQPGYVWYANDGRTPLSLAAENGHEAIVKLLVDTNKVDLDARSLVQNRTPLTYAAQNGHLGVVKLLLSTDKINLDPTRDRASRFNTETALTVAVIGGHKVIVELLIRAGVTDYEDFGDLCRLLLWAENYGDKEVAEILGSTKLF
>g13704.t1
MTLCNLCGQIPWGNLPAAPSESWASISGYPYLQEFHHWPEDSRGYLHHQSLEALRNAANNEGCGICHLILKQAKLCMAELEELEPKWEAGTITKYSWPLWEMWIVKREVAGDGFWVMSTTDDDNKRNVRLVAAIGLCVDDGNPLSPIIPGRPVEQYGGTAKAISRVNEWVTECNKHPKCRPGDTLLPGRVVDVGVDINSPHAKLRETDGQERGKYVSLSYCWGKEPQFTTTKATLEERKRQITISDLSQTHQDVIKLARELGVRYLWIDSICICQGDYDDWERESAKMLSIYANSYLTVAASKAKDHSEGLFSETTPREYKTFEYKYGELSGQVLAFNLPIDEESGPSTYVSLPDEPLSDRGWALQERVLPCRTLLYTKQQMFFECSEGFRGEDGTVVDQRFENVHDMPDGREERKEAEYQEGEDDDPKASLYQSWYSLLWIYGPRKLTEASDKLPAISGLASIFAQRLGDEYVVGLWRSKLLEGLLWQSLRCRRVSEYRAPSWSWASMDGIPGLGVRAPYEEVAKILDVNVDLKGTNIYGEVTSGKLRIQAPLERLYLDVKDWDPTKPGFAYDNNPPIRTAHDETHSRFDFDFTADDAPQVALKIVKSLEGKEFFALILLKVKEQDEETYHAVMVERFDGAEEYERLGFGFIDEKALGRKLELEAKDEFPIITLV
>g13705.t1
MTGVETLIGDITYSNDFPDEYVTFYSSTLTNVTGDLLLYGAGGKVTKTPGDLNITLPALRTIYRLAAYGGWGDVSINTDPTLNVSQGLQISSGASQSAAGNLYLNVSSTYSIGVLGVDFQATGGALFTSSAESVKREITIWGNSGLERVVLDNLKFVNYTVDIRSNPDLDYISLSLPEVGLLRVKEKGRDTHLSVPNLKKLGGHSDPGTHTSGGDAGGIFRDLVNASLPSLTEVHGDDVDWFKGKLNFTSNFFSELSLPIPRLNYVKDLQIHDNPRLLNFTANLLKKADNINMTGPFTNVEFFSLEIITGDFYLAGDKTMDCSWFDEHFLNHIVQGSYKCVGNHTKPAIERKPSTPTDEADLEDGDSKQGGSSSSGSYGGLSTGAKAGIGAGVGVAGLILLGLGAGFLIGKKAKKPPGAVTHTTESGYQKAELDGDGEPSSGVKQVHSVEASEMQDTGKSELPLNAARAELAG
>g13706.t1
MNPSPYEFLRSSDGQIRLLILHPASKHDAPIQCFLEPAILSSNPAYEALSYTWGDPGNGCNISLSNHDFLVGDNAAAALRRLRRKREKRVLWIDAICINQADVDEKNTQVPLMQKIYGQAKNVLVWLGEPIEGSILGLRLIQNRMASVGWHQWKIDKDYGKPTLPLLKSVKSSIAWMNRSRLIEEQINGEVRELLDRPWWRRTWIIQEVVLAKNIHIICGDDVITWDAVASLFKRLNRTQAEVHVFGVKLSDRNVFPDQMYRLICGYHQQWHSNGGRLDLLDVLYQFRTLECTVAHDRIYGFLGIVHPDVAAKISPDYNLGVPQVYRDFARTMILVTGNLHVLNCTRHWSGVDNGAQNQEVYSVVEQSRYYDIQALIHDGPDKTPRRGWARLPDGWERIPSKEKSLFRDNRDRTKQASEWSPLEGQQPVRAEHYIKQRELSPGWSKIWDNLGRAKVVYGVGETTREHRLRNEKELLWQKLSRLPSWVANWECPRRWDPKPLVNFSQSQPRYFASGNTTAALNDHSDPRVLSLKGQIIDEIRQLGPVWHPEPERPPISRKGISALAEWEDLALIELPDCPYGGAEGRTNALWRTMIADYTGAEAADSDDWAYIETWYDRTGWGRELPEMASRGISETVTLEMEIRDLGVMINAQFLQIRPVPILETGEVLKYPSGDFSKRKKKYGGYIKRIYDACAHRSLFITYRGYMGLAPWNAQIGDKVAILHGGETPFILRNIKGDGGVLLSRGSFCIWVDVWRRNVGCFWRRT
>g13728.t1
MHSPDHPSSTRQFKRSYVACVSCRARKSRCIIKDNPPCAKCAREHRECRFDRRPRAPKHREAPKWTRGNVDAAPATQPVQVANHSPSEDLGFNSSPNNTNHPLYNRVQSTIVTGTNDALDFLSSAAGQHGIAGSAPSQDHQSASNVRNDGPKVISGGSNGVGFTITALSEPDDACLDMWDKCRFVRQGWFTAQEAVTYIDLFFDKLAPLSPVVLDQFRSHASHEHLVYREAMLCCTLLMISSRFFTLPGAGGTSRSHYVHQRLWSHCEVLIRRIVLGQEKTSTSQTRTIGTIESLILISDWHPRALHLPPETDGWDGLLVTPGYDRVNRKHINNEVPLIRWREDVFEPAKRANRMSWMLLGMANNLGYELGIFSSQTGDVGHPVHAEVFRGRRAQKLLYNYLTQTATRLGYPSVFPESISVIASRLPMPDASEPVDQSWISYMDLSLELTQLSRTASSMFFHSAAHLQTQVLGDHYVDLLEHFSLSLSKWQEKFNSMSQDIASPLKDTLLVEFHHTKACTGAISIQAVVARASSAGFTAATTNSDEALSAFITPKDAKFLQEVISDTKKVLHIATLSGFRDHLPFAPARVKISVISSSVFLLKALSVGSIHTDVNDALYTLDQCTSTLKQCPADDMEFALRYADLIEKHTAQFRAHLTQSRGLSSGHRSGRVSIARNVVQGETSIDGSNSFLSSLDSQQLGDDGAMMNFDMGDTDQVAATTLRLNLAHRAAIRALDVKEKGHSDHLEKHDAHIFSAVDETDTHRKIDPAEIKLVKKLDWIILPVLWIMYWFNYLDRNAITVARLDGLEKELNLTSTEYQTCVSILFVGYILGQIPSNMLMTRIRPSLYMSGAMALWAVVSTLTAICHDFKGLVLTRFFLGVTESPFYPGALYVLSIFYTKKEIATRISILFTANICGTAFAGLIAIGVFEMSGVAGLAGWRWLFILQGIITFVISLASAFVLPDEPSNTRWLIEEERFLAHERIAADTVQIRTNTTTFAGLIDACKDPRLWVLVFMQHFHMAASNFKNFFPTIVGTLGFDRNTTLALTCPPYIVSGIVCIAWAANSGRMNERTWHITLAKVMAVLGFILACTVHNTGARYFAMCVFASGVYACNSVILGWVASTCGQTREKKAISLALANTVATLGPIYTPYLWPSSDEPMYPVAMSSSAAFSAASAVLAWVLRWMLIRENRKIRASNHEERLFYAY
>g13731.t1
MPLIKDQLSFRIALLPGDAHGSQLASCAEQLLHLIEHIRPDIAFQISRHDFGGVASLMLQSCVPVVTPKLGLFANIRPVKFPSDSLIPLSSYKPEAVEGLDITFFRDLTGGAYYGEKQEAGENGEAYETTSYSRSAIEKLARLAGTYAMQFNPPKRVHSVDKANVMATSRLWRSVVIDVFSHEYPQVQLDHILVDNAAMVLSSKPQDLNGIILTENMFGDILSDQASGILKSPDVLASAAVSTIYGKGKAPGVFEPFNLKPREGEVNPLGIIQAVGLMLELSLGLKSEAAALSKAIRRTLDPIDQVGSDTRTTDLGGTASPQEFMETLLHNFDYYLEGLNSADAAALPVTLSPPSSPRCTTNTRPMGVIEKILTHAGIGISKPYVETGDMICVKVDWTLTSELLWGGMEKTYNQMGRPRPFRNDRLWLAVDHTVDPRTNHQPRQKGLIAKAERFRREAKIIDFLPANTSIMHTDFTRERAQPGRIVVGSDSHTCSAGSMGSFAVGFGAADVVMPMVTGETWFRVPEVCRINFVGKLPFGVGGKDVILHILGLFKRNTIAFQRAVEYGGPGLKELSMDARFAIANMTTEFGGMGTCFEADEETSAWIARRKLLEHREGGLFFQADPEAQYVDIKTIDLSEVRLTMALHPNPDDVVAIHEKAGMKLDGCFIGACTTTEEDLIIGALVLEAGLYAGMRPSRHGKRRVTPGSLIIIKNLDKHGLLDIYRQAGFEVDAPGCSYCVGINDVDVAGEGEVWLSSPNRNFRNRMGKGSFGNITCAAAVAASSFDMVVTDPKFLLDQLDSAKLERLVSGGRLSGPQPALRISEPAPEISLKSVPALLSNSESDVRATTPRIIRSKVQRFGENVDTDAIIPAEFMPGVDNADLGSHCFQYFRPEFRDKVKNGSTVIVAEHGFGSGSSREDAVRALQGAGVEAVIARGFAFIYERNQLNMGLFSIKLQDPRFYELALEGSVITINKDSKTIQIEGSDTVFHYMQSEVEEALIESGGVLPLYSKLGKGVFRHLTAPKAKGGNKVEHDDGPDSLSSRASADISW
>g13766.t1
MSDVDSFDHQFFKTTKREAAALDSHQRLLLQATYHALESAGWLSDNSPEGNKDCKKGQGHSTGCFIGMNAPDWPLNLASPLHTIDTACSSPMLAVHQACSSLRLEECTRAVAGGANLITNLALFVTMHTGGFLSKPSACNTFNAAADGYCRGEAVGVVVLQPLPAALADKDDIHGVTPATGNNQNMKGTTIINPALESQAGLYRHVLKRARLSAKEVSYVEAHGTGTRAGDPVEMGAIRQVLDESRRATTLHVDSLKANIGHSKAFILYNSGILLFPAVSQGLQGESDLILCHAAMFAIHYSSGICWLESGLDPQAVCGQSFGEWSAATVSGVMMLKGGMKLVTGHVLRAGYARRRLVDHDAGLEHDSGKPNNQGATGPGHRDIHQPDRGNKAGYGVGVGFSAFLYQARQQANVACCWHCGPEKHKCNVQDDNGDIWVATTRLLDQKSDADALRGATVYKMFSAMAKYSAMYRCLRHLAAKGGEAAGDIIIPTYILDPVIGMFPGIFVHSLRDVGQDVSEEEQGDMSYICTGIGSVRPMDWQSPSNRQFMVYARIVHEDQRIVVLDVYALDKDTRRPAWSVKALQFARVPRAFLAKALPEVKADIFGTQTSKLVHQAQLTLDPPVDLLLNRVREILAQCLDMEAQ
>g13803.t1
MMPFVRVSEIGPRTPPSLRHRAEGHAEQGSDGPAELNGLGGTDIPHDCLTAGCDHIFAVLICEPNDESPWNFFVTELYRVKGPSKLPYTISQSFLQVDYRSEYLDLLRHEIRIVVENYNTMVLGWWARLAEQMGGRVFELRDVDAAVFEIKEQLLDAEMVAGWLN
>g13807.t1
MRERTPFPKELIERLPRLKLLLSGGRHNKAIDTDACRSRGIPITGSDAKMATVATLEHVITLILAACRDIPHNDAAVKAGEWQTSLVTGVTGKTLGVVGLGRLGSSVARIMSTAFGMKIICWSSNLTQSIADEQAKAQGLPVDAQDGDKMFKSVSREVLFSTSDIVTVHLLLSDRTRGLITSEDLSRMKQSSFFINTSRGPLVVEDELLAILKAGSIRGAALDVFNIEPLPADSEWRDSSWGTNGKSRVLLTPHIAYVEEGVMNEFYEHQVAKLDRWSRGEALNNTMY
>g13813.t1
MEIRVCLADIPNRLILSLPSAFRDSCPADVYKKMVATYDNAKEETIQGMASVLQGQGSSPPSRSLVEMIRAGVYRDLLKDLEAWDLMLDNELPHKPTVEEIRKARLQMRVYVPLPPAVFSIMGGVITS
>g13814.t1
MTAHRHPLWAQYMSYLSHLKYLLYHHTADALVLDDSISTGIEAIRATDKDDPSRGGRLCEQASRLECRYSVAGATVDLEDASRLTREALQLIPPDHPRRATALISHGSILNKLSSPVDLEEAAIVTEEATSITEDREILYEARKSLDSIFYAKYCLSGQVTDLEQSIQFACSAISLLSSDTKQRAMYLGNLFTRQREFYLETKTSDALDEAVRTANQAFNLISEDDPYYAVSLTNLGTALFNRWELYGERVNLEDSIKTVRRAISLLEDGDPLKAIDLRNLTDRLGQKFFITRAVEDIRECVKVAIQALDATPMGHPEKVPFHSNVALRLAILYKETRDLVQLKEAIEAATQALSETKETDSWWAQLVNNLSYLLSERHSREGLISDLQEAVRLAERCIEMTSKDHESYSERLKSLADFLRERYNIFGVAADIHKAVA
>g13816.t1
MNLTQSSQAATSSIPKKGGQILQNAINSFRTVLTPEQLAEFENIQSVPDTDPVLVFTAELDLRQQNQKGKSIASRLFPVLQAVHSFTSIIETFVSSNPTIAVLIWGSVKMTMMIMLNAAPYYEAFVELCMELGRICPEVRAISGSVPRLRTPTECLVHFQRLHHPMLSARHCNAEKIDKNVSKEIRLAADQSQHRNNEFKKMENKQADRCRRSLSRFMSRTRDDFDTMQKLQIMKRGELERENNQKLLDSLSSYDYIKPLKHARQKRYPKSAEWIFRTDEFERWVDGTTPGLLWCSGKMGSGKSIICASVINYLLTERSGPQSHVTFFFSRFDDSESMRAETVLRSLPRQLVTIQDVSGDTKRALEAIQSAPEDISSEISPLLTRLLSRNGSPSWVIVDGIDEYHKEERQTLTKVLKSMLSEGVNVRLFITSRDYANYIFKAEHINMEQVYMNCSLDKLGMAQLVDQAVQKCLDAEELLVSDQALIAKIKNTFAKHADGMILWVTLFLRHLCSQPNNEKIRKAIAFKSLSRNLTAIFNRILYRTISDGKDSIVQAILPWIAAAKQPLTLSQLEECCLISPLQEYIIQDRYVNGIHRIDTWFQGLVEIDYETKTVHFIHACVQQFFLTASDKPALSNFHVRIQDADRHIGDICVTYLNFSDFKTTLAQIRPLLLLISPDKMCQEALSNEWSLPRFLRLSQRIRGPKRRAADIKCNYCFIAAHDGHLEIIKALSEAGVNINNEYGSISGYPNSLPLIEAVKKGHIKVIEYFLQKGANPNSQNHLRESALVQAARLGASKGLQACRLLIDAGANARDTDALLKSCARGDKDIIRLLLSAGADVNASYPVQLWIIPPYDCTLVYQGTTALLESFSVRQPEVDITELLIGAGAKINIGSSEDSGYRLLREAITSLNINLVKILIREGADPSGRPRLDASDTPLALAASGSLFEIMHYLLDNGARVIDFKGIVPHLTARQLELVCHTNVMEISPARAYAKSRLQGQAQAWPALKSRIRQVTAETFTAIEGKLFFTQRSAAVTHSCLLTTAHWNMILLRPSASHPMVSDSPILTERVVLYDSTEIIALSEKAVSDNLAKGKLIMGNLL
>g13820.t1
MEKKLTRISKACDFCHKRARKCKLPWAEGSLSCLTCIEHDVACTWTRVTAKRGVKPQSGRLAQNTNESCDVGPWMYDERIHGPRDTIRALIDTFFQTVYPVLSHIKDGAVLPSREEALTTAAPATGLLPVFIDNAERSIPAHVRGQDAFRYFPTIASLVLVAFQTRHSSLHHRYLGLFHSLIAEQNLHEEVNWPLTLTEPERQRYRRIFWSMNRLEVHSALVMGHVIRCPEQQTMVAYPSDDSQPAEGNWLIGWNFVTDLYRSLEHVINHYRVKRAGRTVADAYSSRLPPREPPALNIETILSVLQDGLDSLPSDMMTALPPSANDKANLSYPAAENIVLCLRPHDIYVGLYGSSADDQQHLQGSKCISSSHWFLYVPRTVWSWASAQRIYRPASVMDRVPRATQPNCVDVYLPAGNGQFNSEYGKSTAFTTR
>g13824.t1
MIDHNLSNPPPRSRNDVTIAVLCALSKEFNAVVAVFDESWESAHYGKAHGDPNTYTIGRLGPHYVVAVLLAGMGKVQSAMAAAGVRSSFVGIRLGLVVGICGGAPKTPDTSEEAGDEILLGDVIITNKLVQTDFGRQLPDAVYIKDTLDDSLGRHSSEVRSFLKTLGTFQIARDLRNDTARNLTNLLSVDGFEKFRHPGFARDKLFSSEYRHKHHQAGKCSVCDGSDSVSGKVCDVALNSTCESLGCDESNLVIRSRLTSLAQSETTKPEHYKPVIHIGTMGSSDQVIKSASHREMWTSSHQIIGFEMEGAGAWDSFPTILIKGVCDYADSHKNKNWQGYASASAAACLKAVLRRWTPVDEPTAPIVDMKQHDQWIQSFFLQPYKSQKDRNERAAVRTCSWVMDNPLFLRWHSNKLSDVFWVTAEPGSGKSVLARAIIDRGERDVEWLYCYTFFRRKGDANQNKATAALCNILHQLFSHHHWLIKYAEPFIKSHGPKLFESFDLLWDILRKIKACVNLGSVICIVDGLDESGTQNNQDDQHKLIRKLKEHQVNSYSQSPSGTVFKFLVFTRPYVMIVRELRELGQDFARLHIASVEHMGAIREDISHYIDFEMASVRQKLSLSDEVCSVVRAKLARNTNRTYLWVSLVFREIERSRGKTVKKILKMIDNLPNTVEGIYETILEDVEDRDETENLFMIIQAAKRPLTLSEIDVAMELAGESTRYEDLDLEGDEGRMEYIRQASCLLVLVDENKLYFIHETVSDFLLRAPGPAKVIPGSEAGSRPWKSTISRKDSHATLAKLCLAFLRLEDLTKAGLRLQLSYKYKDTGHPRTTYFPWTIESYHLGSMKSLVERLVNGEMLPDGTISVELTESVSVHPNHPFGEHLKEIKARFSFLEYAATYWHIHVAEADMEPDGFILSLFDINSPQYATWLPIYWQTAPRHKSAHLSASILALCFGHRRVLSRLIANGLAVDERDPFGQTALHWAASRTSREDLEFLISQEAVIDAADSFGRTPLMEAVIAQKQAHVAILLDHDADPNLQDHMGLRPIHMVRNNIEIAANLLDKGAEIDPTDEVGRCPIDFAVEGSHTNVLKLLIDRGAEPQPLTVFKAEEWPNKEIKRLLRGRMRELGAAARSEAEMNASPTARMVNSIKLNDARKLLVVLDRHAEVLADTDSRGNNALHIAATKCSVEVACLLVERGIDPNAVNTAGVNAQFFAQIADNQPMVSYLLEVGVQGFCKATSAEEDVISELRSHAQRLEIPPLVAAIRLGAADIVLQLLEEGENVNQTWGPFRKTPIFAAIERDQQPIIDILLGYGADVDSRDLFQQNLLHCCILTTGSASLADFLVQCKVSIDHFDYGGMYPLNYARKLGLEEVQQVIQHRRDDELRSVSSQELDVLGVSQIITAVTSLIQAQRRGMDVSKFFDRLLHHRSQPGVLEELVFWDDPELKPDVQMTDPVINRSSPGNVSQITYRSSQGVSLEEHADPEQDEPVSVEKETIPRWFEPQLQVAAVILYKILSNEVEPSRDEVMRDISGGSPTVVDLVPIFEAWNVLADEAPDMVDPHQRPEKLGVNDGEDHWPSLYRLLDFFCNRVTGHGDDDYASNENGDKGDTEKTGADDSMEEWNLTQIMTELMTELDSRRKDPGMLYLRYLEGRDSDDEEMYLTDEKIQEKILDELMGVHAHDPDIRPIAPPARLRTGFRNGSNSHEDDPHLGSIRSLEGPEF
>g13826.t1
MKGDVQRRKIALQAQIHEQQMNHERCLLNQAKPTRKDDDAAFNLTQRTAQVTEPRSQYYGGGLDLVGCSESMVEDQIADDKGEGCLKRRRVDLSGSAPYIASEEYTDQQFEISELVTSDGHVQRRLPHDRLL
>g13830.t1
MKYRATDVPALPHNASPRFLYVLRLIVRVEIAGGAGAKMVVCEHNSMHTNLDGFKKCSRDPEHIYEIAIRERAGVRGAHAATHGPLEQGGFSLPHEADDEALHHEEFDQEHHDH
>g13840.t1
MYLVLRLMMRPDQSRRITPSAIKSAAEAAMVVARILIENIQRGSGEALLEARVEDFNSIDQAENPTENGRCKEEELVIPGKSKQIESTEAREGEAKHGADEEGSNTAGKPEGHETNIKNGDRSDKPIQKNQGKTKSSACKSKEASKMDEAVELEVLAEYAMIYSLAKDPDPQIQQCYA
>g13841.t1
MFTLDLTASPYEAIKSALDHLLFSVQQLCEEIDWSEAFKASEQHVTELLPENFVGLFISLVIIVLVGRFVVATVKGTLILLVTVVKTCLIAYMLSIVLYLVNKMTG
>g13842.t1
MGKLVGEGSQIKFNGKLLSELATKTSRRMHWLPQDRVAMEQWLRANHTTAFLEDTGDASLDQLALTIGLDFRRLDKDQKTVAKAKMCSSLKYTLNKLKMSGEVNERWDPESKRVILDWAQSAGRHLRGVQDSEINPLGPVPPHHATSRTLTFDDHQCRAPETDNTPSSKQMSRMYPIVPPYPGRVTPLERELEQAPEEFYRQKDHDDQPPPYTAQANFVETDLQRATEEFFRQKAYLDQFEDLISKRYKTKAQDALVQQASAVSRTQRHNQREVEIPMCCGQTARMEARATDRRKARGEDQINLEICKTSSWPLTPEMAERKSPALHESDSTRAHRQFVNGLRRGSYPICQPKPVGTTTHHTIPALDEVVCTRADEVFQQRLAHTFVPDTLLVPRRSDHGHGALRQRSRSDNKVLQRSSRSDHKVIQPQSRVIILKEPSSGYLHPDLVRGIEWPNAMRFCAGLLVVLLLSYFYI
>g13851.t1
MPQGQSSADGALGQKRKTTEDLDQATAKKPKSRDALTHNDYTVGWICALPKELTASIAMLDEKHPGLPKPQTDSNAYTLGSIAGHNIVMACLPKGITGNVSAATVARNMANNFPSIKIGLMVGIGGGVPSNKVRLGDVVVSTPTSTFAGVVKWDFGKHHDNKDDFERTGALDHPPQSLLTALTLLEAQQNLEGTKIPSYLEEVKKKWPMLASKFLRNDSLKDVLFKASYSHVKKATSGGEAGGQESEDEHEDEEHESCHLCDKSMTVKRPPRDMVVHYGLIASGDGLIKGATARNKLNKDLGGHVLCIEMEAAGVMNHFPCLVIRGICDYADSHKNKDWQEHAAIVAAALAKELLQHVQADDIQRERPIKDIIQDEQSKFRNQRQSGTANWFFEAEEFRTWIATCGQTLFCPGIPGAGKTILASTVIDYIESTSKDDLSIGLAYIYCNFQRYDLQNPDELLSILLKQLVAKLPSLPVDINSLYASHKERQKRPERQDIFNALQNVVAQHSKVYLIVDALDEYGPSGSSRESFLSLLRKLQRRHKINVLMTSRFDTRIIAEIDNIFGNVIELEILGSTEDIARYVEHNLSILPSAIKGNKSLNEDIIKKISESAKGMFLLAQIYLKLLSYKTSETEMRRQLTAFQKHGNEDGIADALTKAYKETMDRINQQQPDHIILAKRVLFWIARAKRELTVLELQHALAMSSVQCEPCEADLPFDETLVTVCAGLVAVDEAKKTIQLVHYTVQEYINQRPCQLLPVTELDIARACIAYLSFSSFQGGYYPTWNGMKDRLKPYPFYHYAAKNWGHHARDSSISVDELIEHFNPGTQLMKSVCVLLVRESSISITEYWPTPPRSTSRLHIAAYFGLENIVQKLLLTCSQADPTDDFNRTPLSYAAEQGYETVIELLIDNGADKDSRATDEYQYEGRTPLSFAAEKGHEAAAQTLINRGACLHLVCGTAFGRGRGWTPLSYATQRGHKTVVTLLLESGAELEYDNSGRTALSRAAAKGHKDIASLLLQRGADPDLRMNPSQQFGRTALSFAAKNGHQDIVQMLLNASTNELDSTDRSGISPLLYASQRGHETIVSLLLKQGANSNPQPQPIKGHRRWRFQDTPLSCAASKGHDAIAHLLLEAGANVDSGRERTPLSFAAEKGHESMVQLLLKSGATVDSGRGRTALSFAAEGGHEDIVRVLLEKGANLNSGGRTPLSFASEHGRPSVVKLLLQQGAAVDSRTECDTGKGSGRTPLSYAASNGHLDVVRMLLHKWNADSDAADDIGRTPLSYAAQDGHAGIVQELIKTGANLETRSTSTYRGEGQTPLHFAVRSANCETVRVLVESGADVNSEDDEGRTPFFWASHSSNTRLIGTLRGNNAEKRAADVKH
