# Supplementary material for: Intra-Species Genomic Variation in the Pine Pathogen Fusarium circinatum
Source: J Fungi (Basel). 2022 Jun 23;8(7):657. doi: 10.3390/jof8070657 (PMC9316270; doi:10.3390/jof8070657)
Supplement: Supplementary file 1 [file jof-08-00657-s001.zip › Supplementary S7.fa]

>CMW1803_accessory_0001_length_10911
TGTCGGTGATGCTTCTTTTAATGCGATATTGTAGTACTAAATAGAAGCGTGAGCAAGCGAGAGGCTAGTGGAAGCAGCCCCCGTTGCCACAGCTCTATATACGTTGCAGATTCTTAAGCGCAGGCTAGAGCACAAGACAGTTGTAGAGATCAACCAATCCATTCGTTTCTCTCCCGTATCGTAGCGTCGATCCAGACAATACCTCGCCCGGATGACAGAAAAGCTTCTAGTTAATAGCTAGATGGACTCTCGGCTAGTAACCAAAACAATTTGAGTAGCCGTGGACATCGTAACCTCTCATCTCATCCATCTCCTCCAACCATCTTTGGATGTGCTCTGGCCCATTTTCTCTCAAGCCCTCCCAATCTTGCCATCCCATCATATGTAACACTGTACCGCCAAGCTGGCTCACGCCGCCGTCATTCCCCCTTCCGTGATATACGATACATGATGTTACGAATCGCTGTATAGTTTTGACCCAGGTGCACTGTACTTCGTCATATAAAATGTTCTCCTTTTCTAGCGCCTCTACTTCACTACCATATTTTAAATCCATTTTCTCGCGATACGCCGTTCGTAAACATAGCATGATCGGGAATCGACAATGGGTACATCGAGCTCCCGGTCCACCACCACGCGCTTGATACTTTCGAAACATCTCGAGCCAAGGGCGCGCTTCGCTGGCTTCATCGCGATGTGAACAGCGTTTGAGCTTATGCGTATCCACAATCGGACTCCATTCGTAGAAAGCGCAAAGGGGACATCCTACATTCCGAGCGCGAACAAGACTGCGGATGCGAGAAATGAGGGGGTGTTGAGATGTGTAAGCACTCTGATCTTGTTCAAATGGAAAATACTCCATTATTGTGGTAAGTTCGGCGCGGATGGGTTCCGACTGAAACAGCCTCGGGGTGCCGGTAGTGACCAGGTTTTGGCCATTATCCTCGCGACCCCTCAGAGTTGATGTGGACTCCTCGTATTTCTTGTTTGCTCGCTTCAGTAGCGATCGTGGCGGGCTTGAAGACCACTCGATGGCCGATCCTTCACTCTGCGTGTTGGGTGGTGTAAGACGCCGCCTACTTCCAGATCTTTCCTCCAGGGACTGAGAAGGAAGAAATGAAGATGGAAGGGCGCGCTTACCGCCGTTGTTTTCTACCATAGTGAAAGCGTAGAAGGGCGTTATGTGGAATGTATAGGTCGTCTACCAGCTGTTAAGTGCAAGAAAGGGTTTCTGAAAGATGTGGGAAAATTGGGTGGCAGGAGATGGGATAAGGGCCCCACATTTCTGCCCAGCCACTTGTTCTTTCTTGCTTTTGCGGCGGCACGCGTTTCCTGGACTATGCATACCCTTATCTGGAATACTACACTAAAACATACGATTAATAGATGACTGCTAGCTGAGATACGGCTAGTAACCATATCAACTGCTCTAGATCGGTAAGGATTAAGTACTTTTATTACGGAGGAATAGGCCCATAGATGCTTAGCCATTATCGGTTATTTTTAGATATGCAGCTATTTGCAAGCCTTGCTAACATGTCATGTTCAGGGGAATTTGCCGGCAGGCTTCAGGTTAAGATTTTTTGTCCTGCATACAAAGGTATAGGGGGTTGCGCGGCGTCGTTCGTTATCCAGTCTCTGCATAAACACCTTCGAGCCCTTGAAGAGCATCCCTTTTTGACAAACGATGGAATCCTTAGTACAACAAGCTAAATGTGAAACTAAATGCATGACCCCAAAGTAAGGGCCGAGTTCATATCCAGTCGCACGAAGCTAGTGGTGATATATAACACTGCATTCACTCTCTCATTACTTCTAACGTACATATAGAGTAACCTTATCTCCTATCCGACACCCACGGCCATCACAGGTCATCTCCAGATAGAGGTAAATGTAGATATCTACGGATCTGCTTGATAGAATAGATGATATGAGACGGATATGTGTTCTGTTGTGGATGGGTATTCGGATCCTGGTTTAACACGATGGCTGCAACGGTGTCCGTCAGCTTGGCATCATCAGGAATGGTTATACACGGCTTGATGATATGTGTGCAGAGAACTGTGCGGCTGCCGTTCTTGGCAGTCACAGACATGACGCCGTTAATCTTGTCGGGGTTGGGGAAACAGAGTACCTGCTGGCAGAAGCGGTAATATAGCACGCAGAGGAACCGTTGTGCCGTGATGAACGGACTACGGCTGAGCTGCTCGAACGCCTTGATGGCCCTCTTAGCCTCCACGCGGAAATGCTGGCTTTCAAGATGTTCACGGCTAATGTCACTATCGGCGAGGGTCCATGCCCAGGCAAAATAGGTCGAAACGTGCTTAATGAAGAAACGGTGGTTCCCCGGAGGATTGCAGTCTCTGCCCTGTACGTTTCTGGACTCAGCACGGACGCCAGCCAGGGTAAACTCGAACACGTCCATGTCCGGCACTCTATTCCTTCTGCCCTTCGCCGGGAAGAGAGCCAGGTACGCCGCTTTCTTATAGCTGCGAATCAGGAGCTGCGAGAGAATCCCAAGCACATCTTCGGCCTGCACCCGCGTGCGGATGTCCTTACTGATGGCGAGGCTAATTACCTGGTCGATAAGGTGTCTAGACTGCCGCAGCGATGCCTCTTCTAGCCAGTGTGCCTTGATGACGAGCTGTGGCACCTGAAGCAGGTCCGTGGCCCAGTCGTGGAGCCGGAGCTCATGCCAGTCCACTACGTCTTTCGGGAAGAAGGAAAATCCCCGCTGCTCCCTAGAGCGGGTCATGTCAAGACCGATCTTGCCCCCGGCAGCGGCCGCAAGCGGCGCAGACAATATCCTAGCTAGTGCGTGCGGCTGATGGTTGATGAGATGCCGGAGAGCAAGCGTCACGATGGCATAGAGCGATGCAGCTGACTGCGGCGTAGATGGGTCTCGCGCCCAGTACGACATGATGTAGTCCATGAGCCGCAGATGCTTGTCAATGTTCTGTCGTACAAACGCGTTAAAGTCTCCAGCTTGAAGCATGTAGAAGGCATTCCGATCCGGTGTCACGGCAACGGCACCTGGCTCATCAGGCAGCCGGTTTGCCCGCTTGATCAGTTGCCACCAGGCCTCCTCTGCCGGCCGCAACTGAGCCGCGAGTGCTGTCGTTGATGCGCAGCTCCACCGCCAGCCGTACCCCCGTGACGGGTCCTCGAGGTTACTAGCCATGCGCTGGATTGACTGCGATAGTGCCCGTTCCGCGTCCTGGCGGCTAGCCTTGATGTTACCCGTTCGGGCCACTGCCGCCCAGGCCTCATCGCTGTGCGCGAGATTGAAGATGTTGGGTGTGAGAAGCCCAGATGGCGGCCACGTTGAAGTTCCCCTCCTCTACGGTGTAGATTGTACATACGAGACGCCGCGCCTAAAGATAGGACTAGTTCTCCTGGGCTCTGAAGTGATGGAGATGGAGTCTCGCAGCATGTGTACAGGATACTCTGTTGTGGTGGCGCGCGGGATCCGGGGAGGCTTCCAACCGTCTCCTGCAGCCTGCTCCTCCTCCTTCCCTTCCGCTTGGAGCTTGCCAGTCGTCTTCTCCAAGGCCATAATTTTCACCTTCCCTTCCTCATCTTCCTGGCTACTATCGGCATCGTCATCCCAGTCATTCTCAGCCTCGTCTTCCACCCGCAGGCTGTCCTTCCAAGCAGAGCCTCCCCAGACTGTCCATAGAGGAAACGCAAGGTGTTGTGCTGGCAGCACCGCCGAGCCAGAAGGGTATGCCCACTTCTCGTGGCAGGAGCTCGGATGCGACGTCGACAAACTGGGTTTGCCCCTGCGGCGCCGGTTCTGTACTGTTGTTGCCATAAGCAGGGTTGCCACTGCGAATGCTGGCTGCCGGCTCCTGCTCGAGGCTGACGACGCCACATTGGGCGCGGAAGTCTCCTAGCACCCCCGCTATGCTACTGCCGGAGGATTGATACCACAGCTTGGTGTCCTTATAGCTGCAGAGGAAGATAGCATCGCCAAACTGCCACAGCCTACTGGCATCTTCTGTCTCCCGCAGGCCCCGCCGTCGCCGGGTCGGAGCCCATCAGCTGCCATGTCGCGCTCCGCACGATCGAGTGCCTCCTGCATGACGCTCCATAACCTGGGGAGGTTCTTCTCGCTATATGGCACCTCAAAGGCTGCCCCGCGTACAGCCGCCGAGCCGACGACTCCCTGGCGATGCACGATGCTGCCTGGACGGAGTCATAGCTTCCAGGCAAGTGGTGCACAAAGTGCGGTCCAATCTTCTCGATGCTTGGCCTGATGAAGCCGTCGAAGAACAGCCGATTCTGTTCCTCTCGCAGTGGTACTGGGCCCTTCTTCCGGCGCTTCTCGTCGTAGAGCCGCGGGAAGAACATGTAGACCGTTCGTGGCCTTTGGTGAGCAAGCACGGTGTGCGGGATCTGGTAGATCGGGACCTGCTTGATCTTGTCTCCCACCCGTATTGGCACACGGACGTGAATGGATTTGGAGAGGAGGAGACTTGGCTGGGCTGTTATGCATATGTTCAACGGCCCTCTCAGGCTGCGCGGGTCTTTCGTGACATGTAGGAAGCTGTCGATGTCGTGAACGGCGGGCGCCAGCTTCCGCTGCGGCACGTCGTCTTGGTGCAGGCAGACCTCGGCATCTGACCATTCTTTGTCTTCGTGCCAACCCGCAAATTGGGCCTCGAGCCGGCTGGCTGGAGGCAGCTGGTCGCGACGGAGGCCCGTGACTGAAGCATCAAGGGGTCGGACGGTCCGGTCGAGGCCGAACTGCCGTGACTGTTCCTCTCGCTCAGCGAAGGACGACCCACTGACTCTGGCGCTGGACCCAGCCCACGTCTCACGGAGGTGTAGATGGCGGCGGCAAGTTGCGAGGTGTGATGCGTCCTGGTTCTTGTGTTGATCCGCCGGACATGACACAAGACCAGCAGTGAGGATATAGACGATACGCCGAGCCAGTTTCTCCCCTTCGTCCAACTCTTCCTCTTCAACCCAGTTATATATTTCCTCGCGTGTAGGCAGTTCCGTAGCAATGGGGTCTGCTCGCTCTTCGTCATGTGTCTCGTTTAGAGGATGCTCGCTTCGGGTGACACTATTTTCGCGTCGTTCATCATTTGCCCTGTTTATCATGTCATCTAGGGCTGATGGTCAGCAGGCTGATTGTACTGTGTAGAGATTGAGTATTTGACCTGGGTAAGACTCATGACTACGTGGAGGTGTTGAACGCATTTGCCATGACCCGTCATCCTCATTGGCTGAATCCATCTGCATATCGGGGCCGAATGCTGGCGACTGGTCATTTAGCGACATGTCGCCGTCCGGGGCAGCTATTTCTGTCATGCCATCATCTATTGAGTCTAGATCAAATTGACTTCATGTTAGTTTTAGCATGTCAAGGTTCGTGTCTGACAAACCGCACCTGATATGTAGTCTTTTCCACCGTAGTGCTGCCTAACTGGAGATCTAGACGAGGGCCGCTCGTCCAAATGCCTCCCTCGTCGCGACCTGACATTGCCGGAGGACCCATCGATCGATGGTGACACATTCAGCCTTACAGATGATGATGATAATGGCTCGGGGAACGCAGTACCTGCTACGACGGGGCCTTCGGTGTTGCTGGTGGCAGAGGAGAAATCCGAACGCAGCGTGCCAGAGCTTGCTTCTCTTGGAGACGTTCTTCTTTCGGAAGCTAAGGGTAGAGGCGAACTTGACTGTAGGTATCGCAGGATGGTGTCTTGAGGTCGGGTTGCACGGAAGCCGGACGCGGACGAGCGGGAGGAAGAAACACCTCTTCCCTTGCGACCTTTGGACTTAGATCGCGTTCTTGACGTCCCTTTGGCTTTCTGGTGCTCTGGAGCCATGATTAAGATGGTGATTTGGATTCTTGACATGTAGTAATGGCTGTTGTCCTAGTTTAGAATATCCCCTGGGCTTTGCCATAAAGATGTAATGCGCTAAGTCTAGGGTAGTTAATAGTAAAAGACACTCGTAAATGACAGATGCCTTAAACATCCCTTTAAAGTTCCGTGTACTGTAGTATTAAGTTTGTTTATTAAATTGGATGCAATTGGAGTAATTTACTTTTACGCTTATGATGTCTAGCATGCTATCACATGTGTGATAAGCAGTTGGTTCCGACAAGGAGACCAATTGAAACCGTTTGAGCAGGGGCTGCGGCACAACGTACCCCGGCAGCTCTGGGAGATTACGAGTACACTCATCGCTTCATTTTAAACCCCTTTCCTCCCTCATCTACAACAGGAGGAAGGAGGAGGCCATGGAAAGAAGCCACAATCATCAAGAGGCAGACCAGCGATATGCCACCAACAGGCAGAAAAAGGACAATAGTTCCAGCCTCTGCCATTACAGCAGAGCCTACTACTAAACGTGTCCGCTTGCCCAACTACGCCGGAGACTCTTTAAACACACCCAAATCTCAACCCGGAAGGCTCGGATCGTCCACCCGCCACGCACTGGACGGCAGAGGCGCCGCGGCTCCCAGACGTGACAAGGGTTCGCCAGTGTTTTCGGACACGGGCTTATTCGTTGCCGATGACCTTGACGCGTCAGGGGCTAAGTCAAGCCAGCCTGTCTCGCGGAAGACACTTCGCTCCGGACAAGATCCTGACGCCGATGTGCACAGTAGTCTGCCATCCAGCTTCCTTCCGGATTCCACCTCCCACGCCATCCCAAGTACAGACACTGCTGGCTTATTGACACAACATACATTGCCGCCATCCGAGGCGCCGGATGAGCAGAGTCTCACTGACCTGCCCGAGACCCTCTCCAGATACGAGAGGAAGCTTAAGAAGTTTTTCGACCAGTGGCACGCATCTCTCGTTAAGAAGGGTATATCGGAGCATCGAGCCTACGAGCTTGCCAAGCGCTGTATTCAAGCCAGTGATGAAGAAGGCGACTCAGAGACAGACAGCCATAACGTGCGTCGCGTAGAGAAGCCACGCTTTCCTCCAGGTACGCTCTTGAAAGGCACCCAGCTCTTCCAGGCATCCACCCAAGTCTTGCCGCATGTGCTGAACAATCATGGAGACGACAACGAAGACAGCGGCATACCCTCACGACCATCTGCAAACCCTGTTCCCACGCAGGTCCCTCAGACCGATGATGAACCCATCGTGATACGGCTTGGCACAGGTGCGCGAGCACCGAAGCAGGGACTCGGCGGAGATGACAAGCCAGTTACCCTGGTAGAGGCTTTGCAAGCCAAGAACCGACTCAGGAACCATTTCGAGGAGGGATATAAGGCTTTCGACACCCTGGCTGTTGCTCGGAAGCTACAGGAAAGGGACTTTGGAGGCAGGTTGTCCTCTCAAGAGATCTGCGTCATAGGTCTCGCCGTTCTACATGAGGTATTCGGTGACCGAGGTCAGAAACGGCTCGCTGATGCACTGACCTATCTTTATGGCCGCCACCCGCGGCGTCACCTCGCTGACCTCGATCGGAACGCGGGCAGGGTGGCAGACGAGATACGCCAGGGTGGGCAGGCGACACTATCTAGCTTCACCCTACGTTGGGCTCAGGCCGTTCAGCATGACAGCCCCAACATGTTGACGATCGACGATATTCGACTGATCGACATGAAGGTGTCCCTCGTCCGCGAATGGGATCGCTGGTCGAACCCGGCCGCGACAGAATCCAATAAAGACATTGAAGACTTCCTCGTCAAGAACGGAATAGACACCAACGCGGGGCTGGCTCTTTCAACGAGAATAGCCAAGTATCTCAGCAGGAAGCTCGGTATTCCCGAAGGCACCTTGGCCAAAAAGATTTATGCCTGGCGACCGCTGGCAGTGATGGCAGACGTATTTGGCGCTGGTATTTACGTCTTTGTCTCTAGGAGCCTCTTTACGTGCTATAATAAGATTCGTCCAACTGATGGCATTAAAAAGGAGGATAAGTTCCGTACCATGGCGCTTGCTGTTGCAGACGAGATCCCTGACCTTCTGGGAATTTGCGAGGCATCATACGCGCATGTCGTTCAGCCCGTCCTGGAGTCCCTCCTTGCTGGCAATAACATGCAAGATCTTTCCAGGGACTTAAGAGTTCCTGGGGTTCAGATGGCTACAGACGGCGATCTACACAGCTTGCGAAAAACGTCCATTCCAGAACTGCTCGGTGTTTGTATATCTCCACGAGGTTTTGTAGAGGAGTTAGATGGCGTGACAGAAGACAATACTGAAGCTGAGACGACACTGATCCGCCAACAGTCTATTGTCCGCGGACATCATGATGAAAACGGCAAAGATAGTACTGGTGACGAGGACAATGACGATGATGAAAGTGGGGAGGAAGATGATGAGAATTATAATTGACACGAATCAAGACTTCGAGAAGAGACTCTGATGTTTGACAGGAGTGGGACTCGATCACATATGCGATAGGGACTGGGGTCTGTATTACCTGTAAGTTTAGAAGAATGTGAAAGTGGGGCCTGGATCACATATGTGATAGTGGGGACCCAATTATCTCAGATGTATAGACAAACCCAACCCTAACACCTCAGTATAATACCTATATACTGACCTATATAGAAAGATAGCTAGCTAGTTATGCCTATAATCCTATATAATACTATAGTACAGAAGACTATAACCCTTACTAACTTTAGCCTGGCTATTAAGTCTAGTACCTCTGTAGATTATAAAGGCCAGCTGCCTACTATCTACTGTGCCCTAAAACGTATCTACAGTATAGATCTGAGCTTTGCTTCTAATATATAGAGCTATATATATATCTTTACCAAGCTAACCCTTGGTTTTCCCCTATTCTATGGCTTAGCAGACTCTTTAGTTATTGAATTTATAGTTAAAAGTCTAGGGCCTTTTCCTTTATCCTGGAAGGGCTCTTATAAAGGCAGCGGGCAGTATAATAAGTTATAGTATAGCTAGAATAGACAGCCAGATCCCTATTACACTCTGGAGGTAAAGATCAAGCGTACACTATATAACATTAGTCCTATTAAGTAATAGCTAGTGCTCTTTATACTGCAAAGAGGTCTATTATATTTGCCTGAGTATCGCTTTAATACTAGGCAACTTCTGGAAGATATGTCCTTTAAGGAGCTAATAGCTATATATAGACTCTAGAACTATATAGCTATTACTTAGAGTTAAAGTATATAATTATTAATACAGATTATTAGTCTTAAGATAGAATAAATTAAATCTTATTTTTCTTTTCTTTCTTTAGCTATAACTAAAGTAGACTTTATTAAGGCTAAGGGCTAGTATATAATTAGAATACCTTAACCTATAAAGGACTAGGTAGAGGCTTAAGCTTTACTAAGAGAAAATTATAATAACTAGTTATATATAACTAAACCTGCCTTGCCTCTTTATAGTTAGCTATTATATAAGTTTTAGGTAAGTATAGGTAACTTTTGCCTTATTTACTTTATACTATTAGTTACTATTTAGATATTGATTATTAGTTCCGTAACCCTTACTATAAACCTTTAGTAGGCTAATATTCCTAAACTCTTACTAGGGTTTAGCTAATAAAAGTATTCCTTTAAAGCCTAGATTTACTATATATCTAAATTAATAACCTTTTATAACTACCTGCATACCTCTATTAGCCTAGCCTAGATATACTAGTTAAGGTAAAAGCAAAGTATAGTACTAATAGCTTAAGCTAGAGGTTACTTGCTTAGGCAGTTAAGAGCAAAAGATAAGGAGAAGGACTAATAGCTTTATTTTAATTTAAAAAGTAAGAGCTAATAGAACGCTAGTACCTAATTAAATACCTTATCTTTAGGGCTAGGTTTACTAAAGACTATCTTACTGGCCTGGCAAGGCATATCTAGTAACCTGCTAATATAGCCTATTTCTTTTTAGTAACTAGCCTTGGCTAATAAGGTTATATTATTGTAATGTTAGGTAGATAGCATTATATTAGATTAATCCCTTGTGTCCTGGCCTAATATATTAAGCAGGCTAATATTATTACATAACCGCCTGTCTAATATATAGAAAAAGCCTAGGGTTATAATACTAGAGTGTATCTAAGGTATAATCTATGACGCGGTAAGGCTAGTCCTTTGCTACTAGTATTCCTTTATAAGGGCTAAACGTTTTAAGTAGATAAAGCTTGAGTAAATATAGAGTCTAGACTAGAAGTAATAGAAGCGTAGCTATAAGGCTAAATGCTTTAATAATCCCTGTACTATAACTAAATAAAGTTAATATGCTTAGATAAAGGTATATACTTCTATCTTAACTAATACAAAGGATCTAAAGCTAGATAGCAATATACTTACGCAGTTATATATAGTTATGATAGTATTAAGCGCCTTTATTAAAAAAACAGTCTATTACTTTTAGTAGTATAGATAGTAAATTAAAGTATAGAATATAAAAGTTATTTAAAGATTCCTAGTAATAAGAAAGATACTACTTATATATCCATTAAGTCTAATATTTATTTACTACTCTTATATAGCTACTAAAGAAAAATGCCCTTATTCCTTAGTTATTATTAGTTAACTTACTACCCTATACACCTTAACTAAAATACCTTTTTATATTGTTACTATCTATATAGTCTGTTCTTGCTTTAATGCATAAGTCTAATAAATATATATAATATAGAAAATTAACTAACCCTGTAATTTAAGAGCTTAGGATTATAAAATTACTAGTTATCTTTATCTTCCCTATTATAGGCCTGGTTTTCTATAGTAATAGTTTCTCTTTTTTAATACTTATTATTATATATACTAACCTAATATAGTATTATCCCTAATAGGATATATATTTAATAGCCCTGGGTTACCTAGTATATTCCTAGTAGTAATTAATAGCTTAAGCACAGTAGAACTTTAAATTAGTTATTTTAGTAGGCCTTCTTTATTTACACCTAATATTCCTATAAATTATTCTATTAGAAAGTCTAAGGCTAATAAATACAGGAGTA
>CMW1803_accessory_0002_length_3156
AGAGCGTAATAAGTAGGCACTGCAAGGTTAGATGGGGGAAATATTAGACTAACTACAAGATGTAAATTATAAACTTATTAAGTTATAAGAATAAGTTAATAAACTCTAAAATTAGCTAGGTTATGTATAAGCCTGCTTAGTATAGTAATAGTAAATTCCAGTAAAAATTATATAGCTTAAGATATAGTATAATACCGAAAGAGCTATAAAGTAGCAGTATATTAACATTATAGCTAAATAAGGCCTTCCCTAGAACAAAAGGGTTAATGCTATGACTAAGCGTTCTGCTACTGGAGTTACAGGTAGCAAGGAATCTAAGCAGTACTGTTAGAACTAAGTTACTATAAAGCAAATTAAGGGCCAAGGTATAGAAAAGAGGGGTTACTAGGCTTAACTTATTATAGGATAAGGTTATAGGATAGGTTTTAAGGCTATAAATTTTAGTATAGGATTAGTCTTAGGGCTATAAACCTTAGTTTAGTAATAATATTAGGGCTAATAAGTAAGATTCTAGGATTACTAATTACTATTTGCTAGATTATAGCAAGTCTTTTTATATTAATCTATTATATTAGTTATTCTAGTAGCATTCTATAAAAGATCGGGAGCCCGTTAACCCCCTTGCAGAGCTTTACCCTCTTCAGGAGGCCTAGGTACTTAACCTAGTAATCTAGAGAGTAGTAATAAGTAATCCTAGAAATTCTCTAATTACACTTAAGATAGTCTTAAGGACTCTCCGAGATTAGCCCTAGCTATTATATATCGTATAGAATATAATTTAGTAAAAGTTATTAGATCTGCGTATTTAACTTAATGCTCTTACTATAAATAAATATTTAATATAGGCTATTAAAGACCGGGATATTAGCTAGATAATACTTTTACTTATATAAAACCTTTCTTAGATCTAGCCTAGCCCTATATATCTAGCCTCTAATTAGATAGCCCAGTGCTAGACTTTAGTTTAGATAAAGGCTATATATTAGTCTAGGTTATGTACTTAATACTATAAGTATATATAAAAGGATAAAGAAATAGTAAAACTGTTATATAGAAGGCAGTATATTTAGTTTAGGAGAATTATTACCTATAAGGCTAGTAAATACTAGTCTAGGATCGAGGTTAGGACCTATAAATCCCGGTCTAGGATAAGAATATATTAATTCTTACTATTTAATCTTTAAAGGTATTACTATATATTTATTTATCTTTTACTTTTTTACTAATTATTATCCTATTTATAGAGCTTTTTACTAACCTATTAAATTTAGAAAAAGTATATATATATATATTCTTTTTATTAGTATTAATTTTAATTAATTTATTTTTTTACTTTTAATTTTTCTTTTCTTATAAAATGTCTTTTAAGTATAATTATATTATAAACTGCTTTTTATTTTCTTTAAAATTATTAAGTTTATTCCTTATTAAAGGATCTTTATTAAAATAGTTTATAAAAAACTTATATTTTATATTAATTTTATACTAATATATAATACTTTTATATTTTTAAATTAGCTATAAAAGATAAAGCTAAACTATTTATAAAAGGTTTTTACTAAGGATAGTTACTTACTTTATTTACTTACTTTACATTCTCTTTTTATTTCTTTATATATTTTAACCTCTTTTCTTTTTCTTTTTTTAATACTATTACTATTACTATTACTATTACTTTTATCTTTCTTCCTACTTAAACTCTTTTATATACTTTTTCCCTTAACTATTTTATATATTTTATTTCTTTACTATTACTTAAACCTTTAACTTTAACTATTTACTTTATTTTTCTCCTTAACCTTAAACTATACCTTTTATTCCTTATATTTTTAGTTTTTTACTTTTTTTTTTTTTTTTTTTAATCCTTTACTATATATATTTTTTTAACCTTTAAATATATTTATTTTACTTTTTCTTAGCCTTTACCTTTTTATTTTAATTTTTAACTAACTTTTTTCTAAATATATTTCTATTAATATCTAACCTTACCTACCCTATACCTTACCCCTTTAACCTTATCTCTTTTTATCTAATCCTAATATATCTATCTAAGCTTACCTACCCTATACCTCCCTAAGATCTACATAAAACTCACAACCTTAAAAGTATAAGGGACAGTAGCCTTAGGTTAGAAGGAAGATTTAACCTCTTGCCTTCTAGTCTAGAAGTTAAGATCTAGCTTAAAGAAGACAGCTAACTTACCTAGGCTTAGCAGGTTATACTAGTACTTCCTGCCTAACCTGTAGTAATAACCATACTAGTATCTATAACTAAGAAATATGTATTAGGCTAGCCTAGGAGGGCCAGCTGCTAGGTAAGTTATACTGCAAGCTGGCTAGTATATAAACCCAAATCCTCTGGTAAGGACTAGAGAGTAAGCAGTACTGCCTAGCATAGCATTACTAACCTAATAGCTACCTAAAAGTTGAGACCCAGGGCAAGCCTAGGTACAGATCTATGCTAGCGTCTTACTATACTACTTAGGTACAGGGAGTATAAGTTACCTAGCTAGCTAATAGCTACCTAACCTATATATAAAATAAGTAAAAAGCAAGCCTCTAGGATAAATAGTAATAATAACCTTACACTAATTTACATACCAGTGCCTTAAAATAGAGTAAAAAAAGGCATTTTATTTACTATACTAACTATAAACTAAAGGGTTATATATAGAGGCGTAAGGGAGGTAAAGGGGAAGGGGGTTTTACCTATAACTACTTAGTTATAAGTATAGGAAAGGGACAGTATAAATAAAGGGGAGGTACTCCAAGAGGCTTAAGTAACCTATAGGCTATAATATATAGCTACTGCTATATAGAAGCCCTGATAGTTAGTTTTTCTTTTTTTCTTTCTGTAATAAGGGCAGTAATACAGTTAGCGCTTACTATCTTACTTTAGTCCCCTTTACAGAAAGGGCTAACTAACCCATTTTCTGTTACTAATACTAGCTTAAGACTACTAGGGGTAATCTATATAAGTCCCTACTTAGGTAAGCTCCTAATCTCTCCCTATACCCTAGGGCTCTAAGGAAGGAAGTAACTATTTATATAAGGTAAGTAGCTATTAACTTTTTATATATTCTGCATCCTATTACTTAGCATAGTATAGGAATTACCCTATATACTAGGGAATTACCCTATATACTATATAAACCTA
>CMW1803_accessory_0003_length_4576
TTATATACTAAATCGGGTCTACCTCCTATAGAAGTGCCTTTGCTAAGCTATAGTATATACCTTTTTTAATAGAATCTTTACTTTTATATAGTTTCTTATTTCTTTTTAAGTTATACTAATTTTATATTAAGGTGCCTGTTATTTAATTTCTATTTACTAGTAACTTTCTATTATTATTATTATATCTTATAGTAAGCTAAATGCTACTTTAGTTACAGGGTATTATATATAAGCTAAAGGCCTATACTTTAGTTACCTCCTAGTGCCCTGTTTTCTTATAATTATAACTACAGTATCTGCATAAGCTAGCTAATTAGTATCTAGATACTATTACGCTTATTATTCTTAAGGCTACTTACTTAAATAATTAGGCAGATTTATATAACTAGGTATTTAGTTTTTAATAGTATAAATACTCCCTTACCTTCCCTTAGAGTTCTATTATAATTATACTTTATTTAATAACTTATTTTTATATAATAACTTTCCATGCTTTCTAATCTATTAATTAACTGGATTAGTTTAATAATAATTATAATAATAATTTTACAGGTTCTATTTTCTTACTGCCTTACACTAACTTTAATTATCCACTTTAATAAAACTGTACTGTATAAACTTACCCTAACCTTTCTAAGTTACTATATTAATATATATAACTTCCCTAGCAATACTTAATTAGCTATAACCAGAAAGGGCATAACTAATAGCTAAAGGCCTCTTACTAAGTTTAGTTCTTGTAAGTTTAGTTACTTTAGAGAGAATACTATCTTAAAGCATATTAATAATAACTCTAACGACAAGTTATACTATAGGAGTAACGATCTTAATTATATATAGAACTATACCTTACCTAATAACTATAGATTTTAATAAACTTAACTATCCCTAGCAAAGCTTCTAAGTAATAAGGTCCAGGATTTAATTAATACTACACAGTATATAGCACCTTTAGACTATAAATAACTACCTTATAAAGACTTAAGACCTGTAAATCAGCAGCTAGAACTAACCTGCCTAGATAAAATTAATACTAATAATATTTAGAAATAGAATAATAATAGTTCTAGTATAGCTTTAATGTAAAGAAGATATTTATCCTTTACTTATCCTTTCTAGGCATTATATCCTTAAGAATATAGGTAATATATTTTATAATATAACCTACTTACAGTAGATAATATTATTACATACCTTAAGTAGTATTATATAAATATACCTTACTGCCTAGTATACTTTTAAGGATTTAATATACTTATATAACGCAATTGTTATATAAATAAGAGGTTATGTAAGCTTTATAACCTTATTATACTAAAAGAACTAAGCTTAGAACAGGAAGGCAAGTTAGCTAAGATAAATATATACTAGCTTAGTAGTAGAGAGTGCTGGAATTACATTTATAAGATTATATTCCCTAGTGCAGAACCTCCTTTATTACCTTATCTAGATAAAGGTTACTAGTTAATAATATTTATTACTAGAGATTTCTAGTAGAGATATAGTAGATACTAGGTTACCAATTTCTTAAAGAATTAAGGCTTAGTAAGCAAAGATACGGAAAGTAATAAAAGAGCCTAAAATGCATTATATAAACTTACTTTAAGGGATCTTTTAAATAAGTTAATAGAACAGAATAAGCAGTCCTAGTAGTATTAAGAAATAGTTAGGTTATAGAGAGAATTATATATATTTACTTAGTTAGTTTAGTACTAGATACTAAATCTTATTAAGAGTTAAAACATATATACAGAAATAGAAAAGACGTAAGTAAAGGTAGCCTTAAAGTATTAAATATACCTTAAATCTAAAAAGTATATAAACTCTACTTTTAGTAGTAAAATAATTCTTTTTTACTAAGTAAATAAGAAATGCTTTAGTATAAAATATAAAGAAGAAATAAAAAAGAAAAAAAGTAAAATAAAAGTAAAAAAGAACCTGCTTTTTATTTTATTTTATTTTTTTTTTTTTCTTTTTTTTTTTAAATCCTTTTTCTATCTTATAATAGCTATAGTGTGTTTATAGGGGAAGAAAGAATAAAAAAAAATAAAAAAAATAAAATAGCAATCTAAAAAAAGAAAAACTTAGTACAGAAGGTTTAATAATAGCAAAGTCTATCCCTATTACTTATAAAATAATAATTACAGACTGCTTATATTATTATGCTCCTTATCTAGGGGTACTAAGGACCCTTATTAAACCTAATTAGCACTCTATTGGCTTATATTAAGTAAGTTAAGGTTAAAGTCTATATCCCTGCCTAGGTCTTCTAGCTACTATTATTAATCCTATAGTAAATCTAGGTTAGAGAAATTATCCTTGCTAACAGTAGTACTTATATTGCCTAACACTATAGGCTTAGTTATATCCATATTAGCTAAAGATAAATTAGCTATAAGCCCCTTAGTTAACCCTACCTGTTAGGGCATAGTAAAGAGTAAAGGGTTATATAAAGGTACGTTAAGCATTACTTTTAGATTAAAGGAGAATTATAGAATATTAAATATACTATTTTAGATATTAAAAAATTACTTTATAAAGGATAAGTTAATAGAAGCTAGGGCTAGGGCTATAGTTAAGCCTGGACCTGGCGCCCCTAGGAGATATTATAAGTTTATAGTATTAGTATTATTAATAGCTAAGCCTTGCATAGCAATTACAGGAACCCTAAAGCTTTTTAAAACTAGATTACTTATTAGTAATATTAGATTATATCTAACGCCCTGAGCTACTATCTAGGGACTAAGAATGCCCTTAATTACCTTAAAAGAATTACAATAAAGAACATTAACGTAGCTCTTAAAGTCTAGGGACTAAGGTTCCTACAGTTTAGGAAATATAATTTTAAATATCCTTATCCACTTCTCCTTATTAGAAAGCTTTAGATAAGTACTTATAATACTAGTAGCCTCTATTAGAAAAAGTATACTAGTTTTTTCTATACTTACTGGCTTATAGCGCTAAGCTTAGATATATTCCTGCCAGAAGGCCTTTATATCGTTTCCTAAGAACTAGGTATAGTATATACTGTAATAATAAAGGTTTTTTTGGATATCCTCTTTAAGAAAATGCTTTTATTAGAAGTATTAATAGGTATAATACTAATTTATTAGGATAAAGGGCTTATATTTTTTATGCTTTTTAGGATTCTATTTATAAAATAAGCAGGTAAATCTCCTCTTTATAGCACTATTACTATTAGGTTCTTAAAACTTGCTCCTTATATTAAACATTTTAGCAGTGCTATAGCTATTATTATTACTTTTGCAGCCCTTACCCTAGAAGGTAATATTTCCAGGATATTTATTTTAGTTATTACTATCGTGAATCTCAGTAACCTTAATATAAATTATATTAGCTATCTTATTATTATATCTATTAATAAGCTTATAGCAAAGGATATAAGGAATAGCTAGAAAGAAAGCTAATAATTTAGTTATAATTTAAGGCTTAATAGCTATAATATAAAAGTTATTAGTAAAATATTTAAATATAACGTGCTTATAAGACTAAAAAATAAATAAACTTACTATATCCAGGGCTAGCTAAAGGGTAGCTAGCTCTAGTTAGGTATAAGGGGCTTAAGGCAAAAGGTATTTTTTTTTTTTTTTTACTAATATAAGGTAAGATGGTAGGGTTATATTAGCAGGGTTATGCTTATATTTATTCCCTTAAAATTGCATAATTAATTTAAATTCTTTTACATTTAATATTGCTTAAAATCAAGCTTACTTATAGTTAAATTACTTACAGTTAAATACTAGCATGCTAGTATAAATAAGGCAATGTATAACCTGGTCTAGACTGTAGTAGTAAGAAAGGGTTTTATATAGATACTATTATTATTATTATATAGCTAAAGCCTTATATTAATGGTAAAACTTTTAAACGGGCTAGCTAGATAAACTAAGTACTTGCTATGTTAATTTAATTTTAGCCTTATAGTAAGGTACAGGCTGTATTACTAGGCTTACTAGTAGGATTGGCTTTACTAATAATCATTCCGTCCTTCGCTTAGCTTATACTAATAGCTATATAATAATCATATATAGCCTTGAAATATTAGGCTTAATTAATTAAAATAATAGAGTAAATAGCTCTTAATCCTACTTATATAAACAAGGATTTTTCTAGCAGCTAGGCACTGATACTATGCTAATCTATTGTATAACTTCTAGAAGCTTCTATCTTACGTAACTAAAGGGAGTAACTTAAGCTATAACTAAGAAATAAACTACTAGTAGTAAGTTTTAAAGGAAATATAATTTAAACAGATCTAGCTAATTCTTATCCTTCACAATTAATATAATTAATAATCTTAAATTATTCTAATATATATTCTCTAGGTTAATATTACTAATTTATATTAAATTATACTAGCTACTACTTTTATTACTACCTTTTACTATAGCATTTAATTAACTTAAACTAGCCTTATATAATTATCTAAATAGAATACTAATACTTAATCTTATAATAATTATCTCTAAGGGTTAGTTATAATATAAGATTTTTCTATTAGTATAACTATTTTATATAAACTATTAAGGCTGTATCTAGTTATCTAATAGTGCTC
>CMW1803_accessory_0004_length_1558
ACTACATTAATCTGCCAAGTGCTAATTACACGCTTACGCGCATCCAGCGGTTCACCTACCTACCTAAACTTACACTACTCTAGCTATTTTTCTTCACTTACTTTACATAACTCTAATATTAGTAGTTAGTGTTCTAATACTATTCTTTCTTCTCTTTAACCCTAACCCTTACTTACTTACCTTATTAAATCTAAAAGCTATAAGTTCTATTATATTAAAGTTTATAAGTACTATGCAAAACCACACTATATAATATTATATTTTACTTTCCTTACTACCTTACCTCTAACCCTTAGTGCTGCCGCGCTACACCTACCGTGCGCACTGCCTCCGGCGTACTATAACCTTAACTACCTTATCTCCTATTTAGCCTTCTCTTTAACCCTAGCAATTCTTTCTCTAGTCTTTAATTTAATAATACTAGTAGTTATCTTCTAACTCTATACCTTAATAATATTAGTGCTTAGTACTTACTACCTTACTATAACTTGCCTTACTTTTTACTTTATATACTCTTTACTTTAGCTATTAGTACTCTATAACTACTTTTCCTTCTCTATCCCCTTTACCTTATTGCCTTACTTTACCCAGCGCTATTACACTGCACTTGCTATACGCACCGCCTTTAGCGGCCTAATTAAAAAACTCTAATCTTATTTTAAATTTAAACTACTTCTTTTTACCCTAACATTTCTACTTTCTTCTTATCTATCACTTCTATTTTCTTATATTATAACTTTATTTTTCCATTCTTATATATTCTTTTCTTTTTAACTCTTTACTTCTTCTTAACCTTAACCCTTTAACCCTAACCCTTTAACCCTCTCTAACCCTTTAACCCTAACCCTTTAACCCTCTCTAACCCTAACCCTTTAATCTTTTTTACCCCTAACCCTATACCCTTTTTTTATCCCTACCCTTATTATCTATTCTCAATTCTTAAATTCCTATTTAACACCTATTTATTTTACCTGTTTTTATATCTTATTATATTATTAATAACTACTATTAACTTCTTTATGTATAATTAATTCTTATTTTATATTCTCTCTCTCTTCTGTATTTATTCCTTCTTTTCTTAATACCCTTTTATTTCTTATCCTTTTTATTATTTTACTTAGCCCTTATATTCTATAAATATTTCCTACTTAATTATAATATTTATCTTATTTTAGTAATTATTATATTTTTTTACTTTTATTTTATTCTTTTCTTACTATATCTTTATTTCCCTTTTACTTTTAATTTACTATAGCCTGCTTGCTTTTTTATATATTATAGTACTATTTTTTCTTATAATATTATTACTAATACTACTTCTAATAATCCTATATTATTCTTTTAATTATTTTTTATTATTACCTTAAATACTTACCTTATATTTATATAATTATCCTTATTTAATTTTATTACTTTATTTTTTATTTCTTAAAATTTTTATCCTACCCTATACTCTAAATCTTATCCTCTACTTTATAATTTACTTATATTAAATACTTATTTTTTATCCTTTTTTCTTCCTTATCCTATATTCTTAATATAACTATACTTATTTATT
>CMW1803_accessory_0005_length_7545
TGTTACGACCCTAGCGGTTACGTCACGTACCACCCATAAAAATTTCTTACCAATTATCATAGACCGACAACTCCCATCTCAGTCCACAACTAAAGCACCAATCATACACAGACCAAGGACTCACCATCGCAGTCCAGGACCAAAATCAGACATCTCAGTCCTCAAACCTCAATATACCAACATATCACTCAGCCAGTATATAAGAACATTCATTTAGCACTAGATAGAACTTAGCTCACTAGCTATTAATAACACTTCTTTATATTAACCAAGCCTAATACGCATTAATCTACTATTAAGAGACGTAACACTTTAACAACGCTTAGTATATACCCTACGCAATCTGCTAACAATAAACCTAAGCACGGCTTAGTTTAACACAGTTAGACCTAACCATCACACATTAATAGCTCTTATTTAGACCGTACCGCATAACACTAAGCAATATAAATACAATATCTACAAACATTAACCCCATTTACCAGCAGGGCGCTACTAATCCTCAGGGACATCAGCCCGCTACACTTATCAATACTAGTCCAGTAAACCACCCACCTACTAACCAGAATATAAAAGACACAGACAACTCATCCCAAGACAATAATAAAGAAGTTAAACAACTTCAAGAATAACTTAGAAATATCACCAATAAGTTAAACAAGATACGCTAGATATTAGAAAAATCTATAGCACTCTAATAGTAATAATAGCAAAACAATATTACTACCCAATAGAAAATATACAACCTGGCAACATCAGCTAACAATAGGAGAGACCCTAATAAAATCCTTAAGCCTAACCCGCCTAAGCTTTTTAATAGTACTCCTAGCAAGCTACCTACATTTCTCACTCAAAGTAAAGCCTTTATTACCTACTACCCGAACCAGTTTCGTAACAACGCTACCAAAGTAATATACATAGCCGGAAGACTCACCAAAACCGCCGCCAAATAGTTTCAACCCATCATAGAAGACTACATAAACAATCCACCAAGTCGCCTATAGCCAAGAACTGCCCTACTCTTTAGACTAAATAGACAACATAAAATAAAAAAAGCACTCAAGATAGCTTTCAGAACCATCAACAAAAAGGGACACGCAGAAAGGCAAATCAAAACCCTTAAACAAACCGGATCAGCTTCTACCCTAAGAGTAAAGTTCCTAGAACTCACAAGCAAGTTACCCTAAAATCAAGACATACTAATATTATTTTTCTTTAATACACTCAAGGAACCAGTACAAGCTAAACTTTAAAAGGAAAACCAACCAAGGACCCTAGTAGAATACATCAACAAGGCCATTAAAATTAACAATTAATAATTTATATAAAAAACCCACAACTCCCAAAACAAAACACAAAACAATAACAAACCACAGTACCATACTAACTAAGGAAAAGCACAACAAGTCAATACCCAATACAGAACCAAACCAGGACCAATAACCATTAAAACAACCAAGAAGGATAAGTCTAAGATTACTTACTAAAACTATAGCAAGAAAGGACACTTTAATTAAGAATATAAAAACCCCGTCAAAACTAATCAAAAGTATAAACCAGTACCAGAAAGCAAAACAATCAGTACTACTAAAAGGAATAAGAACAAACCTTAGATAACAATTAAAACCATTAACATAACCAGGTCAGGATATAACAGGTCAGGAGCAGATCACTTCACTTTTATACGCAACCCATTCCTCAGTAAGGAGCAAACACTTAACAAGTACTACCCAAATATACCCAAAGATAAACAACCTATCCTAGGACACTCAGCACCAACATCAGAAATACCATATCTCAAGACCAGGGAAAAAATAAAAGAACAACAAAATCAGCAAAAAAGAAAGCTATATAAGAAAAACAAAATAAACAATAACATTAAACTTAAATAGACACCAGTTCCAGAACCAAAGAAGTTTAAAATAACTAGAAAAATTATCACTATAGTTAAAAAGGGAAAGGAAGTTAACCCTAATCCGGATAATGAACCTAGTACACAAGAATTCAACTATAAGCTTAATAATACACTAAACCGGATATTTATAAAAATAAGAACGCCTATAAAAGTCCAAGATAAAATCATCTAACCAAGTATCTATATAAGTATAGATAAAATTCCCACCAAAACCATAACAGAAAAACCAAATCAATACTACAGTAACCCAAACTATATATCTATATCAAGAGCTAGTTAAGACTTTAAGGCTAAGAAAATTAAGAAAAGGGTAAACCAGATAATTTAAAGCATAGAAATTACACTATAATATAATAAACATAGAAACCAAACATAGCATAGCAAAGCTTTTAAGTACGCTAAAAGAGCTAGGGAAAAAGCAGTTACAGAACAAGACAACAATATCTACATTTAGTCCTACACTAAGGACAAAGTAAAAGATCCAATAACACCTAAAGAAGAAATTCAGATCAAATAGGACCCGCAGAAGTACCTAAAATATCCAAGACACCAGCAGATATTATAGATATTATACACATAACATTACTGCCTACAACACCGGTAAATAAAGGAAGCAAATAACTATTTTCCAGTACAAACCAAGGAATATAGGGAACAAGAACCCTACCTAATTATTAATACTCTAGGATATAAAATTACCAAAAGATACAGGGAAACCTAAGTAGTTAAACTTAAAGCTAACACGGAAACACAAAAATAAGCTTTAAACTACATCCAAAACTCACATTATATTATTAAATAAAGATAAGAAGTACAGAATAAAATAGAAAAAGAAAACTTAGATAGAGGAATCCGCAAAGCTATCGCAGAAATCAATAGGCTAGGAAAAGAACAAGAGGTCATCCTTACACCTAAAGCAAGCCAAGCAGCCAAAGAGGATACTACCTTAAATAAGCAAATTACATAAATAGAAGCAGAATACTAACATAAACTAGCTTACCAGTACAAGTGCCCCGATAACGTCAACTACGCAAATAGCAAATACAGCTATAACCACCCCTGGGGAAAAGGAACACACTATCTGTAACAGAGCGCCAGGCAAGCAAAGAAACAACGGAAAACAAACTCCCTATAAAAGCTCTACAAACTACAGTTAACAACAAACAACGAATATGCCTAAACTTAAAAGTCAGGATCAAGGATAAGTAGCTAAATGCACTTATAGATAGCAGAGCAGTTATAAATATCATTTCCCCTAAAACAGTTAATAAACTAGGACTACTATAGAAAAACAAGGTTAGACCCTATACAGTATAAAGTAAAGAAAGAAACACCTACACTTACAAAGACAGAAACGTTACCTAAGAGATTAATTACTTAAAGGTATTCATTAACAGAAAGAACTAAGGCATTAATTTCAATATAATTCCTATATAGAAATACAATCTAGTACTTGGATACCTATAGCTAATACGCTATAATTTACAATTTAACTAAAAAACTAGCCAGGTAAACTGTAAAGATTACCCTTTAAATAATAAAATTAATTCAGATAACGACATAAGATCTTAAACTTTAACTAATAAGAGTAGCAAAGATAGGAGCAATACAACATTACCTATTCCAAAAGGAATATAATATAAGTATTATAAAGGCAGAATAAAACGCATCGGACAAATAATAGCAACTCTTAAAGGTCAATTCAAACAATTAGACCAAGATCTACAATAAATAAAAAAGATTACTAACAAAGAATCTAATAAATAACTTAAGAATATACCAATCCAGTACTATATCTATAAGAAACTCTTTACAGAAAAGTTAAACATAAAGCTCCCTAAACATTTACATTAGGACATTAAAATAGTTCTAAAAGATAGCAAGAACCCAAAGTTCTTTCTAATCTATAACCTTATAAAAACAGAACTCACGACATTAAAGGAATAGTTAGAAGACATACTCAGGAAAGGACACATTCAAACCTTAAAATCCTTAGCTAGATATCCTGTTATATTCGTTCCAAAACCAAATACAGAGAAATTGCAATTAGTCATAAACTATCAACAACTTAACAAAATCACGGAGAAGGACAGGACACCTCTACCTCTCATCACAGAACTTAAGGACAGACTATTCAGAAAACGATTCTTTACAGCCCTAAACCTTAAAGCAGCCTATAACTTAATCAGGATTAAGGAAGGCAACAAATAGAAAACAGCATTTCAAACGAAATACGGACTATTTAAATACCTAGTTATACCTTTTAGACTTACAAATACACCTACAGTATTTCAAAGGATAATTACAAACGTACTTCAAGAGTACCTTAACATCTTTATAGTCTGCTACCTGGACAATATCCTCATCTTCTCTAACACAGAAGAAAAGCACATAGAACATATTCACAAGGTTTTAAAAGCACTACAAGACGCCAACATACTTATCAAACCCGCTAAAAGCCATTTCCATTAAAGCCAAGTAACATACTTAGGCCACAAAATCTCCTACAACAAGATATAAATAAACAAATAAAAAATCGCTGCAGTTACTAAATGGAAATAACCTAACTTAGTCAAAGAAGTATAATTCTTCTTAGGATTCGCTAACTACTACTAACAATTCATCAAAAATTTCAGTAAAATAGCAATCCCTCTTACAGAACTTACAAAGAAGGAAATACAATTTAAATAGAATAACAAAGCCCAGAAAGCTTTCAAACAGCTTAAAGAAACTATCACTAGCAAACCAGTTTTAGTCATATTTAACCCCAACCGGCAAGTTAAACTTAAGACCAATACTTCTAACTTTACCCTAGAAAGACAAATTAGATAACGAAACAATAACAGTATATTACACCCTATTGCTTTCTACTCACATAAGATGCATAGAGCAGAACTTAACTATCCTATCTATAACAAGGAATTCCTAGCTATCATCAATTATTTTAAGGAATTTAAATACTACCTCAGAGAAAGCAATCACCTAATTAAGGTATTCACAGATCACAAGAACATCGCCTATTTCGCTACAACACAAGAACTAAACCAACAACAACTACACTACGCTAAATACCTATGCAAATTTGATTTCACAATCGCATACTGCAAAGGAACTGATAATAAACGCACAGACACCATTAGTCAACGACACAACTTTAACACAAGAACTATTAAGATTAAAAAACAGCTCCTAGAAAAAGACAAACAAGGGAAATACAGATTCACCCAACCAGTCAAAACAATCGCGCGAACGACACGCAATAATAACATCAACACTACCACAGAACAAAGACACAACTTCCTTTGCAAATTTCATTCACACCCATTACACAGATATCAAGGAATAACAAAAACACTTAAAAGACTATAAAAATAAGGTTACACTATAAAAAGAAAAGACATCAAATAAGTCATTAAACAATATAATCTATACTTACGCACAAAAGCATAAAGATACAAACCTTACGGATAGTTATAACTACTCCCAGTAGCATAACGACCTTAGGACTTAATTACAATAGACTTCATTACGAAGTTACCCTCATCAAAAGACCCCTTAACTAGAATCTTCTATAATAGCATCATGGTTATAGTCAACCAACTTACGAAGTTTTCATACTATTTACCGTTTCAAGAAGCAACAAACGCAGAATAACTTTCTTATATTTTCTACTAACACATTATTAGCATATATAGCCTACCCACGGAAATCCTTTTAGATAGAGGACCTACATTTACATCAATATTTTAGCAATTACTCATAGCACGGCTCGGACTAAATCACCAACTCATAACCGCTTTCTAACCTCAAGTCAACAGACAAACCAAACAAATAAATCAAGTACTTAAACAGTATTTACAATATTACATTAACTACAAACAGAACGATTAGGTTAAAAAGTTACCAATAGCCTAACTTGCTTATAACACTGCATATAACGAAAGCACAAAGCTTATACCAGCTTATACTAATTTCGGATTCACACCAGATATATATTACAATACATAACAAGAAAAATCAATTAATCCAGCCGCTATTATCAAAAGCAACAACCTCAAAAACCTATATAAAGAAATAAAAACGAAACTTGAATTTATTAGAAAATGCATAAAAAATTACTTTAACCCAAAACGGTTAAAGGGACTAACCTTTTCAGAAGGAGACATAGTCTACCTATCCACAAAAAACATCAAAACAGATCAACTAACACACAAATTGGATTACAAATTCATCGGACCTTACAAAGTACTATAGAAAATTTCAGAAAATAACTACAAATTAGACCTACCAGAGAAAGTTAGGCTCCATCCAGTCTTTTACATTTCATTACTCAAATCAGCAGCAGACACAATACAAGTCAAAACAGGCAATAAACTACAAGAAATCTCAGGACTAGAAATCTATAAAGCAAAGGCAATCAGAGATATACACAAACTTAACAGTTAAAGAGAATACTTAATAAAGTAGAAAAACTACCCAGAAAACGAAAACACATAGGAACCACTAAAACACCTTATTAATGCCTAACGACTCCTAAAGAACTTTTACTAACATCGGAATAAGAAATATCAATAAAAACAGAATTCCAGTTAATAATATTAAGGGCCCCTTAAGACTGAGCTTTAGAAACAATTAAAGACTCAGCTTAATCAATAGAAAAACCACCCTATTCCTCTAACGACTATATACTACAAGAAAATAGCTTATCACCCTGCTCCTTAAGATAACGCTTTATTTTACGCACACAGGCAAGACAAGCCATAGCCTCCTCAAGAGCTTCCTTAGCCTTAGCCTTATCTTCTTCTAACTTCTTACACTCCTTTATATTTTTAGAAACTAGAAAAGGAATTAGTATAACCCAGACAAGTCAATAAACTACCGCAAAAAACTCACAAAAGGTTATAACACCTGAACCATTGCAAACCACTTTGGCCTTAACGCAATTCCCACAACGATTAGCTCGATTTTTATTAGCCTTGCAAATAAAACCACAACAGAAGCAACAGGAACACAGCATAATATAATCGCCAAAAGTATAGATATATTAAGCAAAAGAACTAGACTCAGAAGTTTTCACGTATTTAGTTTTAGAAACACAACCTAACATAATAATTAGCAAAGCATACAAAAAGAAAAATACAGGTCTAAGTTAGCACGTACTTAGCAGAACCAACAGATAGGCAGGTAAGTATAGCCTTAAGAATAAGACCTAGAGGAAAGAAGAGATCGTATTACGACCCTAGTAGTTACGTTACATGCCACCTATAAAAATTTCTCACTAATTATCATAGACCAACAACTCCCATCTCGGTCCACGACTAAAGCACCAATCATACACAGACTAAGGACCCACTATCGCAGTCCAGGACCAAAATCAGACATCTCAGTCCTTAAACCTCAATATACTAACATATTACTTAGCCAGTATATAAGAATATTTATTTAGCACTAGATAGAACTTAGCTTACCAGCTATCAATAACACTTCTTTATATTAACCAAGCCTAATACGCATTAATCTACCATTAAGAGACATAACACTTTAACAACGCTCAGTATACGCCTTACGCAATCTGCTAACAATAAACCCAAGCACGGCTTAGTTTAACACAGTTAGACCTAACCGTCACA
>CMW1803_accessory_0006_length_3986
TTAACCTCTACTTCTCTTACTTAAGACCTAACCTCTTAGCAGTACCTCTTTAAACTTCTTACTACAGTCTCTAAATACATAGCCATTAGTTACCTTCCCTTTCCTTTAACCTCCTTCCTTTAACTCTCTAAGTTACTCTAAACCTTAAAGCTTAGCTTTACTTCCTACCTTTATTAACTCTTTCTTTCCTCTCTTTTTCTAACTTTACCTTTACCCTTACCTCCTAACCCTAGCCTAATATTAGGTTAGGGTTACCGTTATACTTAGGGTTAAAGCCTACTATTAAGGCTTACTTTAAGTTCTGGCCTAGTATTAGTATAATACCTAGCCACTCCCTGGTTATCCTTTACCTAACCCTCTTAAATACCTACTAGCCCTTTACCTTCCCTAGTTAAATAAAAACTTACAGTTTTACTTTAAAGTTAGGGTTAGGGCTATAGGTTAATTATTATTATTACCCTTAGCCCTTAACTTATTAATAACCTAAGGGATAATTATATTTAATATAGGTAAATAATAATACCTTATACTAACTCTAATTCTTTATCTTAAAATAGAACTATACTACTCTTTATCTTTCTTATAATTATAATATAGCCTGTATTTATATATATATAATAAATCTATTTACTAACTACCCTATATCTATCCTATATTAACCCTTAACTTACTTAAATCTTTTTCTTTTATTTAACCCTTTCCCTTTACTATTCCTTTATAATACTCTATCCTTTACTTATATAATAGTTTATTATAACTCTAATTAACTTACTTTCCTTATTACTATTATTACTACTTTACTTACTTCCTTATTACCTTATTATAATACCTTTAATACTTTATACTTTAAACTTACAGTAATTCCCCTAATATAAACTCCTATTTACTACTCCTTTCTGCCTAATACCCTTCTATTATTATATATATTAACCCCTATTTACTTACTCTACTTATTACTACCTTTAACCCTTTCCTTTCCTAAGACCTTCCCTATACCTATCCTGCTTAGTCTTTCTACTATAACTACCTATAATTATATTATATCTATATCTGCCTATCTAATGCTAATTATTACTCTATATACATCTTTCCTTATCTACTTAAGCTTGACCCTGTATATGCCATTATGTTACTACTACCTGCTATTATATATAAGCTCTGTGCCCTAGCTACTACTACTATTCCCCTGCCTTAAAAAAATCTAAATAGATTTATATTTAGTACCTTATATCCCTTTACTTTTATAAATACACTTTCTAATACTATATAAGCATTATTATAACTATTAGGCCTTAAAATAACTCCTTCTAAGTAAATATATACCTAACTTTACTTTCTAGTCTTACTATTTAGCTTAGCTATAATATAATTATTATTAAGTTATACTGTATTATTACTACTATTAATAGTAAAAGTATATAGTAGTTTCCTATATTATATATTAGTATATATTATATATAAAAAGAAGAGTAATATAAATAAAAATATAATATAAATATATATATATAGAAATATAAATTTATCCCTTAGGGTTAGGTTCTTATACTATATTAGGGCTTAGCTATTTCTAAGCCGTTTTATATATATATAAGCTAAATGCTTATAGGCAGCCTTTATTATTATAACCAGTACTTTACCCTCTTTAGTAACCTTATAAAGCCTCTATATTGCGCTATTTAACTATTAAATGCGGATTATCTTGCGAATTGTCCTAATATTACTATTATAACTTTTAGCCAGGAGTATATAATTATAGTATATAGGAGGCATTATAGATAAGGTAAAAATATCGTATTATTATAATAGTATTTAGCTATATAAAATAGAACTTAAGTAATATAAGTCTTACTAAACTAATAAAACAGACCCCTTATATACCTATATAGCTTTTTATATCCTAGCATGCCTATCTTTATCTTAACCTAGTCCTATTAGCTATTAATTAGGTAACTCCCCTAGCCTCTATCCTGGCCTGACCTTTAAGCGCGCTATATAATATATATAGCTAATATAAGGCTAGCATATTACTAGTAGTTTAGCATTACTAGTATAATATTACTACTATATTAAAGGTATAACTCTAGCTTATAATACTAGTCTGCCTAGTTAGCTTATACTAACTATAGTAAGGGGTTTTTCTATTATTAGCATATTATTAGGTTTTACTTATTACTAGCTTATATTTATAAAACTAGTTAACCTAGCCCTTATAATAAAACTATATTACAGACTAGCTAATTAATACCTTATTAATAATAAAATAGAAATCCTATCTTAAACCAATACTTATATAAGCGCCTTAGCTATATATTATATTAGGCCTTGCCTTATCTAACTAAGGCCTACTTATTATACCTATATTAAATCCATTACGTAAAGAGGTATTAAAGTACTTAGGATTTTCTTAATAACCTTTCTTAGCTAATTTACTAGTCTTATTTCTATTATAATTATAATCTGCCTTACCCCTAATCTTACTGCTTTCTCTAACTTTTATATACTTCTAAATACTTTAATTTCTCTTGCCTTTAGAAATAATTAACCACTGCCCTAAGACTTAAAGCTCTTTACTATTAATATACCTAATTCTAGTAATAATATCCTTAATTAAGGTAAATTTATAGACTTAAATAATAAATATAAAGTTAAGGAGGCTTCTAAAGACCCTAAATACTATATAAAGGGGCTATATTACCCTATTTATATTAGTAAGATCCTAGCTAACTAGTATTATATTAAATATAAGCTAGGCTACAGGGGATTTTTAACTATTTAGATAGTATATAATATACTTAGTAAGATAGATATAGCTCTTAAGATTACAGCGCCTAGGAGGCCAGGTAAGCGTAAGTATAAAATACAGAAAGAGATTATTAAGGTTATTTAGCCTGCCTCCTATCTTACACTTTATTAAAATATATTCTCCCTTCCTAGGTCCTATAGCACCTACCGTATTCTTATTCTTCCTTTATAAGGCCCTAACCTTCAAGATTACTAACATTAAAAGCCAGTTACTAACCAGATATTAGCTACTAAGTAACTATTACAAGCTATTAAATAACTATATAATAATAAAATTATATATAGGGATTAGTTAACTTATCCTTAGCTCCCTTATACTTCCTTATACTGCTTTTTAATAATACTTAAGCTAATATATTTTAATAGACCTAAGCAGCGTAAATATTATATATTCTCTTTTACCTATTAATTATAGCAGTATAACTATAAAGTACCAGTATATAAAGCGCCCTAAGAAAATACCTCTATATCCTAACCTGTAAAAAATAGGTAAGCTTATTATATTAATGCAAGTCTATAAAAGCCTAATAGGAGATAATATATCTCTTAGAGATTTTAAATAAGTATTTAAGTCAGGCACTCCAGTCTTACAAAAGCTACAGTTACCTCTTATTTATTACGCACTAGAGAGAATATATAATTATAGCCTAACGTTTACTACTAATATATAAAGCTATATATATATTTTTATATAGCTATATATAGGCTATAATCTTTTCCATAGTATAACAAGCTTTCTAATAGTATTATCTATAATTTACACTCTAGGACCCTTTTTTACTATATAGAGAAGAACTTATAAGACTAGTAGCACCTATAATAACTAGTAGTATAATAAGGGATATAAATAAATCTCTTTAATAGTACTTAAAAACAGGGTAATATAGCATTAGCTAAATACCAATTTAATAAAGTAAAAGCTTATACTTTTTATACTATATAAAGGGCTTTTATATTTACCTAAGAATTGCCTAATTACTAGTTAGCTACTAAAGGATAATTCTTTTAAGGCACTTATAGAAATATATAGATTATAAAACGTTATAATATCTCTTTATAATACTATTAATATAAGAAATTCTTTATATTTTTATTATTATAAGTATAGGATTTATTTATAATTAATATATATAAATTTACTATATCCTCTTAATATAGTTAAGAAGTATTTAGATATTGGTTAG
>CMW1803_accessory_0007_length_2030
TTAATATTTAATAGGAGTAGGACTTAATTATATATATAATAGGGACTGGGGTCTATATGGCCTAGATATTTAGATAAATTTTATAATTTAAAAGTGGGACCTTGATTATATATATAATATAGTAGGGGCCTAACTTACCTATAATAAACAAACCTAACCTTAATACTTTAATATAATAAAAAGTAAAGAATTACCTTAGGTATATTAAAGTAAGCTAGAGACTTATAATATTAAGTAATAAGTATAACATTACTATTAATTATAAAGATATTATAGTTTTTATTAATACTATTAATAAGGTATAGCCTTATAATCTCCTTCCCTTAGCTAGGCTGCCTTCTTATAATATATATAAAAAGCAATAGAAACTCTTTAAACTTCCTTACTAGCTTAAAATATTTCCTAATACCTACCTATTCCTACTTACCTACTTAATTTAAAAATTTAGCCTTCTATAAGCTTATAATAAAATCCTTAAGTATCTTAACTTTTTTTTTAGTAAGGCTATTACTATAAATAAATAATTTACTCTATCTTATCTAGGTAAGATTATCCTTAATACTAGCTAGAAAAATAATAAAGTACTTATTATTACCCTTCTTAAATATTAGCTAGTTCTATAGCAGGTCCTTAGTATTAGTTATTATAATAGCTACTATATAGTAAATATCTTTTATTAAAATAGGCTTGCCTATAAAGTATATTATCTTACTATTTTTACTTTAAAATACTATTAGCTAGCTACCTATTTCTTATATAATCTTCCTTTTATATAGTAGTAAGCTAAGTATATAACCTATAGGTAAGTATATTGCCTTATATAGCTAAGTATTTTAGACCTTAGTAAACTATTATATAAGATCTACTATCCCTGCCTACTCCTAGGTAGGTATAGCTTACTTACCTAGTAGTGCTTAATCTATAAAAACAAGACTAGTAAGTATATAGGTAAATAGGTAAGCTAGTTATAGCTACCCTGTCTTTCTATTAATTCCTAGTACCTCTATAAAGTACTATAGTAAGCTTTTAAAAGGGTCCTTATTAAAGCACTATATTTAAAAGGTTACTAAAATCTAAAGTACCTACTTCTATAGTTTATTATTGCTTAGTTATTCCTTATTTTAAAGATATAACTAAAGCTCCTTAAGTCCTATTTACTAGGTATAGGTAAAGTAAAAGCTATATATAGTAAATAAAATATTTTCCTTTAGTAATAGTATATTAAAGTAATAGTATAAAAACCTTTTTATATATATTAAGTATTTATTTATACTAGTTTTCTTTTATAAAAAACTAAATAGTTAGCTATATATATTATAAAAATAGGGGCTAGTAAGGAGTAAGTAGGTTATTAAAAGCATACTCTTTAATTTACTAATATATTAGCTAAAGAAAAGTTAATTAAAGATAGTAACTATTTATTATAGCTTATTTTTATTATAGCTAAATATCTTACTATAGGCTTAGATATTAGCTAGGTTTTTTCTAAAAAAGTAAGCTAACTAGCTAGTCTATTTTAGCTAATTTATTATCTTATACCTTAGGATACCTTTTTTTATAACCTTTTATATCTTTTCCTGCTTTTCTTTTTATAGTATTTACCCCTTAGTAATATTAGTAATTACCTAGTCTTCCTAAGGGGTCTAGTGCTTATTAGTAGCTATTATTATCCTCCTTACTCTTTTCCTCCCTTTGCCTACTAGGGCTATATTACTGCTACTGCTGCTATTAATAGATAGGCTTATATAGAAATAAAGTATTACCCTTTTAGGCCCCTTAAAGAAAGTCTATAAAAAGATACTAGTCTAAAGGTCCTTCTAGGCCTTAGTGCCCTTAATACTATACTTATTATTAAAGTAAACCTATAAATACTTCTAGCTTAGTATAAAATACCTGCAGGCTAGCTAGATATAGGTAAACCTTAAATAAATAAGGAGCCCCTTAATAGGCTATGTAGGATTTAATAGGCTATAAAGAGTAAGCTAATCCTTATTTAACCTTTAAAGCTATAGGTCTTTATAGTAATAAAT
>CMW1803_accessory_0008_length_1462
GGCTTTATTATAGATTAAGGCAGTATTTTAATTTACTATATAGAGTACTTCTTTAATACGCTGTCTAAGTAACTTAATAGTATCTAGATATAATAAAGTATTAAGAAGCTATATAAACTCTTTAGTATTTAGTAAAAACTAATTAATTTTTTTAAAGTTAAGGTTAAGCTAAAGAATTATAATATTTTAAATCCTGCTTACTAAGCTAAGCAGGTTTAGAAGTAACTTAGTATTACCTTTAGTTTTAAATATTTTATTATTTTAAAAAAACTTTATTTAAGTCTATAGTAAAATCGCCTTAGTATAGCTATAGTCCTACTTATCTAGTATTTATTATATTTTTTATTATCTAAATAAGAAATATATATACTTTAGTATTAACTATAGCTATAATATAAGTCTTTATTATAGCCTAGGAAAAAGGCAATAATCCCGGAGAGTCTAGCCAGGTTAGCTATTTAGCAATACGCCTGCTATAAGGAAGGAAGTGTATTAGTATATTACTAGCTTACCTAAATCGGGAAAAGAGTAATTACCTTTAGAGTTACCAGATTCCTTATTTAATTAGTTATATTCACTATTAAAAAGCTTTATATCTTTTATAAATAGATATCTAGTTACTATCCCTTGCCCCTCTTTACAGTTTAATACTTACTCTTTTAAAAAGAAGTTAGGAAATCGGCGCCTTATTATATTAGTATATGTAAAAACTTAATTATTTAGCAAGACCTTAATAGTAGCTACTATACTTAAAATACTATATTTATTAACTAGGTCTTTAACTCCCTAATAGCTTTTCTCTTACTTTCTTACTGCCTTTTTAATTAATTAATTATTTAGATATTTCTTTATAATTTTTAATAATATAGGTAAGCCTGTAAAACCAATATAAATATCCTTTTTACTAATTAGGCCTGGCTATTTAGCATTATCAGGCTCCGGGAATATTAACTCCTTAAGATAGTAATTAGGATAGATTACTATTATACTAAGCTTACCTTTAATTATATAGTTACCCTTTACCTTTATATATTAATATATATCTATAACTAGTATATTAGATATTATTATTATTTTATATTAGTTAGGTTATAGTAAATAAAAGTATAGCTTAAAGAGCAGTAAAGAGGGTTAATAAGGGAGAGATAGACTTAGCTGCTAACAGTAAATAATAATAGTATTATATATCTTATACTACGGCTAATTAAATTAGCTAGGCTAAGACCATCCCTGGTTTAGTAGGTAAAGATAAACAATTTTCAGAGGCTATGTAAATCAGAGTAATAAAAGCTTCTAAGACATTGTTTTACGTATATAATATATTATTATAGCTAGCTTTCTCTTAGCTCTTTAAAGGTTCCTTATATCTATTATATATAGTTAAATAAAGTAAGGCTATTTAGATCTTATTTTAATTCTTAGGTATTATAAATAACCTTATAAATAAAATATTTATTTATTT
>CMW1803_accessory_0009_length_3133
CAATTTAAGTAAAAGTACTACTTACTTATAATTTAATTACACATTAAGCTATAGTTCTACCTATTTATTATACCTGCCTATTATAGTTAATATTTAGTAAATCTTAATTAGCATTTTCTTATTACTACTTAAATTCAACAGATATTTACTATCTAACTAACTTTAAATTACTAATATAAGTAGGAAAAGTTAAACCTAGATTCTCTTAATCTTTTAAAAAACTAATAGAAACTACTATAAGATGTTTTCTAGGCACTATTATTACACTCTATATAGTTACTAATATAAGAGAAAAAGGTAAAATAGTATTAGTAATAATCTCTACTATTATAATTACTATCTACACTTCTTTAATCCTATACTAAACACAGGGTTAGAAAAAGTAATCTAAATAACATTTTTAGCTATAAACTCTAAGTACTCTTAATATAAAATAGAAAAATATAATAGTACAGACTTATTATAGGTACTAATCTCTTAAGGCTATGTTTTTTTTTTAAAAAAATAAAAAAATTTAAGCCAAAAGCATAAAGTAAAAATAAATAATAAAGTAAAAAGCTTTATATAGTACTAGGAAGATTACTAGAAAGAATAGCAGTAACTATTATTAAGTAAGTAAAAAGAAGTAAGACTTTACTATAGACTTTTTAAAGCCCTTTTAAGATAACCTAGAAGAGGTAAAGGCAAGATAAGGATAAAAGGTCAGTAGTATAGTATTACCTACAGAAGAACTTATAAATATTACCTTAAGGCTAGTTAAGGAGCACTAGCGTAGGTAAAGAGATAAAATATATTACTAAATCTATTAATTTACCTAAATACCTTACACAGTATAGTTAAATAACCCTAGCCCTTTTTATCTAAATCTAAATAATTAGTTAGGTTCTTAAAACTTAAATTTACTAGCTAATTTATACTATACTAATATAAAGTTAATTAGTTTATTATATACTGGCTTACTTAGTGTTTACTTAGGGCCTAGGCAATAGACAGTTTAGTATTTTAGTAAGCGCCAAGTTAGCGTAAACCTAAAAAGGAGCAAAAGATAGAAAAAGAAAGAAAAGGGTATATATTCTAAGGGCAAGCGTATAAAATCTTAAGCTTTATACTTACTACTTTTATTTTTTTTACTTTTATTTTCTTTTTTATAGCATTCCTAATATTACATGCCTTTATTATTATTATGGATCTGCTTAGTATAGTAAGGTCTGCCCTTAAGGCTTATATAGCACTTTATAATGCTATATGCAGTTTCCAGAGCCAAGACAGAGATACCTGGGCTTTAAAGGCAAAAGTTAACGATTTATCTATAGTCCTTGGTTTCTTACTTAAGACTATAGCTAATAATCTAACTATTAACTTTAAAGGGCTTAAGCTTCCTTTAAAGTAATATAGTACTATTTACTAAGATTATATAAAAATCGTTAAATAATATATAAAGCACTTTAATAAATCCAGATCTAGTAAGCATAACTAGATAGCCTAAAAATATCTTTAAAGTAATATAAATAATTTTAGAATTATATTAACTATATATAAATTAATAATTAATATTACTTTAGTAAATATAAACCTATAAGTAAATCTGAGGCTTAAGACTACTTTACTTAGAGTTTTAAGTATACCTTTCTAACTTTTTAATAGCTATATTACTGCCATTCCACCTAACATTCTTAAGAATTATAAGGACATAATCTATAATACTATAATCAATCTAGATAATTATCTTAAAGATATATAAAAGAAAATCAATTAACTTTAAGTAAGTAATACTATAGTTATTAAGGATATTGCAAAAGAGTACTAAGTAATACTTAAAGAGAAAAAGAGCGCCTAGTAAGGTCTTAAAATATATAATAAACTGTCTTCTTAGATTACACAGTTTAAGTTAGCATTAAGAGAATATAAGCAGTTCTCTAATTATCTATCCATCTATAAACACATTAAGTTAGGGTTAAGCAAGGTTAAGGGCTTTATTAAGTCCCTTATTACGTATTTATAAACCTATATAACTCTTATTAATAAGCAGCTAAAGGCTGTATTATTAATAGATACAGGTCCTAAAACTACTACTATATAGCTAGCAAGGCTTTAGTAAATAAAAAAGAGTATTAGGAACTATATTAAGGTTATTTTAGATGTAAATAAGACTGCTAATAAGCAAAGCAATGTCTTTAAGGATATTAGATTAGTAGATAATAGCTATGCTATTACAGTTTTAACCATTAATAACCTTATAATAGCTCGAGGGCTTGATCTTAAGGATCGTTTACAGTATTTAGGTAGCCAAGTAACTAATAAAACAGTCCAGGAATCTATAGCTACTCTTACCAAGCTGGATTCTAAGACTCTAGTAAGCCTCCAATAGAATTACCAGAATTACAGTTAGCTATTATTACAGGCTAACACTATAAAGGTTAGCAAAGCATTAAAAGAGACTTGGCTATTTATTAATTACTTTAGACCTAGGGTTTCTTTATCCTATAGTAAGACAAGCTAAGTTTAAAAAGATTGGATTGAAATTAAGATAATATTATATCTTTAAATAAGCTTATGCTTAGTATTAAGATATACTTAGTAATTAGTAATTTATAAGATAATTCTTCCTATCTGCCAATAGCGCCTAAGTTATGTTAGTTAGACTATTAGCCTCTTTTTTTATAATAATTAAGAATACTTTTCTCCTAACCCTAAGCTTTACGTACTATTATATCTCCTCTCGGGTTTAGATACTAAAGCAAGATTAGTATACGCATTTATTCTTTATCCTATTAGCTTTAAAAAACTAATAAGGATACTATATATATTTAAACGTAATTCCATTAGCTATTACTATAAGCCACGATAAGGGTATAATATTATTTCGTAAGCAGCATTCTAACAGGGTTAAGACTTAAATAGTATTAACAATAGAAAATAGTAAAGAAAATAAGATAGAGGGCACAAATAGAGATTAAAATAGATTTAATACTTATAACTTATCTAATTATGTATTGGACTACAGTTCTATCTAATTTTTATATACTTGTCCATTATTATTAATTTTTAGCAGATTTTATTATTATTTTTCTTATTACTGCTTAAATTTAACTAAGACACTCACGATCCTGCTAACCCTTTCCTTACTTACATA
>CMW1803_accessory_0010_length_880
GACCTTATTTACAAAGTAGCTATAAAAGCAATTCTTATAACCTTCTTTAGGCCTAATATACTGCTACCTTTTTAGCTAGGTATAAATAGCCTAAAGGGTATTAAACTAGCTATCTTTTTTCTAAAAAAGGCTATTTTAGGCCTTAATAATACTAATTTCTAGTATATAACCTTAATAAACCTTACTAATATCTTTAATTTAGTAAACAAGGTATTTATAGTTACCTTAGTAGCTATATATACCCTTACCTTTTATAAGGCAGTAGCGTAGGCCTATAATAGCCCTTCCCTCTTAGTTATAGAAAAAGGCTATTTTTTAGCCTCTTTTAAGGAAGTTAGGTAAAGTAACCCTTTAAGACTCCTTCTATTTTCCCTAGCCTTTTAACCTACTTTAAAGACCTTAGCTATAAAGCTGCCTAATATAGCCCTAATAGCCTACCTAAATAACCTCTATATCCTTAACCTAGCCTTTTATAGTACCCTAAAGGTAGCTAGAAAGGTCTTTTTTAAGTTCCCTTTTTAGCTAAACCTAGCTAAAAGTAAGAAAATAGTAATAAAGAAAGTATATAGCTTTTTTTAAGGTACTTATAAAGGTAACTAGACCCTATAGGCCTAGAAGACCTATAGAAAGAGGCTAATACTATAATTAAGTAGGCTATTATAGCCTTGCTAGCTAGGAGCTTTAGTAACTACCTTAAGAAACCTAGCTTAAATCTTATAGCCCTTTTTATATAGGAGAGAGGTCTTAGGATTTCCCTATATAAGGAGCTAGCTATATAGCTATATTAGGTAGCTAAGGAAGCCTCTAAACCTATCCTAGAAAAAATTAGAAAAAAGCCTTTTATAAATATAGGCCCTAGACTAGAAAAAATAGCTTAAGA
>CMW1803_accessory_0011_length_3835
GTAAAAGGCTTTAAATATTTATTATTTATAACCCTAACTAGGACCCCTTTGGCGTGTTTTCTGACTCTAATGGTCAATTGGGGTCTTTCAGTACCCTGGAATCTATATCCTCGTATGATTCCATCTCCTCGGCTAGAACAGGTCCCTCTCACAGCAATTCATAACCTCAGAAGTCCTCAACCCCAGCAGACCTGGGAGCGCCTTCTTGATCCGACTCTAAAGCATAAGGCAGGTATTGTTCTGAGCAAAGGCACTGCGCACTATGTCGAGCTTGAGGTGTCTTGCCACATAACAGCCTATGTCGACTTTCATTTCGTCAGGCCTTTAACTGGTGGTAGCAAGCTGGACATCACCTGCTCTGAAGGCTATGAGGAGCAGTCTTCTAAGCTCCCTTTTGAGCGAAAGAAAGGAGACAATTCCGACGCATCAAAGTCCATTATAGGACCGAAAGACCAGTATATATTTGGCGGTACGCATTTTGATCAAAGTTTGGTTGAATATGGCATTGCAGAAGCCAATCATGAAACTTTCAGCCCTTTCCACTTCTGGACATTTCGATACATTGCCATGGACATTGATATTGCTCAAGATTCAGACCTAGTTCTTGATAGGATCAACATTATCAAAACAAATTACCCCCTGAAGGTATTGGCCACCTTTCCTACAGTTGAGATTGAGAGCCAAGATACATCGTGGTTTCACAAGCTCTGGGAGGTGAGCTTACGCACTTTGAAGAATTGTATGCACGACTGCTACGAGGACTGCCCATTCTACGAGCAGCTTCAGTATGCCATGGATACAAGAAGCTCAGCACTCTTCACATATGTTATCTCCCGAGATGACCGGATGGCACGCCAAGCAATCTTACAATTCTACAGCTCTTTTCAACCAAAGGCAAGGCTGACAGCAAGTCGAGCTCCCTGTCACCATCCCCAGATCATTTCTCATTTCTCTCTTTTCTGGATATATATGATTACAGACCATTACGAGCAGTTCGGTGATGGAGAATTTGTAGCTGGCTTGTTCCCCATCGTTGATGCCATTCTGTACACCTTTGGCAATCGTCTTGACAAAGAGACCGGACTCCTTCGCGTTTCCCAGTTAGCTGGCGACTAGGAGTTTGTTGACTGGAGTGATTCATATAAGCCATTTGGAGTTCCACCAGCCGCAAAGGATACTGGCTTCCTGACCTATACGAATCAGTTGTTCGCATACACTCTACAAAAGCTCAGTTCGCTCGAGTTGTGCCTGGGCAAGCGAACACGCGCAGAGGAACATAGCCATCAAGCTAAGTTGATCATCCAAGCTGTTAGAGACCACTGCTTCGACGGTGCCTGTTTCACGGATGGTCTCGCTACATTAGTGACAGACAACCATTATAGTGAGCATTGTCAAATTTGGGCAGTTCTCTGTGGCGCAATAGCTGGCAATGAAGCCTTTGATCTTCTGAATCGCTCTGTTTCTTTTCAAGCCAAAGCGGAAGAGGAGCGTACGCACAAGTTCACAGAGGTATCTATAGCTATGGCTTTTTATAGTCTGAGGGCGTTATCCAAGGCTGGTGATGAGGCATACGAAGCCCAATTCTTCAGTTTTTGGGCACCCTGGCGAAAGCAGCTTGAACTCAACCTGACAACTTGGGTGGAAGACTACATCACGCAAAGATCAGATTGTCACGCATGGGGCAGTATTCCTCTATATGAGTTCACCGCCGAGGTGGCGGGACTCAAGCTCGCCATGATTCGCGGCGAGAGGGTACTTCTCTCCAAGCCACGAGTGAGCCTCTTTATGGCTTTCAAGGCCGAAGTTCCAGTGAGTGGCAGCTGGCAACAGCCAATACTGGCTCGCGTCTCCTGGCAGAAGGATCAGAATAATGAGGCTGTTCTGACTTTGTCATGGGAGAGTCATGGTGAAGGGATCCAGAAAGAAAAGCAGCTACCTATCCATATAATCTTACCTAATAGGCAAGAAGAAGTTATGGAAACATTCAGTAATAAGCAATGGAAGCTGAGCTTGGGCTCGAGGAGCAAGAGAACATCAGACCTTGATATATAGTGTTAAAATAACCCAGCAAATAGTAGCTTGAACTTCTACTAGATTCTCCAAGTCTTTTTGTCATTAAGGATCGATGTCATGAGCTCTCTTTCCTCCCCTAGCTTAGGTAGTAAGCAATGACTTAAGTAGCATACCAAGAAATATTTAATTCATTATTACATAACATTAAATCAACATCCGAACAACATATCCACCTATTCACGAGGTTTCTCTGCTACGCTAGCTCCCTTGCCTTCATCAACTACCTCATTAAAGCTTGGCGGTGCATCATCTTCGTCTGGAGGCTGTATCCACGATTCGTTCCTTTGCAATTGAGACGGACCTGGCGCACCGTCAAATGAATCTTCAGTTGCAGTCCTTTGAACTGAGTTCTTTTCACCCAGCCGCCCCCTCTCGTCACTTGGCATCAAGATCTTTACTTGGACTGCGCCCAACGCGCTAAAGCGCTCTCCCGCTATTTCACCTATGACCTTCCACGTCAGCCTATGCGAAAGACAAATGTTGTATGTGGTAAAGGTAGGGTTGAGTTTCGTTAAGCTGCTTGGCCGATGGGGAGAACCGGGTCGTAATTGTTCAAGACGCAAACCAAGTAGGGCTCCAATATCGAGTGGGGGGCCCTCATCTGTACAGGGGATATAGATATCGCCCTGAATTCTGCTCAAGGCACTCTCAAGACGCAGGTCAATCTCCTCGCGTTTTTCATTTTGTTGACTAAACAGAGTTCCTTCACATATGACCTCGGTACTACTAACGATCCGCATAGAAACTGATGACAATTTGACCTTTTTTGGGACTTCTTTGATGATTTCGCTTGTCGCATTCAAATCTGGAACGACACGTCACTTGAACGGGATCGAAGTTGGTTTTTCAAGTTGGATGACGGTTGGGACGTCAACAAGGAGATTGTAGACGAATTCTGGCACACTTGAAGTGCTGAAAGACTGCTTCATCTTTTGGGAAAATGATAACTTGACATCTTCCATACCGGGGACAAAGCGATAACTCGACATGGTCTGACGGCTCCGTGAACCTTTGAGGCCAAAGTCCGCTATGGGAGGGTCAGGACTGAGATTTATGACATTAAATGGAAGGACTGCTTCAGTCATATTAATATGACCTTTTCCGGTGACCCTCAAGGTAGCTTTCACAGAGTACTCGATATACCCTTCAGTCTCTCCAAGAGAGCGAAGTGAATAGGTCGATGGTAGAACATTGATCTGTTGCGCCGAGAGGTACAAAACTCCGGTCTTGGCGCCCGCCTTGCAAGTATTTCGGGTCAACATGTCTTGGCAGCGTGATTGCAAACGGCCATGTCTGCTCATCGCCACTGCTTTCAATATGGAGTGGGCCTTGGAAGATCTTTTGGGAGCAAACAGACTCGGGGATGAGATTGAAACGGCCTCGGTAACTAGCTGTGCTGTTTGTGCTTGCGCGATGGATGACTATCTTGGATTTGGCTCTCCCAGATAAGGCGATGGTGACTGATGAGTCTGGACTCACGACAGGGCTTTGTCGGTAAACACAGCCAATAATTGTGTCGCCTGGAGAATATGAACGTTGATTTCCTTCCAGGCGGATGCCCAGTGCTGAGGACATGGAAAGACTTGTCTGAGGCATTTTGTCGGCTATGAAGATGATAGCAAATATCATCAAGATGCTGGTTTGTCTCTGATTTTATTCCAGGGAGAGACAATAAGAGCACCTCCAACTCTCTCAGCCTAGTGGGGCGCAGTCGACTGCGCCTTTGCCTGGATTTGGTAGGGACCGATGCTGAGCGAAGGCC
>CMW1803_accessory_0012_length_9104
CAGCTGCAATGAGGTCAGTTCGTGTAATCAGATGAGCTGTGTGAAGGGATGTTATGTACACGTCTGCATCTCCAGCACCTGGAATTTGTGTTAGATCATCTCATATTAGGATATTTGTGAGTCTGATGCGACGGTTACCTACCTTGCTGTTGGTGCCCATCCCGTGGAGGCAAAGTATTCGCATATTGAGCACAGAAAGCTCTTGGAATGTTCAGGTGATGCGGAGTTTGAGTTTCCCAGAATCGAGAGACTTTCGAAGATGTATAGAAACAGTAATTAGTGTCCGCTTGATACGCTGCCAGAGGCGGCCAGTCCTAGGATAAGCGTCTGCTCGTTGAAGTACTGATGCTACGTGGCTCGATGACATATCTCCAAGTCGATTGTCAAGTCGGATGTGCAGAGCTCAATGTAACAGATAAACGCAGTATGCTTACGCAGAATTTCCATCAACACGAGATGCATTTGCTTATCAACAGAGTTGCATCTCGCACCATTGTATCCTGCAAGGCAGGTGTATATGTCACAAACAATCTTGTTTCCATCCTTGAGAACCTTATCTACCATCCACCAGCGCCGGATTCAGTAAGAAGAATACATCCTCCAGAGCCAGGGGGAACTTTTTGGTCATCTAGAAAATGCACAAAGCCCATGATTGTGTCAAGTCTTGCAAGTCAAGGACTCAAGACGGAGTGAATGAGGGAGGACAAGATAAAAAGGGCTCATAATCCCAATCATAATAGGATCAAAACTGAATAAGTCTGCAGAGATTATTGGAATCGCCTTTCTTATCTTTATGGTTGTATATCGTGACCAGTACTTGATATACCCCGAAAAGCTCGTTCAGTACCTCTAGAGTCTAGCGAGACGCAAATAGCATTATCCTAGAAGTCATTTTTCAAAACACGCAAACGTACCCAATATGCCGAACCTCGAGAAGGAACTTCACAACGGAAATGGTAATAGTATCAATGGAACGACAAAGATAGGAGAAGACGCTTGCGTTAACCCCCACAGTCTTGGCATCATCGGCGGTGGATGGTATGGCTGTCACATTGCGGCAACCCTTCGCGCTCTCGGCTTTCGCGTCAAATTGTTTGAACAGCATAAGCGACTGCTACATGAAGCATCTGGTAACAACCAGTTCAGGCTGCATATGGGCTTCCACTATGCCCGTCACAGTGGTACACGTCTTCAGTCGAGGGATGGCTTTCTGCGTTTCGTCGAGCATTACCCCGAACTCAGCCGCATTGTGCCCTGCAACATCTATGCTGTGCCTACTCAAGATTCCCTGCTTGATTACAATACCTACAAGGCCATCATGTCCTCGAGCGGGGTAACGTTCACCGAGGGGGCACCTCCGGGTATCCATATCACCAACGTTGACGGCATTATGTGTGTGCCGGAGAGGGTTTTGCTGCTGAGCAAAGCCCGTGCTTACTTCGAGGCAGCCCTCAAAGGAGCCCTTGAGCTTGGGCGAAAGGTTTCTAGCATTCGAGAGGTGGGCGATGGCGTCTTGATCGACGGCGAACACTTTGACTTTGTGGTTGATGCAACGTGGGGACACTACATGAATCTGGATCTTCAGGTGATATACGAGGCCACCTTGTTACTCTACTACGAGGGGCCTCCTGAATTTCCGGCTGTGACCTTGGTCGATGGTCCCCTGGCTTCCGTCTACCCCACTGAAGTACCGGGGTTGTTTACCTTGTCTAGCGTCCCCCACACGCCTCTCGGGCAATTCAAGACTGCAGCAGAAGCTCGGGCCGCAAGGGACGACGTTAGCCCCGCAACCATATCAGCCAAGCGGGCGCTTATGGAGGAACAGATTATGCACTACCTCCCCACGTTCCTCGAGACGTTCCGTTACATTGGACCACAGCTTGCTGTCAAGACCAAGCCGCTAGGGGCTTATGATGACCGCAGCTGTCGAGTCTCGCGTCGCGGCCGAGTGTTTTCTGTCATGTCGGGAAAGATTGACACCATCTTTTTCGCCCATGAGCGAATCCTCTCGCTGATCGACGATGAGTCTTATCTCTGAGGCAATTTTGGCATTTTACTTCTGTCTGTTAGATAGAAGAGGTTTACTTGTGCAGCTTCTCAACTCAAGTAAATTTACAAGGGCTAAATCTATGCTTATTCTTAGTGTCTTGGTTCTCACCGGCTGGCTAATCGGGGGTCATTCTGTGTCTGGGTCGATCTACCTCTCTAGGTACAGGGGAGTTTAGGATTTAGCTTCCTACTAGTCAATGTACATAATGCAGGGAAGATTGTAACGCTGGCAGAAACACCTAGACATCCAAACCTGACTGTACCCACAGACTGACCTGACTGTACCTACAGACGGAACAGTCTAGACAGTGTACCGCTCGAATCAAGAGTGACATACCATCCCCTATTTACAGATACAGGGTAGTCAGGCTCCTTATCTATTGCCAATGCTGACCACCTCACCCCGCGGCCCGCGCCGTGGCCCCTGGATTTCACAGGAAACGCACAGACCAGACCAAACAGTGGAGGTAGCCCGGGAATTAGCAATTTCTGTTTCTTGTTTCCTGAGGCTGACACTTTGTTGTCTCTTCTCGTAAAGCTGACCACAAGTTGATCCCCCACTCTTTTCTCCTTTGTTCCGTTTGCCTGTGTGCATTGCTGATACCAACGCGAAGCCTGAAACCATCGATTGCACTCTCTTTTTATTATGCCAGTTGAGCTCTTGCAACTACTCACTGTGGCGTATTTCTCTTCCCACCATGTCTTCAGCACCAGATTTACCATTAGAGTTTCTTCGGGGCTCCCCGCCCGAGACTCCGGTCAAGACAAACAACGAGAGCAACGAGGCATCTGCTGATGATGCACGTGGATTGCCCCTCGACACGGTGACTGAAGCCGAAGCTTCATCCGACAACCACGGCTCGGTCTTGAGCGACAATAACAGAAATGTTGAGGTTGCAGCTGCTTCGTCAGACGATGCGACTAAACAAAAGGTGTACCATACTGGATGGAGGCTTCATGCTTTAACCTCAGCGTAGGGTCTTTCCGCTCAGTTGCCCTTATTTCACAGCTGATTGCCATTGACGTAGCCTGTGCTTGAGCCTACTTCTATCGACATTGGAGACTACCATTGTAAGCACGGCTCTGGTTTCAATCGTTGACGCCCTTCAAGGCTTCAATATGGCCGGCTGGATCGTGACATCCTACTTGGTAACATACACCGGTAAGCTCTAACTTCACCATGTCATGGAATGCCGAGATGGGAACTGAAAGATACCAGGATTCCTCATTATCTATTCCAAGCTAAGTGATATATTTGGCTGCAAACTAATGCTATTGCTTGCAATCACCATATTTACTATCTTCTCTATGGCGTGTGGTGCTTCGGACTCCATGGTACCTCTGTATGTCAATTCCCTCTCTTGATACTAACCTCGTGCGCGTTCTCATCGTCAATCTTTACTCTAGGATCGTCTTCCGCGCCCTCCAGGGGATGGGAGGCTCCGGCATCTACTCTTTGTCGACAATCATGGTACCGCTCATGGTGCCTCCAGAGAAGTACGCAACCTACATCTCTATCATGTCGTCAACCTTTATCCTCTCAAGTGTCCTTGGCCCAATTCTTGGAGGAGCAATCACAGATCACACGACATGGCGCTGGGTGTTCTACTTCAAGTGAGTCCCATTTTGTCTTAGGCACCCTGTAGTGTAACTGGGCACTGTCTAATGGCTCATTACTTCCAGTGGCCCCGGAGGAGCGCTTGCGGCTGTTCTCCTCGCCTTCTCGGTCCCATTCAACTTTCCCTACGGAGAGTCCGATCGATTCTTTCAATCCCTCGCATCGAAACAAATGTGGCAACGGGTTGACTTTGTGGGTATGGTTGTGTCATTAGCTGCCTCCATCCTCATCATCTTTGCACTCGAGCAAGGTGGTGTGGCCTATCCGTGGGGTAGTGGTGCTATTGTATCAACCTTTGTACTCTCTGGCGTCTTGTGGATTGCCTTTGTTGCTTGGGAGCGATTGCTTTCCAAGAAACGTGGTGTCCGTGAGCCCATGTTCCCGTGGAGCCTGGTGCACAACAGGTTTGTTATGGGACTACTTTTGTAAGTCTACAGTCAGTCAATCCCAAGCTTTCGGTCGACTAATTCGGCTTTCGTCAAGAAACGGATTCTTTACAGGTTTCCCGTTTATGGCTGCTCTTATCAACATACCGCAGAGATTCCAAACAGTCAACATGACGTCAGCTATCAATGCTGGTATTCGCACACTGCCTCTACTTCTCCTGTCTCCCTTGGCGACTGCTGTCAATGGGATTTTGGTGTCTAAGCTGGGAGTGCCTCCTCTTTACACACTCTTCCTGGGAGGTTCACTGCAGACAATAGGAGTTGGCCTATATAGCTCCTTGAAATCATCAACCTCTATTGCCTCGGCCCAGTATGGCTACGAGGCTATCATGGGCCTTGGTTTCGGGTTCAACCTTAGCACAATCCTGATGATGGTGCCGCTAGTCGTCACTGAGAAAGATCTAGGTATGACCTCCCAATTCCCCTGCCGGGCCATGGATGTTTCTCGACTGACATAACCCTAGCTGTCACAATGGGATCCGTGACACAGATCAGGGTGTTGGGAGGCACAATCGGGCTCGCCGTTTGTTCTGCTTTGCTCATTAACCATATCAAGAGAGAAGCTGTCAAGTTCTTGACAGCAGAGCAAGTCGCAGGAATACTGCTATCCTCAGAGAATATTGGAATGCTCTCCCCCGAGACACAATCTCGGACAAGAGTTCTATATGCAGATGCCTACTCGGAGCAGATGAGAGTAATGCTTTACTTCTCTATCGCATCTATTCTATCACTGGTCCTCCTCGTTGAAAGACAGCCACGGAAGGCTCCTACTAAGCCTGAGAGAGCAGGATAGTATCAAATTTGATCCATAACACATTCGGAAGCTAGAAACAAGAGAAGCGTTTTACTGAAAAGCTCCTAGTTTAGATCCATAATAAGGCATAATAATTGACATCACTTAATATCACTTAGTATAAGCTTGCTTAATTTCTCATTTGCTGTAAGCTCAAGAGTAGAAGACTGTATTTGCAAGATAACTAAAAGAACTAACACTTTCTATATATTTATGAGTTTGCACTCGTCTGCCTGATCTTGACGAGCCTGCTAAGAATGTATGATCTGATCCTCACTTAAATTGACAACCTTCATCAAGCCATTACATCCTGCAGATTCCAACAGACCCTGTAGAAGAGCAAGATCATTGAGGGCTTCCAAAGGCATCTGACGCGCGTCTGGGCAATCTTTCAATATGGCTTGACCGAATGCCTCAAATTCTGCCTTGACACCATTGTCGTAGATGAATTCTTTTGTCTCATTCATTGACTCCCCAGAATCTGATTTGATGATTGACTTGACACTCACGGGTGTCCAAACAACAACCCCTTGAGTACTGATTATTTCGATCTCTAGAGTAGATTTGTGCTCTACCCCAAAGGATATGCAAACTGTTCCGTGTCGAGAACCAGTGGTGGTAACGATAGCGTGAATAGTATCAACAGGATGAAGATGCTCTTCAAGCAGATTGGATAAGGCCAGTACCTCCTTAGCCTGTTGCCCAATGGCAGCGAGAAGTAGGCGAAGGCTGACAATAAAGTGAATTCCGCTATCAAGAAGGAATCCACCTTGGAATTCCGGAGCCTTGCGCCCTGTAAAGTATCAGTATTTGGGTCAAGGCTAAGCACAGTACCTTTCACATACATTCCGTCTTGAAGTATTTATTTTCCTTTTTAATTAATCCATAGTAGCTCAGGCGGAAAGATAAAAGCTCTCCCCCCATTTCTCGGGTCTTCATCTCGGCATACCTCAGGCTCTCATTGAACCGGAAATTTTCAGCAACGGCCCATATGGGAGGGCTGGACTGAGAATTGTACCATTGGACAAGATCCGTAGCAGTTTCAGTGTCCTGTGCTATCGGCTTCTCACTCAGCACATGCTTTCCGGCTCTCAGAGCTCTTCTGATAAGTTGGGGCTGGACTAGAATGGTAGCACATGCTGACACTGCAGCTATGTCAGACCTTGCGAGGAGATCGTCGAGTGACCTTCCACTTGTGGGTGGGTCATCGAAGTAGATGTCAACCTTATCCCGGGCTTGTTTCGCAAGCGATATTGCCGCTTCCTGAGATCGTGAGTAAACGGCTTTGAGATTGAGGTGTCCAACGGCCTCAATAGCCGGCAAGTGTTCTGTAGCATGTCAGCGCAGCATTGACTCAAAAGCTCCTCTGCAATGCAACCTTGCCATTGATGACCAGCTTGAGAGGGATCAACATACGTTCCCTCGCAAAGATCCCGGCTCCAAGTAAAGCTATGCCGACCATATTGCAACACATCGTCAGCACAAAGGGCAGGTAACAGAATGATAAGCTCACGGATGAAGGGGAGGGGCGGGCTGACAAGATATGATGCTCGGACGGATAGAACCACGCCTTGAAGGATGACCTCGTAAGCGAGGCCCTTTTGTTTCAAAAGCTCGTTATCCAGGTACACGTAAGATACAGGGATGACGGGTCGGGCTTTTGGCCGGGCCACGGACTGTATCCGCGTCCGGCCGAGTCCAGAGATAAGACCGAATGTAACTGTAACCCATTTGCGTCACTATGCATTATCTCATGCATCCAGATAATTTCATTTTCCGTAGCACTCACACGGAAGTTATTCCTCCGAACCTCGACTGTTACGCAACAATGGGATAACGTTGGATAAAATGAGTATTCCATTTCAGTATGGCTACTTTGTGAGCCAAAACTTCTTCATCTAGTACTTCTAAATATCAGCAACAAATTTACAGTAAAAATCATAAGCAAAGATCATGGCTATAATTCCATGGAAAGCAATCGACGAAAGTCTCTCGCTCAAATGGAAAATTGTTATCACTCTCTTAACAATCTGCACTTTCCGTATCATAGGAGCTCGTATCGCCACAAAGCGAGCAAGGCGCAAGTTCCGTGAAAAGCACGGTTGCGCTCCTGTGACTTGCAAACTCCCACTGAGGGATCCATTCTTTGGCATTGATTTCATCTTGAAGCTGATGAGGGTGTTCAAAGAAAAGCGACTTTTGGAAACCTTTGCCAACGACCTTTACAAGACTGTTGGTTTCACATTCCTAGTTGAGCGTGGTTCACAGCAGACTATATTTACAATCGACCCGGAAAACATCAAGACAGTTCTTGCTCTCAAGTTCAAGGACTATGGACTTGCTTTTCGAGCTCCACTGTTCAATCCCGTCACAGGCGGTGGCATGTTTGCTTCTGATGGCGAGGAATGGGCACACTCGCGGGCTTTGATGCGTCCAACCTTTGCCCGTGATCAAGTAGCCGACCTTGAATTGACAAACCGACATGTCACAGACCTTGTGTCAAAGATACCCAACAACACAGCCTTCAATCTGCAGGAACTTCTCTTTGACTTCACCATGGACACTGGCACTGAGTTCCTCTTCGGCGAGTCAACAGATACACTTTGTAACCCTACCAAAGCAAGTCAAGAGTTTACCAAAGCCTTTGATTTGACTCTCAAGGACGTGGCCTACCAGGCAAGATTGGGCCCGTTCCGCCGCTTCCAAGGCTCTCGAAGCAAGGCACACGATGCCTATCAGGTGTGTCGGTCCTATGTCGAGCATTATGTCAATCAGGCTATGGCTCTTCGCACTTCGGATCTGGCGGCAGAAGTTCCGAAAGAGAATGAAGCCAAAAATCGACATGACAGCCTGCTGAGGCAGCTTGCTAGTTCGGGCATATCAAAGGAAAAGATACGCGCAGAATTATTGAGCGTCTTGATAGCTGCAAGAGATACCACCTCGAATCTATTGGGCAATCTCTTCTTTATACTTGCACGCAGACCAGATATCTGGACCAAAATCCGAGATGAAGTTAAGCGTATGGACACAAATGAACCAACATATGAGCAGCTTCGTCATCTCACATATGCCAAAAACTGCATTAATGAATGTCAGTATTATTCTTCATTCAAGGCCCTCGCTGACGTCTATTTAGCATTACGTCTCCATCCTCCTGTGCCTAGTAATGGGCGTATGGCATATCGGGATACAGTTCTTCCTCATGGTGGTGGCCCAAATGGTGATCAACCCATTCATGTTCCGAAAGGCTCCATGGTGAATTGCACTGTCTACGCCATGCATCGACGCAAAGATCTGTATGGCCAAGACGCTGAAGAATTTCGTCCCGAGAGATGGGAAACTCTTAGACCTTCGTGGGTAAGTTAAATATGTGGTGTATGGCTTTGCAAGAGATTGGCATGGTACTAACTTGAATCAGTTCTTCCTGCCTTTCAATGGGGGGCCACGCATTTGCCTCGGTCAACAATATGCCATTACTGAATCTCTGCTAGTCATAATGCGTTTTGCTCAAGAGTTCATATCGATTCAGTCGATGGACCCAAAGCCTTGGACTGAGGAGATTGCACTTGGCTGTGGCAATGCCAATGGTGTCCATGTTGCATTTCAGAGAGTATAGTAAGCAAGAGTAGCGGAGAACAGAAGATGGTTGAACTACTATTACCTTTACCTTTTAGTGTATAGCTCTAGTTTCACATAGTCTGATATCGAGCCAAATTCCTTACTTTTGGAATGTTTTCATTCTCGGCGATAAGCTGATATTCCCCTATGCAGCTAATGGTTGGCGATATTACTTTCTGATTGGTCCAACGGTTGAAACAACATGGATGTAATCGCTGATGAAATAACCGCATGCACTGTCTCATATCATAAGTCAATTACCCCGCCCTCCAGCAACAAACTTACATTGTTCAAGTTCATCTCCTTAACAATGAAGGATAGCATTATGGTCACGCGCGAACTAAAGGACAGTACAAATGGTTCACAAGACCTGGATAAATCCTGCTGTCTACATCAGCCTTTGGACCAAAGTCGAGATTGCACGAGGCTGTTGCGGATCGAAGCAGCTAAGGATGGTGATCCCCTCACCGGCACCTTGTTCGAAGTCACATTCGGTGACAGGCCCAAGTTTGACGCGCTCTCATACATGTGGGGAGATGGCCCAGCTGGTCAGATTATTACCCTCAATGGCGTCAGCTTC
>CMW1803_accessory_0013_length_552
GAGGTTTGACTCTGGGGATTGGTGTCGCGAATTCCGGCCGAAAAGTGGCTTTGTTGTTCTAACCGACATTGAGAGTCCGCTCTGCCAGTATCGTGGATTCTATGCCTCGATAGCAAGTCGATTATCGAAACCTGAGCTGAAGAATATTCCCTAGGTCCCTCTGGGTTTCTGCCTCTCAAATTTGATGGTGTTGAAGTCCACACGTCTTCATATGGCTTTTGTTCCGTCTTCGACTGCTCGCCTAGCCATAGCAACATGTCGGTGCCGCTCTCCAGCTGAAGAAGATAGACCGAGAGCTCCCAATTATCCTTCAATCTTCGAAGCTCGGGGTAAAGTTCCTGCCAAGCTTTCTTTAGGCTAAAGTTATTAATGTTCAGGGTTAGGCCTTTGACTGATAGTTCGAACTCTTGTATCGAAAGAGGTGGATTCGGCCACATCTGGAGAATGTGAGAGGTGATTTGTGATGCCGCGTCTTTCCTAGGGTTGTCCTTAGACAATAGCCCATTGTCATCGTCATCGAATGGATTTGGCATCACTAGTGACAAAAACACA
>CMW1803_accessory_0014_length_716
GACGTCTGCGGCGACCTTGCTTCAGAGTGGTTCAGAACCGCGTGGTGGGGGAAACGGCAACGAAAAGCCATGGGGAGCCTTCAAGCAAGGGGAAGACGGAGATGGCTCGGCGCTTTCCCTGACCACCGCCATTCTCCGAGAAAGTAGCTTTTTTTACCGGCTTCTAATGCTGGCTTTAAAGGGATTGTTTTGCACGTCTGGAGCTGAAGGCAGCAGCGAAGAGAGGGTCAGGTACAACTTATAAGTTAGGCACAATAAACCCGCAGTTGGGAAAAGCCATTACGAACGGGAAATCAATAACTATGCCAGTCATACAGGCAAAGATAGTCGTTGAATGTCTAGTTTCTAATGATTCGCAGTATTATATTTTGAGCTACTCTTACAGGTTTTAGGTGTTCGCAGCCTAGAGCTTAACCTTATAGGTCGCAGTTATCCTATAGTTAACCTTAAAGGTGGCATTTATCCCCATTACATACAGAAGAATAAATTAGATAAAGGAGACTAAATCTATCTAATACGTGATGTGAGCATTGACTTGCAGTACTTCTTGTCTTACCCACTATCCCGAGCCGTTGCTGCTCTAGCCTGAGCTTAAGCTGAGCCTGGGCTGAGTCTTGCCCAAGTTAACGTCCTTGGTACAGAAGATCAATAGATTGGCCAGTTAATTAAGGAAGAGAATAAAGAACTGTAGTGGCTAGATCCCACTCTACTATCAG
>CMW1803_accessory_0015_length_4088
ACCTCTACAGTTGTATCCTGTAGAAAATGTCTTTCTTTGTGAGGGCTTAGCTGCTACCCGGAACAACCGGGCCGCGACAATAGGTATCCCTAGATGAGACCACTAGATACAAACTGCTAGGTAGGACCGGTACAGAACTTGCCTAGGGATCGTGGAATGAGGTGATTGCCTCATCTATAGAGAAGCGGTTAGGCTGCCTTGTGGCTCCTCCCTACGAGTGTATTCCCGAGGATGTTTGGAGATCCTGGTTCTCATGCATTTGGGGTAGAGAGGTGCCTTCTGGGGGCATTAGTAGACAGAAGGATCCAGAATATGTACAGTTCCGACGCAGAAGGCCGTGCAGATGATCTGTATTGATTGTAGTATAACAGTGATTGTAAACAATTTAGCTTCGTACGTCCTGTGCTCTCCCGGACAAACATGTACCTAACATAACATAGCAAGCTTTACGAACAAAGTGAATTACAGAAGAAGGCATCTATTCTGTACTGATACATACGATCTCGCTACCAAGTACTAACTCAAATAGCACTATTGGGGTTTAAGCCTAATCGAAAAAGCTTTCTGGTTCCGATTTTCACGTTCTGCATAGTTATGTTCTGAACCCCAATTGCCGTCTGTCTTGATCCTGAGGATCGAACATATGAGGCGCCCTATCGGTGCTTAACAGACGTCCAAGCAGAGGACACAGCAACTACAATTCCCCGGTCATCGCTAGACAACATTCGTTGCAGGATATATTCTTAATGTCATACATCGCCCAGTCAATAACCTCGCAAGCGTAGGGCCATCCGATCGGATGGCTGTACCATTGGTGCGGGTTCAGGGTTAGGTTGTTGCTACGCCTGCAACGTGTCTATTAGCTTACGTACAAATAGATAAACGTGCATCACCTTGGTCTTACCGGATACACTTCCGTGTGTCCGTTAGTATTAGGTTTCTAAGGATCACTAACCCTACAAGATTAACAGGTGGGGCTAAAGAATACGAATTGTTACAGACTTCACACCTGAACGCCCGCACCTCAGTCAGAAGCCAGTATTAACCCTATCGCTACCGGACTGGCAAATCCGCGAAATCTATTTCAAGTAAGTAGTATGTGATAAATTTGACCCGAAATTACTTTTTAAGTTTTAGCACTTCTCGTGGGCGCTTGGGTTATTTCTAAGTTCTTGATGACGAACTAGTATGCAGATTCTTTCTCATGGTGCCAAAGGGAAATGGCCCGGGATAATACGCGTATTCGCTACGATCACCCGATATATGCTGCGAGTGTAATTCATGAATCACTTCAACTTGAGAAGTTTAACATGTGATTTGGTTGAAATGGACAATTCGATGAATTGATTGATTTGAGTGGGAAAGCTTATTGGTAGAGTTGACATATGACAAGCTCTGATTGCCGCTATAGATGTCATCATGCTAAACCATTATCTCTGTCCAAAGCCGCTCAGGGAACTTGAGCCACAGCCAATTTACAACTCGGCAGTGCATGTGAAAATGAAGAGAAGTACCTCAACTTTGAACTAATTTGCTAAGTAACTAGATTCTTACACGAAACATAAGTAGAATTCAACAAGATATCAATGCTTTACACATTATAAGTAGAGTTTGGCACTTGAATAGGACTTTTGTTCCAAGATGGGTCGCAAAGACTTCTAAGAAGAGTGAAGATTGCGATTACTTATTTGATCGACACGTAAACTTGTAGACTTTTAGCGATGGGATATTTATTATCCCTCGTATTCATACTTTACGGCTCGCTCTCGGTCTCTGCCGTCTATTCTGATTAGGTTTATGCATGGCACGTTGAAAAGATAAGCGCTAGATGGTGGTTATGTTTTGAGAGCTGAACTCGGCCCGAGCCTTGCAGGAGGTCACGGATCAAGATGCATGACAAATTGATAGTGGTGTCGCATTGGTAATGCATTAGCAGAACATGACGCTAGCCTGCATCGTGGAATAGCCAGGATGTATTACGAGGGAACAGGGGGGTTACCAATGTTTCGGTCGAACGTTGTCCACAATTGCGGCTTGTGTTTTCCTTGGTGCTTCAATAAGCTAATAATAGAGCCACCACGTAACTATGCAGCTGGATGCATGCTCACGGCAGCAGTAGTCACATTACCAAGGAGAACAGCTTTAACTCCCGCTGCGACACTAAGTTCTTCCTGGTACTTGCGAATAGAAGATTTAGACCTTTAAGGGCTGGCGCTAAGTAAAGAACTGCCAGTGGATCGAAAGACTTGCCGTGCCGTGCCGTGCCGTGTCTGTTATTTCTGACGCAATATGACTGACAAGGAGTGAATATTGGACTTTATGCCGAGCTCGTTACCGACGGCAATTGTAGTTGCTCGGGGAGGTATGATCGCAAGACCATGTTCACCGGCAAAGCAACCCTTCTTACCCTCCTCAGCTCCTATCTCTTAGCAACACATTATCACGAACCTAAAATACGGGAAGCTTAGACTAAGCAACTTAATGCAAGAGCAATTAGAACACTGAAGTAGATACTGCTTCTTCGTTTTTGTTTCACGTGAAATCAGGGAGAATTTGGGACTTGCGCGGGAGGACTCGGCGAGCCCTCGCCAGGCTAGATTGCAACAAGCCATGAGGATGAGGGCCAGTAATACCTCCATGATGCAAGGGGTATGATGTTGAGCCGAAGTGGCACGATACATACACATGTCAAGATATCCATTGATGAGGTCTCTAACAAAGCGACACAGATTGCAATTAAGAGCCCCGTCGTACCCAAATTGATTCCTCATACAAAAGCAACACTTCTCCGTCAAGCAAGATCGAATTCGCACCCACTAAAACAGATCAAGGGCATCTTGTCAACAAATCAGTTCGAATTTCCCTCATATCTTCCTCTTACCCCTGTTACTGTCGTCTACAAGACAAACTTCTATTCAAACATGGTTTCTTATCTAATCGCTGGAACCCAAGCCATGTGGCGACGACCCCTGACTTCTTTAAATGGGCTCTTCCAAAAGCGCATCCGACTCGAGGGGGAGTTGCCTCATCAACCAGAGACCTTGGCTGCTCTTGTTGCTCCTATCTGTACCGATATGCTGGCACAATTAAGCTATCCAGGTGCCCCTCAATTGAAAGGTGAAGCTGTTGAGTCACTGTTGGAGTATATGTACAAAAGGGCTGTTGAGATTGGAGTATCCCTTGATACTCCCCTCTCCGCGAAGGGATTCCGTTTGGGTTATGCTGAAGGGCTGGCGTGTTACCCTCAATCATCCCTATTCTCATCAACTTCATTCTAACGTCAGTCAGCCCGCTCATCCCCGACATCCAGTTCAAGTTCAGGGATACGTCGGACTCTTCACCTGGCTCGTTGTCCAGTACGACGACATCGTAGGACAAAGCAATCAGATGGTAGAGGAGGCGCTCCTCTTCAATAAGCGGTTACTCCGAGGCGAGCCTCAGCCAAACAGCCTGCTTGAGGGAATTGCCGGTCTTCTTCGTGAAGCCCACGATCACTTTGATCCTGTCTTAGCAAACATGCTGCAAATCTCGGTGCTCAAGTTCCTCACGAGTAATTTGTTGGAGCGACACGATGGGTTCCAGAATATGACTATCACCCGGGCAGGGCATAGGTTCCCCGACTTTTATCGAGACATGTCGGGCATGGACCAGGCCTATGCCGTGTTCTGCTATCCCAAAGCGCAATACCCTGATGTCGGAGCCTTTCTGGAAGCGATCCCGGACATGGCTAATTTTATCAATATATCTAACGACGTCTTATCGTGAGTAAGCTGCGCTTTAGGCTTAGAAACATCACTAAATCTTTCCAGTTTTTACAAGGAGGAACTAGGAGGAGACAAGAGAAACTATGTTCACAACCGCGCCACATGTACTGGAAAACCAGTACTGACTGTGGTGGCGGAAGTAAACCAAGAGACAGTAGCATCAGCGAAGAGGGTCGAGCAGATCCTCAAAGGGAGGGGCATATACGAACGGTCCTGGCATGAGAGTGTCAGGGGCTACATAGCCATGCATACAACGAATCCTCGATACAAGTTGACCGACCTGGGAATTGGCGAGGAGCATCCTCTTGCTCCATTCGAACATAG
>CMW1803_accessory_0016_length_111
GTTCACTAAATTAAGGAGATATGCAGACACGCGGGAGAAGGCTTCAAGCTCGTTGGTCGTCGGTGGCCTCGCAAATCTGTGATACAGATATGCCCAGAACAGGTTAAACTC
>CMW1803_accessory_0017_length_194
ATCAGCCCCTTTCTAATTGATCGACAATACGAGACGTTGTTTTTCTTAGCTCGTAGGCTTTGACAGGTTATTACGCTAGTTTAGCTCACTATGCGCAGCTACCCTTGTTTCGGATTACTCCCTTTTCTTCCTGAAACTGTCAAATATCTTGGGTAGATCCCCTCCCGTCTCTAGACCACTATGTTATGTTACGT
>CMW1803_accessory_0018_length_138
GGATACAGGATTGGCAAGGCATACACTGTGTTACCCCAGTATTCTTGACAGAGAGCAAGAAAACATCTGACCTTGATATAGGGTATCAGAATAAAGTCGGCAAAAGATTATCCTAAGTATATACCAAACTTATGCTAA
>CMW1803_accessory_0019_length_151
GAGTTGTCTTTCCTCCCTTAGAAAGTTCAGGCCTGAAGAATTACAGACACAGCACCAAGTTCTCACCGTAGTCTAAGCAGGTTCACGAACTTTACAGCAAACGACGTCTTCCAAAATCCCCTGGTCCTACCAAAAATGGAAACTGTGCAAT
>CMW1803_accessory_0020_length_181
GCACGCCCCAGGATGATTCGGTGTCTTGTGAGGACATCAACTTGCTCATTTTGGAGGCGGATCTAGTATTCATGAAATTGGAAATATCAGAGAGAAGTCTATTTATTAAAAGCTAGTGTACTAGTTGACATGTGCCAGGAGGCCAACTCTGGATCATCGACATTTCCTTGCGTTGAGAACA
>CMW1803_accessory_0021_length_202
CCGGATAAACTTTCTCTCGGACAGAATGAATACACCGACCTACGGGTAGCCCCTCCAAAACCAGACAAGGGGGAGGTATTTATTATAAGGCCGAGAAATGTGTAAGCAATGAACTTAGGCCATGAGAGTGTTCTTAGTTCTATATAGGAGAACCGAATATTTAATCTTTATCATTATGTATCAAACTCGATGAACTTGATCC
>CMW1803_accessory_0022_length_430
GAGTATTTAATGCTGATGTGTGCTGTAGGATTGATGAGATGACTGATGATGAACAGTCAAAACAAAGACGTTTAAGGAACACCTTATATAGATGAGTTCTAGGAATAGGTAAAGGTTCGAGCCCGTTGAGATTCGGATATGCTCGGAAAGTGACGGATACTCATCTATCCGGAGCAGAGCAAACCCCGGATAGTTCTCAGAAAATCTGGGGTATGCGGGGTCCCCGCATCTTGAATCTGGATCCTAGATCAGATTGCCCCCTTTCTGCGAGCTACAAACTTTGAACCCCGGAGACTGACGGGATCTGTCGAAGATAGCCCCAAAGCGTTGCAAAAGCGATAGGCCATCTCTCGACTACTAAAACCCCTTGAAACCCCTCGACAATCCCAACTCATCAAGCTTCATCTATATTCCCAATTGGCCTTTTGGT
>CMW1803_accessory_0023_length_2002
CCTGATGATATCATCCCGGTACCACGTCTTGAGCGGTCACGGTGGTCTAGCCAGGAGCACAATTGTCCATCACCGACTATGGGAGCACTGTCAGCATCTCGTCATGAGAATCATCTTTGGCCAAGAAAAGCGATCCAAAGCAAAGACAAGAACCCGAGGGTCCATCGAAGGTCTTCTGTTGATCATAGAATGGCACCCACAAGCGATTCACTTGCCGCCGGCTTCAGATGGCTGGGACTCGTCTACCTTGCTCACCGACCTCGATCCTCGGGATGATCAGTTCGATAATCAAGCAGATACTACTGACGATAACAAAGCTCAGTGGCTAAGAGATGTTATACTACCCGCCAAGACCTCGGATCGCATGTCGTGGATGTTGTTAGGCTGTGTGCAGTCTTTGGCTCTTGAGCTTGGACTTTGTGATGATGGCGAACGAGTTGACGTGTCTGCAAAACCACCGGGATTCAAAGCCGAGAAGACACGATTGCGCGATCTACTATATATATTTTTGGAGCAGCAGTCAAGTCGACTAGGATGTCCTTCTATGATGCCCACTTCTGTTTCCCGCTTCATGTCAGAGTCTTCCAGAAGAGACGTGCAGGGCGATTCAGCCATAATAACAGCATGGCTCGATCTGACCAATCTTACCAGGACTATTATCGATGTTCTATGTCCTTCGGCTGCAGGTATTCGAGAAATTTTGAGCAGCTGCAGATACGTCAACGTCATCAAACATTTTCAGAGACAGCTGGCAGGATGGAAAACAACCCACCTCAGCCACGATAGTACGCCATGCCGTTTCCTTCCCTACGTTGTTTTATGCTAATTGTTCATCACTTCAGATTTAAATTCTCATGCTTACGATGACTTGACTATTGAATTCAACTATCTCCGGGCCTTCATGAATTCCTTCGGCATCCAAGCCGCCGTTGATCGAGTCCTTGGGAGAAGACCGCCAAATTCCGTCGATACCGGTGTTCTTCAGTCATCTATCACGGCAACAGACTATTCCTTCATCAAAGAGGTTATCGACTCTTCATGCCAGGCTCTCGAGTCAGTCAACAGGCTATTCGAGGCTGGTACGCTCCGGTACTGTCCCGTCCGAGTATTTCTTCGCATCATCATGGCTTCCATCTTCCTTCTAAAAGCACTAAGTCTTGGAATCCGAACAACAGATCTAGAGACCTCCCTTGGAATATTAGAGAGAAGTATACGAGCATTGAGGAATAGTAATCTCGACGAGATGCATCTAGCTTCTCGGTATGGAGAGTTACTGGATATGCATCTAGAGAGGTATAGGCAAAGTATGGTCCCAACTACGATTCCTCAAGGAATTCGTACAGTGGACCAAACCTCGCAATGGATATTCGACACCAGCGTGCCGCTAGTAAATGATGCACTTGGAGATTTGTCGATGCCAGCTGTGGATGACTGGCTTGCACTGCCATTTGATCCTAGCATGGCCCCGTTTGGCTTTGCTACTGATGACCCCGACATGGCCGAACCAGAAGATAGATTATGGGATTTCTTATGGAGCTTACCAAACGTGTAATTTTATAATTCATTAACGACTTTAATATATTATAAATCAAGGAAAAACTATTAAGTCTTTAGTTTTTAAATTTATTATTAATAAGTAAAAGGATATTTAGTTATTATAATAATAATAATATTTTACTTTTTTTTATAAAAATCTTATTTTCTTAACTATAAATATATAGATTATTATACTTTTTAATAATATTAATTATTACTATTTAAATTTAGTATTAATTTATTTATTTAAATTAAAAATAAAACTTAAAAGGTTAATTATATTTAGTAACTAAATAAATAGTTTTAACTTTAATCTTACTTTTAAATTAAAAAAATAAACCTCTTTTTATTTAAACAGGCTTACTTATTTACGTTAAATATAGGAAAACAGGCTACCTAGCTACCTGGGATTTTACTATAGGAAAAGTGTATACAGGCCTTAGGCATCTACTAAATTTTGCTGTAC
>CMW1803_accessory_0024_length_1982
GTGCGGGTATGAGTGACCTTGTGTAACAGGTTTGTTAGTCAGCAGTTTCAGTGGCTTGAGTGCAAGCGGGGCTTTACGTGTCAACCTAACTCAATCAACAAACTCTGGCCTCAAGACCACCTCTTTCGATCAAGCCTGATCTACACAGGCGCTCGTCCTTCTCAAGTTCAGCGAAATATCAGCATCGCATCTATCATTTTTTCTTCATCCTAGCAATGACTACTCTTGGCCCAAACGGCCTCTATCTTTCGGCGACTAAACAAAATGCCGTCCGTGATGCGAGAGAGATGCAAGATTATGTGGTCAAGGAGTGTGGAGACTCTGGAAAAGAACCGCCCCCCTACTCCCTCTCGGAACTGATTGGAAAGGGAAGCTTTGGCCGTGTTTATAAAGCACGCGGTATTAAATCAGGTCAGCTGGTTGCTGTCAAGATAATCAACATCGACAACGGAGATGCCCTCGACCCTGGTGCAGATACGTTTGGCGACATTCTGAAAGAGGTCGAAACACTCAAGCTCCTGGGTAGCGCCGGCGCAAAGAATGTCAATATTGTTTTAGATGTGCTTCTTGTTGGCCATACTATATGGATGGTTACAGAGTACTGCGCTGGCGGAAGTGTTTCAACCTTGATGAAGCCAAGTGGATATCTTCCTGAGCAATGGATCATTCCAATCTTACGTGAGGTCGCCGAGGCCATCTACTGGGTTCACAGACAAGGCATTATCCACCGAGACATAAAATGCGCGAATGTCCTGGTGACTGAAGCTGGCGGCGTACAACTATGCGACTTTGGAGTGGCAGGTCTCATGGAGACGAAATTCGACAAGAGGAGTACTGTCACGGGATCCTTACACTGGATGGCTCCCGAGCTCTTCAATCCAACAGTCAAGTATGGTACGGAGGTTGATATCTGGGCATTTGGGTCGATGGCATACGAGGTTGCTTCTGGGCTGCCCCCCAATGCTAACTTCCGAGACATCTCCCGATTTGGCACCTACCTAAAACACCATTGTCCGCGCCTCGAAGGCGATCGGTACTCCCCAGGGCTCAAAGATTTGATTGCATGTTGTCTTGTTGAAAATGCTGCTCAACGGCCACCTATCAAGGACATCCAACGCCATCCTTATATCTTCGAAACCGAATCCACCTATCCGGCCGTGTCGCTCTCCAAGCTTGTTAGCGCTTACAAGGTTTGGGAGGCCCAAGGAGGAAGTCGGTTATCGCTCTTCTCGCCAGGTGGAGCGCAACGAGACCTGAATCTTGGCTCGGAATTATCCTCAGTTGCTGATGATGAGTGGAACTTCAGCACCATCAGCAGCTTAGATCAGCCGGACGTTTCGGATTCGCTTCATTCTGTCTTCGTTGAAACCTACAATGCCGCTGCCGAACCATGGGCTCGACCACAGAAACCGCTCCCATATCGTCGGCGGCAGCCACCACCTAACATGAAGATGCCCAAGGCTCCATTGGAGAAGCTCTTTGACCCGAATACCATTACCAATTACCAGGACAACGCTCGCTCTTTTTACATGTCGCAGAGGCCAGGGCCTACTGCGTCTGACCTTCCCCTTCGTGACCATTCGGAGCCCCCGACGGTTCGCGAATCGTTGATCGATCTGGACGCTGCTCTGGGCGATACCATGTCCCAATCTCCAGATCTGTCGACAATTAAGCCGAGGACCCGGTCACTGTCGATTGATGAAACAACTTCGGATCGGCGTCGGACCCTAGAGTGGACTTTTCCAACAAACATGCCTGCCTCGGCAAGCCCCGTGTTTTCTTACGCGTCAGAATCTTTCCATGGTGAAGCAGAACTTACAATGGTACCAACTCGGGCAGAACCAGTCAGCGAAAACGTTCTGATTCCGACAGCTTCTGATAATCGTGCATCTGCATTGAGCCTGATCGATCTTGACGACAGTCTTCCCACTGGTTTAGGAGTGACAGCTCCAGATAACCGTGAGTCTGTAGCAAGTTTGATC
>CMW1803_accessory_0025_length_170
GAATAAAACTTACAGTTGCATTCTGAAGATTAAGTGCCACCCAATATGACAAATCTTCAACAATGCATTCTCTTATCATAGGCATCATTTGACCCATCCCCATTCCACCTGAACCTATTCCAAGTATAGAGCAAGGTTTTGTTCAGAGCCAAGACGAGAAACTAGGTCGG
>CMW1803_accessory_0026_length_107
CTGATTGGCGATTGTCATACGGAAACTTGTAAAGAGTGAAAAAGCTCTCAATCTACGGAGTATTATTACCTTGAATCAAGTCCAAAATTACGTGGAGATCCGACTAT
>CMW1803_accessory_0027_length_188
GGACGATCAGCGTCACAGTCAGGTGCAGCATGGCACGGGGGCCTTTTCACCAAGATGAAGGGAGTTCTCTGCCAGCTCCTTTCCCCTCAACGGAATAGTATGCTATACCATTGATAACCTGGATTAGGACCCAACTGATGAGTTTTATAACAGGCCCTGAGCGAAGTCCGCGACGTAATGATGATGTC
>CMW1803_accessory_0028_length_1506
GCTATAACTAACGGCTGTTTCGATTAGCATGCCATCTGGAGCTTGCTCTTGGATTCCGGTGTAGCCGATGGATGCATGACGACTGGCTTCCATGTGGTACTTATCCAGGGAATCGGAAAGGTCAGACAAGGCTGCGTCTTCTCCAGTGGGAACGCGCAGCCGGACGGGATATGTTTGGTCAAGACATCCGACGCAAGTGTCTACTCCCACAAAGTTCGAATCTCGACGAACAGTCCCGAAAAGAACTTCTTCAGAGTCAGAGTGAGCACTCAGAACATAGGCCCAGATTGCTTCGAGAAACGTCTGGCGCCATGTCTTCGAGTCCTCACGAGATTTCTCAAGACTGTTCAGCGCTGCTAGCTCTACGCCCTGAATGACAGCACTGACACCATGTCTATCCTGGTTTAACCCATCCAGGACGTCAGTTTCAGGACTGAAGATAGGCTGGGGAGCAATGTCTGAAAAGGTCTTGGACCAGAAGGTTTTGGACGAATTGATGTCTTTGCGCTGCTGTGCGAGGTATCGCGTGTAGGTGGTAAAACCAGTGCTTTCGATACCAGGAATACCGTGGATTTGAAGAAGACAGTCGAGTCTGAGTGTATGAAGCGAGGTTGTGTCAATCAAGGCGCGGTGGAAGTGAAGTACAAGATTGATCTCGTCACAACGTTTGTTGGCTTCAACCGTGAGGAACGCTGAGCCTCGGTGACGCTTTTCAAATCCTTTTTCGGGACGGCGCCACTGAACAGGCTCGATGCGCCTCTGGACCACAACTTTTTGCGTTGGCCCATCAGTAATGTAAGATCTAAGACATATGTCTAGTGCAAATTTCAGTAACCACTTCCATACAAACTTTTGTTCAGAAGGTAAAATACTTACAATGATATGCAAGAGATCTCCATACATCAAGGATTTTGTCAGAGCTCAAAGCAGATGTCTTTCCAGAAAAGAGCACTGCCTCAGCCCATTGGACATCCTCCTTGAGAATATCCTTCTGGACTTCAGTCGCAGGAAAAACAGTCTCAACATCGGAGAAGCCCATATCTTTCTCGTGCTTCACGAGCGCTTCGACGGGCTTGAGGGTGAGACCGTCTTGGTAGGGGAGGAAGAAGTCCTGGTGCTTCTCAACGTGGTGATAGAGCTTCATGGTGAAAGATGATTAGAATATTAAGGGGGTAAACAAAAGAGGCTGGAGTACTAATGCAGTTGCTTTTGATCTGTGAGAATGATATGCTTGTGATACTGAATGAAATTTGATAGTTGGTTTACAAGATCGTTCCCTTATTTATATTAGTTATCTTTGAGTATCTCTACGCCAGCTTCTTCGTTCATGTCTTTGAAAAACTCTTTTCCTATCCCGACGTGGTGACACAAGGAGTCGGGCTGAACTGCCTTCTCTGCTGCAAGTATCTGCAAGTAAGCAGAGCGGCAATGCCTAACGCCGTCCCGAAGGATTGGATTCCCTGCCATCCAAGGAGTAGAACACATCTCGTCATACGTTTCCTACTA
>CMW1803_accessory_0029_length_107
AATCCACCCCCACAATGAAAAGCCGATATTCAACTACTGGCAGCCACTAAATCTTTGTGGCCAATGGAGTCTTGGTATTTACGATGAAGGTCGGTACCGTCGCTCAT
>CMW1803_accessory_0030_length_842
TCGCTGAAGGACCCCTCTACTCATCATCGCGACGGCTCTGGTCTGCGCATTGGTCTTGTCCACAGCCGCTGGAACTCAAAACTTGTTCACCCGCTCATTACAGGGGCCAAGAGGAAGCTCCTTACTGGTGGTTTCAAGGGGTCTAATACTATTATTCAATCTTGTCCAGGCGCCTGGGAGCTTCCGATTGCCACTAGCGGTAACACTCCTCCATACCTCACTCAGTTCCATTGCGTTGCTGGCATGTCATGAAACTTTAGCCTCTTTTTCCCCTCCTAGGTTCAGAACAACCCCGCCACTGACCTCTCCTCACCGCCAGTTCCTTCTTCTTTCTTTGATGCCATTGATGTAGTATTGAAGGGCGAAACTTTACGCGCGGAACACCTTTACGAATTCGATTGTAAGGGCTTGATACTAGTATACTTGTTATCCTTGAACTCCTCACTGTTCTAACACCGGACGAAGCCAAAGCCCGGGCTGGTATTGATGGCAATGGCTACAACCATGGCGAGGATTGGGGTTTAGCTGCCTTCGAGATGGTTAATGACTTGTCAGGCCTATTCAAGGTAAATTAAAGAGCATTCCTAAAGAGTTTCATTTACAACAACCTACAGGTTGCTCAGAGGTACTCGCACGGTCACCACCATCACTTTCAATTATCCTTCATCATATTTCACATTTTGCAAAGCATATTAGTATTCCCGGGCATAACCTGACGAGATAGAATGAGTAACATACCTTCCAAGACTGATGTATAGAAAATTAGATTGAATCTAACCTATTACCATGTGTATTCTAGGATTGTGGTCCTTTGCTTTACATCTCCCTGTATGCTAGCACAT
>CMW1803_accessory_0031_length_6271
GTTCTGCAGGATATGGTGAAGGATCTTTAGATTAGACTCTTATGCATCCAATGTCTCGAGGAGCCGAGGCACCTTGGCTCTCTTCTTTTCGCTTCAGCGGCAAGTATGCCGACCAAAACTCGCTGCCTGTCCTACATAGTTCAAACATCTGTATAGTATAACGTGTTTCGCAGCTCAGGTCGTCAATGCAGTGAGGAAACCGACCCCAACCCTTATAGCTGGTTTGAGGCTAAATTAGTGTCAATGAGGCTTCGCAACCAAGGTTCAGAGCCTCCCAAGGTACCACTGAATCAAGATACTGTGGCCCACGTACAATATCCCTGTATCCCTAACTCGGTCTTAAAGCGTTTTCGGTGAAATTACACGATCCAGCCAACACACTACTCGTTGCCAATGTTTTGGCCCCAAACCCAGTGTAAATTGGTCCCCACCTCGACACCATCCTCGGTTTCCTTAGTGAGAGTTTCAACCAGTGACTTTATCCCACTCTCCGTCAATCCCAGGGCCTTATCCTGATCCAACAGCTGAATACCATGGAGACTCTGTGCCATGTACTCCAAAGCCACTCTGGTAATGACTGGTGTAAGATCAGGTCTTCCCAATGTGACAAAGACCTTTTCATCGACTTGCTGCAAACCAGCCGCCTGGAACTGAGTTGGCAAGAGGATAGGACACCTTATGTAAGTCAGCAAACATCTCGCGAATGCGCAATACGAAATAAGGGTCTTGGGCACTTACTTGGGATCACGTCCAAACTTGACGGCCGCTGCGGACTCGATCCTCTTCCACTCATGAAGGGCAGCGGAATATGGGTTACTGGCGTATCGGTAGGCTCCGATCTCGGACCAGAACAGGTACCCATTCGGTTTGAGAAGTGTCTTGAGATTCTTCAAAGCTTGCAGCCATTCGTCCTTCTTCAACGCTGCATAGAGTAACTTTACATGTACTAAATCATATGTACCCAGATACTCTTTCGGAAACGGCTCGAGCACGTTGCCATACTGTAACTTGACATTCGCCGGCAAAGATGCGGGGTCGTGAAACTTCCTGGTATCAATGTCGAAGCCATCTAGCTGTGCTTCTTGGGCGAGTCTAGGTGCGAGCTCCTTTAGGAAGATCCCGGTGCCGGTATTTGCGTCTGCAATTTTGGGCGCAGGGAGTGAGTTCAGGTGCTGCCAGATGACGCGAGGGAGGTCATCGCGTGTAACAGCTTTGAAGATGTCGTGTTGAAAGTCAAGACGCTGCCGTTCTTTATCGGCGTCGCCATGATTGAGGGTGTAGATCGAGGGCATTTTGTATCAACGAAGTGTGGATGATTGACAGTCAAAGCTTATGTCTTGAGTGAGGATGGCCGATGAAGTAAGGGTCCATAGAGGATATATAGATGCTTGTTATATATGCTCATTGGAGGGCATGGTAACACACGATTACTTACACGTGATGACAATAAGCGTTGATCATTCTCCGTGGCACTAACGGCATCTCCGGAATCCGAACCACAGACCAGTGGAGGTAGGTATACTAGCCTCTGCTTACAAGGAGCAGGCTTAAAGATGAAGCAACAAATTAGAGTAACGTTTAGACCGTGAGATAAATCGAGCGATTTCTGACTACAGTAGCGTTGCTCCGTAACAAAGAATCCCCGGAGAATAAAACCCGCTCTTTTCCTAATTGTACCCAAGAGGAGGCATAAATTCCAAGTCCGGACTTAGCGAGTGTATTGCAAGGAATGAACCAAGTTATCTTTGCTGACTTTAAGTCCTCAGGCGCAAATCTCAACTACGAATACCGTATCTGCCGAGAATGGGGTCACATACCTGTGACCCGCATAAGCGGGGATCTATGTCCTTGCTTTTCCCTCATCTTTGCAACGTACCATCTCACGCGCCTCACATATTAGGTCGTAATTTTGTCCAATGAGTGGTGTTGCTATTTGCTACCGGCGCGCAATCTAGAGGGCACCGCTCTGCACAATGTGACTCACTTGAGATCGGGAGACTACCCGAATCTAACATTTTCACCATGATCATACCCTTATTCCCACTGGCTGATATCTTTGCCTTCATTGACACTACTTTACAGCCCCAGATTTATGGTTTAGCGTTGAGTGATCGATAGGGTGCGAGTCCAAAGTGGAAAGGTCAGATCTCAAAGCTGAAGCCTGAAAGATAGCAGAAAGGCCGAAGAAATTGGAGTGATTCCATAATCACGGCGTACTTCCAGATGATTCAGGTTTCGAAGGCGGCCATCGGTTCTTTCATTGCTAAATTGCCCGAGATCCCCAAATTGTTCAACTTCCAGATTACACGGAAGGCGCCCAACGTCAGTCTTCTCTTTTGTCCCTTGGGCTGTGATGGAGATGAGAGTCACGATTGATATCATGAGGTTCGATCTTGCTTCAAATTTTCGCGCCTGTGAGGCTCGCTATGTAGATTATTCCGTGGCCCTATATACGTCGAAGTTATAGTGATGCTGAAAGGCTTTTAAAGCGCTACAACAATCAGACTCAAGGCATGATTCAAGCGGAGAAGAGGACACATGCCAAAGACTTAATTAGTCGACAAGGCTCGCCTGGAGGCTTCCGCGATCTGAATATCTATCAATGACTAGGGTGTGGGGGTTGCGATGATGATATCTTGGACGACGCCGATGGCGACCCCTGCGCAGACAACAGTAGCCCTTACCGGAATGGCGCTACCAACCTCGCGACTACCACTGGCGTGGCTCAAGTCTTGATCCTCTTCCTGCATCGGGCGTCAGTACTGGGGCCATCACGTCATGGCCGCCCCATTATACAGCAACCGAAGCTCCGTCCCATGTCTCTTACAGCACACTCAACGCTGATCGACGAGGGTATAGCAAGAGGCTACTGCGTCTGCTCAGGCTCAATCTTTGCAATGTCTACTGACAGCAATGTCACGCCGGCCAATAGATGCGCCTACACGTCACCGCTATCCAAGACGGCAATTTCCGTCTCCCAGCTCCCCACCGGCCCTACTGCTTCAACCCCATCCCTATCCCCATCGACTTGGGTGCTGGTTATTTATACCAGAGAGATCGAGGTCGCAGGACACGGAGGCGTGACCAAGACTGCAGACCTTTCCACAGGGGCGACCAGTCAGATAGTGATGTCTGTGCTATCAAGGATAACCCAATAGCTTAGAGCACCACCGTTAGGCGAGCTTCACCATCGCAGTATCCGACGTCGTTGGCTACCTTTAGTCTTCACTGCCATGCGTCTTACTCTTACTACAGACCGAACACGGCGACGGTTGGCAGTGTGGTATGTGATGAACGTGCACAGCTGTGCCCGAAGCTTCGTAAACTAGTTTCGTTGATTGCACTGATGGGGATGAGGCCCAAAAAGGCCTTGCAAGAGATTTGTAAGTGACGAATTCCATTCTTCTCATTCTCTCGCTATAATGTCCTCCCTATTCGCTTCTCGACGTTAATTAACAGCGCGCTCAACACAGTTGGCATGAGCGTCTGCCTTGCGACTGTAGCTGAGTTCTTTGGGTATCTGTATGCTTCTACTCTGGTCTGCCTGTCTTTGCCCTTGTGTGGTCTCCGCGATTAATAATGGCTAGTCGTTTCGAAGTTATAGTCAAACTTAAGTCACTGTATCGGAGCTTTCTTTTTTATAAATCCTTGATGGCAGATAGAACGGTCTGGAATAAGAAAGAAATTATGACATGTATTTTCATTTTCTGTAGTGGCTGTGTCGCTTTAGTCTCTTTACCTTGACTAGTACCTGAAATGAGCTTCTCAACCTATCTGATAAACTCTGATCCGCGAGTGAACCTGATGCCATAGATGGTGCAATGTAGCCCTCGAGATTTATGATTTCTCAAAAGCTTGATAAATTGCCTTTCCATAAGCCTCAGCCCGATCACTACTGTCAAGTCCACCCCCCATCTTATTCATAGCATAAGCGATCGTCATACGCCTATCCAAATCCATAATGATAATCGAACCGCCCCAACCGGACCAGTAACACACCTTGCCCTCTGGAACCCACGGTAGTGCCGGTGAAGGCGCCAGTACAAAACCAATGCCAAATCTTAACGACGACCCAAGAACCAAGTCCTTTCCATTAGCCTGTTCCTGGAAAATCAACTTGATCGTATCTTCTGACAGCAGTTTCTTGCCTTGGCTCGAGCCACCCAGCGTGATTGCAGAGAGGATACGCGCCATAGAGCGGGAGTTGCCATGGCCGTTCGAGCCTCCTAGCTCAGCTTGTCTCCAAGGCCCGGTGTTCGCAAAGCTAGGGTCAAATACGGGGTTGAGTAACGTCTTGGCTCTAACAGACCCCTCTTCAAATTCTGGCATAACTCCTGTCGAGGGCGGTGGAATGAGGGGAGAAATGCGGTCCCAGGTCGTCTCCGCTGCGCCGATCTGAAAGTCGGCATCCAAAACTCCTGCGATCTCAGTGTCCACAAACTCGCGTAGCGATTTCCCAGAAACACGCTTGATCAATGCTCCGAGGAGATGGCCGAAACACACAGCCTGGTATCCCGACGCCGTCCCGGGAGTCCACCACGGTGCCTGACGGGCTAACATTGCAGCCGCCTTGTCAACATCATACATGTCTTCAGGTGATATCGGCTCTTCCCAGCCTGAGACACCAGACGTATGACTCAGCAAATGCCTGACCAGAACGTCCTGTTTGCCATTTTGCCCAAACTCAGGCCAGTAGTGTGAGACGCGCTCGTTGACATCGATCAATCCTCGGTCGACGAGCATGAGAACTGCAAGACTGGTGATTGTCTTTGTGCACGAGAACACATTGACGATAGTATCCTTTTCCCATGGCTTGGTTCGTTCCTTGTCGGCGTATCCGCCCCAAATGTCCACCACTTCTTTGCCACCGATGTCAATTGTGATCGAGGCACCAACCTCTTCGCCCGACTTTATGTACTTCTCAAGAAGAGAGCGGACTCCCTGGAATTTTGGGTCACATGTACCGTGAATCTCAGTCATGTTTGCTGTGAAGTTGTGTTAAGGTTGTGTTGGGATTTGCTTGATTCTTTCGGGGCCTAGTTGCGTCCTTGACAGCCTCTTTATACCTGTTGTCTCTGGAGCTAGCGGTCAACAGGCCGAGGGATCTGGATAATGGTCCCGCTGTTTGTGGGGGAGCTAGCCGAGAACGCGGGGCACGTCAGGCTAATTGCGGATGTGATGTTTTTAGTTTTTACACTCTGGAGCTGAGTTGACTGCGGTCTGATGGGTCCACAAACGAAGAACAACATGCTTAGTCTTTATATTGTCATGCCTGCAGCCTAGTCATCAGTGCCAAGCAAGTTGTAACTATTGTGTTAGGGAAGGTTTTCGATGAGATCAAAATCGGTAATACAGATCTCGCGTCAAAAGGACACTCAAGAGGTCTACATGTCACCGCATGATTTCCAGTGACAGGACAGTCTAAGGTAGTCTGATCTTGGCATGGCGGTTCTGACTAACACCCAACAACGTCAGTCGATGAAGTGCATACCTCGCACCTATGATCAAGAGAGGAGCTATCTTATTCTGGCTAGGTTCCGCTTGCCAAGCCTCTGTTTAATCTCGCCCGGGTACATGATCCCGCCTCGACTGTTTGTTATAAGAATAATCATTTCCTTAATTAAACGTCTTCTCAAAGCTAAATCGAATCAAACTAGTTGATAACGATGAAATGTTTCCGATTGGCCAAGTCAAGGAAGAATGAAAGTCAGCCCTTGAGAATTCAGAGAAAGACCTATCGGTCAGTGCAATCGCTCGTATTAATAGGAAGGTGGCATAAAAATGTTTGATAGTAACAAACCTCTGGTGGCAATGGGCATATTCGTGATAAGTCAAACTGTATGAATTTGTTTCTCAGTCGCAGGTTACTAGGATAATCCTGAGCAACGGTCGTTTTAAACCAAGTGGCGATGTAAAACCTCAACTTAGGGCTTTTCGGACTACTCTACTGGTTAATTCTCTAAGTGATGTAGATGAAGGTTATGGCGAATTGTTGTTGAACCTGCTTGGTGAGGGTGAATCAATCACTCCATAGATTAGACATGACATCTCTCCTGACGTCATGACCAGTGCTTTGATCTGCCACTGGCGGCCCCGGCTTTAAATCATCCCTTGCCTTGCAGGGTGAAATGCCGACAATGGTCACAGGGATTCAGCGCAGAGTTATAACGCTAACAGTAAAATTGAACTTGTGCAGATGTATAGCAACGAAATTGTTCACCTCTCATCTCCTTTAGTGAATGTCAAACGAGAGTCTTGGACCCAGAGACTG
>CMW1803_accessory_0032_length_2818
TCATCGGGTACTTGCACATCAACGCTATCGCCGTTCTCTCCATGTTCCTCGGGGTTGTCAAGATGAAAGTTGTCGCGAAAATGGCGGTTAAATGGGTAAATCACCTCGGTGGGAACCTCCTCACCCATTTGACCATTGTAGCCGAAGTTGTAGTTATCTGGGTAGTTTCCGATCGAACGAATAGACCTGCAGTCGACGGAATCGGATGGACATCCTTGGGGCACGTCGACATAGGAGACTGCTGAGTAAGTGGTGCCAAAGTCTACGGCAATGATAAGGCGTTTTGGGAAAGGATCTCCACGGTCCTCATCTAGTAGGTCCAGATTGATCGGTTCCGGTCTAACATGGTTCTCCTCAGATTGAGATTGGTGATTGGGTGCATTTTCTCGACCTATAGTCACCGTCGATGACCTTGAGAACGACATGATCTAAGCGCAAACAGCAAAATGGATAATTGGCGCATAGTAGGCAGGGAGCCCTCCTATTTAATCTGCTTGTTGCTGCAGATGAGCCCCATGAGACAACAGCGAACCATCTCTCTAGGCAGCAAGGCAGAAACGTAGCTATTATGGATACGCGTAGATTTCGCGTTGGCCAATTGAGACGTGTTGTTGGTTCGATGAAAATACAATACGGCGCAGTTGAGTCAGTACAATTGGACAATTTACGTATCACATCACCCGTGCGCAGCCTGCATATAAAGGCGACAGGGGTCAAACCAACACCAATTCCACCAGCTTCGAAGGCCTCCAGCTTCTCCAGCATCTGCACCATGGCAAGGAAGAACAATCGAAACTCCAGGCGGCGTGTCAAGTCCAAGCCGACGGAACGTTTCTCATGGAGAAACACCGAACGACTCCAACTTCTAGCGTATCTGGATTGGTGCGTGCAATCCTGTGTAAAGTTCGAGGCCACGGCTCCTGGTTATCTCCACAGTGCGACGGGAAGGCACTTCTCAAAAGAGCGCATCCGAGGAAAGTTATACTTGGAATGGAAAGCTTATGGAAAATGCAAAAAGTTCAATGATCTATTTGAGCAAGGAACAGCCGGTCTAGAACCTCTTGAAGATGAGGACCAGGAGATTTTCTACCGAATTGTCGCCGGCATGAGCCCTCTTCAGGGAGCGCGTCGCACAAGAAGCAGATCTTTGGGTCTCGCTGCGCGGTCGGGTACTCTCTCTGCACCTCGTTCTACTTATTCAACAAGTAGCTCCAGAGAACCCAATGAAGTGTCTGTTTCACAGCCTGGAAAGTCAACCGTGATACCAGAACGTCCGAGACAAAGGGTTAGGGACTAGATCCGAGAGAAGATAACATGAACTAACAGCTTTATAGACTTCAACAAAGTTCTCTTCGGGTCCGATACCGATGCCGTCGAACAAAGATCTTAGTGAAGATGAGCTCACAAGAGACGACGACGACAACAACGCAGATAGGGTCAAAGGCGAGGATGAATCCGAACTAAGCACAATTTCTTCGCCGGCACTCGCAGCCATGGGACGTCAGCTCGCCAATACTATCCCCGACTCCCAAGAAGACACTATGACTGTTATCTCGGAAGCACAGTCGTACTCCTCCACAGAGGTCAGATTAAGGCAGTCTGAGGCAGATCTCCTCGAACAGAAGAGCTATTGCATGAGTCTGGAAAATCGAATATCGGAGCTCGAAAGAAGAAACTCCCACTTGGACCAGTGCATTAACAATGCCAGGCCAGGCCAGAGCTTTAATGGGAGGGAGGCTCAGCTTCAAGATGAATTAACTCTCTGTAAAAGAAAGCTCCACCGAGAGGGGCTTCTTACGAAGAGCTACAAGGATCTAGACGCAGACAGGCTTGGATTTCCCAACACCTCTCTCCAGGCAGCGTATGCAAAGCTAGAATCAGACATCCAAGACGTTTCTTCATTAACTTGCGATCTGAGTTTCGACAACACCCTGCCTGGTCAGCGAAAGGGCTTTACTGACCTGGCAAACAATTGGGCTGAGCGCATAGGCGCGGACAATCTCAACTCTCTTCTCGGCCATTGCAAAGCAGCACAAATCTCGAAGCAATTCGTTCTGGCCTCTCTGATGGCGGCGGGTATCTTCGAAATAGTTTTCGAAGATGTGTTTCCAGCCTTCCTAGCTGCTGACTCACCTCTCTTGGATCAGTATAGAAAGCATATCGAAACTGAAAGTAAGCATACTATTCTCTTCTTATCTAATCTTGCTTTTTTTTTAAGGGACCATGCTAAGAAGACTAGATGGATGGAATGCACTCCAAAGACTTGATGTGATTTCTATTAAGTCTTTTTTATCTGGCAAAGATCTTAAAAAAATGATTATCTCGGAAAGGTCCAAGTGGCTTTCCAGCTTGATGCTCGAAACTCTAAGCTGTTTCCTGCCTCCGGAAAGTCATGATATAACCCAACGTTCGTCTCTCAGTAAGCGAGAAAAGGGGATTATTGAGGACATGAACACTATTTTGAATCATGCGCTGGGAGTCAAGATTGAGCTTTTGTTTTCTGTAAAACGGCTCAAGTACTTTTTCTTCAGTCCGGGTACAGTATTCGACGCGGAGAAAATGAAGGTCGGTCAAACTCAAGCTAGAGACACTGCGCCTTTGGGTCGAGAGGTTAAAATATGTCTATTCCCCGCTCTTTTCAGTATCCCAGAGACAGACAATAAGATTGAGGTTGGGGAGGAGCTAGGTCTTAGGGAAGTCTACAGGAAGGCTTTTACACCAGCATCGGACAAGGACACAGAATCTTTGGTTCTTGTGGAAAAGGCAACTGTATTCCTTTAGGTACGAGATTAGGAAGTAGCTTATCCTTACGCTGTTC
>CMW1803_accessory_0033_length_216
CTTCCAGAGATGGTCTGGGAGCAGTTTCTGGAGTGCACCTGCGCCGTCGGGGTTTACGCGAATGCGATAACCTTGAGGGCGAAAGTCTGCAGATGAATCGCGTTCAAAGATGTGAAATGGCACAGGGGGCTTGGCACGTTTGAGCCCATGAGCGAGAGCGAGGCCTCCAAGTCCTCTTCCGATAATCAAAACTCTATTTTGGCCAGCAGATGACAT
>CMW1803_accessory_0034_length_286
GGCAGATAGTGTATTGGGTTTTTTTCGACTTGGGAAAGTGAACAAGTTTTCAAGGAAAGTGTTGGTAACAAGAATTACCATTAACTAATTCTGCAGTACTTGCATATCTTTTAATTAGGGGCCTTCTATCATAATTTCGCTATTTAGTCACTTTCGTATCATCCGGCTGAAGTATTCGGGACTTTCTATCATCCGACGAAACTACCCTGGAGCGTTCACCGGGGATTTGTGAGCCGAACGAACGCTCTGTCGAATCAAAGGGCTGCTGATACTCACCTTACCTGAA
>CMW1803_accessory_0035_length_4302
GTGAGGTGAGAGACCACGGTCAGCACACTACAATATTTCTGGGAATCTTTTTCTTACCAGCGACAAGACTGTTACGATCAAAGTTTTCTGTCTGTCGAGCCTCGAGGAAGACGTCTGCTTCGTCGATGAGCAGAATGCAGCCCCATCGACTTGCGAGGGCAAAGTTCTTCTCTAAGCGACTCTCGACGACGTCTGCTGTAGACCCCAAATCTCCTACAACTTCTGGTCAGCTACCATGCACCAAGGTTGAAAGAGAGTGCCGCGCCTACCGCAAGTTATTTGGAAGAGAGGTTTGTGGAAGTAGGTTGCAACGCATTCTGTCCATGTCAGTCGACCATTTCTACATCCATAAGCATAAATGAACTTACCTGCTGTAGTCGTCTTTCCGACTCCAGGTGCCCCATGCAGAAGCAGAATCAAGCCCTTTCCTGCGCTGCCTGTCAGTAGTTGTCAACGGCTTTGGGATTGACACTACGAACCTTTCCCCCGGACGATATCAACTTCATCCGTCTCATCGTAAGCAGACGCCTTGTCCAAGAAATGCTGTGTCACCAAACTTTCCACCATTTCTCTGTGACCAGGTGGAAGTACGAGTAAGTCGAAAGTGTTCTGCCCCTTCATGGGCCCGAGATATGTCAAGTCGAGCTTAGCTGTAAGTAGTTCATGTCAGTTCAGCGTCTGATTACAACTTAACTCCTTCATCAAGACACCGGGTGTAATGCCAGAAATATACTCACCCCACTTCCTGCTCCTCATGATAAACCCAAACACCCTGTAGCTTGTAATCAACTTGTCATCATCAGTGATATACTCCTCATCCTCCATCGCCTCTCTCAAAGATCTCGCTGCGATAGTCAAAGAAGGCATCCCCTCATTCATATCGTCCTCCCAAAACTGACTCTGCACAAATTCACTGCTCCTATTATGCTCCACGAAAACATCATCGTGAACATTCTCATCAGAGCAGCACTGTGGAAGACAAGTCCGGTTCGTCTGTCCTCGGCGACGGCGACCAGCTCGGTCGTCTGAACTATCAGATGTGTAGTCTGTATCAGAGTCACCGCCTGGGTCGATATCTTTGAGCTCGGGTTTCCAATTTGTTTGCACGTCGTGCAGGTAGAGTTGCATCTCATCTTTTATACTACCGGCGAAGCACTCGAGGACCAGCTTTTCGATTGTCCAGCCTGATGGCTTGGTTTTGCCTCCGACGTCGTTGGTGGCGAAGGCTTCTTCGAAGTCGATCACCACCTGGCTGTCGATTTCTTCCTGTGTCTCTAAGGAGAGGCCAGAGTAGTGCATTGGGATACCTCGGCGCTGAGGATCACAGGCTTCGATAAACAAGGACCCACGCTTGATCAAAATCTCCTTCAAGCTGCGAGTCTTTGCTCGCCGTAAAGGCACGACGGGCAGAGACCGAATGCTCCTTTCACCTTCGTAGCGATGAATATCTATAGTCTGGGTAACGGGACCAATTCGTTCTCCATCAAAGTCCAGGAAAACACACTGAATAGTAATTGGCGAATCCTCTAGCTTGGCCTTTGCCTCAGACATCCAGAGGTTTCGTCCAGTTGGCGGCTTCATGCTATGTGTCGAGTATTTGACTTGGATAACGCGATATGCCTGCTTCTCGTCCTTGCTGACCACAAAGTCACCTGGCTTGAAGAGGTGCCATATGTCGCTCCATACGACCTTTGTGCAGTCATCGCTGGCGATGTATGCCAGCTTGTCTTCCAGATCATGGTCAACGAATTCAACTAGGCAGTTGAGGTCATCTAGTGCTTCCTGAGTGTTTATGAAAGCGTCGGCAACCTCGGTGTCCATAGACTCGATACTACCTCGCCTAGATCGCCTAGATCCCCGAGGCCGTCTAGGCGGCCTTTCATCTCCTTCACTCTCTTCACCTTCGTTCTTGTCTTCGCCTTTCTCGTTGTCCCCTTTCTCCTCTGGAGCGTTGTTGGATACGTCATCGACAGTGCTTTGAGGGTCTTTGTCTTTGGGTTCCCCCTCCAGTTCCTTGCCAGCGACCCCGGGTTCTTTCTGGTCAGTGGATGAGTTGACTCCCACTTTAGCTTCGACGAAGTCCTCCATGGTTTCTTCCTCTTTATCGTCACTTTTCTTTGACTCATCCTCCTTCTGAGTCTCCTCCTTTTGCGCCTCCTCCTCTTGAGTCTTCTCAGCTTCTATCTGAGTCTTGATGACATTCTTCTCGAGGTCATCTCTCCATTTTCGGATCTCACCTTTGTACCAGATCAGACCCCGAAATGGCCTCATCATCAAGACTGGCTCGAACTTGGTTGAGATTTCCTCTTGAAAGATCTTGCTGAGAATTCTTAGTATTGCTGTCGAGTTGATACGGATCCTTTCAGGTAGCGGCCCCTGTCCGCGAGACAAAGTTCTGCCAGTGGGCTTTCTGAGATTTGCTGCCACCGAAGGAGCGTTGGCAGCACCACCACTGGGATCAACTCTGTTGTCGAACCCGTATCTTCCAGCTCCTCCTGTGCGATAGCGAAGGCTTGGAAGTGTTACTTTGACATTGGGTTCCCCAATCAGTACATCGATCGCAAATCGTTGAGCCTGGTCTGTAACCTCGAGTGAGTCTTGAAACGCGCTCCACGGCACGCGGTTAAGCATTGAGGTACTGGGTGGACTGGTCTTTGATTGCGGATCCTGATATTCTTGTCCGGGATGAGCAAGTCTCCAAGCCTGAACGTCCTGTCTCTCGACGTCTCGGGCATAGTGAATAGCCTCAACTAGATCCGCTTCCTCGGGGAAATCTTTATCAATTTTCTCGCTGACGTATGCGCGGTGGCTTCGAGTGAAGGGCATTCCGGGTGCTTTGACTTCGCGCGTGCTCCAGCTTCTGAACTCATAGTCTTCCTCCCAAGCATCCTCGAGCTGTTCTCGCTCTTCTTGATGGATCATCTTGAGATCCTGGATCTGGCGACTGAGCCGTTTGATCTCGGCTTGCATATCGCCAGCGTCATCGCGTGGAGTCGCACTCCCAGATGGCTTGTTCTGATTCTGACTAGGGTGTAACTTTCTGGAGTTATGAGGGACCTCGGCGGCTATATTTGAGCCTACAACTGACTCATCACTTGCTTCGTTGGGTGCAATGTTGGCGGATTTGTCGTTGCTTACGGTTGGAGCCTCAACTTCCAGTGGAGGAGCCATTGCGATAGATTCATGCATCGTATTCTTTGATAAACAGATTATCAGTTGATAGACACAAGCTTCTGGGATTACCATTCGTAATTGATTTCAACTGGGCGAGTTTATAATGTATTAAATCACTCAACAGCGGGGGTCAAGCTCGCTGTTTGACCCTGTGCCAGAGCCTGATTCTCAAAGTGCTCCTATAGCGGATGAATGGTGTGCGACCCATGGGTGAGGAGGATTATCAGGCAGAAATATGCATGCAGGACACGTCACATCACCATACAACCCTGTTGCAGAACCAAAGCACCTCCTCTTATCTTGACCGGATATCAGGTCAATGTGTCACGGCATGGTCATTACTAACTCCCCTTTCTTTTCATTCATAAAATTAGGCGTTGTAGGAGATCTTGCTTTTGATAAACGAAACAACAATGGAACAATGCTTTCCGGCCTCAAATACAGAGCGCTTACATGCATCAGACCCTGGTTGAAATGCGCCTAATGATTGGGCTTTTGCTAACATTCCGCATAAGCCGGTGCGCTAATGCTGCAATATCCACTAGAGCTGAAATGGGATCATCCATATCTGCTGACCACCATTAGGACTCGGTTGCCATTGAAAGAGGGTGACAGACATCTTCAGCAGAGGGGGCGTTCTCACGAGCGCCGAGATTATACGTGGTCTTCGCTCACGGGCCCAGTTCCGCCCACCTACTACGCGATTGAGAGTACCTCTGTCAGCCAGTGCGTTCAGCTTCGTAAAACGCGCATTGCAATTTGGCTTATCGCTAGAGCCTTCTTCGCCAGTGCATCCAAGATCAGGCTGTGCTGATGCAATGGGGCTGAGTTCCTGATGCGCCAAAAACCCCATCACTTCTTCTCAGCGGCCCTCGAGCTTGTTGGCTATGGTCAAACTCATGGCCGATATCCAGAATAAGAATAGAGGGTTCATAAGACGGCAACCGTGTCTTAAGTTCATTGAAGAACGCCTTCCCGAGTTTCATGAGGCTTTCGCCAGCCCTGACGTACAATTCAGCACAGCTCGGGGACGATTTGAGCCAATGGCGCCCAGCCAAGATGCTGGCGCCGGCACTGAGGAGTCCGGAGAGTATGACCTTCGAGATATACTTCCTGACCATGCCACTA
>CMW1803_accessory_0036_length_6700
TATAACATTAGATCAAAATTTTATCTACCAGCCTTACCATTGAATTATGAACTCAAATTAAGACGAGTCTTGGTCTAATTCTGTACACAAAGAGTCTACTATAGATTTGCTAGGAAGATGTTCTGGGGTATCACTGATCAGCAGAACCAAACTGCACTACTTATCACACTGACTATGGACAAGGTATACCTCCGCCTTCGGTCGGGCAAAGTTAAAATACTAATTCAATAATTATACTACTTACAGAAACTTGGCAAAGTATTGGTCGCGTTCTTATCTGCACAAGCGATAGCCAGTGCCAGATTGTACGACTGCACGCTCACGTCCAACGCTTTTTTTGCAAGTACGAGACTAGCAACACCGAACGCAATACTCAGGATCGTAAGAATAAGCACCAGTGTAGCTACCCAAAATGTAATGTATTCCATTAGATTTCCATGATCAGGCTTGAGCCGTATCTGTGAAAGCCCCTTAGGACCATTTTCCCAATGGGTAACAAGTTCAGAAAGGTTTCGCCGCCAATAATGATAATTCGATAATTCTAATGATCTTGAACGGCCATACGGAACGTCTAATATCGGCCGCCTCTCTTTTAATAAAAAGTCGTCCGTATCCCTGCATCTAGGAAAAAGCAGTGTCAACGTGTCGACTGCTTCTCTGACAAAGTCCTTGGGTAAGGGTAACAAGCCAGGATTCTTCATATGGTTTCGTAAACATATTCCGTGCTCATAAACCTTTATGTGGTTGTGTTCCCAGTCAACCTTTAAATGTTGTAGTAAATCGCTAGTCCAGATCACCTTCATCTCATAATATCGAACCAGGTTTGGGATCGAAAATTCTAGGGGAATTTGGCGGGTATCTTCATCACCTAGCGGCCGCTTTGATGAAATGCTCTGATCAAACCACTCCCCCAATGCAATTGATAGTGGCTTATCTTCGGGCCATTGAAAGCAATCAGGGGAATGGGTATTTGAGTGTTGTATATGGATCGTCAGCCACATACGAGCGGCTGCGTCAACAGTGTTATATGATGCCTGAGATTGATCGGTGACAATATCGGCCTTCTTCATATGATTTGGCACTTGGATATGGCGAATTAGGTCACCGAGCTCTCCGAGAGTACGCGCAGTGTACAAAGTTGGCTTCTCTTGAATAGATGAGAACTGGTCGTCAAGATATAAATAGTATTTCCCATAAAGCTCGGCGTATGTGTCGAAATCCGCGCGAAGCATTCCAGGCCATATCTGAGTCAGAAGCTCGAATTTCTGGTTGTTGTGAAGCTGTCCTATGGTCATCTTGATCGACAACACAAAACAATACAGAGATAGATAGGAGCGATAGACTCGGGGAAACAATCTGGAGTTTTTTAGGAGTCTAAATAGATACCAAAAAGCGGTGTGCTGGGTCTGTTAGCTGCATGACGGAACCAATAACTGATTGCAGTGGCTTGCCAATGATCTCAGAATGTCTCAGCCTGATATGATTTTTGCGGCTGATTCAGCTCAAGCACAAAACGAGGTATAATAATATTATCGTCTGCAATTTCGACCAATTTTCGACTTAGGCCTTTTTATTTCATGGGGTGATTCCTTCGATTTGCCAAGTATAATCGGCACGTGTTCTCTTGCAACTAGGTGCTAGGCATGCCCTTCGGCTTTACATCGACGAAGCCGACGAATTCAGAATGAATGCTACAGCGACGACTACTCAACTTCACGCCATGTCTGTTCCACAGCAGTACCAAGTTACCTCTCCGGATCAGCCTCTGACAATCCCTTTTGACAAAACAAACTTTTCAAGGCCACGACTTTGCAGGAGTATTTGTTTCTCGGCCAAAAACATCTGGTATTCGAACAATCACTGCGATGGAGACGATCAGTATGACGGTCTCTTTGTAAGAGCGAGAGAAACAAAGACACTCCTGATGCCCGAATTAAATCGCATCTGGGCTACTGCTTCCTTTTGGGCATGGGACCCCTTTGGCAAGACCAGCGTGGCTGACGCAAGTCTTACGGTCGAATTGAGAATGGCGGGGTATCCAAGGGATGAAAATGGAGTAAAGATGATTGCCCTTTACCCAAGTATCTGGCTCAGGACTGCGGACAACGTTGTCAGAGCAAGTGACCCCTGGAAGGAGATCGAGGCTGTTGTCAGGAGATTGAGACTGGATTCCCCCCAGAACGCCCGGATATATGTGGAAGGGGGCGGTCGAATTAGCGATGACAGTGTGTCGGTTGCTAAAGAGTACCTGACTATGGACAAAGGCATCACCTTTCATACCGGCGAGGCCCTATACATTCACGTCCTAGCTAAGCCGGAGAGGACCTCTGCTTGTGGGCTCATTTGCCTCATCACAATCATCAAGGATGAGGTAGTATTGGAGCAAAACATATCTCGAATTGGGGGGCTGGTTACTTATATGTTACCGAGGCAAGCCGTAACGTCCGGTCATGTTATGGCACGATATTTCCTCAAGTTTCCAACTCGCAATCTTTCCTCGAATACCTTGATAAAGCACCCCAGCTCACCAGATAGAGAAGAGAGTGGCATAAGGGACAATGAGCTGGTGGAAAACTACGAAAGCGATCACGACCCAGAACAGTCACTCGGCTACGTCAACATCAATGGATTAACCGATTGGCTTTCTGTCACACCCTCAGACACCATCAACTTTATTGTCCAACTCGCCAAAGGCTCAGCACATGCATCGGAATGGAGTATTGACACATCGCGGCCGATACCGGCGGACTTTGCTCTGCTATCTGATATTGCTGACTGGGAACGCGAAAACTACTACGTCGACCCTCCAGCGGAGGGAATACAGCCCGATAAACCAACGGGAGCGAGAAAGTGGGTGTCTGGATATAACAACGATGAGTCTTTAAGAGCAGGAGAAGTCCTTATAGTGGTTAATGAAGAGTCGGACAGCCTCGTTGCATCCCTTCAGCCTGCCTGGATACCTCTCATAATTGGCAGTTCAACACTTTTGACTCGTAAAGTCCGTTTACAGGCACCACTGGGTATATAACCGCATTCAACTTTTTGTTCAGGGCTAATAATACCGCTTCAAAATTCCAGCCCCCGGCACATCTGGATCCTGGGTGATTGACAGGAAAACAGGAGCGTTGTGCGGATCAATCATTGTCGTTTATGACGGTGAGCCATGTGCGCTTATGATCACTGCCGAAGCCCTTTTTGCCGATATCAAAACTTACTCTAGCATGACCATGGACGATGGGAAGTTTCCAGCAGTTTCTGAGCCATCGCGGAGCGAAGTGCAAGGGTTAGTCCTTGTAAAGCATATTCCTGAACAGTTATCTCTAGAGGTTGGTAACACTCGAGGAAACTATGAACGCCAGATGTTGACAAGAGAGTAAGGCTGATAGTATAAACGATGACCAAGAAAGTGATGCTGGTTGGTCACCTTTTGGCAGTGGCTCGCCTCTTGGCAGTTGCACCACCTCGCTTACATCCAGCATCTTCGTATCCGTGGCGATTAACGGCCGTACATACCAAGACGCAGACGCCAAGTACTGGGCACCAAAAGACCAGCTATCTCTTGATATGATGGAAATTCTTTACTACGCGACCTTCCTTGCTCTTGAAAGCAAACTCTATCTCGCACCGCTTGAGACAAAACGGGTCAGCAACGTTCTTGACATTGGGACTGGTACAGGATTGTGGGCCATTGATTTCGCCGATGACTTTCCCGAAGCAAAGGTTACTGGCATAGATATCTCACCGATACAGCCAGACTTTGTTCCGCCGAACCTTCAATTTGAGATCGATGACTTCACGAAAGAGTGGACTTTCGATGCCCAAAGAGACTTTATCCATATGCGATTCCTGGGTGGAAGTGTTACCGATTGGCGCCATCTATATGAAAACGCGTACAGAACCACTAAACCTGGAGGTTGGATTGAGACCCATGAGTTCAATCCGCAATTTCACAGCCAGAATGAGTCTATTATCGATGGAAGCGCGATAGCGACGTGGGGTACTATCTTTGAAGAAGGGTGTAAAAAGCTTGTTACTTCCTTCATCCCAATTCCTTCAGACGTTCAAGCGAAGCATCTTGAGGCAGTCGGTTTCGTTGACATCCAATCTCGGATTATCAAGGTGCCAATTGGAACTTGGACTAAAGAGAGAAACTTAAAGAAGATCGGGGCATTTGCGAAAATCAGTATTACTGAAGATATACAAGGATGGATTGGTTTCATGACTCATATTTGTGGTTGGAAGAGCTCCGACATGGAGGATTATTGTGTGCAATTGAGCAAAGAGCTCGCAACCACGACGTCACAGTTATTTCATTACCAGCAGATCGTGTGGGGTAGAAAGCCTGAAGATTGTTGAAACGATAGAGAGTTTGTTCTTTTATTGAGCTCTTCTTTTCTTCTTTCTTTCCTTTCTTATATATCTATCTAACTATTATTTTTATCTATCAAGTGCCTTTCTTAGTAAGGCTAACCTATTTTCTTCCTAAGGGATGGAAATATCCGGGTTCGCAAGCTGACACCGTTAGGCTTGGCCTTTGTCATGTATAGCATTAGCCCGTGCTTTGGCTCCAAACCGGTCTATGTTATTAATCTGGCCAAAAGCCTTAGCACAAAGCTGATGGCGTCTGACCCTAAATATCCAACTGAGGCATGGACTTCTGGAAATTATCGATTCTAAGTCGGTGGTCCTCAGGCGACAATCCATCGTATACATCCACTGACAGTATGAACAGGTTCCAGGCATAAGCATTTGAGTAGCGGTCGTTTTGCAAAACGGGCCAAAGAGGCTATTGAGCCGTCTTAAGCCATCGAATGAAACCATATAAGCTCAGAAATACTTTCAACACTCCTAACTAGTTCAACTACCTAGGCTAACTATAGGGCTGCCGCTGGTAGGGTTAAAGGTATCCCAAGATATACATGCAGACACGCCCGCAGCTTCTCCTGGATTGACGAACCCCTCGACAGCAGGGTTACTGCTGGGAGGTAGAGGGGGGGCTGCAAACTCCATTGCCTTGACCTCCGATTCAACGTGAGGCCCAACCTGAACTCCGTGAGGCCACTGAAAGATATTATCCTTATCCCAGTATGCCTTGATGCTCTGTAGTTCCTCTCGATTGACACCATAGTATGCCTTTTCATACGTGTCTTTGTCGAGTGTTGGATCCGGGAAGTTGACGTACACACCAAGCCCGTCCATGGAATATTTCCTCAACGCCTCGTTAAAACCTGCAAGGACCTGTCTCATCCTGGTTTCTAACCACTTGTCCTTCCACTCAATCATGATGTATGTATGATAGTCACATCCACGCCAAGGATAGGCGGACTCATGGGGAGCCATTTCGCTGGCTTTGCCACCGGAATGAATCCAAGAAACTCTGATTGAGCCCTCTTCGCCTTTGAACTCTACTTTAAAAGCTACCAACTGTTCTTTCAGAGTCTTGATTATTTCGGAAATATTCTCTTTGACGGTGGCCTTGGTGAAAGAGAAGGAGGTGTAGATCCTGAACATGGCATTTGAAGGCAACGCTTTCTGGGTTTCTTCTGACCACTGAGCTACGAGAGTCTCATGAAGAAACAGTGTTGAATTCTCCGGCAAAGTTCGATCCTTGAGCTGCTTTGCAAGTGATTTGTCTTCCTTCCCAACCTTGCCGCAATCCCCGAGACGCTCGTCGACCTCCTTATCAAAGTCCGTCTCCAGTCCATTATAGTAGACCAGAAATCGAACAGAAGGGTCTTTGCGGGTATCTTTCAGGTCCATCAGCCAACTGGTGTCAATCGTCATCTCGTTGGTCCATTCAGCAGTATAGAACTTGATCATCGCTTCTTCAAAAGCCATCTGAGATCCAGGGTAATGAGACGGTGCCCAGGTATAGACTCCAGCAACGACATAATTGTTGTGCAGCTCTTGGACTTTCATCTTGAGCTGGGTAACCACACCAAAATTATTGCCGCCAGCACCACAAAGAGCCCAGAAGAGTCTTTTCTTTTCGGGATCACTGTCGTCGGGGCTGACTTGGACGATCTTATGGTCTGCAGTGACAATGCGAGCCTCAAGAAGCGTGTCACTTCCCAGACCGAAGCTTCGGGTAAAGGGAGCGAGACCTCCACCTAGAGTGAAACCGCTCACTCCGACACTAGGACAACGGCCTCCGTTAATCACCAATTGATCATGATGGTCGTTGATCAGTTCGTGATAAGCATGAGCCCAAAGCGCGCCTGCATCCATCGTGATGGTCATCTTATCCTTGTCGAGGTCGACGCGTTTCATGTTGACCAAATCAATCGAGATGCCATTGTTGATAGCAGAGAACCCGGCGTACGAGTGGCCTCCATTCTTGATTCGAATAGGTAGGCCTACCTCCTTAGCTCGTTTAACGATGATGCGAACATGGGATTCATGCTCAGGTTGGATGACACAACCTGGTCTTTCGAAGCGGTAGAGGAGGTTCGAGTTGGCGACAGATTTCTCGTACTCGAGCTCTCCAGGAGTGTATACTGGGATCTTCTTTCCCCTGAAGAATCCCACTTGTTGCATGCAAAGCTCGAGGAGACGTCTCTGTCTCTCCTTATCCTCCATTGTCAGCTGAGGTAGTCCAGGTCTTTGAGTATCCATTGTGTGTAGCTATAGCGCAAAACAAAGCTCTTGTAACGATATTCTAGATTGGGAGATAAATGTAGGTGAGTTGCTTTGTCGAGCT
>CMW1803_accessory_0037_length_12358
AGGTAGGAGATTTTAGTTTGCCGGCAGATGACCTTGGAGAAGATGAAGTGACACCAGGTTGGAAGCGGTATACTAGGGCAGCTGGTCCGAATGGACCAAAAGAGGGGGGGAAATAACAGTATTTATGCTCGATAATAGCGCCCGGGCCGAAGGGGAGAGCTACATGTGTACCAAAGGCGGCGATGCACGCCTTACTACCGAGGGACATGGAGGGCCGCATATCAGTTTTATTGGAAGACGGAGAGCCCCGACTGCTCGCCTCACAGCAGGGTGTGCATGAGCCGGCTGTCTAGACTCGAATGAGTATGCATGGGCGAACCACACTGCACATTCCTCATGGGATGCAACCACAGTTTTGTAATATTTACCAGTGCTTATGAATTTGTTCCACTCTGCGACCGCACCGTTATACGGCCTACCGGGCTCTCAAGTAGATATGCGCTTCTCGACTCTTTCAAACTTCTCCATTTCAAGCATGGATTGTCTTTTATGGTGTCTCTTCCCGGTATAGTCAGGGTAGCAACTTTCCCATCCTTATTGGAAGTCAGGAATATCGATAGTTCGACCTCATATCTATTAGTGGGACACATTTCGTTCTCTTCTTCAATCACCACAACACATGTATCTTAATAATCCCTTCCATGGTAACCCCTTGGCATCCCACTCACGAACCAACTGCGTTCTCATTGTAGTATTGCCGCTCGCCTTCATACGACCAGTGAAGCCTGAGAGCCCAGATCCGTTGATAGTTGCCATGCCTGAGGATGTATAGGAAATCCGAGTATCCGAGTCATTTTCACTCAGCTTGCGTCGCTTCGTCGGAGGGCCATCGCTCATGATCGCTGGCTCGGGAGGTAGCGCTGATGTCTGTCCGACGGCTTGCGGAACCACCAAAGGTGAAGTTGTCCTGGCAGCACCGCGACGGTCATGGTAGCCTCTGCGCTTTGGCTTAGTCGTTGAGGATCGTTGAGATTCAGTCGAAGTCTTTGGGAGACTCCTGGGGCTGATGGCTCGCGGACGATTCGAAACTGGTTGACCTTCGGTACCTAGCAGATCAATTGGCACGGCTATCTTCTTTATAGGCATGATGAAGCCAGCGCTGGCTACTGGGTCTGACGCTTCGACGGATAGCACCGGCACTCCCGCCGATGCCTTATGGAAGTCTCTATTTAACTGTTTAGCCTGTTCTCCTTGAAAAGCTAGTGTTAAATGCAGAGCATACGTGTCACTATATAAAAGTGCCTTCATGGCGAAGCCAAGCAAGCATTTGGCAATGTGGTCTAAAGAACGATCCCTCAGGGTAAGTCCGGGACAAAAGGGGCATTCTAAAGGCTTGTCAATCTGCCAATTAGCCGTTTCAGACGAGATTTCAGAGTCGTTGAGCTTGAGAGCGGCAGCATGCACTTTGTCGACTCGCTTCGCTAGATGTTTTCTTAGCGCTTCAAGATTCTCGAAACTGATTGACGGGTCGCAGTAGTAGCATGTCCACCTCTGTACGCCATGCACACGTTCCACGTGTGACCTCCAATCAAGCTCCGATGTGAAGAACAAGTTCGGATACTGACAATCTGATACCACACACGTGAAAGGTGCAAGATCAGCCATGACGTGCTCTCTAAGAGACCTGTTAGGCATTGCACTGATAAGAAAACAGGGATATCGACTTCACCTCCATTGACTAGCGCGAGCTAGATATACCGGCAGATTCTCGAAGCAATGGGGACATTCAAAGACCTTGCTACCAGCGGTCACTGGAGGTGGCAGGACAGGATAAGGCCCCTGATTTAGTGGTGACTGGTGCGAGGCTCCTGGTCTGAATTTAGCTCTCCGCTTTCTGGCTTTCTGAAGACGACTACGTCGTTTCAAGTTTGCTTCAACCAGTCGATCTCGTACAGCTGCGATACTCAGGATACGATCTACGCCTGCGTTGGCCAGTAACGGATCATACTCCATGTGGAGGGTGAATTTAAAGGACACCAAGTCCTCATCTACTTCATCCCCGAAGGATGACTCATAGTCCCAGAGGCGGGTAAATGGAAGAGACCGAATAAAGTCAGTTGTAAGAGTGAATAGTTGCTTAAGCACAGATTCGGCTCCTTGGACGTTGGACTCTTCGGCAAGTCCACCTGTATTAAAAAGAAATAGGACGTTGTTAGTCACTGAATACGTGAATGTATGGTAGAACCCCCATGGGATACACTTGCCTATTCGACTGACAGCGTTGACAAAGTCATCGAGCATCCACAAAAGATTTCGCAGGATGCAGCTGTCCTGCCTCCTCGTCACGAGCTTGTCGTCCAAGCTAAACTCTCCCCAAACACCAGCTCCCGAGGAGACGGACCAAGCGTTAAAGCTTACCAGATTCTCCTCTGCCCATCGCGATTTGCTGTGTTTCGTGAAGCAGATGCTTCTAAAGCTGTGTCGACAGGCCAACGTCGCGTCCAGAATTGGGCTACGAAGACGAGGGAAGGGGAATTCGTCAAGAAAGGCAATCTTGTCCCCTGGAGGATTCCAAAGGAGCGCAGCCGCTGGATCCAGCTTGTTTGATGTCGTGATGCGCTCACTCATCTTTGTGGGGCCGCTAATGCCTCCGTGATCCCGCGTTGGGGACTGTGCGATGGCTTCGCCAAGAAGAGAGCATCTACGATAGCGGGTGGCGGTCTTTCATACTCTCATATCGCGGCTCGTGAGGATGCGTTGTTTTCTGCAGGCAGAAGTGCGATACTGATACGTCCACGTGATTCTTGTGGCCTCGCTGCCTCTTTGGTTGCCTTGTTTCTAGCTATTGACTAAAGCGTTATGATAGGCAGAGCCTTGGAGGGGTTGGTGGCTGAAAGAACACTGCTTAGCAAGGAGGGGTAATAAGCAAGCCGCCGCACTATCACATCGCTTTTATGCGTGATGACAGAAGCGGTTTTTCAGCTAGCCAGCCACGGAGGGCCCACACGGACGCCTCATTTTGGGATCCAAGGGACTCTACCAGTTGCGGACGGAGCCGAGCGCCCGGCTATAGTGAGCACATCAAATTTGGCATAGCCAAGTACCAAAGTAGGCGGATGCTTGTGCTTTCCAAAGTGAAGAGTAACGGCGCGGACCTAATCAAGCTTACGGGGGATCGACAGTCAGCGGAGCCATGTAGAATCATCGGGGCCATAAACGAGATCTCAGTTCTGGAACCGATTAAGTTACTGCAGTGGGGTCAGGCATGCCCTACTGTACTCGCACTGCATCTTAAGATCTCTTGTGACCAGTTCGTCTCGCGAGTTCTTCAGGCCTTCTGGTTGGCTGGTCTGCAGAGACCCCGGCGCTTACAGGGGAGCGTTATCCGGCTGTGAGAACTTAATGGCAGCTATCCCATCCCGCCCGGGCAGTTCAGTCCAAAGTGTATTATGTTTCAATCTCGATTACATCCTTCGTTTCGTTGATGGACGTTCAGTCACTGGAGCGTCCAGTGGTGGCTGAGGCCTTGGCGCGTATCGCGGAGGAGAGCACCCGACTCATGGTCACCAGTGCCAGTGGTGAGGGGACTTTACGCCTACTTAGCCTTGTCGAATTGAAGCGACTGTCGTTCCCCTTACCTACCATTTCCCCAGAATTTGAGGCTCTACTGCGGTTCCTGGAAGACACGTGTCTTGTATGAATCACTCATCGCTATCTGCACCTTTTTTTATGTCGCTAATCAGACCTTCAGAAGACATACTCCAGCGATTCTGATTCGTCTTGAGGGTCCGACTCCGAGCCAACATCGAAGCCTTATCCCAAGCTGTGTGCCATTGCTCGGATTCAAAAAGGCATAGCCGATAATAAACTTCAATCTTCAATTCAACAGGCGATTGAGTGTGACTTTGCCATCGGGCTCAACGCCCTGATTGACCAAGCTCGTGCTTCGCGGGATGTGTCACTGGCTGTACAAGTGCCTCCAAGTGCGGCACAAAAACAGATTGATGACGCGCTCGACTATCTCGACAGACCGGTTTCAGGTGGACGGAAGCGCTGGAGCGACGAGTCCGAAACAAACCGACCTTCTAAGAAACGGCCGAACTCAGAAGGATCTGCAACACCTGTGCCCCAACACAGTCTCGTATCGGAAAAGGAGTCTCAGCGGGAAGAAGATGTACTATACTCTGCCTTAAATCCCCAGATCCTATGCCATGCGTTACGACCACAGGAAAACCATCTGCGAGCCTTTCGCCTACGACTTGACGACCCAAAGGAACCTCCACACCCAGAAGGTACCTGGATGTACGAAGCTATTTTCAGCGCTTCCATGCCTGAAAGCACCAAGCACGGGTGCACAAAAGGTGGTGGCACAAAGTGCTATCATGAAGCAGAATTCAATGTCATCAGCAGGTGTGTATCTTTCTCTCAGGCGATGGAAACATGAAACACGACTTCAGATATTAATATATTTTAGGGCCGAAATGAGCCGAAGAATGCAATCAGGAAAGGCTGTGGAGGAAATCTTGGAAGGCACGCTTTGTCAGAGGTATATTTCTCCCAGCCACGGATGCCGTCTATGCCTACTATCCTCAGAGGCAGAAGAAGCGAAACCCATTCTTTATGCTACGGCTGGTACGACCAAGGCGCTTGGAGCGCATATGCTTGGTGGTGATTCGCAAGTCCCCAATACGCGTCGCCAAACATGCCTTGCAGGCAACAGAGAAGCGCCTCGGCTACTAGAACGAGATGTCTCGGGAATGCCGGAACATGACAAGGTTTTTCTGTCCTATGTCGTCGGTAGGTCCGTGATCCAATACTACAATACTCGACTCACAGCCCAGCAACTGTGGACGCTCAAAAGCCTGTCCACGATTCCCGATACAGAGGATCCGTCGCGGCCTGCTACTGACACGACTAATGGCCTGTCGCTCTTCTCGCATCGGCATCCTTACGTTAGTATCAATTTCAAGACAGAAGATGAACTCAGACAAGCTTATGACAGCGACTTGGGAATGGACTTCCACCAAGATCATAGAGGTGCCAGGTTCTACCCAGGTCCGATCTCTCTTGGCCTTTTGCTTCTCGATATTTGGGAGGATTTAGGACTAACAAATGACTTGACCTGGTCAGAGGCACACGTGCGACGAGCTCAGTACGCGGGATATGCCCGGTTACAGTTTGAAGGCCATCAACAGATCCAACAGGCAATCTTGAATTGCTTGGACGTTAAGCTTTTCGCTGACAATGCAGAGAAGGCCAATGCGCGTGTGACAGAGAAACGAGACTGGCTCCTAAGCAATGTCGTGCATCCATTAAGGATCCTTTATCTATCCACATTCCATTCCGACACGTTAGCGCTGCCAACTTTACAGGTTGGACAAATAAACTACCCTAGCCAAGGCAATGTTAGTACCTCGAACAAAATTGATCAGTACAAGAGCTTTATGAATTTCCTGGAAAAGCCCAAGGGGGGTCAAAAAAGAAGCGTAGGTGACCAACTTGATTAGCAACATCCCCTCTGTTGTTGGCTTGTCTAATTTGTTTGATCTTATTAGGGCGGAAAACGGTGGACAATGGATATCAGACTTTCTGGACCTTAGTGGTGCTGTCCACGAGCGTGTCAAAACGAAGGGGAAACAGCCAAAGATTTGCGTTTTGGATACTGGATGCGACCCAAATTGCAACTTTTTCAAAACAGAACGTGCAGGTGACCCCGAGGACCTGAAGAGAATCATTTGGCGAGATTTCGCCACTCCAGAAAGTTCGGACATGATTGACCAAGATGGTGAAGAAGCTGGCAACTTTAGGACAAGAGGGAAGCATGGCACAAACATCGCCACCTTGTTTTTAATGTTGCTTCCGCGAGCCAACATCTATGTTGCCCGCATCGCCCCGGACAGGGGAGACATGGTAAACGTCCAGACATATGACGGGGTTTTGGATAGTATTAGAAGGGTTAGTTGAACTGACCCTGTGCTATGCGCAGATATCGTGCTGACCGAGCATCTACCAGGCCATACACCATGCTGCAACTGTGTGGATGGTTGACATCATCTCCATGTCCTTTGGCTACATTACAGAACCGACTGTCTTGAAGGTGGCCATTGAAGATGCCATAAGGGACAGGAGAAACGGACTCCTTCATCCAAAGCTCATCATGTTAGCCGCTGCCAGCAATGAAGGCGGCCTCTCGCCGGAACTAGCTCTGGCCTGTTGGCCAGAAGTCATATCTGTCAGGGGAACCACATCACGGGGTAAATTTCCAGAAGAGTACAATCCGAACGAATCAAAGAGCCTACCCCCTCACTTCGGAACCCTTGCCCAGGGAGTTCCCTGCGGTTATGGTTTTCGCTGGGGAACGTCTTTCGCGGCCCCCATCATGGCTGCAACAGCTGGCTTAGTTCAGCTATACGTGTCGTGTCTCATTGCCGAGGAAGAAGAATCTGGGATTCTTCACAGGGCGAATCTTTACTCCAGGGTGTACGAGACAGAGGGGATGCGCCAGATTTTGGCGGCTTTCACGGCGAAGGGCGCCGGCGGAGATGGTACACGAGCAGTGAAGCCGCAGTTGTGGAGCTCGCTGCAGGACTGGGAGGGCACGATATGGCATGCTTTGGCGTAAATGAAGACGCCTGCTTGAAGTCACAGGGACATCTAAGTTCTGTGTGATTATTTAAGCTCACAGCCACGAGTCTCAGCTGCAATATCCTGAACTGATTTGATAAGAGTGTTATTTTGAGTTGATAAACCCCCCCCCCCCCCCCCCCCCCCACTGCTGATGCTCACATCACGCGCCTCACACGCTGCAATATCTATTAAAGTTTCCTCGAGCACAACCTTAATATTCATTTAATAAGTACGTCTTAAACCTCTCGTAGTTTTCTTTTCTTTCCATCTTTCCGTTCTTTATTCGATCTATATTTCGGCAAACTCAGCACCCGCCGTCATGTCACTCCCATTCCCAGATGCCATCTTCACAATCGAGTCTTTGCCTCTGCGAACCATGGTTTTCTTCGATCTTGACAACACATTGTTCGATCACCAAAAGTCTCTTCATCGCGCCATGTCCGCCGTACGAGCTATATTCCCGCTTCTTCTTGGAACCCCGGAGGACGTGCTTACCGAGAAGTACAACGAAGCCCTCAATGTTGTTTACGACCGCTATCTCCGAAATGAGATAGCACCCGAAGACCAAGATGCAGAGAAGGTCAAGCTCTTCTTCAAGAGTCTAGGCCTAGAAGAGCCAGACGCCAAACGTATTGCGCATTTTCGGAGTGTGTACAAAGCGGGATACAGGATGCAACGAAGCGCTATGCCAGGAAGCATACAGATCCTAACTAGTCTTCGAAAGAATGGTTATCGCACTGCTATTATCACGAATGGCCCGACCGAGAGCCAAATAGAATAGGCCAAAGCCATTCGTGTCTTTGATCTCGTTGAGTGCGTCATCGCATCGGAAGAGGCTGGCCATCCTAAGCCTGATGTCAGCATCTTCCACCATGCGTTAGAAAAGCTGGGGGTGGAACCAGATAACGCGTATATGGTTGGCGATTCTGTCGAAGCTGATATCAGTGGTGCTCTCGATGCAGGAATAACACCTATCCTATACTCTCCTTCTTTACAAAGCTCATCGAAAGTGTTGTTTGGAAGGGAAGTCCCGGTGATTAGTCAGTTTGACCAACTACCCATGATTTTGGAGCTTCCGATGCATACGACATTGAACTAGATTTATCCACATCAACGCAGATGTCGACCTTCACACTCTTCAAGATGCCGTGAAATTGGTTCGACGAGAGAATGAGGGATTTCTGACAGTTGGGTCGGTCTATGGGCGCAAACCACTCACTCATGGCCCTTCCCTGATTGCATAGTAACCACCAACCCTTACAATCTCCAGCTATTCAATATAACACTTGCATTTTTATCTACAAGGAAATTTTGTTGTTTGCAGTTGATACTCGTGGCTGAGAGCATAAATCAGCAGAGTGAACCTAGTACCAGGGGACCTTTAGGTGACTAACGGTGATGCAAGCCCATCATATCAACCCTACCTTTCGACACAACGCGTGTTATATAGAGCTGTTTTTCTACAAGAAGCTCTGTGCCACAAATCGTAACCAGTGATGGATTATGGCGAAAGTGAGATTGTCGCTTGGACTGCCGGTCCCAGCGATGCCTGCTGTGGAGTCAGCGGAAGACTATCATTGAACGCTGTGTTGGCGTTTGTGTTTATTGGCAGAACTCTTAAGCACTGCATCACTTCTTTGACAAGTTGCTGTATTTGTTGAAGTCTCTTTCTTGAATCTGGGTCAAGACCCAGTTGGCTGTTGAGCGATTTCACAATACCACCGAAGGTAGCCCAGGCATCAACGAGTTGATAATAGAGGTTGCGGAGTGGAGCGCTCAACTTCATATGGACGGGTTCAAGGCTTTGCTTGACAGCTTCTGATAGCCTGAGGACTCTTGAGCAGGCATCCAGTGCATACTGTTGTCTCTCTACGTCCAGTGTCTGGGTTTGGAACTTGCGGCCGGTAGATGGTAGCGTCTCTGGAATGAGTTTGCATAGTCGGCGGAGAGCTAAGTATAACTGATGGAGAACCTCGGGCTCCCCATCCGACATCAATGAACGTGACGTTGAAGGTGTACATGGATTCCCTTGAGGTGCTGCATCTTCGTTTGAGGAGCGTCTAGTATGAGCTGTTGGAATAGATAGACTTGGTTTGCCATTTGGATTTTCTTGTGGTTGCCCTGTTGCGGAGCCAGGCTCAGTGGTCAGCTGGGGAGTAGCTTGTTTCTGGAAACAAAGAAACTCGGCTCGTAGCCCCATGATACTAGCATAAAGGCTGTGGATCAAGTCGCTAACAAAGCGCGCCTCTGTCCGTTCAACAAGAACTTCAATATTAAGATGAATATGGACTCGGACTTCAGTCCACATATTTAGACTCAGTTCTTGTGCAGATTTTATTTAGACTAATCTCTAAATATGGACTATAAAATTAATTAAATTAAGTAAATATGTTAATAGTGTTTTTTATTGTCTTAAACTTTCGATTTGGTCACTGGTTGAGAGTCACGTGGGTACCGGCGTCTTAGACTTTCGTTCGTGATTATGTCTGGGGCTGCACACAAATCTTTCAACCTTTCAACTTCCCTTCTTCATCATTTGATTCCTCGCAAATCACACAGTTCACTAACTGGAATCACCAATAACTCTACCACAATACATCGCCTCTTTACGAGACTTTCATATCTGGTTTCGCGCGATTGCCAGCTTTTGTTTTGTGTTACTTTTACCATACTTCTTTTCTAGCCCTCAATCGGGCCTACTCATCACCACTTCTTTTCCCCGCGCCGGATGTGAAGCAAAGCACTTGCGATGAACCCAGTACCTATCCTCCATGTCAGCGTTGGCTGGCAGCGAGTTTCATATCCAGCACTCGAAAGCTTGTGTTGCAGGACTTTACCCGGGCGACCGCCCTTTGACTTGGATCCCCTGAGAGGTAATTTCGCCGAAGAAGGCCTTCGTATCCTCAAAGACTGCGGTTTGTTATCCAGAGATAGCAGTGGAAGCATTGAGAATGAGGTCAACCTCGAAATGAGAGGGGAGCCTGGCTCAACAACTGCTAGGCCTACTGTTATCATGCTCGCTAACTGGTCAACTGAGAAGAGCGACGCGTTTACTCGCGCAGCTCAACAAATGTCGAACTATGTAGATAGGTTTGCTATCATGGTGGGATCTCCTATTTACGTTGAGATTATTTCACTATATCTTATCCAGACCAAATACTATGGTCCAGTCAACGAGCCTGCTCTGTCTAGGACGTGGGATACTGTCAGCGACCTCATATACTCACGACTTCAATCTCTCCCAACAACAAGGGGTTACCTGACATGCCTCGCCCTTCAGAAGTTCGGGGTCAATCCCAGCATCAATACAAACCCAGCAACAGTCTACATCTCAATGGACCACCGCTCAGACGAGACAAGCTGGTATGGCGTTGTTTCCGCCGTCAAGGACGTTCTTGATCGTATAGCAGGATGGGAGCATGTCCAGATTCACATCGAGCATAACCTAAACATGCCTTGTGCTTATGACACGCTGCCCTTCGATCCAAGCAAGAGAGTGAAGGGCGAAGGTGCAAATAAACGCATTACAGACGACTACAACGAGACAGTACAGATTGGCGATGACTTCAGCCCTTCGCGCTATATCCTGGGACTTGAAGACCCTGATCAGCAATACAATCCTGGTCATGGAACGCTAGGTTGTTTTATTCAGATCAAGACAAAGTCTGATACCAAATGGCGTACCTGCGTCCTTACGAATCACCATGTTGTCAGAGCTGCTTTCGACGGGTTTGCCTTTCGTACTCAACCCGATGGAGCGGTAGAATGCGTGCCGCCACCAGAGGGCAGCGACCTTTGGAAAGTTGACTTCGATGGTTACAACGCATCCTCGAAGCTCGGTCATGAAGTTGCCAGTTTTGAAAGCCCATCTCGAACAAAGCATAATTTCACCATTGGTGTTATCAATGAAGACATTGCCGATCTCCGCAAAAGAGTCAACCAGGAGGAAAGAGATGTTCGCACGTCCAAGAATAAAAATCCGATAAGAGAGTCAATCCGCAAGCATAAAGCTGAAATTGCTAGTCTTGAGGCCGAAAAGAAAGCAAAGGAGGCTTTTATTAAGAAGGATAAACAGATTTTGGGCAATTTAATTGCCTCTTCAGGCTTCAGACGCCAGGTTGATCGCAGGAGGATGGATTGGGCGTTGATCGAGCTTGACCCGTCTCGAGAATGGTCTAACAATCTTCCTAATGAACAAGCCTGGAGGTCCAAGTATCGACGAGTACCGGCAAGGCCAGGTGCATGCGGGACTCCTATCCAGCCAAGAAACGTGAAATCAGTCGAGAGCCCATGGAACCTCGGGCCCATCTTCAAAGTAGGAAGTACTACTGGATCGACAACTGGAGAATATCGTTGGGAGAAAGAAAAGGTCACCATAGATCATGACGCCTACCTCGGGAATGCGCGTCTTGTAACCAATGAGCTCGTCTTTGGACCAAGGGCGGATGTTGACCTCGGCGTCAAGCTATGTGACCACGGAGACTCAGGCTCAGTACTTTTCGACAATGGTGGTAGGATTGTTGCCTTGCTGTTTAGAGGACACAAACATGAAAAGTCCTACGACGATGGCTATGGGTATGTCACTCCCATTGAACATGTCTTTGATGATATCAAGGACTTTACGGATATTACAAACATTCGAATTGCCAAATGAGGCTTCTTTCCGTATACCGGACGGCAAGAGAAGATATGTGAGACGTTAATTGAACTGCGGAAAGGGGATATGTATGCTTTGCTCGTTCAATGGTTTCTTGGGAGCTCGGAAGTATGAAGATATGGCTTAATCGTTGGCGTTCCTTTATTAGTTTATATGTCGTCGGCTTTCCTCTAGATCTGTCCTATACGATTAACTTGGTAGCCTCGCTCCTTGATATTGCTTTAATCAATACACAAAGTATCAACCCAGAGTATTCAATCCTCGTCTATCTGTCTCAGGTACCAAAGGGCGTCATGCAAGCTACATGGATACAATTGCTCCGGATGTTAAGGTAGCGTAAAGATTTAAACAGAGATAGACATGTCGGGATGGTTGAAAGACGACTGTGAGATAAAGGTAGCCTGTTGGTGGACTGGGTCAGTAAGTGGATATGAGCGTGAAAGATGGAAGCACGGACCGTTCGACGTTGGGATTGAGGTTATTGAGAGTATCTGTGGATAGGTCAGAGAGGTCATTGTGGCTAAGGTCGATGGTGACGCCCTGATCAGCACATAACGCAGACACGGCCATTTCCGCTATTCAATCCTTCCGTCAACAATCGCTTCAGGCGCCCTTGTACGTCGTTCTAGACTCGCTTCTTGTGGCTGCAGGACAGTTGACCTAGCGACGACGGATTAGGAGATACCACTATAGTGAGTGATGGCGCTGTCTGGCCGCTGTGCTGATGTGAGATGAAGGGGAGATATTGATTTTCTAGGTCTGAGGAAAGATATTATTCTTTAATTGGGTGCAGTGGATCTGGTGGATGCAGTGTTGATGTTGTAAATCGACAGATTCGGTTATGGCAGGGCGGGACACTCACTGGAAACGCGGAGTCACATGCTGGCTTAGGTAACCTGTTTTCATAGGCCAGTATCGAAGTCATAGCTTCCATTATTTCGCATTTCATAATCAATCATAAAGAAAAACATGACTTTATCATATGTTAAGTTTTCTCAACTCAGTACACGGTATTAAAAACTGAATACTATTTCTCATCCCATTAATCCATACTCTCTCGTTCACATTATCTCTTCCGATATCATCCCTCATATCTTATCCACTACGCATTCTTTACTTCTCAGGTGTATCGAG
>CMW1803_accessory_0038_length_362
TGGTAGAGGCCTTGTGGGAGGCGAGGACGCCACGGCCAGGGGTTGATGTGGCAGCAGCTCGGATGTCGAGAATGGCCGCGTCCGTGTTGGTGCCTCCGACGTCTACTCCGATTCGGTACAGGGACATGTTGGCGGTAGACAAGTGTGCTGAGCCTGTTGGTTGGGAGGATGATACCCTGGAGGTGCCTGAAAGCATAATATTACGGTGGGGGCGGCAGAGGGGGGAGAGAGGTATCACTTTATAAGTCAGAGGATGCAGTCCATGGCTTTCAGGTCAAGGTCAGGATCTAGGCACTGACTGCATTTGTTTTTTCTAGATTTCAATTAGTGAGTAAGAAAATAACTCCTCTCCAATGTTTTCC
>CMW1803_accessory_0039_length_2300
ACCATCCTGTGTTCAATCGGCCGTAAACAGCCTGAGGTCTCCAATGGGCCACCAACAATGGCAAAGATACTTGGCCGCAGAGCTATCGAGGACTGAGCTTTCCTGTCGGGATGGTACAGAACACCCATTTCATGCGAGCAGAGTTTTCGGCGGCAAGATAGCGTCTTCTAGACACTTGTCGGATCATGTCTTGACCGACCAAATTGGAAGCAGCAATAAGATCTTTTGTTTCGAACGAGCAGCAGCGGATCTCCAGCCAAGGCTTCCATTCTTGACTATCTGTGGCATAGTCAGCTCTACAACATATTCATCAACTACAAGTGACGCTACAATACGCTATACGAGTGTCGCTGCAGTTCTGTACGCTATTTTCGTGGCACGCAGAATTAGTACCGTGGAACTGGAGCTACAGGATAATTTCACAGATCTATTTCAGTATGAGTCTTTTGATCTAGAGCGACCAGGGTTCCGGCTTATACGACTTGCTCGAGGTTCCAAATCTCAGCTTCAATGCCATCTTTTCCAAGCGTACCTTGACGAGGAGGATCTTATCCCCTATGAAGCACTCTCATACGTTTGGGGAAGCCAAGACACACCTAACGAGATTGAGGTCAATGGGAAGACTCTCGCTATCACAGCAAGCTTACATGACGCCCTTTGGCACCTGAGACAGATAGACGAGGATCGAATACTCTGGGTTGATGCTTTGTGTATTGATCAAAGCAATATCAAGGAGCGTGGTCACTAAGTTAATCATATGGGAGAGATCTATAGGGAAGCCGACAATGTAGTCTTTTGGCTTGGTTATCTCAATGGCGATGCCGCTTTGTTAAAACCCGCTGTTGATAGGTTCAAAAAACAGTTGCCGCCCCAGGCATTTCGGCAATGGCCGCGAGCGGATTCCCGTTGGAAAGATGAATGGGCACGAGCTCAAGCTGGGACTGAGCGACATTCTGAGAGGTTGTCTAATGGACTGCAAAGTTTCATGGGGAATCTATGGTTTTTAAGAGTTTGGATTTTGCAGGAAGTGGCTAACGCGAAACGGGCGGTCGTAGAATGCAATCATGGGAGCATTCTAGCAAAGGTGTTCGCCCTTCTGCCACATGCCATGAGTATTTAGGTCAGCGAGCAGTGCTAAGCTATCTTAGACATTATGCTAGGTCTCCTGAAAGGCTCATCTTGGTGAAACCAAAACCGAAACTTCTGCAACCTGATGTGGAAGTTCAGAGGGTGTCAAGCCACAGACCCCAGGGACAGAGTTTACGCGTTGCTTGGAATGGCGTCTGACAAAGAGGACAGCGGCATCCTAGCTGATTACGCTAAAGATGAGTTAGCAGTCATGAGGGACTTTGCTGGTTATCTACTGTGCCAGGAGTGGCCTGAAAACGAGACCCTGGCACTAAGCATCAGAGTCTTGCAATCAGAACTTCCAGCTCTATCTAAAGAGGTGCTCTTACAGAGTCTCAAGGAGCAGATACAAGGTTCTTCCCTGAAACGATTTCTCAGTCGACAAGGCCCTATATCGAATATCGACGAGTTTAGTATGCTAGATCTCGTGCAACGTGGAATCGAGAGTATATGTCTTTTTCTGGATAGAGCTGAAATGGAGGTTCATTTCAGTTCAGAGGTTGCATTGCAGTGTCTCTGGAGAAACCCCGATGTTTTTTACACCCTTTTGCAAAGGCCGAATCGTGTGATTGAGCCTACACCTGAATTCATTGCCAGTGCCATGGAGCTTCGTCCTGAGTTTCTGGAGCGGCTACTTGAGTTATCCCCTAACCCAGAACCCGGGAGGATGATGCAGATATTCTTGATCTTGTAGCTGGTTTGCTGGCATGCCCAGAGGACCTGAAAGGATACCTTCGATCCTGTCGTCAAAAACAAAACAATAAGCGCACAATATTTACGCAGAGAGTATCAACTACCCTGCGATTTTATGACCTTGAGAAGACAAGTACTAAAGGAGCTCACGAACTTGGAGACACAGGCGATAAATATGAATCTTTAGAAGATTTCATGGACCGTCTTAGACTCTCAGTCTAGGTTCTAAGTTAGCAACTGCGTGATCGAAGCAACCAAGGAAAGACTCAGAAGATATAGCTATTGTTTATAGAGAATGTAGAAGAAAATCATCACATTGACAGAAGAGCGCGTGGAAGAAACGTGCTTAAAAGTCAGTAGGATATTAAGTGGTGGATCGTAGTGATGAGGGGATAGCCAACAAAGGCATAATGGAATGCAAGTAGTTTAGTTTACTTGAAAGTCATGCAGTGGTTACCAGGAACGAACTGGTTTCTCTC
>CMW1803_accessory_0040_length_691
AGCTCTTATGAACATGCCTCTCAGTGTTCACGACGTACCGCTGTCACCTCATTACGAGGGAAGAAAGTTCAATTCACCCACAAAGGGGACGGTACCTGCCCTGAGGGAGGGCGGCAAACTGATGCGAAGTGGGAAATCTTGCACCAACTGCGGCATCGGATGAAGCCCAGGGTGTTGCCATTCGGCTGTTGTTGATGCTTCACCCTTAGAGCGGGGGACAGTGGATCACCCCTGGTGTGGGGGATGAGGAGGGGGGGAGGTAGAGAGTTGGTGAATTGGTGGCAACGCGTTGAAACAACAACGCGAACGTTGTTGTGTTTCGGAAACGTAGGGGAAATACAGCAGGTGAAGAGGAGAATGGAAGGGGGTGAGGGGAGGAGCGAGATCCGCCTGAGAGGCAGTCTCTGTCACCCTCATGTGTGGGTCATACTTTGGAGGTGGTAATCAACAGCAAACCGATTTGAATGGGAGCACGAGTTATGATAGTCTTCGAGGCCTGGCAACAGGGCTGAAGCAGACTTGCTCGGATCCAAGGTAGTCTGGATTCTGAAGAGTTGCGGAATAGTGAAGAGAGCACCGATGCTGAAGAGTCGATGACCGGATCCGCCCGAGAAGCGGTCCTGTCACCCTCCAACGTGAATCACACTCTGAAGCCAACAACCAGCATCACCCCGTTTGGAATGGGGGGCAG
>CMW1803_accessory_0041_length_1313
GGTTGAGAGGCCTAAAGGCCTCAACAACCATCTGCATTATCGTTTCCAAACATCTCTGGACATTCTCATAGGTTTTTTCATCTTTTCTCTGGTAATCGAATCTCTCGATGAAGGTCGGATATACGAATGTTCGAAAGGCCTGCTCAATGGCTGCGTCCACTCCGTGACTCCAGGAGCACCTAACCCACACAACATGATGAAGATAGGGACGGATCATTGCTGTCAGATATTAGAATGAGAATGTGTAGATAGATTGTTGTAACTTACAAGGTTCCGCTTCGGTTTGACCTTGACGTGAAATGTCCATTTTTCTTTTGGTCTTCTGAGACAGAGAAATCGCTTTGAGGGGTGATGGATGATGAAGAAGAAGAGAAGGAGGAAAGAAGATGGAATATGGTGGGGAACTTGAGAGAGAGAAACCGGCACTAAGAAAGTGAGACGTGCATTAGTAACATATCGACAGCGGCACTGGCAACGGACCGTCACTGCAACTGATGTGGAGGGGTGCTCGGCCGGGCTTGCTCGTGCTACCAGCCACTGAGCCTCCAGCAACCTTGGCAATTTACAGTGGCCTCGTCACCAGTAGGAGGCCCGGGGAGGTCTCACCTTATGCCACTATTCCGTACGTTTCGATTAGCCGTCTTGATGGAGCATTGTAGGGTGAAATGTCATACACCAGGGTATCATCTTTGACTTGTTTTTGAGAACTGTGATGCTTGTGTTCATTAGCCCCACCAATCGCTAAGAACTGCTTCTCGATCTTCGGCCTTCATCACCTTAGTCGCTTTATCCTTGCTTAGATAAAATTGTGTATAGCGTTCAAGAAATGTCCTCGAAACCATCCCTCACGTCGGCGGTCTCTTGTGCGCCTCGACGGTGTCAAGAAACCCCACGTCGCCTTCGAGTCCTGCTCCAGGTCTCGACTGCATTCCTCGTGGTTACTTCCACTTCGCCGTTGTCCTCCTCTATCTTTCATCCTAACTTTGATTCGTCTCGTGTTCTTCGTGTTATGACAACATGGAATCGCATCTTTGACCTTTTCGTTTTTAGGGGGTATTCGTAGTTGCCGTCCGACTCCACCTATGAGATATTGACTAAACGTAATCGCTCATGTTCATATCCATGTTTCAAAACAGACGAGGACCCCGTTGAAGTCGTCGGTGGAATAATTGGCGTTCTTCCTGGCTACCTTCGGTATTGGGCCTTGTCCGAGTTGGAGGTTGAACCGTCGAGTAGAGGGGCGGAGACGGAGGCACAGTCTGATTGGCGGCGCTTTCTAGATCTGTCGCATGTTAGATATTGAAGCCATCATC
>CMW1803_accessory_0042_length_168
ACTCGGGGACCAAGAAAACACAAGACTGTAGAAGAGGATATTAAACAAACTAAGTAAAGAGTCTCCTAAGCTGAGGCTAAATTATATAAGTCTTTTCATCCCTTAGCATAAAGATCCCAAGTTTTCGTTCCTCTCCTTGGGTGTCTATGCTGGGGCCGAAGACATGTT
>CMW1803_accessory_0043_length_1562
TGACGTGACTACGCTAGAGTATTACGCCAATGATATCAAGAAAGAAATAAAAGCTATGAAGGATCAGAGGAAAACTGAACTCTTGAAGATTTTTTCAACCCTCATGAAGTTATACGAAGCTCAAGGTCGAGGTTGGGAGTGTGATCTTGTACCAAAGAGCCCCCCTTCGGAGAAGCGGGGATCTGACAGAAAAGATGAAGTTAGGGGAGAACTTGATATGTTGGTCAGGTTTGATCTCATGAACATGTCTTACCTGGGTCTCACAGAGTTGCATCACCTCGCTCAGGGCGGAGTACGTTCCCATTCAAACCATGATGCTCTTGAATACAGTAAAAAAGAGATTAATTCCAGGGACGTCATGGGCTGGGCACCTATTCACTATGCTGTAGCCCAGGGCGTACCACACGTTGTCAAAGAGGTGTTAAAGAACGATCAGACAGACCTCAATGCCTGCGATATCCAGGGTTGGACCGCTCTACATCACGCTTGTGTGCGTGGAAACCAGGAGATTGTGTGGATGCTCCTCAGACAAGGCGCAGGAGTGAATATCCAAGGCAGAGATATGATGGCTCCGCTACACCGTGCAGCGATGAAGGGCCATTTGAACTTGGTGGGACTTTTGCTTGAAGCAGGCGCTACTGTGGATGTTCTAGATGGGTTTAGGATGACCCCATTCCATTGGGCTGCCCGAAATGGCCATGACGATGTTGTGAAAGTTCTGCGGACGCGCACGTCAAAAGACATGAGAGACTACAGGTGGAGAACTGCTTTGCACCTGGCAGCCTCAGCAGGCGAGATAAAAACAGTGGAAGAGTTACTTGGTGGAAATGACGCTTTTCACATAGAAGCCAGGGATATATTCGGCCGAACGCCACTGCACTCGGCGGTGAATAGTGGGCAGGAAGATATGGCGTGCCTGCTTTTAGAGAAGGGCGCTGACATCGAAGTTTCAGATTATGAGACAATGACACCGCTCCACAAGGCAGTAGCCCAAGGACGAGAAAGTATAGTCATGCTCCTCTTAGGAAAGGGGGCTGATATAGAAGCTCGGATGAATAATGGGGACACACCACTGCACACGGCTGCTAGTCATGGACAGGGAGAAATGGCGAGGCTTCTGTTGGAAAATAAAGCCAAAATCGAGGCTCGAAATCATGAGAACTGGACACCAATGCACACGGCAGCAAGGCGTGGGATGAAGCATGTTGTGGAGCTGCTCTGGAAGAAAGGCGGTGATGCAGAGGCTCTCGATAATGATGGTCGTACCCCCCTGTATTGGGGCAAGACTTATCAGTAGCTGAGTGTTATGCGTCCGTTATAACGTCAGATTCACCTCTTATCCCTCCAAGTATCACAAAATCAGTATTAACTACTAGCTCCAGTAAGCTATCACATTGTGTGGGAGCTAAGTGTGTAAAATATCTTTAACTTAAGAGGTACCAGGAGCCAAAGCCGCACCTCGCGACGTGCTTCTACCTGTAGGATAACAAAAGCCTTCTGCCACATGACTAAGAAAGACTCGAATCCTGGAAATTCTCTTTATTATTCCTGACAGTAATCAA
>CMW1803_accessory_0044_length_2357
TTGCCCGCAGCTACGGCTGCAGCTGCAGCATGCAGCTCGACTCGCCTACTCACCACTGACCACTCAGACTCAGCTCTCAACTCGCCTCTTTTCGCTGATACTACGGAGCTATTCCCGGATCTCTTCAAGCGACGTTGCCAAGGGTAAGCAAGAAAACTTAGGACCTACTCCGTATATCCTAAATGACAAAAAGACTTAGGGTGAATTTAGGTAAGCCTAGTAGAGACCTAGTATATTAGTTATTTTTGGCACCTGAGCTGAGCGTCCAAAGTTTTCTTGCTCCCTGACGTCTGTGTGTCGCCCATCAATTGCTTTGACTTCAACTTCACCATATTGGTTTCTTGAATTCTTTGAAGCTTCGCATTGTAAATACTGACCCCTTGTTGTGGTTGGAACGCGTTAGATAGGATAATAGCTGTTTAGTACGTGATGTCTGGATTATTCATAAAATTACCTACTATCTGTATGCTGTCGTCCTTATTCTTACTCTTATCTAAAGACATTGCTCATGCTTAAGTTCATGTAATGAAATCCGAATGGACATCGGAATTCTCTTTTTACTTTGAACATGCCAAGTGGGTTACGATGCTTGAGCTACGAGCCAATCCATGGGTTCAACAATGTTGTCAAGTGTTTAAATGCCGAAGGGAGGAAGGAAAACTTAGGGACCTCCAGTCTAAAAAACAAAAAGGCTTGGGTAATTTAAGGAATTTAAGGAATTTAAGATTAAGTCAGTATACGAGAAGATCTTTAGACTGGACTGTTCGGCACTTCAGGGTATGATCAGAAGCTTGCACGATGATCTTCCTCACTGTCAAACATAATCAGGTCGTCAACATTTAGATTCTTATCATGAACTTTAGAAAGGACCCCGAGGTGCTTATTGCCCTGAATTTACAGTCTCTTTCGTTCAATTTCCCTCATCTTCTCGTTGTATCCATCTTCATTCTAACACTTGATATGCCACAGCGGCCTCAAAGATGTCACCAAGATATGCACATTTACTTGCAAGCATCATATCGTCCTTGATGCTTTCGAGCTCAGTTGAAATTGTGTGAATGTCAGGAGTCATGTTTGTTGATCGACGGGGTTGCGAAGATGCTTTCAAGACCTACATGTCTTCATGCAGCGCTCGTCGTGTTTCTTTTGGGATGTAAGCCTGGTCGCTTGGGCTCTGTCTTCACCCTGGACGGGTTAACTGCTAGGGTATCTTGAAGAAGACATAAGTAGCTGCGGTCCTTATTGATTATATTCCACGCTGGTCCTCCAGCGACAAATTCCGTGACGCATGTCACAAGCTCTTCTACACCAAGAGGGCTAATGTAGGCACCAGCTATAAGCCGAATATTGGCTCAAGAATGTTATCAGTCACCTTGACGCCTACATCGACTGCAGCTTTCTCGTAGCTATACCCCCAAGCGTCTCCTCGGAGGCAAGACCTATGCATGGATCGACATGCCGACCATCTTGGAGCTCATCCCGAATCGGATCTCATCAAGACTGGAAACTGGGCCGAAAGCCAGCCCCAGGAGCCGACCACGTACCCAAAGCGACACGGCAAGAAGTAAGTTGTTCATCCAAATTCTCATGGTGTGGGTTGGGATGGCAATGGGTAATTGGGGGTCGCTGTCAGGGGCGATGACTTCAGATGACTAGTAACTCGGCTTTAAGATACAGTAATCAAATCATCTCTCACTGCAACTAGTGTTCTTTTGGTGAAATCAGAATAAGAATCAATTGAACCTTTACAGACTTCCCGATTCCCTTGTTCTTCAAGGTATTGAATGACTTCAGATGGCCTTGGGTGGCGTAAAAAACTTTGGTGATGATTTGACACGACTTTATTGTCGATCCTCTATTTCCAGTGAAACACAGATGTGTAAAGAACCCTAAAACCAGGGAGATGACGTGAACAGAATATTCGTTCCTCTTCTTTTTCACAATTCTTCATTTATTCTCCCGCCTTTTCCTCCCTAGTCTTCCATCCTTCTCTGACAACCGGCAACGAACATTCAGCATTTGAGTTCCCTTCACCCTCTGCATTTCGCCTTGATCGTATGTATCGATCCGAATTCAGCTCTCGCCTTACCACTCTTTGAATTAGATAACTTTCGACATAGGGCCGTTGGAAATATCGACTCTTCTCGAGTAATCCTCTAGACGTATCAGGAAATTCTTAGAAATCAGAGGCAAGATAGTATAGGTGCCAATTGAAAGCTATGGTTGAACTCGCGATAACTGAAAACAATTGAGAAAAGTCCTGGAAAGACGAAGAGATGATCTGACCAATGAAAAGAATAGAAACTTCTTCAATCATGGGTGTCTTGCCGTTCGCTCGTTGAGTCACATATGAGCGA
>CMW1803_accessory_0045_length_465
CCCCCCCGGGCATACGACCAGCTGCTTTCGGCCAATGTATTTCTCAAAGGGCCCAGGGGAAGGGAAGAGGCAAGAGGAACGGGACGGGAAAAGGGCGTGCCACAGTGTGCTGGGGACATTGTACCGTCGCCAGCTCGCTTTTTGGACGCCGGAAGACAAACAAGGAGCGACAGGGAAGTCGTGTATTGAATCAACTGCAGCAGTGGTACCCAAGATCCAAAATCATGGATAAGCCTCGTTACAATGAAGAAGGTCCCTCCTTTCCGACGATCAAACGTGGGGATCCAATTCCTGTCCGAGGCACCGTTCTGCAGCGCAATAATCAAGAGCAAGAGAGCGACGTTCATGGGGAAACCAACACCCCTCAGCAGAGTGACACTCCTCACCAGCACAATACTCCCCAGCAGAGTGACACTGCTGACCAGAGCAACACTGCTCAGTAAAGCAATTCAACCAGCGCGGGCG
>CMW1803_accessory_0046_length_120
CACATGCATATCAGAAAGATTATGCAAGAAGATTTGGGGTAATCACAAATCATCAATGTAGCAGTACCTTGCTATCGTAGGCCCCTCATTCCCTATCATCCTTACCATCCCGATCAAACA
>CMW1803_accessory_0047_length_518
TTCACCCACATGAAATACTACGCAACTTACTGGCACAGTATCCAACACCAAATATGGATCCAGAATATCATCATTCGACATAGGGCCCTGTCACTCAATTCCGCTGCAGTCTGCTCGCTGATGACACGGGGCCCGAAGATCAAGAGGAGATGCCGAATTTGGGGCAGCGTCCGTTGAAGCTGGATTATCAATCACTTCACATCGACGGAACTCAAGTCGAAGCGTCAATGGTTTGGCAAGACTTGACACGCAGAGAGGGTCTGATCAGCATTTCTTCTATCGCCATCGAGAATATGCCAATGGATCCATAAGCACCCATGCCTTTTCTTTTCAGGACCTTGCTCCGGGTTGATATCCCCTATTCCCAGTCACTGAAAGACAAATGACATGGCCTCCAAACCTTGCACACCTGAAACTGGGCCACCATTACCGTCACGCCAATGGATAAGCTTACCGCCCGTGATGATCTAAGCCTGACTCTCTGGAAGGCATGTGGGCTCAACTACAAGTATCCCCAC
>CMW1803_accessory_0048_length_244
AAACTAATTAATTACTTAGTATTTACTATAATAAGCTTTACTAATACCTTTTTTCTATTTAATAAAATAAATACTTCTTTTTTAAGAATAGTATTTTAGTTTATTATAATAGTTTTTACTATAACTACTACCTAGTTCTAAGCCCTTATTATAGCTATTTAGGATTATTATAAGCTATATACTATAATTAGTAATATTTCCTTATATACTAAGATCTTTAATAAAAAGAATATTACTAACTATT
>CMW1803_accessory_0049_length_478
GAGTAAAAAGAATACCTATAAACTAATTAATTAATTTTAAATTAATAATAAAGATCTTAAATACCTTAGCTTTAAAGTAATTAAAATATAGATTTTAAAGTTAATAATACTAAAAGTATTTTATAGTATTTTACTTTAAGTAAAAAAAGAGAAAGTAAGTAATAATATAAAAAGAAAAAACTTACTATATTATAAATTAAAAAGTAAACTTAAAAAAAAGAAACTATTATAAAAAAAAGCCTATAATCTTTAAAGTAATTACTTTAAAAAGATAAAAAAAGGAAAATAAATAGTATAAAAAGCCTAGAATAGGGAAGGTATATAAACTAGAGAAGACCTAGAAAAAGGATATATAGAAAATATAATTAAAAGATAATAAATAAAGCTCTAGAACTAAGGAATTACTTAAAATAAAGAAAAGATAGCTTTAAAAAACTAATATTTTATTAAAATAAAAAGAGTAAAAGTCTAGATAAAG
>CMW1803_accessory_0050_length_1001
GTTGCGGGAGTTGTTTGCGAACAAGCGAGTCCGAATATCAATGCTGGAGAGATCAGGTTGAGGGTTGTAGGGGGAGAAAAAAAAACCAAAGCCAGATAGATTTGTTTTAGGGGTTCAGGGGCGGAAATCCGGGGGCGGACCAGGATAAAGCGGCGCCGGCGACGGTCGTAAGACGGTGGAGAAAGGGGCACCGGAGGCTCAAGGAGGGGGACGGCCGGGAAGCGGAGGGGTCGGCGAGGACGGAATATGAGATGGTGGTGATGACGGAGGGAAAAGCAATAGGACACGGTGGTGATGCAAGCAGAGGGCGATATGGGTAGATAATAAAATGGGAGGGAAAGCACACGACCTGTTACCTTTCCAGTCGAACGGAAACCGGCAAAAGTTAGGGACCTCGTGTAGAAATAGTAATAAAGCTAAGGCAGACGGGACGGAGCGGTGTTGGTGCTGGCTGGTGCTTTTGTGGGCGTGGGCCAGTCAGAGAGATGGCCTAGACCTTATGAACAGGAAGGGAGTGCCGTTTTCCGCTGCAGCCTGGGACTTTTTAGATACGAGGGAAGGATTTGTCGCGTGTCACTCGTAAGGTGGATGTAGATGTGGATGTGAATGTGTATGTGAAGCCTAGGCAGACTAGATGCGTGAATGCAATGAAAGGAATATAGGGATTCAGTGTGGATTTATCAACGGTATGAATACCTTAGGTAAGGTAGGTGCTGCGTGCGTGATAATGTAGGAACGAGGCCTTGAATCCTTTGGCTGAAGGAAGCCGTAAGAAAGAAAAAATGACAGTGTCTGAAAGACGAGCCTCGACCGCTATTGCAGTATAATAAGATACGATGGAAAGAAAAAATATTCGTCTACATTAGGTAGTACGTTGACCTGGGATCACATGTTCAGGCGGTTGTGTTGTCTCGACTATCCACCAAAGCACCTGAGTGCTTCTGCTTGAAAGAAAAGAGCCAACTATAATGTACTCTGTAGCCGGCCGGTAGATGCTGGGG
>CMW1803_accessory_0051_length_6412
TGTCTGTGGCCGATGTGGCAGAGCATGGAAGGGCGTTTGGGGGTTTGGTATTTCTTGGTTGTGTTTTGAAGCAGCCCAAGCCATCTTGTTTAGTATCATATACATAGAGAGGCCAAGAAGCAAAAAAAGGCCGGTAGATTGCGCATCATGATGCTTCAAAGCGGTATGCGCGATGGGGAGAATGAAAACGACGGGTTTCATGGCTAGTACAATGATCGTTCCCAACCATTTGTGTGTGATGTTGTAATCTCATGATTCGCCAAACAAGACTTTGCTTATACCTAAATTCAAACATCTAGAATTAACCTTGACCTGCCTCGTAGTATGTATGATATTGGTAGTAGGTAGTCCTTTCTCCGCGGTGTTGATGACGCACACGGAAGAATGCCGGCTCATGGCGCGGGAACCCTTGGTTCAACACTCCACCATCTTTCGATCTTCCTCTCTCTTTCTCGTAACATACACTCTTACATACTCAGCACCTCGGCCATGATCAATTGAGCTCTAGCAATGAGTCGCCGTCGAGCAGAATCTACGGCTGTAGCTCTCCTGAGCTTACCAGCGACATCTCACATCCAACTGCCCCTCCGACGTCTTGATGGCATCCGCAGCCTCAGCACAAGCTCGGCATTGACTCGGCGACGACCCATTGTCGCGTGTAATTACACGCAGGCCTTCAACAATGGACGGACATTTGTGTCGCAGGCGAAGGACGCAAATATCGCAGTCTTGGGAGGTGGATTGACGGGTCTCACGGCGGCATACTACCTCGCAAAGAAACTCCCCTCGACAGCCAAGATTACATTATACGAATCGAGTGATAGACTGGGAGGATGGATCAAGACAGACAGAGTACCGGTCGATATCGAGGGGAAGAGCGGCACCGTATCCTTTGAGCGCGGTGCTCGGTCGTTGTCTTCTCTAGCTGGTAACACCTTTCGCTTCGATGACCTTGTTCTCTACGATTTGGTGAGAACATTTGCTGCAGCACCAAAAGAGCGCCCCGTTAACATGCCGCACTCTAGGCTCTCGATCTTGGACTTGTTGTCAACTCCCCTGGTCAGCAGCCACGATATATCTACTACCCAGACCATCTCGTTCCCACGCCCCCCAATGCTAGCATCTTTGATATGTTCCGTGAGCCGCTCTACCTTGAGATCATCGGTGCCAGTCTTGCACTGGGTATCAACTCTTTGCGCAAGAGAACTCTCCCTTCCAAGGACTACTCGGTATCTGAATGGCTCTACGCCGTGAGCAACAGTAGAAAGGGTATAGGTAACTTGGCTTCAGCCATGATGCATGGTATTTATGGCGGTGATATCCACAAGCTGAGCGCTCGCTGTGTTTTGGATCGCGTGTATTGGGGCTGGTACCTGCCAAACCCCGGCCTGTCGGCGCGCCCTATGCCTGTGGCTGAGCAGACTCTCCTCGAGACCCTAGGCCAGGACAAGCAGATTCAGAAGATGGCACTGGAGCCAAGGAGTGCGCTGGTGGACTTTGGTGACAAGGGCATGGAGTCGCTGCCGCAAGCTCTATCTGCTGCCCTACGGGAGCAACCGAATGTCACTATAAAAATCGGCGAGGCCGTGCAGGATGTAGTTTACAATAAAGCTAACCAGCAAGTTCATGTAAGATATCTTCCCCTTATAGCCTGGTCGACGGTCCTAACAGCATGTGTCAGATTACCAGTTCCAACGCCAAGAACAAGTCCAAGCACAACTCCAAGGTATACGATAAGGTCATCTCAACGCTATCTGCACAAGATATTGCCCGTCTTGCAGAAGACAAACTCCCTTCGCTCTCAACAGCACACTCCGTCTCTGTCATGACTGTCAACATCTGGTTCCCTCAAGAAAATCTGAAGCCTCCCGGTTTCGGCTATCTCATTCCCAACTCCGTAGCCCCTGAGCTTAACCCTGAGCACGCTCTCGGTGTCTTTTTTGATTCTGACGTTCAGACTCGCTCCAAGGATGAGCCTGCAGGTACCAAGCTCTTCGTCCTCATGGGCGGCCACTACTACGATCGTCCTGATGTCACCCCCCCTACTGAGGAAGAGGCCATTATCCAAGCTCGCAATCTGCTCGAGCGTCATCTCGGCATCCCGCGCGATGCTCCGGCCTATGCCACAGCCAATTTTGCAAGAGAGTGCATCCCTCAGCACTACGTTGGCCACCAGGATCGCCTGAGGGCTGCGCACACCGAGTTAACACAGAACTTTGGCGGGCGTCTTGCTGTCGCTGGTGGTTCCTTCACTCGCATTGGTGCTGTTGCCAGCCTGCGCGCCGGCTATGATGCTGCCACGGCGGCGAAGGGGGGCCTTGAAGCTACGGGCTTGGAGTATCTCAACGACATTCAGCAATTTGCTGTCGTTGCGACTTCGCAGATTCCTGTTAGGCATTTTAAGTAGCGGGGAATAATGCATGCGTATACTTTGGTGATGGGACAAGCGCACAGGTGTTTTAGAACGGAAAGGTGAACGCATATTGGGACAAAAAGCTATATTTTTACAGGGGCAATAGAAATATATAGGTCACTTCTTGCAGCGAGATGCAATAGCACGTCAAAGCATTTACAACATTATCTACCCAACTCGCGGTTGTGTTGTCCTGAACCATAATCAATATAATGGTATTCCGTGTTCATATAGAGGTATCATTAAGCTATCGCAAAAACACTCATCCGCTTTGTTTAAACCCTCCATTTCGCCGCTCGTCTAATGATGGTAATAAAAAAGTAGCCCCTCCAACACCATGGTTGATGGAAATTAAGCTCGTCGTAATATGTGCAGTATGTTTGTTTTACTCCAAGATGACCACCTCTGAGTTGTTCTGGAAAGTCGAGCCAGCCAGTGGCCGGATAGCTTCGTCGATGGCTAGAAGAAGGTCGATGATGCCATTCTCTGGTCGGCCTGCTGCTCCAGTGACAAGACCGCGCCAGTCATTGCCCTTCCCATCCCAAACAGGCTTGAGTGCGGCAGAAAATTGATCGTTTGAAGAAGGCCAGCCGCTAGAGAGGATCTTCCGCTCGATATGCCACCATGGCTCACCTCGACGCTGCTTGATCTGGCCGAGGAATGTGATGCTGCGCTGTACTTGTTGGTTTCCAGGGCCAGTCCCGGCAAGGAGATATTCAAATGACATCTCATCCGTTGAATTCATTACAAACTTGAACCGTCCCTCACGACGGGCTTCGATATCGGACCATGCCTCCCTGATCTTCTTGAAAGCTTCCATGGTTGGTAGGGACACGGGGAGCCAGTCCATAAGAGCCCCAATACCATTGGCACCATTGACAAGCTTTTGCATCAAATCAGTGACTGGAAGATGAGGATTAGTCTCCTGCACCTGGATGTCAATATCATTGTTGGAGAGATCCAGTGCCACTCTCCAGAGACGCGAGGCTTCGGCGTTCTCGACCGCCTGTGATGCTGGAGGTCCATAAGAGAAAGTCACCTCCTTCAAACTCACTGACTCGGCCTTGATAAAGCCCCTCGCCTTATCCAATGATTCAAAGAAGCTGACAAACCGATCCACGGCTTTGACCCGAGCCTTCAGGTTCTCCAAGATAGATCGTCCGATATTTGAACGCATTCGTAAGCAAAATTCGCCCGTACGTGCTTTCCAAGAGACATCGCGACCAACCATGTGGCCCTTGAGCATGGCGAACTTGGAGGGTTTGCGGACCTTGATGATAGCATCGGAAACGCACATGAAAGAAACATCTGAGATGGGGCCACCTGCACCAGAGGTTTCTTTGTCGACAGGCTCAATACCTTTAAACCTGATTGAGACAATATCATGCGCCCATGGTTGCCTGGTTGAAATGCCCGATGTGGAAGCAGTTGGCGCAACTGGTCCAAGCCTGGAGGTCTCTGAAACAGCGTTGGACTCATCTGCAGCCTTTGCGTTATCCTTCTCCGCCATGTTGAAGACCATGGATGGGAAGATGTCTGAGAGAGAGATTTCGAGGGTTGGCAGTCGGACCTGCTGGGGAAGAGACCAGTTTCTTGTGTCTTGCAGTAGGAACTTGATGTTGTGCCGATAAAGCTCGTGTTGGTCCACAGCCTGAGCAATCATGCCAGTCGCGAACAGGGTTAGGTTGTTCCAGAACTCATCTTCAAGATGAGGATAGCCCTTATTGAGAGGAAGCTTCGACGACAAGCGATTCGACTGTCCATTTGCATTTCGGCTGCTATTAAACATGGTTAGTGCATTGCAAACACAGCTATTGGTACTTTATTCCCAACTTACACATCAACAAGCCACCACACATCCCCGCTCGGACTCAGCAGGACCATGATGAACCAGTTTGGGTCCCAGCCAGTTCTCTGAAGCCAAATCGTCTTGGTCCATTCGCGGGTATTGGTTAAAGATCTCAACTCATCCTTGCTCATAGGACTCTTCTTGGTAGTCCAGCCTGTCGTGCTTCCGCGGCGAATAAGCTCATCTTCCATGACTCCACATCTCACATTCTCCAAGCAAGTTGCGCCGTCATCCGCCGGATTCTTTCCGTTATTTAATAGATGCTCATGTTGAATAGTGAACTTTGAATGAGGCTTGACAGCGAAAACACCAGTTGTTGGCTCCACAAGCAAGGATGCGCTATCTTTGTAACCGACCTGCATACTTAAAAATGAAGTCGCGGGATCATCGTGGGAGATGTTCAAAATCATAGCAGCATCTCGATTTTGGAAGCGAGGGAAGGCCTGCAATCTGCTGTGTATACTGCCCAAAAGAAATTCAACATGACGGCCAATAACCGTCTTCAGAAGGGTCTCGGCTGATAGATTGTCGGCATCGAAAGAGATGTTCGCGTCCTTCACCTCCTTGTTGTCTCGATACCATTTCGCCATCAAGTGACTTGACGACTTGGGACCAGGTTGGCCATTTGGCTTCCGGCCGCTATTGACGGCGATTAATATCCAACTCTTCGGACTACCAAGCTGTGTCCGCGAAGTCCAATATTGAATTGCCAGCGCTCGATTGAGTGGCTCGACCTTGAGGGTTCCCGTCCATGAACCTCTGCTAAGTTGACTTGCTTGTCTCTTGAGCTCGTTGAGCTTATGTGTAAGGACCAGTTCGTGTAGGAATTGATAACAGCCTAGCAGTCCGTCTTTGCTGAGGACATCGTTTACCTGCCCCTCGAGGTAATTCTTTAGGCCGTCAGGAATCGAGGATGCTGCTGGCTCAAAAGCGAACCGGAAGTCGATGAACCAAAACTGTTTTTCGAAATCTTCGTCTGCGATCGTGAGATCAACCTCGAATTCTCCCGCAACTTTAAATGTTACTCGGCCGGAATCGATTTCGTAGTTTCTGAAGTGATATGGGATCTTGTCGAAATCTTCGAGGTTCAGTCGCAATGATAGTTGAGTATCGAGATCGCTGATCCATTGAATTTGTTCCTGTCGTGTTAGGGGGGGTGGCTCGATATAGGAGAGCTAGTAGCAAAGTCAGCTTGATCGCCGTTGTCTCGCGATGCGCAAACATACATCAGGCATCCAAGCGGCCTCTCCAGTCGACAGTACCTGGAGGGCTGTTTTCAGATCAGGACTTGGCATTCTCGCAAACGTTAGGTCCCTTTTGACGTGACCCATAACATCCAGTGCTCCAGAGAACAAGACCTCTTGCCCTTGGAGGTGAAATCTCAGGTCGATAAGCTTGCTAACCATGTCGGCCTTTCGACTCCATTCTGTAATCACAAGCGCTTTGACCCATTTTCGATGCTCCCTCATGGCAAAGTTCAGTATCGATGTCTTCTTGGCAGTATTTTCGCCAGATCCGTCTTCGACGTCGCTGTTCGGTACCGTCGAGTTTCCATTCATGGCGGCAGTAGGCAAAGGCATCTTTGCCAGTGCGGCAATCTGATCTTGGAGCGCATTGTGAGTCGATTGCGCGAGTCGCGTAAGAACCTTGGAGAGTGGTATGTAGCCCTGAGTGATGTGGACTATTTCGCCGGCAGGATCGCTCATCCTGGAGGAGTAGGTGGTTGGTTGTAGTTGTTGATATCAGGGCGAGGTTGATGGCGAGAAGTCTTCAGATGCGCTGGGGTAACGAATGAAGACCTGCCAGGTCATGTGAAAAGGTGCGCGCACGAATCATACATAAGGTTATATAGTTTGGCGCCCTAAATTCTAATTTTTTCGTGAAGGATCGTCTGTGTACGAGGTGTCGTTTCGTCGGGTGAATCGTTTGTTCACTTTTGGAGGAGTCTTGCTTGTTGCTTCATTTGGCCGAGCGCTCGACACGCCTAGTCATGTGATAGGCCAGGTACAAGTCAGCACAAAGACTTTGGGGGCAAAGTAACTGTTGCATAATTTGTTATGCATGAATTCATTAAATTCACCATTATCAGTTAAAATGAAGAGTAAAGAGCGGCTCAGTAGCAGGGTAAATTTATTGCGTGCTTGGTTTAC
>CMW1803_accessory_0052_length_113
TACTCTTCCCGTTTATTCTACCCGCACCGGGATACGACACAGGGTCATCTTCCTACCATAAATGGAGGTTTTTTATTTATCTCAGTTCCGTCTGTCTTTTTCTCTTTTTGCCA
>CMW1803_accessory_0053_length_212
AATGAGAATGAGAATGAGAATGAGAATGAGAATGAGAATGAGAATGAGAATGAGAATGAGAATGAGAATGAGAATGAGAATGAGAATGAGAATGAGAATGAGAATGAGAATGAGAATGAGAATGAGAATGAGAATGAGAATGAGAATGAGAATGAGAATGAGAATGAGAATGAGAATGAGAATGAGAATGAGAATGAGAATGAGAATGAGAA
>CMW1803_accessory_0054_length_287
TCGAGGGACGTTATCAACACCGACCCGCACGCAACAGCTGCGCAGCAGCAGCACTCAGCGAAGACGATCGCAATTGAGACAAGTGACCATTCGCGAATGGCTTCGTATCTTCTGAAATGGCCAAAGAGTCGCGCAGGACGGGAAAAGTTGAGAAATCGCAAGCCAAGTCGGTTTTAGAGTTGCCGGTTGTGAGCGAGGATGGATTATGGCGCTGGTGTTGGCTGCTGGGCGTCCTGGGGAAAGCGAGGTGCGGGTATGTGGCGTGGATGCGATAGCGCGGGAGGGAA
>CMW1803_accessory_0055_length_147
CAAAAGAGAGGTGTCAAGTTGCTAAAACTGCAAGAGAGAAAAGGCAGGCAAGACAGCTACCAACTGCAGAAAGACTGACTGGCTGCCTTACTACCTACACCTTAGGTAGAACGACTGGCGCAGTCGAGGCAGGTAGGGATGAAGGGT
>CMW1803_accessory_0056_length_737
GTGATGCGATGGTGGATTGGCTTTGGCGGGGTTGGCTATCGACAAGCGAAGCGAACCAAGCGGTCTTTACCGGAAGTTAAGTCAAGTAAATGAATGAATGAATGAAGGAATGAAGGAATGACAACACAGACTCTTGTTTGAGTTTCGTAGTCAATTCCTTGATCCGCGGGGAGGTCCAGCTTTGGTAATTCAGAGGAACAGAGACGGACAGAAGAGTAGAGGGCGGGAGGGGATATATAACAGACAAGAGGCTATGCCTGCATGCACGCATGCATGCTATGGATGAGACTTTTCTAGTTGAAACAAGATCATGACCTCTCTTTCTTTCTTGATACTAAAGCAAGATCTCTCCCCGCCCTTTGGGTCTTTGGGTCCTTGGGTCCTTGGGTCTGGGAACTAAAAGCAAGGCTAAGATCGCGAACAGCCAGTTGAAGGGTCTTTGTGACCGAAGCCGTTCGATTGGCCTTGGAACAGGGCCTTGCCCAGTGAGTGAACAGCTCAGCTCGACTTAGCAGCTAATAACGTTTCTCTAGTATCTCTAGGCGTCTAACCCACACACCCCCCGACTCTGAGCCTGAGCCCCAAGCCCAAGCCCGAGGCGAGGAGAGTACCCCCCAGACGAGATGCTGTTCTGGGTAAAGGCTTCTTTGACTGCCTGAAATCGACCAGCTTAGGGCCTTGAACCGCTTTGAGCTCCAGGGTTTAACTCTGGCTTTGGCGTGGCCGCCTGTGAGACA
>CMW1803_accessory_0057_length_245
CCGTTGCCGTTGCCGTTGCCGTTGCCGTTGCCGTTGCCGTTGCCGTTGCCGTTGCCGTTGCCGTTGCCGTTGCCGTTGCCGTTGCCGTTGCCGTTGCCGTTGCCGTTGCCGTTGCCGTTGCCGTTGCCGTTGCCGTTGCCGTTGCCGTTGCCGTTGCCGTTGCCGTTGCCGTTGCCGTTGCCGTTGCCGTTGCCGTTGCCGTTGCCGTTGCCGTTGCCGTTGCCGTTGCCGTTGCCGTTGCCGTT
>CMW1803_accessory_0058_length_252
GTGAAAATTTCCATGGTCCAACGAATGCTGCTCTCCCTAAGGGCTACCATCCCAAACCTCAGCAATTCCACGACGACAGCTCCGAGGATGAGATCCCAGTACCTATGAAGCTGAGCGCTCTCACCAAGGCACTGCTGAACGACGGCGCCCCTGCATCAACTGAGCAAGCTCCTTCACCTCCCCGGACGCGGCGACGCACCAGTGCGCTGAACGCGTCCACATCATCAGCGACTGAGACACGCCGGCACAGAA
>CMW1803_accessory_0059_length_2746
CGATACTCGAGAATGAGCGATGATGCCTCGCCAAGCTCTACGGCGCCGAATGAAGCTTCCACGGCCGAACCAGTCAATGTTTCATCCGGCAGCCGTGTCACATGGAATCTACCACGCGAGCATTCGAGATCAGCTCGGTCGCGCGCCCAGCTGCACCCTCAGCGTCGCAAGAAGAAGAAAAGCAGGAAGAAGCGCAACCCTGGATTAGCAAGAAAGTTGGAATTTGTCACACATTTGCTCAGGAGTCTTGATACCCTGGTTTTCGCGGAGCTGAGTGGTCTGTACTATATGGAGTATGTTCGACTACTTGCGCATCTTTCCTGAACTTGGCTTACCAGTGATGCCCCTCTAGGTGCTCGATGTTTCGATTCATCCTAAGATCTGTTGGCCAGTACTTATATCTCACGCCGAAGGATGAATCATTTCCTTTCTTGATGCCTGCGAGTCCTATACACGTGTGTCTCGTTCTCATTCCCAACATCATCTGTATACTTCTGCATATTTTTGTTTCGCTGCCTGTCGGTCCTGACTACCACAGAGGCTATATGCACGGTGGCCTGGTCATCGACTTCATAGGGCAAAAGCCCCCTACTTCTCGCATTTACTATGTTCTAGCAGATGTCATGATCCTCGCCGTTCAATGCCTAATGCTGACGGTCCATACTGAGCGGGAGAGACTACGGGTGACTCTTAAGACCTTTCGACCTATGGTACCTGACGTGGCTCAGGAGATGGGTCCTACCATAGAAGATCTGGATGCGGAAGAGCGAGGAGTATCAAGGGACATGCCCGGCTCATTACCAGCCGATGAGGAGGACGGCATCGAGTTGCAACTCTTGCGACGTACTAGTACAACTGAGGAGGCGATCTCAACGTCGGGAGAATCAGAGCCGTCGACCAGAGAGCCACTGATCGATGAACCAACACGGTCACATCTGTCTGATGTCCTGAGTTCCGGAAATGCGATAATCGGCGAATATCATGTCCTTCACTCACTTCACAATGCAGCGTTGAATATTGAGAGAACAGCCGCATATTCTCTCCGTACAATTAGCTATGGAGCAACTATGGCTTCCATTGAAGCGCGGAGACGAGGCCTCAATGTGCCGGCTCGAACAGTTCAGAACGATAGACAATGATATCAATTTAGCGCGTTTGAATAATTTCCAAGGTCTAAAATCGGAAAAACATAAATGTATTATTCTGTGCTTTTACGCTATCTTTCTTCCAACATTACCAACGCCAGTGCCTTTAACAGAAACAATGATATCATTCGTATCGTCCCCAACGTCCCTCAAACCCCAACTGCTTGCGCCAAATGTCTTCAGATCTCTCGCGAGGATAACCATCTCTTCGTTTGCGAGCACTTCCCTGCCGATTCTCAGACGACCAACATCCTCCGACCCCATAGCCATAAGCACAAGCATGGTCTTGGCTGAAACCTGGGTGGCACAGCCACCTTGGGAGATGTTCTCCAGTAGCTGGAAAGCGCACTGCTTTCCAATATCCTCAGGAACAATGCCGCCCTGGGGGGGGACGACTACGTCTGCAGAGTAGAGAATTCCAACAGCGCTTGACTCAGCGACCAGGCTCAAACCAAATCCTATTCCAAGGCGTCTCTTGCTTCCTGCCTTGTCGCCAGTGGGTACAAGAGGTGCTTGGTCATACTGCGCAGCGATATGAATGTCGGAAACCAAAGGATTCAGGATCTCTCGTGCTGAGTGAATCATGCGGGCGTTATTGGAGGCAGATACTCCAGTACAGTATGCGACACCGCGAATGCGCTTTATCCGACCAGGGCTTCGGTTGAGATGCAGAGTCTTCGGTAGTCGCACTTGACTTGCGAATCGCAACTCCACACAGCCACCGCCACCCTTTCCGCCGGGTCCAGCGCATGACCGTTGAAGTACCCTAAGCTCTATCCGCGTGGGAGGGATGCCAAACAGGGCAAAGAGAGGGAGGATGGCAGTTCGAAAAGAATCGACGGAGATATCTCCTGTCTCGGTGGACGATGTGATAACGCCAGGACCAGTGAATCGGACGTTCATGTGTGCCTTAGAAAAGGGTGCAAGTAAACAAAGAGGCATAAGGAAGTAGGTGACGCCGCGGGTATTGTTAACAGCGATGTTGTGCTCAATGACATCGCCGTCGGAAGCGCCAAAACCAGCGATAGTTCCGGTGATCAGGCCAGGATGATATGTTATGGTGGTGCCGGTGTAAGAAATTTGCATGGAACTGCCATTGGTGACAGCCTCAAGCAGGCGCAAGAAGGAAATCTCATGGGGGGCAAGACCTGGATTCGTAGGCGATGTGCTTCGGATTTTGGAAATGTGGATAGGTCTGCCAGTCAGCGTCGAGAGAATTAGACGCTGGGTGAAGGATCGATGTCCTGTGAATCGGAGGAATTCTGGCGTGGAATTCGACATTTTGCTGCTGTTTTGGGGGTATCCTTGGAGTCGCAATATTTCAGCCCGCCGACGAGTGTTACCAAGCAAAAATTAATTTCTGCCACCGAAAACTTATCTATGCAGCCGAATGTAGAAGGCGGTGAGATTGGCATCCCCCCAAACCACTTGTAAGTGGCAGATCCGTTCCTCAAATTCTTATCGATAACCTTTGAAAAAGGTTCAGCGTCAGTCTCGCCAAAGCTTCACCTTTACCCTGGGCCCTTATGTGTTGAGAATGGCGGGCCGACCGCTTTTACGCGAGCTACGAAGCAGCAATGACACAATATGTCGATCTTGCC
>CMW1803_accessory_0060_length_2144
TATATGGTATAATCGACTTAGCCCTTGGATTCCCAATATATGGCGGCTGTTTGACAACATATTTTTTCTACACCTAGATGCTCTAGCCTCAAAGCTGTATACCACTCTTCCACCAGTACTTATCCGAATGCCAGATTGGGAACATATATCTCCTCCATCGCCACCAGTGATCGTCTTGGTGACCGAAACCAAGCCAGCGCAGGGGGGAAATCGGCACAGGTTCCAGAAGCCAAATACCCGAAGATGAGATATCGTCGGTAAAGAAAAACGCGGTCAGACAGAGCCAGCCCAGAGTGCATATCATATTGAATGCCTGGCGGAGTCTTCGAGGGAAGTTGGGAAAATGCTTGTCCAAAGTCTGCAGCAAAATAAGTTGCAAGATAATGCCAGGAGGTTGCAGGGCAAAGAAGAGCGGACTTCTCCAGGGTTTTGTGGTTGGCATAGACGATAAACTTCCACCGGCGTGAAGTAAACCGGACTGTATGAAGGATAAACACATGGTAACAATTTGAGCACGTAGTGTTCCCCTTTGAAGATAGCCATGGTCAACGAGGAACTTTGCGGGTGCAAGAAACTGAAGACGAAAGGTTTGATGCCAGAATGCCCCCCACCAACCAGCAAGACCTCTATCAAGCACCTGCGAGATAGGACCGAAGATGTTAGTGTACTGCCATAACTCTCTTCGCATGGGATAAAAGTAGGAGAAAACGTAGAACTGAACAAGGTCATGCAAGCTAAAAATGGCATCGATGGCAGCATATATACCAACAAGACAAAGGAGCTCGCGATAGATGAAGCGCAACCAAGGAGAAAGCTGCTGGAGGAACAAAGGGAGCTCAAGTTCTTGATCGGGCCCATAGGCACAGTAGGGATCCTTGACCATCGCAACAGAGCAAAAGTCCAAAAGAAAAGTGAGGAAGAGGACTCTGCGAATACGGCTCCATACGAATTCCCTCTCGGTCAAGTTACGATAGTAGCCACTTTTAGACACAATGAGCATGTTGTCGAAGGATACAGTATCCCCATCGCGAATATTGCTTGGGATATCTGGTCTTGGTACGGAAGAGATAGAACAGTTCCAGCCTGGAGAAAAAGCTTAGCCGAGAACCTCCTTTTAAGCGTTAGTTAGATGATCGTTCCAAACCTACCGATTTCCCTAAAGTTTGTAGCAAGGTCAAGTGTCCAGTTAAGCCGTTCACCGAACGATCCGTTTTCAGGAAATTTCTGCCAGACGTAAACCGCATCTTTGGAGCTCCCATTCTTGGCATGGGTTTTCCCTGAAAGTGCAATGTCTTCGTGGTAAGGCTTTCGCTGTCGAATCGCGCTTTCTTGGTTTGATCCGTTGGCAACATTGATGGGCAGCTGTTTTGACGATGCTTGCGACTTGTTGCCCTTGGGAATCTTGACAACTCTGGCATAGTCGAGTTGCGGATCGGTCCAAACCAAGAGATTTAGAGTCGTCAAGATACCCCATCCGCCCATAAGACCTGATGCATATGCTGGAGCGACGTTATAGCTAGACATATACCCAATCATATAAGCATCGAACGCAACGACAAAGGCGACGACAAGCCATCGTGCGTGGTAAAGCCATGGTCGATTTCGATGCGGAATTGCCAAATAAACAATAGGTAAAATGAAAGGACCAAAAAGACAGAAAGGAAGAACAAGGGGCTCTCTGATCCCTTTGGCGACTTCAGTATCGAATAGCGCCTTGTACTCGGCGCGGGCGACATTGCCAAGATTGACCATAGGAGTGACTGTCATTGCGCCGACAACTTCGGAGGGTTCTCCAGGGGCAAATTTGATTGCTCTCAGCTGCAGGACTTTTCGGCAAGCTTGCTTCTCGTAGGGTTGTATTGGCGTCTACGACTCTATCATGACGCAAGCTAGTTGACAATTTCTACGAGGCGGGAACAAAGGCAAGCAATGCAGTGAAGAATTCGTACTGAACAAGTCTCTGGATTAGAAGAAAGAATCGAAGCCTGGCTTATAATTGTACCTCAAGGAGTTATCGCTTCTTCATGGTACAGAAACAGGTAACACCAATCAAAGGGTCATGGATTGTACCCAAATAGTATTTTGGCGGTGATGAGACTGTGGGGACGTCTTTTTTCTGGACCAAGTAAGACCTATCTCCATAG
>CMW1803_accessory_0061_length_158
GTCTAAAGTGGTTGCTGGCTGGGTGAAGGCCCTAGACGAGGTCAACCTATAGACGGTTTGTTATTGTTTCGTTTCAATCGAGTCATACAGACATAATGAGATGTCGAGTCAGCACGGATAGTCGTGTGTTTCCGCGCGTGTGAAATGGTTGACGGTAT
>CMW1803_accessory_0062_length_3615
AAACTCCTGCGATGTGAGAGGCGCGAAGGGGACTGAAGGGACAGTTCCCCGTGGTGGTCGCTTTCGCGCCAGTGCAATAACTTGGCCAGCCTCATCCGATGCTGAAGTGGCTACAAAGTATGGCGAAATTGAACTTTGAGGCTTGACAATCAGTGTCATGTCGCACAGAGGGCCTCCTTGCGGGGAACCCTGCCCACCAGCATGCTTATCAACACCCAGAGCTTGATGAGTCCCATTGCCGGGTGTTTGTGGATGTAGTATTTCAGAGACGCGTGCTTGTGAAGAAGCCAGAGGCAGGCATGCTCGATCTTTCCATTTCGTAAGGTTTTTACTCCCCTCTGGGCGCCTCCCATGAGCCTGGTCCGACCAATAAGGGGATGTTGTGAGACATGTCGTTGTCTTTGGGAAACCCTTTGATCCAAGCCACTGTTGTCGGCAATTTTGGATTTGCTCGGTGATATGTGGTGGTCGGATTTCGGGGTCAACCTCAAGCTGTTTAGCCCGAGCAATAAGCCTGTCGGTTAATTCCCATGGCTCCTCGCTAGGTGGAGGATCCTGCCCACTCAGAGTGTACCATACGTCGGCAAGGACGTCTTGCGCTTGCAAGCTGTTTCTATCTTGTGGGCGAGCTCTTCGCATGGACTTGGCACATTCGATCAGATAATGCCAGTCTGCAGCGCGTGCTAGCAGGCTCTCTTGGAAAAGCTCTTCGGTCTCTTCTGGTGCTTGATGGGACTCGATGACGTCGGCGAGGAAGTCTCGGGCGTTTGAAGGAACGTCGAATACGGAGAGGACATCATAGCCGAAACGAGGCGTTGTGGAGCCATTCATGTCGATCAACTCTTTGGTGCAAGATAGAGATGTGTTGGAGCAGCTCAACTGCTGTGAGAAAGCAAGAACTGAGCCTTGCTTGAATCAGAGCTGATTCTAGGGATAAAGCAATAGCTTAAACCCCGAATAATACATTCAAAATGTTTTGTTCCAATAACTTATATTGTGAGAGAGAGCGGATGGGAGGTGAAGTGAAGTGAAGTGATACTAAGTTTAAGAAATGAAGTAAATGAGGCTGTGAGAGCTGAGTTAACTCGGGGATGAAGTAAACTGAGCCAGTATTAGGCACCTGAGTTGAATGAACGAGGTTGATCCGTCTCCGTAGTAAGATCTCTTCCCTTCCGTGGATAGTCCTGGGCAGCCTGAGGGCTACTGTTGCTTTCGAACTTTTGCGAAAGGTACTCGTTCGTCTTTTGTCACCATGAGTCCTTTGACATCATATGCTCAATCGAGTAATGCTGGCCAATGGCGAGGAAGTGAACCACATTTGCTGGTGGAGAATTATAAAAGGGCCCACGGTAATATATACCTTAGTCATTTCTTGTGTTTGAGCAACCGAGATTTAGATGATAAATATTCTCTAGGACGGACGATAAACTTACATAGTATACGACAGAATAAAATGCTAATGAGCTGAACAAAGTTGCCCCCCCCCCTCAATTAGTAAACCAGGCTTCTGATTCGACCTGCGAACACGGTGCGGTAGTCTTTAAACTGAGAGCTAACCTGGACCGACTTATCGACTGAGGTTGGTTGTTGATTGATCAAGGATCCCTGAAAACAAGTCCTCCACGTGTCCAGGTGACCGGGCTACTCACAGCTGCAGTGATACCTGAGCACGCAAAGGCGCTAGTAGCCAGTCATTGCAGGGCCCATTTGGCTGCACCTCGGCTTAGAAGTGCCGCCCATTCTCTATCAGCGGGTACGCAACTCCATGTCGCAGTGCACTTGCACGGTACCTGGCCTTATCTGCCTTGGCCGAATGGCCACAACGCTGTCTCGGTAAGCCTCAGGTAGCGACAGGTCACTCATCTAGCCTGACCCGAGTATGGATAGATGTACATGGTGACTTGACAATGACAACTGGTAGGGTCGCGTGACGAATGTCGGAGCAATTTGCATGGACAGCGGTTGTGAAAAGGTGAGAAAGGAAAACATAAGAAGTAGGTGTTTGACAGAGCAACTGAGACAAACCATATGCCTTCCCATTATCATATCTTTCCTCACCTTTAGAGTTCATTAGCATCAAGTGACGAGGTTGCTCAAGCTAAACGTTCGTGATTCGTCAGAAGCCGGTCCGCCCGTACTGTCGCCCGATTAGTATGTCACGTGCATAGATCTTGCCTTCCGTCGCCCGTCCTCCCATTCTCCGCTCCGCTCAAATCCCTTCTTCTCGTCCCGTTAAAGCACCGCGGCCTCTCCGTTCCTACAGAACCTGTATCATCACCATCATACCATCATCCAAGAGATGAGTAGTCGCGGCGGTAAATTAGCCCCAGAAGTCAATCGGTAAGTCGCTGCCTCGGCCTGTTGCGTCTGGCACAGACCAAAAATCATCGCTCGAATTCTTGCGCCTCATTCATCACATCGCATTCTCGACCTCGATCGACGTCCGCGATACGTACCTACATACATTGTCTGACATTCGCTAACTGATTTCTAGAGCTCTGTTCGTAAAGAACTTGAGGTATGATAGATACCGCGATGATAAACTCGTACCCGAATAAACGACTAACCGATATCGACTCATAGTTACAACGTCACTCCGGAAGAGTTGTTCGACCTTTTCGGAAAATTTGGCCCAATTCGGTATGCACAGACCCTGTTACTCGACACGCGACAATTGTCATTCAAGACAACTTCCTCGTCTCGGAGTGACGATATGCGCTTTGCGATTTGATACTGACAGCCATTGCAGCCAGGTTCGACAGGGTATCGCCAACAACACCAAGGGTACTGCCTTCGTTGTCTATGAAGACGTAGCCGACGCCAAGCAAGCCTGCGACAAGCTCAACGGCTTCAATTTCCAAAACCGATACCTCGTTGGTGCGTCCGCCTCGCAATCCTTGCGTCTCAATGGTTCATTTTTCGATGACAGCGTTGGGCGTGTGTACAGGGGCAACTGAATACTGACCGAAATCACAGTTCTATACCATCAGCCCGACAAGATGGCCAAGTCAAAAGAGGACCTCGAAGCCCGCCGGGAATCTTTAGCTCAGCTCAAGCAGCAGCATGGCATCGATTGACAATCCGACCGGTCTGCGGATAGCCTGCCTAGGAACTCAAAATCCTCGTCTGCAGGCCGGTCTTCGTCTTCTCCTAAGTCTCCTTCGCCGGATCCGAAGACGATCCTCCGAAAAGGCAGGACCCCAACCAAAGCAACCGCCAAGAGCCGCGCATCCTCCCGAGTCGTCCGTTTCGATGACGGACTTCGACCTGCACTAACATGTGCATGATGCATATTTATTGCTTTTTGGAGGGGCTCTATAACAGGAGCCCAAATACGCATCACCTCTGAGGTGGTTTCACTATTGGTTCGGACTTCGCTTGACACGCAAACACCTCTCCTTTACGGTTCTGGGAATTAGGTGCACTGGGGAAATTTCAAGGTTGATTCAGCAAGTGGCGATACGACCAGTCACAAACTGCTCTTTTAAGCATGGCCTGGGATAGGAAAGGCATTGATGATGTTGTTGCCTGTGGATAGCTTTTGTTGCATTTCGCGTCTCTTTGTTCCTTTTATTTTTATTCGATCCGGAAGCCTTGGCCATGAGAAGCCAACAC
>CMW1803_accessory_0063_length_173
ATACCTTTAATTACTATATATATACCTTTAATTACTATATATATACCTTTAATTACTATATATATACCTTTAATTACTATATATATACCTTTAATTACTATATATATACCTTTAATTACTATATATATACCTTTAATTACTATATATATACCTTTAATTACTATATATATACC
>CMW1803_accessory_0064_length_644
TGCCTGTCCTCACTTTTTTGAGACATGTAGGTATAACTGTATATACTTACCCTGGCCAGAGGGTCAACCCAACGGCCAACGTTCACTTCTCCCAAGCGCGAGAACTGAGAGAGTGTAAGTACTTTTGGCCAACACAGGAAACCATGCGTCTCACTGTAAGATTACCGAACTGAAATCCAACATACCTAAACTCCAGCCGCGCCCTAGCTAGCAATGCCTCCCACTCCCACTCAATGCTTATCGTAGTAAGCACAAGCCTCGACCACCACCACCCATTCTACCCTGGAGACAACAAACTGCCCTTATTTCTTTGACAATTTCCACACCGCAATAGCCAGGAGGCGTGGGCAATATGGCATTCCAGGCTGCAAAACACGTGTATCGTGTGACCTGTTGTGTAACAAATCTGTGTGTAGTGGCTCATGGGCACTACATTCACAAAAGTCATCGCCCACCAACAGTGACATACACCCTTTCATGCTTGTTCTGTTTATAGAACTGACCATCAAAAGCCAACCGCTGTTTGAGTAGCACACAGACCAATAATGCAACAATACAAAGCGCCAACATTAGAATTAATGATCCTCCTCTTTGATCCTCGTCTTTGTCATTGCTCACACTTACTTCGCATAGTGTTCTAGATG
>CMW1803_accessory_0065_length_1230
CAATATCGTTTGCAACTGCTCAACAAGAATACTGTCTCAGGGGCTCAATATCATTTCTCTCAGCACCTTGATTCACCAATCACTTCCGAGGTAGTTCAGACCAGCCCGACCTCATGCAGTCACCTACTGGTTATCTGGCGTCTCTGCCAGTTGATTATCCGACTAAGTCCTTCTGGCAGACCGAACCAGACCCAATGATCAGTAACTACCAATCGTAAGCAGTAATCTATGAATAGCCCTGACAAGCTTCACAATCTTTGGACCTAATCTTACTAGTGAGGAGATGTGAAAAATTTATGCTTAGGTCAATACCGAACTGACTGGAATCACAACTGTAGTGCTGAGTTTCCCCCCTCTGCCGATGTTGTTATAATCGGTTCCGGGTTGTCTGGTGCTCTCATCGCCCACCAGTTGCTCAGTTCCAGCTCACCAAACAGACCAAAGTCTGTAGTCATGCTGGAGGCCCGCAGCGCAGCGAGTGGTGCTACTGGAAGAAATGGTGAGTGACAGACATCACACCAATCAATGATTTATCACTGTATAGTACTTACATTTCTCTGTTTAGGCGGCCATATAAAACCCGATTGTTATCGTGGCTTCACATCGTACTCTATCCTACATGGTACTGATGTTGCAAAGGCTCAGTGCGAATTTGAAGCCGTCAACTATCAAGAAACCGCAAAATTCATCCAAGAGAATAATCTAGCTACGGAAGTTGACCTGGTACAGTACCGCTCAGCCGATGTCTACCTGACCCCAGAGTCCTGGAAAACCGGGTTGGCTTCGTACAATGGCTTCAAAGAAGCTGGCGGCGATGTCTCCGATATCCACGTACTCAGTAAAGCAGAAGCGGAGGAGTCTCTACGCGTCAAGGTTTGCTATGGAGCAATCACTTTCCCGGCTGCCAGTCTATGGCCATATAAACTCGCAATCGCTATTTTACGCAAGGGGCTCGACTTGGGACTAAGTCTTCACACCAATACTCCTGTCACGGGTGTATCTCCCGGCACCTCAGGGCCTTGGGAGGTCTCAACACCACAAGGGATTGTCATGGCAAATAAGGTCATCCATGCAACCAATGGCTATTCTTCGTACCTCCTGCCTGAGCTTGATGGGCGAATTATCCCCTTCAAAGGTCATGTTTCTGCAATCGCTCCCCCACCGGCTTATATGGACCAGCCTCTAACGACATCTTTCGCTTTCATATCCAATGACAACTACGACTATCTC
>CMW1803_accessory_0066_length_414
GAGCACCGAGCCCATATTGTTACTAGCACGGATTATCACACTGTGTAACAGCGCCCTGGTACAGGCCAGCTCCAGGCTCCAGGTGCCATGCGTCTTATACATAGAGCCTACCTGCACCTCTGATCACTTGTCTTCGCGTTAGGCCGTATTTAGTCTGCGTTCCCGTTGCATCCTGAACGTGGCTCTCTTGTCTATAGAGCCTGTGAGGATGGATGTTGCGCATGGTGAGGCTCGCCCTTAAGAAGAGTTGCGGGCGGCTGTATCAACCATAATATCACCTCAGTAGTCGCATCTGGCAGATCCCGCTGTCCACCGTAACCGTGATCAAAATCATAGGGATAGGTATGCGCTGATGCCATATGCTGTGGCTTTGTGCGGCGTAGGGTAGCTGAGCCAGGCTCCCAGCTCAAGGTA
>CMW1803_accessory_0067_length_109
CAAAGCAAAGCAAAGCAAAGCAAAGCAAAGCAAAGCAAAGCAAAGCAAAGCAAAGCAAAGCAAAGCAAAGCAAAGCAAAGCAAAGCAAAGCAAAGCAAAGCAAAGCAAA
>CMW1803_accessory_0068_length_201
CTAGGCATGTTCTCCATGGTAGGTGAAGGGCCGGATCGATAAGAATCCCGTCTGGAAGCATTAGTAGGTCGCGTGTCTCTATCCATTGATGCCCTGGCAGATTGAGACTCCCGCTCGGACTTGACTGTAATTTCTCCAGGTTCCGCGCTATAATTAGTTCGCGCACGATTATCGTAATGCGGTTCCGACTTCGCATCGCTA
>CMW1803_accessory_0069_length_268
GCGTTAAGTGAATGAGATAGACGCGGTTACATACATGACGCGCTTAATTGGATTGGCTGGACAAGCCACAATATCAACGCCACATTATAGTGAAAGGAATCCACTGAAATCATCGCAAATTTACTGGTCTAGGTCTAATTCAGCAGCAATACACTGGGCTCGAGAATCCCAAGTTTGCCAAGCGTCTAGAAACCCCACAAGCGAACAGGATTTTCTCTATGTCAAGCAAGGGCAGTCAAATGTTTAGCCTTTTTGATGGCAACAGCCC
>CMW1803_accessory_0070_length_138
CACAAATCCGTAGGCAAAATTCGGGAAACCATATTCTTAATCTTGATCATGAAATTGGAATTGCTTTTGATTCCATTTTTTGTGCTACCAAATAAGGTTCCCGACTCCCCAGAGTCCAAGCATGCAGTGCCAAAACCA
>CMW1803_accessory_0071_length_2441
TCTTTTTAATAACCTGAATCGTATTACCGAAGCTAAAAAGCTTGGAAGATGGAGAAAAGGACATGATATGGGCTTATTGGAGATTGCTTATTGTCAAGCTACTTGTACCACATCCCCCGAAACAAGCCATCACGCCATCATTGTCAGAGCAAAACCTAGCGCTCGTCTATAGCCAAGCTCGCTCGCTATATCACATCATACAACAAGCGAGCGAAGCTATCTACGGCCGGCTTCCCGTACCTGGTTGACGTGCTTTGTCCGGGATATCACGTGACTCATAACGTCATCTCTCGTTCCGTCGCGATTTCGGAATACCTGGATATGCCCACTTCTGTCTACCTAGCTCTTCAGACGACACCAGCAACAACCTCTCATTCTCTACTTCTGGCCAATTGACCTTCAATTGACCTCATAATCAAGTCAAGATGTTCGCCCGATCTGCATTCCGCGCTGCTCAGCCTTTGAGGGTACGTTTTTCCTCCTCACGCGCATTTGCGCCCCTCCATCATGGTTTCTGTCTTGGATTATCAATCAGAACTACATCATTCTCAATTGCTTGTCGCGAAGCTTAACTTACTTACTTTCTAGTCTGTTCGTCGATATGCCACCGAGGCTGGAGGTGCTGGAGGATCCAATGCTCTCCTTTATGCCGCTGGAGCTGCTGCCTTCGGAGGTGCTGGTTACTGGTACTTCAGCAAGGGCGGAGCTCCCTCTGCTGCGGCTGCTGCTGCTGATGTGAAGCAGGCAGTTGGTGTTGAGCCCAAGAAGGCCTTTACTGGCGGTGACCAGGGTTTCGTTTCCCTCAAGCTTTCAGATGTCGAGCTTGTCAACCACAACACCAAGCGTCTACGCTTTGAGCTCCCCGAGCCCGACCAAGTCTCTGGTCTGCACGTTGCCAGCGCCATTCTTACAAAGTACAAGGGCCCCGAGGACGAGAAGGCTACCCTCCGCCCCTACACCCCTATCAGCGATGAAAGTATGTGACTGAATTAGATCTCTTTGGCACAGCTGACTGACGATTGCAGGCGAGAAGGGTTTCATCGACTTGCTCGTTAAGAAGTACCCCAATGGTCCTATGAGCACACACCTCCACAACCTTGTTCCCGGCCAACGCCTCGACATTAAGGGTCCTCTGCCTAAGTACACATGGGAGGAGAACAAGCACGACCACATTGCCCTCATTGCCGGCGGTACCGGCATCACCCCCATGTACCAGCTCGCTCGCGCTATTTTCAACAACCCCAACGATAAGACCAAGGTCACCCTTGTCTTTGGCAACGTCTCCGAGCAGGACATTCTTCTGAAGAAGGAGTTTGCGCACCTCGAGAACACCTTTCCCCAGCGTTTCCGTGCTTTCTATGTCCTCGACAACCCTCCCAAGGAGTGGGCCGGCAACAGCGGCTACATCTCCAAGGAGCTCCTCAAGACTGTTCTCCCTGAGCCCAAGAACGAGAACATCAAGCTGTTTGTCTGCGGCCCTCCCGGCCTCATGAACGCCATCTCCGGAAACAAGGTCAGCCCCAAGAACCAGGGTGAGCTGACTGGTGCCCTTAAGGAGCTCGGCTACAAGGAGGACCAAGTGTACAAGTTCTAAGCGAATGATGCGCATGTAATGATAGAATTGAATGATGGCGACAAAGCATAAAGAGAACAGTGTAAGATCTGCTATAGAAGCGATATAGACGACGGGATGCCGTCTAGAATTGATAAATCTACCTACATTTCGATTTGTGCATTAGCTAGTTAATGCCACGCAAACTCATGTACCTGTTATGACGGCTCTTAACACTAGGGAAAGGTACTTGGCATGCAAGCGTAAGGGCAGTCTACGCTTATGCCTAAGTCTGATGATACCGACCCTAAGACTTATGATAGGATCACTAAGCCTTATGGCAAGAATACTAATCTTATGACAAGAGTCCTGAGATATCCGAAAATATACCCCAAGTATAACACACAGCCCGTCGTGGTTATCTCCACTTGCTTGAAAGCTTGGCCGACCGTATCATTTACTTCCGTCTGATATATCTCGTCGGGTTCGGGTGGCCGCAGGTTTCGGAGCATCGTGGCTGTATAGCTGTGATGCTGTTAGCGAAGAAGCTTGGGGTTAGCTGAAGAGCAAATAAGGCTTTCCAACAGGCTTATATGCAGCTGAGTCTAGATGTAATTGAGGCAGCCAATTTTAATGAAGCTCACTTAACGAAGATTTGCTGTGCTGCCCGAGGGGCAATGAATAAATGCTCAAATTATATTAGAAGTTGAAGATGCTTGGATATACTTTTCGAGGCTGATATGCAAATTGAAAAAAAAAAAAGAAATGACCCTAAATATACCCTGAGTGAAGGATGCCCCTAAGTATCCAATAGTGTTCTATAAGAGCAGTCTCCGTAGAAAAGCTAAGAGCTCGATGGTCTCGTGTAAGGCTAACGGTGAGGGGGGGG
>CMW1803_accessory_0072_length_658
GCACCACTGAGCAGCGTTAGAAATGACCACTGACTCGACTTATAGCACGCTGCGCAAGGCAAGAACTTCGACATTTGTCAGTTACTTCTGAGGTTGGGGCTTCGAGAAGCTTTGGTTGAGAAATGTAACCCGAGAAGGTGAGTCTTAACGTAATAGTTGAAAGATGATTTTTGACAAGTCCCCAGTAGTCCATTGGCACCGCCAGTGTTCGATCCCGATCGACAACACCCGGAGGAAATATGGCTCGACATTGCGGGATTATTCCAGTCATACATGGATGAGCCAGAGACGAATATGATTCTGCGTATGTTCGAGTATCACAGAACCTGTGATTATTCAGATGAGTACCTTAGAATCTTTCGACAAAGATTCATGCCTAACTACTACCATGGCCCACTAATCCATCGCTTGGAGGCCTTTCGCCTCGGTTCTTTCCATTGCCAAGACCGTACAACACTCAGAGTGCTTCTGGCCGAAGACCAGAAGTTTACCAGCTTTGACGTTAGTGAGTCAAGCCGCACTGGCTTTTCACTCGTGCACTCCATAGCTGTGGCATTCAGCATCCGCTTCTCTGATGAAGTCATTCCGTTTAAGAGAGACTGGATTCTGTGGTGGCTGTCCCCCTTCGGAGATCATTGGAGTGGCATGGTACAAGGGA
>CMW1803_accessory_0073_length_840
GTTACCTCTCTCTGGTAACGTAGTCGTGAAAGAAACTGACATGAAGATCCCCAATTCAGCGAGTGCACGTTTGCATAACCAATATATGATCAATCGTCCAAATCAGTGTCATTATACGAAAAATAGTCTGCGCTTATCATATTCATACCATGTGATCAGTGGAACCGCGACATATTCCATGCACGGCCTTGCCAAGAAAACAACTTCTTTGTCACTTGGTATCTAACACCATATTTCATCTGTTCTGGTGCATGACTAACTCAAGCGGACAAAATCACTCACACCCTTACTCTGTTTTCTTGTTTTCTTATAAGATGCTTAGAAGATAGTTTCCCCAAGAAGTACATATCGATCAATGCCCAGTGGGAGAGTCGACAGGGCATTCGGTTTTCTGGGACGGACACGTCTCTGGATGCAACTATTCTGGGCATCTTATCAATGCGGTTCCCTCGACCATCTAGCTTCGGCCAATTGATGAAGGCGTTCCCCGAAATCGACTAATGTCTGATCAGGTTTGTTCCCGACTGGCAGACTGCCTCGCAATGTTTCTTCGAGTACCACCAATCAGAGATAACGACGCTTTTCTCGTGATGTACTCCATCAATGCAAGGTCCAAGGGAGCAAGATGATGGAAGGGTTGTTGGGTTACATATCCCTGAACCTTGTCCACCTCCGCGCTAACCCAAATTACCAAAGGATTGGGTCCGAGATGCCTTCGGTGCAGATCCCACAGAGTCCGCAACAAAAGCCAGATCTAGCAGTATGTAGTTGGGGTTTAAGTCTGTGCACCACCGTACTTCTCCTTCATCATTTCAATGCTAGATGACATGCAACAATGGG
>CMW1803_accessory_0074_length_536
TGAAAAGGCTCTACCATAAGGTTCCAAGTAAGCTGGGAGAAGACAACAGCAGGAGGTACGCCCTGTGCCGGGTACCTAGGTAGGCTAGGAGAGGAAAGAAAGCTCAGGACCTTGATTCTGAGTGACAAAAAGACTTGGGTAACTTACTATAAGTTTAGAATGTTTTTGCCGGGTTTATTTCGACACCCTATGTCAAGGACCGATGTTTTCTTGCTCCCCGAGGGTAGGTTAGTACCTTGGGTTGGTGTCATCCACCTGCCAATACCAAAAAAAAGTACCTGAGGTGAGCACGAGATGGCAGGAGAGATCCAGGTACCGATGTCCAATCACACCAGGTCAGGTCAGGAAAGGTGCTATTCCCAGGTGTTTCTGTGTTGTGGACGGTTTCGTCCAAGACGGGATGGGTTAGACTGGGCTTGGCGTGATGCTGTCCAGGGATCCCAGTCACTCACTAACCGCTGTATGGTTTTAGTGCGTGCTGTTCTGGGTTCTTTGGTGGATTGTGATAAATCGGCCACCAAGCTTGTTGGATGAGG
>CMW1803_accessory_0075_length_250
CTCGCGTCTCGAGTATCGCTGGTATTTTGGGAATTATCCAGCTTCGCCTTGGTTCGTCTCTGCCGCGCCAATTCTTGGGCTGATATCCTCTGGGTTTTGGCATGTGCATTTCACTGACCTTGTAAAGACAAGTATGTCATCTTCATCACGAAAGCCCAGCCTGTTGGCCGTCTCAAAGGCCACATGGTGTATAAGGTCGCTGCCACAGAGATCCTGCCCATGCGCGAGCGCTTGATTCACGACCCCGACG
>CMW1803_accessory_0076_length_1758
CCCCCAATTTGAGGGATGGGTCGGGACAGGTCAGGACAGTAGCGACGAGAATAATCGGTAATATTAGACAAACAAAAGAGTGACAAAAGAGTCCCGTCACTCTGGGCGACTTGGGGTTACATCGTTGGATCGATGGATGTTGCTCTCCCCTCAGGGACTCAATTAAAGACGCCACCTACAAGTGTTTGTTCCAATCAAGCAACGTGATGGTCATTCTCACCGCCCACTCAGCAGTCGTCGCTGTGCCAAATGTAGCCAAAAATATCAAAGTCAACCTCGCATCATTTCCCCAGTACAGGGGGCCGGACATTAACAGTCCGCTCGCGAATAGGTAGGTAATTGATGTGCTGTTCAATAGTGATCGCTAACCCCTGTGCGGCTGGCTTTGAGATAAAGGTCGAGACCAGATCCAGTGGAGGCTGAACTATCGAGGGCGTACCGTCGCGCAATGCAGGGAGGCTATCTCTCGTTAGGTGGCATTATCTCAATGGAGGGCAAGCTGAGCAGCCTCCATGTCAATTGATTGATTCATCGGCTCAGAATGAGTCTCAACATGTCTCGGAGCAATGAACACGTTGGAACTCTTGAGCAATCGATCGAAACACAGACCATTTGTTCTTGATTTCCCCATCCGTGCACCTGCAATATCGCAGTTCGGAATGTGGGAAAGGGGCTCACGCGTATGAAGCTGACGACATGAGCCTGAGACAATGACAAAGACAAGACAGGGACTCGAGGTACAGGACATTGCTGTATCCGTTTGTATGTCCGTCAGAATGATGGACACGAACAGGGATCGTCAGGGGGACGCCACACGACAGCAGCCATCGTCATACGTTCTCCCCTGACTTCCACGTGGAGAGGGTGCGTGCCCCTGGGGCCTGTGGCTTGACAGCCCTGCCTCTAAGCTGAACAGGAGCCTTGTGGGCTGGCTGTCTTAATATAGGCTGTGATGGTAACGCTGCAGGTGGTGTGGTCCATTTGGTCGCTGTGGCTGGCTGCTGAACTTGGAGGACCAATTGTTGTCTGAAGGGATGTGGCTTTGACCTCGTCCCAAAGGGCCCTTTGTCTATGGAACGAGGATATCGTCAGCTCTAGCGTTTCCGTGTTCCCGACCTGACCTGTCGTAAGCTCGCCTTGTGCCGGCAGTGCTATGTTGACTGAGACATTGCAGCTGAGAGTTTATTAGCCTAGCAGGTCGGTCAACTTTATTAGAGCCAACTGACAGCGTCGAAATGTCACTGACATGATCGCCGACTTTTAATCAAAAGTCGGGAGACTCTTCCGACATGGAGGGTCCCGACGGTGGTCGGCGGGCGGTCGGTCGCTTGGCGACTCGCAACAAATGAATGAATGGATGTAAAGGAAGTTTCTAAACTGACTAGAACCCAAGATATTGGGTTTGGTTTCGGTACGCTAGACAGAGACGGGCCAGTAAATCGGCGAGAAGCTACGGTACTTGTTCTCGAAGTCAGGCCGTCGGCACTATTTTCAAGGCGAGAGGACAGAGTTCTCACAAAAACCAGTTTTCCAACTCGTGGTTACCCGGCTGAGGCGTCAAGTACGGTTCCGCCAAGCCTCCTAAAGTCCGACCGCCTGGATGAGTCCAACGGTTTGTGGACAAGAGGCTGGCTGGGCAAAGACGTGAAGCCCCCTAAGCCTCATCTGGAGCCGAGGCACGGCGTCTCCGCGATGGTTGATGTGCAGCATGATCAGGCTCGACTGTGAGTGGCTCAAGAAACCCCAAACACGCTTGAG
>CMW1803_accessory_0077_length_735
CAACCGCGAAAGTTTGTGAGGAAGGGCTTCGTTGATAGGACATCAAGCTGCCCGGAGTTTTCCTTGGACCGCGCATTTGGAGGCACCTTGAGCTTCTTCTTTCGACTTGCAGATTGAGGTGGGAGGATGAAGATGAGGATCGCAGGCGTAATGAGAAGCAGGTTCAGGAGAAGCGGTGATTTTGAGTAGAGAGTTATTGACAAGAGAATGGCTCCAACGTTGAGGAGGAAATCAACAGCGAATGCAAGGACGGTATACGGTTCGAAGAAGGACTGGCGGGCTTGGAGGACGGACCACAGAACAATTGCTACCTGTAACAATTCAAGATTAGCAACTAGTTATTCATACACAGCATGGTATGAGCAGGTGGAATGGGGGTACTAACAGCCGCAACGGATGTAACATAATTGATTTCTGCGACAGAGCCGCCAGAGAGATTGGACACAAAGTCCTCCTTTCGTTGCTTGTAGCTCCCGGGTTCAGACATGGCCAGCGGCAAATGACAGCAAGCCTCAGCGCATAATTTAGGAGAGTGTAGAGGTTCGAGCACAAAGAAATGGTGGAGGTAGTAGACCTGTAAAAGTCGACAGGTAATGTTAAAGTCAGCCTTGAAGTTACCACGTTGTAACGTGTAAGTAAAGTTGTCGTAGGATATTGAGATGGAGGGGCCCGAGGCTACGGAACAGGGAGCTTTAACCTATCAGCCAATGAGACGCTGCGCCTGAGACAGGACAC
>CMW1803_accessory_0078_length_390
ACTGCGGGATAGCAAGCCTATGCATATATATACCGCTATAGCGATAAATTACGAGACATCATTCCACAATCAGCTATCGGTGTGCATGTAACCCCCACTGCGTCCTTATCGGAGCGTGCCCCTAGAAGATCGCCAGCTCCCGCAGTGGGACACAAAAAGTCTGGAGCCCCGGGCAGGTCGCGGTCAAGCTTCTGATGGTGGTTGTGAGTTTAGAGGCTAAATACCACGAGCCAACCTCTATCACAGCGCGTTTGCTAAGGCTACGTCATGCCCACTGCAGCTTCGATTACCTTTTCTTGAATCTGAAGCTGTAATTTTAACGTGCATCTGCATAGCATTAGGTTTCTCTACTTTGTTTATGAAAACCATCTTTCATAAGAAATCTGCTTT
>CMW1803_accessory_0079_length_153
TATTCAGCCGAAGGATGGCACTCATGTGGCCATTGAGTACCCGCTTTACGTGCATCTACGTAGGACGCGGTGTTGTGCCATTGGATCTCGGACAAGGTGGTTCCTTGGTTTAGTGGTGAGTCTATCGATGCTAGTGGCACCGATCCGAGGCTC
>CMW1803_accessory_0080_length_1820
CACAATTAACGTAATGACGTTCAGACGCGTTAAGAGGGTTAACATGATATTCCATGCCGGATTGATTGCCTAATTGGGTAATTACACAGTGTGATCTGAAAAGTTATAGTGATGAAAAGCACGGTGAGAGGCTCGATCCCTAGGGCTAAACCATTTTAGTCGTGACGGGATGGAAAGCACGGTGAGACCCACCCCCTAAGTCGATCCCCAGGGCAGATTTACACTGTGTACCGGCCTAGTGCACGGACAAAAGGGCATCATGGAACTGTCTATACCGTGTTTTCAAGATTTGACATACTGGTTAGAAACTTCAGTCAACTGAGCCTTCTTCGCTTATTGAGCTAGTTATAAGAGGCCCCAGGTTGGGCTTTGAGTCTCCTTTCCTTTGAATGTCTCTCTGAACCAAACATCTACCCTTTCTTGGGAAACATGGGCTATCTCTCGACAGAAGCGATTGTGACGATTCTTACTACGATTCCAGGGTTTCTTGTGTCATGTCTAAGTGCTTGGTTCGCATATCTTGCTCTTCAGCGTCGACAGGTAGCTCGCAACGACATTGAGACCGCTACTATCGAATTTATCTTTACACGAATAAGTGCGAACCCTTGGAGGTATGCTTGTTATTTTCTATTTGTTTATCTATTTATTTCTCTTTCCGAGTCTCATCCTTGTAAACCCTCTCGTAGTCTGACCCCCAGTTCAGCTCCGAGCCACGATCCCCGTATCAGAACACGACCGAGATCTTACTGCCAAGCGAGAATTTACCCCAGCTACCACCTACGATCCACCGAAACACAATTAGACAAGGGCACAGACAGATTCAGATCCTACCACCACTACGGCTTGACGAACAAAACGACTTGCGCCGCCCGGACCCAGTTGCAGCGTGACATGATGAATACAGGCTATCGGGAGTTTAGGAGCGGCTTTTGTAAGGATGTCTTGTTGTTGTGTATATACTAGACTCGGTGTTTGCAAGGAATAAAATTTGGATATACCTACTCTCTACTCTTGCGTGTCACTCATATACACCAGATGCTTAGAGCTAAAGCTGATATATATCACTAACAGTGGAGATGAGGCCTCCCCACGTCATTCAAGACGGGAACTAAAATATGTAGTCCAAGCTAACCCAAGCGCTCATCCGCAATGAAGCAATTCTCGTTCTGGACTTTGATATTAGACGTGCTTACGCTGCAAAATAGGCAATCTGTCCATCAGCATGGTACACGCGAAGATGGCTTGGAGTTGTTGTCTCCTATGAACAATAAATACGACTAGGTAGAGTGTCAAGGACTACTCCAATCCGACCTGAATGTGCGAGTGACAAGGCATGCTTGATGTTACTTATATTTTCGACTCAGCCGCAGTTTGTCTTTTGCTCCAGTAATTACCTGCCCATCGTCATCTTCATCCGCTGGGGCAAGATGGATGATGGTGGGGACCTCAGCGCTGCTAGAATTTGCCTAACGTGAGAGTACCGACATATTCTGTTAAATGGCTAGAATGGAACGAGGCTGTGGATACTATTCTAACTGGTCAGAAGGCTCAATCGACTCCATAGCCGCGCTCCATTACACAGCATATAACAGGGGTAAGTTGGGTTCCACATCACCCACCCAATGAGGTTGAACAGTTGATCTCGAGCTGCCCTTCTTGAATTGGGACAAAGGGTATCCTTCTTATATTGGGCTTGTCGGGCTGCGGGTAACCACCATGTCATCTGGGGGCGCCATCCCGACTGAAAAGATCCATATCGGATATAAAATGTGTTGAACCCTGAACCCAAGTTAGTGATAACATGACAGCAACCACAAACA
>CMW1803_accessory_0081_length_2903
TATGATTATTCTCACGCAAGTCTAGGACTTTTAGCTGATAGTGGGGAGATATGGGAAAGAAAGTACCGTATTTTGCATACACGGGTTACTCAATGCACTTTTGACACTCTCATACCCAAGCGAATCATGTATATCCCCTCCTGGTTGAGAGGATCACGAGGCTGAATGTGCGACCACATCAACGAGCATCTATTCTTGTTTTCCAATCACATTTTGGAAATGAACGTAATTAATTCCTCCGGACCCTCGGGAAACACGAGAAGAGGCTTTTGGGGACGAATAAGCTGTGGGCAGTTGGGCTTTTGCTTTTTGCGGGGTAATCAGATGGAGGTTGCTTCGGGATTTATTTTTAGGGAGTGATTCTGGTTGGATGGGCGCTGGATATCGACTCTTTTGGCGTTGTATTATGCCAGTTCATGATATTGTATTGTGAGGTTATTGTAGTATGATATCATGAACAACACTTCACGGTATCATATCATGCTGTTGATGATATACAGACGTAGACTTGATGTTAGTTTTAACACTGTATCGTCGTAAAAGAATACCTGTAACACCACATCTGTAGGGCTGGTAGCTCAGATCGTGTGACTATCTAGTGATGTTGTGTAAGTGGCTTGCCCAGAAGCGAGTCCGATATGCCACTCCCGGCCTAGCTCCCTTGACAAGTTAACGTTGCCATTTGACAGGAGCCATTCTTGTCTAGTACGAACAAGCTAGAATAACGGAAGTCAAGAGACTGACTTGACTGCCTTGTGCATCGTCACATTCTGGAGTAAGCCTCGTATAGCAAGACGATCTCCCGTCTCTCCACGGGGAAATGGCACCAAAATAGCATGAATCTAGGACTGAGGCCGGGCATGGCCTCCACCGTCAGCTCGTGTAAGTCAAGTTGAACTCATGAAGCAATAATAGAAATATGCTCATGAAGGGAGCTATATATGTGAGGAAATCAAGTATATAAACTCCCCTTCCTAACCTCCAGATCCCAAACTTTCTTCTTCACCCTCATCAACTCAAACACTTTCATCTCTCGCTGCAAAACACACTCTCGCTCTACTACATCTTTCTTCTTACAAGAACCAACAACCGCAAACATGAAGTTCACCATCGCCCTCGCTGCTCTCGCTTCCCTGGCTGCTGCCACTCCCCTCGACGCTTCCAGCACTGGCTGCAAGCCCGGAACTTACTCTTGCACCCCTGACAAGACTGGCTGGCAAGTCTGCGATGTCAATGGCAAATATGTCGTAAGTCATCACAACTCCCCTCCTCTTTCACTGGAGATGCAAGTTACTGACCCTTAAAAAAGGCTGCCGGTGTCTGCCCCCCCAAGACCTCTTGTGTCTTCTACAAGCCTAGCGGTAGCCCCTACTGCGTCCCCCCTGGATTCAAGTTCCCCAAGGCTTAAGTGGTCTTTTGATCTATGACCTGATAGCTATGGGGGTCACTGGGTGCTTGGAGACTCTCAACAATATCTTCTATCTTGGTCTGATACTGGCTTTTGAGGTTGGGTTTGGATTGGGATTGAGGTAGTGCATTTGGTCTTTTCTTGTTTTCATGCCTTGCATGAGGTCCTTTCCTTAGAACAAATATTAGATATGGGACATAGCTAGTTGGGTATACATACATATATAGGCACTTAGTATGCATCTGCAATCTACTATATTGCCTTTGACCTTTGCTCGGACTACGACTGTGAATAAATACAACCTGGCTTGGTCTTTATCAACTGGGACTTCAGGGGGCAAGAAAATTTCTGATCCTAGATGTAGGTACCAGTACGTTGTCTGAGGCCTAATAAGCCTCCACTTGACATGGCTAAGGCTGGAACAAGAGGGCGGTATATATGACTACTTGTATTCAATCTAATTGTAATGATGACCAAAAAGGTATGCTCTAACTATGCTATCCCGAATGTCAAAACTCCATGGGGCATCCCAATTCATCTATGTGCACAATAATCTAGCAGTCACCCTGCCAGTTCTTGCTAATCCACTGCGCCATATGGTAGGTAAAAGTACCATCAATATATCGCTGAACATCAGCATCACTGTAATCACCTGCACCAGCAAACTTCAGGGCGGGGATGATCCAAGGCTGGATGAAGTCCAGGAACACAAAGTCAACTGTCTCGGGATCACCCTTCTCAGGCATGTTGATCTCAGCTTGGATACAGTTGGGCTGCTCGTAGAATTTGAGAGGCTCGTGAATAGTGTCATCGCCATCAGTGCCAATGTCGTCTTTGGTAGTGTATCCAGAGGTCAGGTCAGGCTTGTCAAGGAAACTCCTGAGTTCAAGACGCTTCTCGTCCTCATCCTCCTTATTAGCCTCAAACATAGCCTTCATGGCTGGAGCGGGGAATGCCTGCTCGGGCATGGCCAAAAACTTAACATCTGCACCGTTCTCTGACAAGATCCTCCCGGCGCTATTCAGGAGATCGATGACTTTGGAAGCAGCCTTGTACGGAACATCCGGAATGTAGCCGAAACCGCTGGTAAAGGGGCTTACAGCATATGTGCTATCCCGTGTGAAGCCACCCTTGAATATGTCGAATCGAATACCGCCGGTGTTGAAGATGGCCAGTCTAGCCTTGTCTTTGCGATCCTTGCGAGTGATGATATCAGGCAAGAGCTGCCTGGAGATCCAATAGTAAATGCTGTCCTCATCCGTATGCTTTGTTCGTGTCATCCAGAGGGTCTTTGGCGCACAGCCAAACTTGTAATCAAGCTGAAGGGCCTTGCGAGCACGAGTGATCATCTGAGTGACTCTCTTACCATCTGCAGTGGGGAAGGTTGACTCATTCAGGCCAGTGTGGTAGTGTAGTCCGTAGAGGTTGTTGTCGATATATCGTCGAGTAAAGGTGGGTGAAGCAGCAGCCTCGACCTCCTTAGTGCTGCCTTTGC
>CMW1803_accessory_0082_length_127
TATAGATTTAGTATAGATTTAGTATAGATTTAGTATAGATTTAGTATAGATTTAGTATAGATTTAGTATAGATTTAGTATAGATTTAGTATAGATTTAGTATAGATTTAGTATAGATTTAGAAGATC
>CMW1803_accessory_0083_length_1005
GTCTTTGATCCTGCCGCAGTCTTTGAAGTATCCGTAGTGTCAACTGAGTCAGGTCGAGGAAGTGCATAGCCACCCTTGGGAGCTGAGAAGACGGGTAGTACCACAGCATCAGCGACGCCCAGGCATAGCGTCAAGGCATAAACAACCTTCATTTGTGTGATGGTTAAAAAGAATGAGTGAATAAGTTGGTGACAATGCTTTGTCTAGGTGGAATCTTGTCAAGGAGGGGAAACAAGGAGCAGAACAAGAAAACTTACACGACATTGTCAAAACATTTTATAAAAGAAGCCTCACGTACGAGGGGAAAGTGTATTAGTGAAGCTATACTGAATGCAGGAACATATAGAACCGTCGGGACCTTGCAGGAGGCTAAACCTTGCCAAGAACGTGGTGGTTCCAGGGACCCGGAGGAATGTTGGTGTCTCCATCTTCATGGCCTGGACCATTGCATATCATTCCTATCGCAGAATGACTTAAACTAAGATCGGCAAGGGTCTCGGGCAAGAAAAGCTTAACTATATGCTTCGGACCCCACATCTTTTAATTGTTTTAGCTTTATCCATGTTCTCGGTCTCAAGTTTCCTGGTTCTACCCGAATACTTAAACGCGTTTTGTATAGTTCACTGTCTAGACCTTCTAGACGCCAGGTCGGCCGCCGGACTTGATTACTCACTTACATGAGGGGAACTAGTAGCATTCTTGAGTATTCGGCTTTGACAGTTGGAATGAGGTGGACTTCTCTGTCGTGAAGGGTCCAAACCGCCGGTAAGCGATCTACGAAATATTCCGGCTCTTCTAAACTGTTTTATCTAACGAGTATCGTCTAATGTATACCAGTAATGGTTTATTACCATATTAGTATGCTGCCAGGGCCCAACGGTGATACCGAATATCTGGTATGGTTAACGATGGCTTCATACGTTCCTGATGCTTGGGGGACAGGTGGAAAGCTTGAATGCCGGCTGCCGAATGCGCACATCGCTGTCTAAAAATTATGTTTTCGTG
>CMW1803_accessory_0084_length_259
AGTGCGGGAGGTATTTGGGGGCCACGTCTCTCCTTGGAAATTGGTAGAGTACTTCTGACCGGCGTGTCAGCTGAAATACACCTACTGATGATTTGAGGCTGTGAGATCCTTCTGACCCAAAATTGCGAACGCCATCCGTTGGTAGTGTATCTTGGCGGCATGTCATCGAGTACAGCGTCTCGTATCCATTTTAACAGTGGCTATTTCACTATCACCGAATGACGTTGAGGCTATGCACAATTTTGGCGATCAGTGTACT
>CMW1803_accessory_0085_length_6623
AACCTGCTAGTCAGGAACGAGGTTTTATGCATAATATTTAGTTCACCCAAAGGTCACTGTCGCTCTTAAATAGGCTGAGCGATCGCTGACCATCTCAGAGCAGCACTGCCTCATCAATCGACAAAGTGCGTTGAAGCGAGGGATATGCGTCTTCAAGCGACATTTTAAATTTAATTTCATTGTCCTCCTATAATGAGTTCCTCTTGTAGTCCACACGATATCCTGATATCGCTGTGTCTCGTCGAAACGGCCAACACTGCAATGGGCGCTGATTGATGAGACAAGTCAAGATCCAATGAAGTTTTCAACACAGTCAGTCATTATAGAGAAAAGAAAAGATTATAAAACAGAATCACAAGTCTTCATCGACTCCAGCCTGGCTGATGTGGCACAGAATCCCAGTACCGACTCTCCGCCTCTTTCGCATGAAATTCCTCCCGGATCCCAAGATCATCCACAATTTGACACAAGAGCAGATAAGCAATATCACACTTATCATTGCTCAGCGGATTGGTCTGCAACAAATTATTCTCCTCAATCATCCTTTTGAAGTCAGCACCACGGTAGGGACCTATATCAGGAGCAAGACCCCATCGTCTCGCGGGATTCGAGCAAAACTCAACGAGTTTCTGAACAGAGATGGCATCAGGTTCCCAACGTAGAGCTAAGGCTTGAGGCATCTTGTACCAATATGACACTTCGAACCACGTGGAGAAGTCGTCGATTTCTGTGATTGGATGGTAGTCATATTGCTTTTCTGTGTCGCGTCGCAGCCTTTCCTCTTGCTTTGCTGTCTCGACGTTCCGTTCGAGCTCACTGAGAATAATTTCAGTGGTAATTGCCAAACCATTGATTGCATCAATCATTCGCTTCATGGTTGGAGTTGACATGATGTCGTCTGGCCTTTTGTAGATGATGTTATGCTGAACTTCGGCCCAAGCCTGCGAAACGACTGTCCCAATCTGTATCTCGACTCGAAACCCTCCCTCCCAGTCGACCACCATCTGCCAAGACTTGTATCCCGAATGGTGCCAGTATTCATCGGACCCATATTGATCTTGTGACCGCCATGGCCCTCTTGAATGACCCTCGAGATTCAGTCGATCTCCCTGTGGAGCATCTCTACCGCTACCAACGGTGCCAAAGAGATGGGCAACGTTAAACCGCTGCTGGCACTCTTTTGCCATGTTGATTACATCTTGCGGTAAGTATAGCCCGATCCTAACAGCGGCAAGGTCTCCCATATCGCTGTGCTGAAAGATGTCATTGTTGAGCGCGAAGGAAGTGAACTCCGAGTCACTCTCCATGCCTCTAAGCTTAGTCTCCAACGAGTCATAGGCTTTGGTTCTGCAGGTCACCACGCCTTTGGTGCGAGTCTCTTTGAGGAGATCCTGCAGTGTATCTCTAGCTGCGTGCGCAACGTGTTGATATGCCGCTTGAGTATCGGGATCACCGTAATAAGCAAGGCATGCTTCAACTTTCTGGAGATATTCAGCGTTTTGGTTGTTTGAATCATCGTGGTCGTCTTGACCGTAAGGGTTTGCTAAGCCACCTTGTTCATCCGAACCAGTGTGACTATAAGCATCCTGCTGATCGTCTGAGTCATACTGGTTGTATGAACCATAGCCATGATGGTGGCTCATGATGGAAGAAGACTGGCGAGGTGATGAGAAGTTGAGATGATATCTTATTTTGCAGAGGTATCAGAAATACGAGAGAATAAGTTGATCAGAATGAATAAAATGTACTACTAACGTAAACAGCTTCTTTATAGCTTTAGGAAGCCTAGAGGCCGGGATTGCAAAACGAGGCTCGGCTCTCGGGCTTGAACCCCAACGGCCCCCAACTTTTCAAACGCAGCCTTAAATTACAGTACACCACTAATCCTAGATAAATCCTACAACTGTGTCTGATTGGCCATCACGTTACATTCTTGGATGCTGCCGTCATCTTGTGTGTTCCTATTGAGGTTGAAATGCGGCTGAAAGTGCGGGAAGCCAGCGCTTATGTGACACACGGCGGTAGCACACAGCTTGGCATAGAGCGGTAAATGCCTCATATATGACCAGTAAATGTTCATAGTAAGCTCTAATTTGGGATCTCTGCAGAGTGCATATCAGGCAGAGATATTGTGATACTGATAAGGGTGATGACGGAGTGTGTCTGGGTTAGGAAGCTAAAATACGCTCCCGGGCCCGAATCCATGGCACCAACTTAGTTGTTGGTCCGTTTTATCACATTTCAACTCCACCATGGACCAAAAAAGAGAAATCACTAGGTCCGGAAAACCTACCGTCGAACCAACCCAAGCCCCTTCAGCCGCTTTGCCCCATTACCAATATCCCGCCCTAAAGAGCCCTGGCACAGTCCGGGTCCTCTCGTTAGAACCCGGCCAGCCTGAAAGTCCATTACGGGGAACTCTGGAGGAAGCTCACGCCAGCTCTCTCAAAGACTACGAAGCACTATCCTACGTCTGGGCAGATCCAGGTCCATCTGGTAGACCCCATGAGATCATCATCCGTGAAAATGATCGGGACGCTCTACTGCCACTCAGAGGAGGTTCCATCTTTGCCGCTTTGCTCCAGATTCGACTTCCGGATCAGAAGAGGCGAGTTTGGGCTGATCAGTGCTGTATCAACCAAGATGATCTTGATGAGAGAAGTCATCAAGTCCATTCTATGGGCAAGATTTATGAAAACGCGACTAAGATCTTGGTATGGCTTGGCTTAGACACCAACAAGGAAGCAGAGTCGGCTTTCAATCTGATTCATAAGCTTGACGAGGCTCTCAGGGCAGACGACTCAGAACCCCATCACTTCATATCAAAGAATCTAGAGAGACAGATACGGCAGCACGATAAGGTACTACAAGCTTTGACAAGCCGCCCGTGGGTAAGTGCTACAAGACCAAAACCGCGAGGGGGATGACTGTTGACGTTTCTTATAGTTCAAGAGAGGTTGGGTTGTACAAGAGATTGGAACAGAAACCCCCGCCACGATGATCTGGGGAGATCACAGCATCGACTGGAATACTCTAGCCAGAGTGTGCCAGAAGTTAAAAGGCTACCATCAGCTTCGTAGCACACTCGGCATCACTACTTCGGACATATCATTCCTTCACCGACGATTCATACCACCAGACACGACAACGCATCATGCCAATCGATATAACTTCATATACGAGCTACAGAGATCCCGCCACTTGCAGTTCACTGATCAGAGGGATCGAGTATTTGCTTTTTTGAGTCACTTCTCGACTCGGTCACTTCCACCTTTAGGCTGTGGGCCAATATCAGTCGTGGCAGACTATACACTTCCTGTTGAGCAGACTTACATCAGCATCGCCACAAGGATATTGCGAGATTGCCCAGAGGCGGCGTGCATTACTCTTGCGGCAGTGCAGCATCCTAGGAACAGTCTACCTTCTCATCGTGAGGATGTCGAGCTTCGGAACAATATGAAGCTGCCTTCGTGGGTACCCGACTGGAGATGGTCTGAGGGAATCATTTTAGCTGAGCCCATATGCCCCCACCGAGCTCATGGCAACTCTATCGTCAAGATGGAAATCCTCGATAGTGACAGGATACTACAAATACACGGTACCAGTATTGACACTATTGATGAATGTTCCAGGCCAATGCTCTCAAGCGACTTTTACGGAAAAGCCTGCCTAGTGGAACATCTCTGGCAGGATATCTGCCAAAAGACAAGCTTCAATCTTGTTGCTAAGTACATGAATGGAGAGTCTGCTTTCTTTGCGCTGATGCAGACACTCAGCAATGGGTGTGTTCAAGCAACTGGCCACGAATGCAAACCATATGATTCTGTTCCTGAACAAGTATGGTTACAAATGGGAGCAAAGTTCATAGTCGAATCTTTCGGTAGTCCTGCAGTATCAGAAGATATTATGAAGCAAGCAGAAAACATACAGAACGAAAAGGAACACGATAAATGGAGTCGATGGGCAACTTCTGCATCAGACGGACGAGTATTTGCACGGAGCAAGAAGGGATATTATGTGTTAGGGCCATCTGCGTTGCAAGTCGGTGATATAATTTGTGTTTTATTTGGTTGCAAGGTCCCATTCTGTCTGCGCCGCGTTGGGGAAAGGTATTTACTGGTGGGTGAGTGCTACGTCCATGGATTGATGAAGGGAGAGGTCATGCGTATGCCGGCCGAGGGCGAAGTCGAAGAGCAGGTTTTCAGTCTCGTGTAGGAAGAACATTCAGTTTCTATTCCCTATTTTATCTTCATTTCATATCCCTTGCGTACCGAAATGCTGCAAGTACTGTTTGTTGAACCTCATCTCTCGTGAACTCAAGGTCGACATCACCAGCCTTCCTCTCCCGAACCTCACTTTCCGAAGCCCAAACAAATCGTTGATGCTCATCCTGGGCCAGCTTGACATCTTGGATGCTCACATCCACCTTGACCAGAAAGTTGAACTGGCAGACTCTCTTTTCATCATCAAGAGTGAAGAAATGTGGTTCACCAACAGGGCCCCCAATCCACTTCGCCTCCAGTCCCGCTTCTTCCCGAAGCTCACGCGCAGCAGCGCTCAGAATACTCTCATCTTCGTCATCGCATGCACCACCAGGAGGTTCCCACTTGCTGGGATCGTCGTCGCTTGCGGCGCGCTGTAGCAGGAGGACGCGTGGTGCAGACGCGATGCTTGTGTCTAGCACGAGAGCACTTGTTGCGATATAGCCAAACTGGGCTTCTGGGTGAGCGGAGAGGTAGGCGTGTTTTGAGACAGAAAAGTCCTCGGCTGATGGGCCATACTCGAATTGAAAATTGCTCATGTTGGTGGTGAGTTTGGGAACGAGTGAACCAACAGAGAACACGATAAATGACTCTTGGATCACGTGCTGACCTGCATCCCCCGCATATCATGCCGTGCGCCGCTCTTTGATGTAATGCAAATCCCATCAACAATCGTCTTATGTAGCAAGGTGTTATACATGTTCTGTTTACATCTTGAATGATGCGCCAAACTTTCGATCTCCATGTCTTGCAAATCATCCTGCAACGTAACACTTCACTTCGCTTCATGACCCTTCCGTCGTTCGCTCAAGCTTCCTATGTCTTGCGAATCAAAAAGCCTGTGATCAGCGACTGAGTCTTCTTATTCTCGGGCACGGGCACAGGACTTGGTCTGGGCGGATATGGCGCAAATATGACAGGTCGTGTAGTCGGTGTGACTCTTCTCACCGGGATAACTTCTGTCTTCACGGGCACTCTCTCCTCCGCTACCGGGGCGGCCTTGTCGACAGGAGGTGTATAGTCAAATTGGAGATCTACTATTATGGGCGAGAGTGGAGGGAGGGGAGGGGTGGCTTCTCTCTTCACTGGCGCTGGCGGTGAGATTTGTACTGGTGGCTCGACGACAGGAGGCTTGACTACATGAGTCTCACGGTGCTGAAGGGACTTGTTAGTAAATTTCCACAGTAGGATGGGACTCCAATCGCTCGCCTCAAGAAGTTCCTCGCCCGACTTGAAAAACCGGTAGCAAACACCACATCTATGATGAAGCTCTGCATCGTGCTGCTTTCGAAGCTCAACTGTCGCGAACTTTCGCCCACAAGGGCCACACGCCATGTGCTCCAACCACACATGGTCACAAAGCTCCTTCTCTATTCCAAAAGGAACCTCCGGATCACAATAGTTGCAGATAAACGTTCCAGACTGAGCTGAAGTACCAGACATGACGTGCTTCTGCTTCTTTGCCGGACTGGCGAAGTTTGTCTTGCAGGCCCAGCAGTAAGTGCGCTGATGCTTATCTCTCTGATGATTCAAGAGCGCGCTTGTTGATCCGAAATTCTTTTGGCATATGTTACACTGGAAGGTTGAGGATTTCTTCTTCTCGACAGCTTCCATGAGAGCGACCATCAGATCCTCTAAGCCTGTTTCTTCGATCCAGTCTCGTAAAGCACAGGCTCTGTTCTCAAGATGCCTGAAGAGTGGAAACATCCGAGCATACTTTTTCTTGCAGGTTGGACATCGGAGGTTTATGTTCTGACTTGAAGATTGATGAAGACCCTTGCAGTGAGTCGCAACAACGCTTTCGACAAGTCGAGCGGTACAGCCTGATTTGCATGTGCCGTTCTCAAGGTGCTCCATCATTTTTGAGTAGGACGGAAACGATTTCTCGCAGCCAATGCAGGGAATGCCAGCGAATGGATGGCTTTTTCTATGCTACGAAGTTTGTCAGATCAGCAAGTTAGGCCTCTTTGGTAAAGGAGCTAACCTTTTGATATGCTAGCTTGTCGGGGAAGCCTTCGTCGCATGGCAAACATATCTGCGTATAATGCCACTTGGAGTTGTGTCGCTCTTTCTCTGCACTGCTTTGGAAAGATTTGCGGCATTCGTTGCAATAAAGATCGGAGACAGTGTTTGCTTCCGAGGCTGAGGGCTCATGAATAGAATCGGCTTGAGGTTCTGGCTTGATTTCTTCTTCGCCACCTGATTCGCATGACTGATACTCTTCTGACCCATCTGAGTCCGATCCTTCTGAACATGAGCCTTCAGAACCTGAGTCCTCTGAGCCCGATTCATCTTGTTCGGAAATCTGCTCTTCCTTGATATGCGCATCGACGACCATGCACTGATGAGCGGAGAATGAAG
>CMW1803_accessory_0086_length_6208
GTTCTATATGATTCGAAAGAGAGCCATAGAATGACATATCTGGGCCTGACGGAAGATAAGCTGTCCTTTCGAAGTTGATAGCATGAAGCCTTAGCAACACGGTTAAGTATAATATTCTGAAAGCCACTACCTTATCTAGCTCAATATGCTACCCGACATTTACACGAAACTGAGATCAAAACTCAATACACCACAACCGAACTCACTGCCCCTGTACCTTTTGCTTCCCAGTCTTGACCTGCTGAGGCGGCCGAGTCCTCCTAACCTGCTTATACCGATTCTCATAGGTCGTAAGATCTTCACTATCTTCATCCCTTGGAGGCCAAGTCGTCACACGATGAGGATCAGCAGCATCATCCGCAAACCGACGCATATACTGTCTCCCCTCACGATCCAATGGCTCCATCTGCGCCCTCTGAAAAGCCAGCCTGTTTCCTTGAGGATGATACATCACACCAGCAACACCATGAGATTGACCCGTGTGTCTATCAACAGCGACAACGCCTCGGAAAGGGCCGGGGGTGTTGAGTTCATTCTGAACTATGCGTCCTCTGTCGCGAGGCTCGTGGGGTCTTTCCTCGCGTCTCTGGACTTTCGCGAAAGGAGCGGACTTTTTGTTCAAGTCCATGCGACAGTTCACAGGGACTTCGTGCAGATTTACATCACTAGGACGGTTTCTCTGCTCAAATGGTTGGAAGATCTTCTGATCTGGTGCAGTGCTAGTTGGTTCCTGGTTTAGGTAGACGTGAGGGTAAGGACCGTTGGTGCTGTCGTCGTTTGGGTCGATTGGCATTTGCCGGACCTGTTCTTCCACAACTGTGGCAGGAATGCTGCCCCGAGGAGTGTAGTATTGCTGTAGATGGGTGGTCATTATAAGAAACGGCGCTTGAGGGGATAGTGAAGTGCAGGACCAAAGATCGGAGGGTGGGGGCTGAGGTGAGGTTGGTTAACCAACATACCATTTTGCTCATATCCTCATCGGTGCTACGTCTCGGCTCCTTCTTGCTGCCAAGTCCAAAGAAGCGACTCATGATGAATGATATACTTCAACGACGAAGGATTTGTGAATGAGTTATAGGAAAGGCAATAAAAACACCAAAGGAAAATGATGCTGATAAGAGAACAGGCAAATAAGAGAAACGCGGACTTATTGGGCAAAAACAAGTGGCCAGTCGACCAGCGATGGCTTTGAGGAATTGTGTGGCAAGCAATGATCTGAAGAGCTGCTCACCTCTGTAAACGGAGGCCGCCAGTTTATATAACTAGACGATGAAGCAATTTCAGACACTGAAAGTCCTTCAAGTGGTTGGCCCAAGTCAGAGACCATTATCTGCTGATTTTCTAGCCAAGCGAGGCATAATTTAGGAAACTTAGAACCAACATGCATAACACCTGAGACAAAAAGAGACCCAGTGTCAAGACCCATGGTGATCGATCCCCTGTCAATACCCTGGAAGGGTTCCTGCGAGCGCTTGTACGGATGTGACAGGTCTACGCGGCGGCTCATTAATGTTACGCGCGCTTAAGCCTGTCATTAACATCATTTTGACATGTGATGTCTCTTTATCTTCTCGTTGTCTCGAAGTATGGTACAAGCTCAATTGCAATCGATGGAAGCCCATCGATCAACAAAACAGTGGACAGCTTGATGATCAGGCGTGGCAATTCCTCTTCTCACCACGTCAACCGAGGACGCGCGACTCTTAGGGATAAACAATGTTACAGTAAGAAATAATCCAATTGTTTACCTGTTGGTCTGTTTAATTTTCATGATATGATCTTATGCCTGCAAAAGTTCTTGATCATTATCTGCCGAGATACCGAATGAGCCCTGTCCTTGTTTCAGTTGAGTTACCGCGCGTTTGCAGTGCTGCGGTTCTGATTGGGCGATGGCAAGGCGCAGCAAACCTCGGCGGCTAACTAAAAGACCGCAACGAGACCACCTACTCAGCCTCGCAAACTGCCTAGCGACATTGCCCATAGCATTCAGAAAGAATATTGCTCGTTCCTCTTCATCCTTCAACCTTCTTATCTTTTTTTCCCACTCGTTCACTGCACCAAAGACCCAACCACCTCTTGATACATCAGCAGCCGCTCATTCTCATTCACTACCATGACCGACCAAACCCAGGCTTCAGAGAGCCCCAAGTGGCTCAAGCACATTGAGGATATGATAGAAGAGGAGGAGGAAGAGGAAGATGAGATCGACTCTGAAGCCATCTACTACAAAATTGTTCGCGATATGCTCCTCTCAGAAGAGAATCCAGACAAAGCTGTCTCTGAAGCCATTCAAAAGTTTTACGATTATTACGTCGCCGGATTTTCTGGAGAGGACTTTGGCGGAAGGGAGCCACCAGAATATGATGCAGGTGGAACCCTAAACAGTATCGCAGACATTGTGTTCGAATTAGTCGCCAAAATTCCCTTCACAGACCCCAAGCAAGACATGCTCTCCAATTTCCTGATTGGTATTGCGAAGAATGCTGCCGATAGCTTTGATGAGAAGGTATGATATAGAATACTCATGACACAATCCATAAACACTGACCATTCTGTAGGATCCTCGTTTTGTCTGTTGGAGCTGGGGAGTCCAAGCAGCCGCAGTAGAGAGATGGAATGCCTGTCACAGTACGCAGTTTCACTGCCCCTAACTTCAAATCTCATTTTACTAACGCCTTGTGAAGTCGATGCAGGACGCTTGGATCGCGAAGGGCCAGCTGTAGATAAAGCCATAGACAGATGGCTCAGTACAACTGCTCTGATCGCCAAACTGTTCCAAGCAGATCTCCTTGGGGCGTATGGCCCCCTCTGGCTATCAAACGATTTCATAAGAGCCTTTAAGACGCATACAGACGGCGACTATGCTAAACATCCAGTCAGGCAAGCACAGATTCTTGCTGTTGCGAACTACATCTTCCTCGCGGGTGAAGCGCTTGCGCAGGATGCGAAAATAGCCTCACCAGAAAGAAGGTATGACTTGGATGCGGAGAATTGGAAGTTGTGGGCTTCGAAACTCAAAGAGGTCTCTGATACAGTGGATGAGAACTTGAGATGGGATCTCAAGGAGAAGACTCGGAAGGCGTACGAGAAGATGGTTGAGCTGTATCCAGAACCCTTTTTATCGGATCAGAAGACTGGAGAATGACAGTCACACAAAAGGATACTATATAGGTTTAGATTTTTATTATCGTTTGTTTGAAGACATCTCGTGGCTGTACTTCGACAGCGTGAGTAGACGCTCACGAAAACGCCTTCGTTGAGTTACCCCGCTTCCATGACATCTCGGCATCATGAGTTCCGTCACAAAGCCTGCACAAGTGGATGTCGTGACAAGGAGTAAGAGCGAATGAACGGAAAGGTGTTTCCTATTGATGAATATTCAAAATACCGAATTTATTGTTGTGTGGCTCTGGATTTTAAATATGGCTCTTCCCGAGTATTCGTATCTTATACGAGCTGAGAGCCTGGGACTATCCTCCATTAGTCATCGTCGACGTCACTATGGACCTTGTTTTGACTACAGCATGATGAAGGGAGGGTTGATTTATCAGCTAATGAAAGAACTATTGGATTCAAAGACATATATAACGCACTGCATCCATCTTCAAAGGGGGCACAGTAACTGAGCTATCGTTATCGAAGAAAGGACAAAATGGAAGCCTTGAAGGGACAGACCGCTTTTATCGTTCGTACCCATTGGTAATTAGACTTTAGGACGCTAATCCTGTGTATAGACTGGAGCCTCTATGGGCATTGGTGAAGCCATTGCCCAGGCCTTGGCCGAGCATGGCGTGAACGTTGCTCTGGTATCCCGAAGCAAGGTACGGGTCGATCAAAGAAAGCCTAGGTCACTCACTGATGAATTTATTCCATGTAGGACAAGCTTGAAGCGGTGCGAGACAAGATAACCTCCAAATTTCCTGAGATCAAGGTCGGAGTCTACCCTGTCGACATCCAGAACCAACCAGACATTGAGAAGGCAGTCAAGTCGGCCATATCTGAGCTTGGCCAAATTGACATCCTCATTAACAATGTCAGTCAAGCATATCTTCATTCGGATGGTTCCTCGGTGCTAACGGTATCTCAGGCCGGGCTTGCACTTGGCGCGCCGGGGCGCTTTTGGGAAATTCCCATCGATCAAGTCGCCCAGATGTCGAACACCAATATCAACGGCGTCATGTTCACCACCCACGCAGTCCTCAACCACTCGATGTGGGAACGAAAGAAAGGAACCATCATAAACGTCTCATCCGTCACAGGTCTCGAGTGTCCACCTTTCAACGGCGAAGCAGTATATCACGCATCGAAAGCCTTCTTAGAGGGCTTCTCCAACAGTCTACGAATGGAAACTGCTGGATCAGACATTAGGGTTTTAGTTCTTCGGCCGGGTGTTGTCCAGACGCATTTCCATCTTCAACGTGTTCAGTACGATCAGAGTGCTATGGATGACTTTGTTGAGGGGTATGAGCCGCTGGTTGCAGAAGATTTAGCACAGTCGGTATTATACATGCTGAGCTTACCGCCTCGGATTTCTATCAAGGCTTTGGATTGTGTTCCTACGGCGCAGAGGGCTTTGACAAACTTTGATCGGGAGTGGAACTCACGTCGTGAATAGCTCTAATAATAGAGTTTGTGATGCAAGGAAATCAACAGATTCGGTTAAGAATGTTTTACAATATGACGCCATCTTCATCCCTAAGGACTGATAGCTCTAGTTCTATAGTCTACTTTCTGTATGGCATGGTGCCTTCGGTTGCCCCAGCAGGATTTTCATTATCCTGTCTATTTCATCTTTTTCTTGGAGACCTTGGAGACTTCAGAATGGCACCTTTTGCAATTGCCTGCCTCTCTATCCCTCTCCTTACCGCATCTTAAACAAAGACCACTCTCACGTCGTCTAGGGTTGGCGGCCTGATAAGCAACATGCTTTTTGGAGCAAGGGCCGCACCTATACGTCTCAGAGGGTTCGCCACAGGTAGCGCATAGCTTGGTCGTCTCACCAGTGATCGGATCTTTGATGCCCTGATTTCGACGTCGCTTGGTACGAGCTCGCTGTTGAGCCGACATTCTATCTAGGCAATCGCCGCATTGATTGTTGGCTCGGACTGGATTGCAGCAAGATTCTCTAGAGCATATGGCAGGTTCATCGACCAAGGGAGAATCATGGGTAGTTGTTTGGCTGGCTGTTTCATCCGCGAGAGATTGACTGTCAATCGAATTAGCGAGATGACTGGCAACGGGAGGAAATGGGCTCAAGATGTAACTAAAATCGAAGGGTTTGGGCCGCAAGCGTCTACGTCTGCCCTGTCCTGGACCCCAATCCTTGCGAGAAGGCATGATAATCTGGTTTTGTTTAGTCTCGGAAAACTGCAGAGAAACACCTTGGGTAATTTTCGACTGAGTCCAGTTGAACATGGTGATCAGAGATTCGATGATCGTACTGAAGTCCCAAGTGTCGGAGGAAGTTTCACATTTTATAACAGATCCACGCCTCATCATCAGCATTAAGTATTTTCTACGATGTACCACCGAGCACATATATGATATTTATTTGTACTTGGGTTTACTGAACTGTTAATGAAGGTTCAGGTCTTGTTTGAAGCTCAAGTACAAAGAACAAGGTAGTCCTTTGTGTCGAATTGTCCACTTCCTGAGTTCTTTTGAACAAGGACCACCAATGTGAGTGCTTTCTACCCGAGTTTCCATCACCGACTACTCTCAAGTATCCAATAGGGCGTAGCAATCCCCTGCATAGTGCAGGAATCATGCATAGAGGATAGCCTGTTTCTGGGGTGCAAGAAGGCTTATAACGTTAAATTAAGGTACCAAAATTACTTAGTCTAAGATTCTCTAAATCTATACTAAATTAACTAAATTAACCTTAGCGTACCTAAGGACTTTTATTACCTAAGATAGAGGTCCTAAGTTTTACTGCACCCCCTTGCCTGTCTACGGGATAAAGTCTCATCCTGTTACATGGCATGATATTTTAGTACGTAACACTGCATTGTAATGGAAACAGCTAAGCCTTGTTCAGTTAGATTTTCGCTGTCAGATTTAAGGGTTCATTCAACCTGCATGGGTTTTCGCTCCCAGCTTAAAACAACATTTGGATCAAGACATGCCACCAATCCCTTTCCACTCCTGAACACCAACATTTTACGACCTTATTCGCAATTTCCCTCTCTATATCCAAAATGGCCCCCTC
>CMW1803_accessory_0087_length_2025
GGCTTAAATGCAAGGGGTGATGGAAAGATTATATATATGTATGGCATGATGGTGCTTTGGGCAATTGTATATTCTATTCTCAACTTCCTGTAGAACAACTATTGCCATAGAGCAGTCTTCCGAGAGGTTTTGTAATTTAACGAGCACAATTCATCCTTGCTCTCCCTTTTCGTTGTTTCGTCGTCCGATCATTCATAAGAATTTCTTTGAATTTCTTTCTCTCTAAAATGCCCGAGTTAAAGAAATATTTGGGTAAAGTCTATCTATGGCAATATGTCCCCAGTCTCGTCGGGTCCATCATCTTCACCCTTCTCTTCGCTGTCGCAACAGTAGCCGTTGGATATAAGATGCACAAGTCCAAGACACGCTTCTGTCTCCCTTTTTTCCTCGGTGGCGTCTGTACGTCTCCACATCCCCTAATCCTATCTACAACTCTAACTTATATGTAGGCGAAGTGCTGGGCTACTTCTTCCGAGCTCTATGCTACAACGCCACCGACTCCCTCCCTCTCAACATCATGCAAGCCCTCTTCCTCCTCCTGCCGCCAGTCTTCTTCGCAGCGACTTTATACATGGTGTACTCTCGTCTTGTCCGGGCTATTGGTGGAGAGAGTTGTTCTCTCATCTCTGTTCGCTGGACGACTCGACTTTTCGTCCTTGGGGATGTCCTCACGTTTAATATACAAGGGAACGGAGGTGGCTTGCTCGCGAATGATGATCTTGTTCACATTGGAAATATCATCGTTATTACCGGCCTTATCGCGCAAATCCTCCTATTCCTCGCCTTTGTTGTCTGCTGCGTTATCTTTCATCGACGATTCAGGGTTCATTTGAGGCATACTAGCATCCCAATTGCGATCCATTGGGAGGCATACCTGAATATGCTCTATTTAACATCAGCTCTCATTCTAGTTCGAAATGTCTTTCGAGTCGTCGAGTTCGCCATGGACAAGGAGGGCTATTTGCAGCAGAAGGAATGGCCGACTTTTGTATTTGACTCGGTCCTGATGCTGTTGGTTATGCTCGCGTTTTATGTGAGATATCCCGACAATCTCCAGGTGAATTCGAGAGACTCGGCGATTGAGCTTGTGCCAAAGGATGAGCCTCGGGCTGGAGAACCTGGAGCTTCGAATCAGATGGAGTATAGATAGTGCTTCTAGCTCACAATTTAGACATTCTTATGAAACATCATCATCATCATCATGATTTGTCTCAGCTATTAATAGTAGTTGTTTTTCTGGTAAGCGCTCGTAGATCCTGGCTGGTAAAAAGTCACCCAATAGACGCCCTCCGATTCAGCCATTTACCAGGATGCGCTGCGCAAGGCTGACTGCAAGTCTCAATCCAGACCAGCTGAAATGTTGTCCCCGCATCAGCACTTGGCCTCTTCAACTTCATCAAATGGACCCTCTATCTATCATCAGCGGCTGCGCTGGCCTCATAACAGCGATCGGCAGTTTGAGTATATCGATCAATACCTTTGTGCGCAGCTGTCGAGAGGCCCGCAGCGACTTAGACAGGGTATCGCGCGAACTTCATTCTCTCCAGACAGTGCTTGAGCTCATTGAAAAAGACGCCAAAGACGACACGAAGCCTTTCCCACCAACAATCCAACACCATGTGTCAGGCATTGTCACAAACTGTGGCTCCGTGGTTCTCGAAGTCGAAACGTGTATTGAAAAGTATGGGGATGGACGCATCAAGAGCAAAGCCGCTTGGGCGATCAATGGCCAAGGTGACATGGAGAAGCTGAAGTCCAGCTTGGAAGCTCACAAATCAGCCCTGGAACTGGCCCTCGACATGTTGTCTCTATCTCTCACGAAAGATATCAAAGCTGATACTACGGAGATTCGTAACGATACAGCTGCGATTAAAAACGACACAGAGTTGATCCTGCAGGAGATAGCGCAGCTTCAAGCTCGATTACCCGATACGGCTGCTGCTCCGAATGATTATATTCTCCAGAAGTTCTTGGAGGAGATGGCGACATATACCGAGACGACTCTCGATGCAAATGTGTCCTATA
>CMW1803_accessory_0088_length_2605
GTATAGTATGCGGAAGATTCTCCAGCCTCAACATGACAAGACTTTTCATAAGCTGCCGCTGCTTCCTAAGACTACGCCAGTCTTAGAAAGTGAGCCATCAGTGGTTGCGGACTGCAAACGTCCTTTACCGCTTAGTTACCAGTCATTGCTTTGTGATCGGCCTGATTTACATTTCCCTATACCTCAAGTAGTGCCAGTTAGAGAAAATGGCTACGGCACTTCGGAGGGCAAGCTTTGTAAGCGGCGCTGTCTACACCCTGTATGCCCTACGTCGTGCAACACTCACACTGGCTGCCCAGCCAGACACACGTATATATAAACGCACCGAACGACCTTGAAAGATTCCTCAAGCCAGTACAGCCTAAGCAAGCCCTATTTCACTGATTACAATGGCGTCCCAGTTCAACCCCAATGATTTCTCTCGCTTTGCCAACTTTGACATCTTTGAGACTGTCTACAAAGTTGTCCATGGCCACGAGATTGCCTGCCACGTCCTCGTCCCAAAGGCGTTGGCAGAGCGAGCTCAATACACACCGAGCAACCCCAGCCCCATCATATTACGAATCCACGGTGGCGGCTTCATTTCAGGCTCGAGCCTGTTCCCAGACTTCTTCTCGCCCTGGCATCTCCAGTTAGCGTCACGCCACGAAGCCGTAATCGTGAGCTGCGATTACAGACTGGCACCTGAAGCTACAATGGATGAAATCATTGCCGACATCGACGACTTCTTGACCTGGGCACGCACCGAGCTGCCGGGATTCATCAGCGGCAAATGCAATGTTCAAGTCGATACCGCTCGCATCCTGGTGGCTGGGGACAGCGCAGGTGGTTACCTCAGCCTCATGACCGGCCTGAATCATGCCTCTGAGGTTCGAGCCGTAACAGCGTCCTACCCCTTGATTGAAGCAAAAAGCCGTCATTTCACCGAGGCGTATGTAAAGCCAATGTTTGGGTTCCCTCAGATGCCAGCTAGCCTGATAAGTGAGCACAAGGCCAAGCTGAAGCATACAAGTACAGCTTCCATAATCTCGGCAGATCCCCAGGCCCAACGTGCCGCGTTAATGTTCAGCTATATACAGAACGGCAAGTATGATGAGCTCATTCCCCTCGACCGAAGGGATCTCTTTATCCTGGACAAAATCGAAGATGGTGCCAGATTCCCTCGGGGCGGCGTGTCTATCTGGCACGGCAAGGAAGATAGTGTTGTGCCTGTGGAAGGCAGCGTCAGGCTAGCTGATACGGTCAAGGAGCTGGACCCAGATCTTAGCTTTACGCTTTCTATACGTGACGGCGATCATGGGTTTGATGCAGCCTCTTCGATTGACGAGCCATGGTTTTTCGAAGGGTTGAAGCCGTTGGTCTCTGCTTGGCTGGCATAGACTTTGACGTCTAATTTTAGTAAACTGAGATTATTCCAGGGTAGCCCAAGTTACATGCACGCTATAATTTTAGTAACATTACCTATTTAGTAAGTCAGGTAGTAAAAGTTTTCGCTACTAAAACACAACGAGTCCTCCTCTTGCTGGTACGTTCCCTATGCACTCCGGCATCGTCCCCTGACGCACGTCATGAGCACATCAAAAAAGCGTTCTTACAAGGTAAGATTCGCGACTGGCAACAAATACCAAAAGACCATTGACGCCCAAGATCCCTCGCCATCCCCTCCCTCTCTTTCCCGCAACGGCCCTGTAACTCAGCGCACCAACAGCCACCATGGGTGCCTGGAATGCCGAGTTAGGCGTGTTAAATGTGATGAGACCTCTCCCGTGTGTCTCCGGTGCCAGCGTCGTGGCTCCGTCTGTATGGCCAGTAGCCGCCCAGCGCAATGGCAGATCGAAATGCCCTGGCTATCTAACATAACTGTTTTCGACTCGTGGCCTGGTGATAGTCTTCCTAATAAGCGGTTGGCTCAACACTGGGTCGAGCAGGGCAGCCAAATGCTGTGCGTCGACCGCAATTATAATCCACTAGCCCTACCCCTTCTGCCATATTTAGCCTCAAGTCCCTCGCTACTACATGCAATACAGAGCATCAGCGCCGGTCAGATGGTCTTCTTTAGCGGGGATTCTCTTGCTGTCTGTCTCCGAGAACGTGGCAGTGCTATACGGCTCCTTCGCGAGGACCTGCACAATTCTGGAGCCATATCGCCCGTCTCAGCACTTACTGTCTTCCTACTCGGAATGTCCGCTTCGTGGATCGAGCCCCGGCCCGACTCGTGGGGTAAAGAACATATGGACGGCGCACGTACTCTGATGAAGCTCATCCTTGTTGATAAAAAGGCTAGACAAGATTCCACTACTCAGCTCCTAGCTGGCTGGTATCTCTGGTGGGACATGGCGTGCGCATTTCTTGATGATGACACTTGCGAGTCTCCAGATCAATGTATCACGCAAAATATACTATCCCTTGAACAGGATCATCCCTCCTTCCATCCAATAATAGGTGACTCCTTCGAGCTCTACGCCATGGTAGCCGATATTGGTCGGTACTGTAGGAGGGTATATGAGCACGGGCTGGTAGATTCCAATTTCGATGACAAGATTGAGCAAAGACTTCTAGTATGGTCATCGAACCGCGGGTGCAAGCATATCCAGAACCTCAGCAA
>CMW1803_accessory_0089_length_344
TCTCTTAAAATACCACCGTTTCACGTTTCAATTCTATCTACAAGTAATATTCTGAAGGTTGTGGATAGTAACAAGACAACGCCCACTTCGTTTTCTTTGAGACTGGTGATTACTGTGCTCTGAAGTATTCCGTCAAACGGTAAAGAGTATCCGATTGACTGTAGTGATTCACGGCCACAAAGGAACCAACAGACCCAATGAACTTGTTATTTACCGTATTTTCGAAGCTTTCCATGTTATTGCATTCTCAGAATTTGCGTAAAGGAGTCGTGGAAGATGATCAGAGGTGAAAATGTACCTGCTTCGTGCTCAAAGGAACGCAAAGCAGGGGATATGGCAGTGAA
>CMW1803_accessory_0090_length_2220
TACAATACACCCCCTGAATGTTTATAAGGGTATAACTAAGGGAGACTTAGCGTAGGTTAGTAGCTAATTAGGGCAGGTAGTAAAGATAATTAGTACTTTAAGTTACTTATAAAAGTAAAGATTTTATAGTAAAAAATTAGTTAATTAAAGTAGTATTTAGTATAGTTAATAGCTAGTTACTTTTCTTTATACCTTTATAATAGCTTAAAGTTACTAGGGTATTAAGTATACTAATTTTAATAGGTAATCTTTTAGTATAGCTTTTTAAGCTTTAATAATAGCTTTATATAGCTTATTACTTATTAGCCTAATTAAATAGGTTTTCTTAATCTATTTCTTTATTTATAACTATATATATTTAATTAAATTAAGGTTAGGGCTATTAGGAGACTAGCTAATAAAGTTAGTATTAGTAAAAATACTGTATAATAAAGGTTTTTATATATTTTAAGCTATAGGTAGGGGTATTATCTTATTAGACCTAAAATTTAAAATAAAAGATCTAAAAGTCTTATATTAAAAGGAGGATTTTAGTATAATAAGCAGTAAAGTTAATTATTCCCTAAGACTTATTTTAAATAAAATATATACCTTTAAGCTACTTAGTAAAGTAGCCTTAAAATATTTACTTATTTACCTTTTATTATAACCTTAAGAAATTAGCTATAGTCTTATCTTTAAAGACTATAACCTAATAGTAGCCTATACCTATACTACTAACCTAGGTCTTATTAAATTAAATTTACTACTTTTAGTTAGTTAGGGTTAGATATATTTAAGTAGCTATAAAGGTAACTTAAAGCTAATAAGTATAATTTAAAAAGGGGATTTATATAGGCTATATTTAGTAAAAAGCCTTTACTTAGGTTATTATAAAAGTTAGGATATAGTTAAAATAAGGTTATAAGAAAAGTAGGTCTTTTTAAAGCTAACCTTAAGGTATAAGGTAATAAAATTATATTAGGGTTAAGATAATTACCTTAATAAGCTATATAATCTTAGGTAATATAACTAAAGGCCTACTTAACTAATAAGATCTAGACTTAAGACCTTACTGTAGGGTATAATAGACCTGCCTTATAAAAAGCTTAAGGTAAGTAATAATAACTATACTAAGTATTTTAGTATATATACTAAGAGTTTAGATTATAAGCCTTTTTAAGTAAAAGGTTAAGGGACTATTAAAGCCCTTAAGGTTAGTTTAAGGCTACTATAAGGAAAAAGGCACTTTAGGATTATTATCCTTGCCTATAAAATAAGAAAAGAAAGGTTCTAATATACTAGTATTATTATTAAAAAAAGTAATATTATAATATTTAAAGAAAGTAAAAAAAAAAGATAAATAACTTATCTAGGGGTAACTTATAGTAAGTAAAGTTATTATAACTAATAAAAAGCTTTTTTTTTATATTAAGTTAATTATAAAGCTATTTTAGTAAAATCTTAATTAATTTAAATAGAAAAAAATACTATATAATATAAAATGTAATTTCTAAAGGTAAAATAAGCTTTTTTTTAGTATTTTTCATAACTTTTATAGTATTAAGGCTAAAAATATAATTTTTATTACTAAAATTAGTGCTTATAGTATTATAAGGGGCAGTTAGGGAAGGTAAGTTAAGGTCTTTAATTAATAATATAATTTAGTAAGGTAAGGTTTTAAGAAGGTTATTACTAGAATCTGTGCCTTTGATTAGCTAAATTTTATTATAAAGCCTAGCTAGGTACTTTATATTTTTAATTTCTAAAAAGCTAAGGATTAAAGTAATCTAGGTAGCTTTATTAAAAGCTAATATCTTAATAAAGTAATTAGATTAAATTAAAATAAATTAATAAATTAATTAAAGATAAAGAAAAAATTAGTTTTATAATTTTTAGTGTCTTTTTTACTTTTTAAAAGTTAAATAAAGTACTTTTATAGATAATTTAACCTTAAATTACTTAAATTTATAATCTATTTATTTAATTTCCTTTCTTTTTCTAATAATACTAAATAGTTAATTTTTAAAAATCTTACTATTATTCCTAAGCTAATTATATTATTAATTTACTATAAATTACTTACTTTCCTTAAAATAATAAAATTAACTATAAGCTATAGTTATTTTATACTATTAGCCCCTATAAGTGCCCTGTAATTATTAGTAGGCTATATTATTAAGTAGGCCTCCTGTAGGGTATTTTTAGTAGTCACCTCCTTATAAATATTCAGGGGTTATA
>CMW1803_accessory_0091_length_501
GTCCTCGCCTCCCTGTTGGTTCCAACGGCATCACCAGCCCCCGAAGGCCCAGGCGCACTGTTCGAGTCGACTTGACTGATTCCATCGATAAAACAAGGTAGCTGAGTCGCATGCTGATTCATAGTCCGCGGACTAGGGTAAACCCAGTGCTCGTTGCCGCGCTCGTCCACGCGCTGCAGGACCCCGATATACTTGTTGTTGGTACCGAGAGCGTCGGCAGGGGCATATCACCGATGGAAGGTACAGAATAAGGAGTACTCAGAAAGGGTGACCATGGACTAAGTTGATGGCGATGATGACCAGAGGAGCCCTAAGAACAGATAGCTGCTGTGATGCGCTGATGCGCCTCCAAGACAGGTAGATACCACAAGCCCAAACGACGAGCAGATAATGACCATGTATCGAAATGGAGAAGATAAAGAAGAGATCACAAAAATGACATCGAAAACACTAGGAGAGACTCCTACGAAGAAATCGATACTCTTATAATCCTACTGCATC
>CMW1803_accessory_0092_length_213
TGCATCCATTAATAGGTAGTCCCCCCAAAAGATCACTATCAAGAGGCTATATGCTACTTGAATGACATTTTAGACAGAAAAGGCCGTTGTCAATAGAGACAAACTTGAGCTGAATATAGCATCCTGGCATGAACAAAGAATGCACTACGGAACAACAACCGTCAACCTCTAAACTATTATGAGTCTGGCATCCATTATCATATCTGGGCTTCG
>CMW1803_accessory_0093_length_628
CGCGCAGCATGGAATGGTGACTAATCATCATGTAATTCTCAGTGGTCATTACCCATTGATGGCGATCGCGCGTTGGCAACACTGGAGTGCGCGGATGCCTGCAGGGTAGTCTGCGACACTGGCTATTGAGTTTGTTGATCTGATAACCTTATGCCTCATCCTTGTGATGTTTCATACACTGCAGCAGGGAAATGTCACCCTGTTGCAGTGTTTTTGACGATGCAACGTTCTTGCATACACGAATGTCATCATCTTCGGGGGTGTTTTTATTGATGGTGAGGCCAGTGGGAGAACCTTGTCTGAGTTGGTAAAACTCACGTCTCTTCTACAACATCTTCAGACCCAAGGTAATGTCAAGATCCGTAGTCCTTGAAGATTGGTTGCTCATATTTCAGCGACGTTCTTCATGAGCATCCAGGTTTCAACGAATTTGGCCAATGACACTATACCCCACCGGACAAACATCTTTCATCTCATCCTAGAGCGACTACACAGATGTTTCATAGCCAATGACAAAGAGCCTCTGTTGCTTAAGGTTGCTGGCTGTTACGTGTCGCATCAAATATGGTGCTTACGATGACGAGTCTGCAACGACAAGAATTTCCCCGCAGTCGATTATAAGGAGGCA
>CMW1803_accessory_0094_length_136
ATCAGCTGCCACACAAAGTCCAATCTGTTGCGGAGTAGACCAGAGTCAAAAGAGGTAGAGAATTGAGAGTAGGGCACTTTATTAGTAAGATTTTTGGCCTTCCTGTTCGAGAGCCGCTAATCAGGTCCAAGCACAC
>CMW1803_accessory_0095_length_2959
TTCATCTGCCCTGGATTTCTCCGTGTATGTGTACCTGGCGTTCTGATGAGGTCCGGCTGAGTAATGATTCTGGTTTCCCCTTCCGCCGTGGTAAAATTGATTTCCTGATCCACTATTATTCAATACCACTCCAGCACTGCGATCTTCTTCCAATGAGGGAGGTAGTTTCTTCACTTCTTCCAGAGCCCCCTGTAAAATCTTGATATCGTCTTGGCTTACGAGGGGCTCAACTGCCACGAGGCTCGTGTTGGTTAGAAGCTCTACCATAATAGTCTCGACTTTCTTCCCATCGCCATTCTTAATCGCCGAGGCGTATCGCTCGATCTTTGCTCCATCTTGTGTCACGGTGTCGAACAAATTCTCGATAGAACTCAGCTGTCCGCAGCCAACGTCTGCCACATGCTTGATAACTAAGTACAGCTCCTTTATTTGTTCTGTCTCATCTTTGCTCTGTTTCAAATAGGTTCGTGCTGAATTGAAAACCTGGTTGACAACTGTGAGATGCTTTGCTATGATAGAGAAGGCCTTGGGGACTTCCGGCGGATCTTCGGCCATGCAGCATGAATCTATCACCTGACCAAGCACGGAAATGGTTATTTCAAGAGCTCGAAGGGCTCGCTTTTTGCCGACTTCTGGGGTTGACATTTCCGGTTGTTTGGATGTTTGGAGTGAAGTTGATTTGATACGATGGATTTGCAGATTTTTGGACTATTAAGCTTTGAAGAGGAATCATGTGAAGTCAAAGATTTGCGGATGACGTGGCATTCACACTGGACCTTAATAAATAGAAACCATTCAAGCTTAGCCACCGCACAAGACTTGGCGCCACAAGGATCAGGTGCCATCCTTGAGTGGCTGACTTTTGAAAAACTTGATGCTAAACGACATAAAAGTCAGGAAAATTTAGGGTAAGCTTAAAAGTCCTTTTGACTACTTGTTTTTGGCAGAGGCCTGGATGTGTGGCGGGGTTGGGGGTTGGGGGGGGGGGGGGTTGCATTGACTGCATAAATACCCCACTCGGGCACAACATCATTCTGAAAACGACAAGGCATAACCCTATTGTGTTTATGATTTACAGACGTTTTCAACCGTCGGCCAAAAACGTTAAGTCACAGCCTAGCGTGGTTGCAAGTCACTGCTGCTAGACAAGATTTAACATTCTCTCATCGCAGTCCCAGCACCTCTCCGTATCATTGACTCATCTGAGGGATTAAAGCAGCTGAGGTACTAGCATATCAGGAGCAAAGGTTCTGGGCATGATATCCGGTGTCATCACTGTTGTCGAGGCTACAATCACTCTATACAAGATAGCCAAGGACTCTTCGGGTTTACCTCCATCCCTCCGAGATGCAGCGTCTCGCCTCCCCCTCATACAAGAGAGCTTCACGGTAGCCGCTCACGACATCCAACGGGTCACTCAGCCATCGCCAGAATCATACGCTTCTCTTGAACCCGTTCTACAAGCATGTAGCGACAGAGCAACCCAGCTTCATCATGTTTTCGAGTCCATGGTGCCCCCAAGTGGAGCGACAAGAACCCATAGATATCTTAGGGCAGTGAAATTATTTCCCTAGGTTGAAAAGGCCAATGCGTTGGTTAAGGGGATACGGCAAGCCTGCTTCACTCCCGAGTGCTTGGCTAAGAATGATAGCTCCCACGCTTGGCCTCCTACACCAAGTGTGTTAGCGCTGGTCTTTATTGTTCAGTCAACTCAGCGGTGTCAAGGTGCAAATATTGGTCGGCGGCTGGGTAGCATCGTGATAGGTGCTATCATCCCGGCAGGTGCGAAAAAGCCATGTTTTCTCCTTCAATTCCTTTGCGCCACCCATTCCCTGGCCTACATAGCGTACTTTGGCACAAATTGATGGCTGCACACATTGCAGAACTTCAGAGAGGGGTAGCGAGATAAAACCAATTTCAGCTCATAGCAGACAACTCCCGGCTGAGCGGTCGTTGCACATTCATCATGGACTGCTTCAGGATTTGTAGCCACAAACTACATTATGCAGGTAGAAATCGGGATGCGCAACGAGACACAGTCTTTCCCGCAGATAAGCACGGAACTCGTGTATCGGGCCAAATCTACATGTGTCCCGCGTGTAAGGCAATCTAATATGCGAGCTAGAAACTCTACAAGGCCGGTGAACAATGCTCATTTGATGCTGTTGACCAATTCAACATGTGGAACACAATCGCCCGATATCAAACCGTGTTTTGAGCAGTGTATTCAGCCCTTTTAACACTATCCACTTCTCAGAACTAGTAATAAGGTTTCCCGTTGATGACGTCACTGAGCCATCTTGTGGAAAGCTTTCTAGAGATGTTTTAATCCACCTTGAATTGTAGGAATTGTTTTTGTTTACTTAGTAACTAGAGGGCGTACGCAATCTACCGCTTCCCGACCCCAATCAAGTCGGTTATAGCCCTCGGGGATAGCAAAGGTAAAATTAGTACTTCTTCCAGCGGCCAATCTACTATATTTCCCTTACTAATCACGCCAGTATTATCTCCATACCAAGGTTATATAATCTTATTGGTGTTTTTAATTCTATGGTAGGAATATATACCCAAAGAATTGCGAAACGTATATTTGCTATCCTTGTAGACAGTTTGAAAGAAAACCTGGGGACGATCTCGCGCTGTCGAGCATGCTCACTTGTAGGGTATCCAAAATTGGTCTCTGAAGCGATGATCGGTGATCGGCGTGCCCTACAGGCTTACAGTAGCTAGCCCGGGCGGCAAGCTGGCGATCAGATAACGTACTGGACCCCATTCAGTGCATTCATTACTGCAGTTGTGCAGATCTTCCACAGCCATCCCAATTTCAAGGCGGGTTAATGGAGCTCCAGCACGTCAGTGGAGCGGGGCAAGAATGCTAGCCACCTGTACTCAGTTTACCTCAGCTTGGGCGTTATAAATCATCAAGGTGCCCCCAAATGGCTGCATAGTCAACACACTC
>CMW1803_accessory_0096_length_5804
TACAATTCCTTCCAAAATTTTCACCATGACGTCCACGGATTCTACCTCAGCCAGCACTGAACCGCGAGTCATCACCGGTTGGAAGCGAGTCGCTTGGCCAGAACTTCGTGCAGATCCTCTAGAGACGTCAGTTACTAGTCTACCTGGCCCCATGCTAGAGATCTCCCGAGATATTCTCGAAATCGCGCACAAAGTCGTCAAAAGGCATGACATCCTACCATCGCTCAAAGATAGGGATGATCGAATTCACTTCGAGGTGCGAGATGGAATAACAACGCTCCTCATCGTCACTCCTTGGTCTTCTGAAAAGACACCTATTTGGGAGGCAGCCTTGCGAGAGATTGTCACGAGCTTGAAAGAGCTGACAAAAGAAACATCGATCTGTGAAGGCGATATTCACGCTGAAATAATAGCTCCGGAACTTACTCAGACGATTTACTACACTTTCAACAACGATCCGCATCTTAGTGCAACCTGGGACTCTGTCCGTCCCAAAGTCTATGAGTGCCTTGAGTCCTTTCAAGCAACCAGACATCGCATGAGCTGCATTGCTCTTCACCGATATGGAGTGCTTCCAGATCTCAAAGCAAACCCTGCTACAATTTACATCGGGGTGGACTATCGCTCGGACGAGACGGGCTGGAACGAGGTCGTCGCCGATATCAAGAACATGCTTCAAGGCGAAGAGGGATGGGGTCATGTGAATGTTCATATGGAGCATAATGTAAATTGGGCAGGACCTCTGTTCGACTAAGGTTGCACAGCAATCGAAGGGAATTTTGACGAGCTGAAAGGAGGATATCGTATACCGCTAATAAAATACAAATACTGGCAAAGCATAAAGTAATGAAGAATAGAGAATGAACTCTTGACAGCAAATTTCCAAGCAGGAATGTGTACCAACTATGCATACGTCGCGAGAATAGAGCCTGCTTCCTTGCCATCAAACTCCAACCAGAACTTCATCGCAGCGTCTGTAGTGGAAATAACCAGATCGTATTGAACCTTCAACCATTCCCGCCCATCGATACCAACAACCTCCTTGAACCGCGACCTGTCCACTGTAGTCAAATCACTCTTCAAGATGCAGTTCAGCTTGACATCTTTGGTAGGATGTTGAGGCTGTAATTGAGTTTCCGACATCCACAGCTCATCATGAAAGCGGAGGTCACTGTCGGAATAGGACTTTGGGATGTGCCGATAAAATGGATACCGCTCATTACGGTCACGCCTCAGAGTCTCACCCATGACTATATACCAAGTCATCTCGTATTATGATTAGCTTCAGAGCCTATGGGAATGAAAGCCAACTTACTCTCTCTGCTCTAACCTGACCGGTCACTGGGCTGATAGATGTTGGTCGACCTTTATCGACTGCAGGCTCGTACCTGGACCACGAACTTACTCCATAGTGACGAGTCGCCTTGGTTGAAACGACGTTTGTATACGAAAGCCGACTGAGGGCTGCTCCCCTGAAATGAAGTTAGATCGGATAAGAAGCTACATAAGGCACAACTTACTTCACGATAGCCGCCCATGCGTCCTCAGGTTGGATGACCTAAGTTGTTAGCTGTGACACCTTTCTGCTCTGATTTAGTCTTATACCTGAACATCGGGGTTCTCATCCTCAATTCGGCTCTTGAGGTACTGACTAGAGCCGAAACCACCGACGAGAAAGATGCACTGTTCGAAATGATTAGCATGTAGCATTCAATGAACACTGAACTGACGTTAATAGGGTTATACCCTTTTTCTTCTGTTACGGCCTCAACTTGATCGTTGACCAGGCCAATGATGTCTGAGATCAAGGGCTCAAAGATGTCATGCACTGTTTCTCTTCAAGTCACCCACGTTAGCCTCTTCAAACTGTTTGGTGGATGAAACTTACCCAGACATGAACCAAGAGTCTCTCTCCAGGCCCTCATCGACGTTGTCGTCGAGTCTAGCACCTGGGAAATTGATAATGAAGTCATCGTCCGAATCTCCCGTGAACGAAGTTTTGACTTCTTGATCAAATTGGCGTTCCGCTAACGCCCACGCACTGAGAGTCTTTAAGCGGAACCATTCCTCGTCTCCAATTAGGTCTCGAACAGCTGCTGCGAAGCGCATGTTCAGGCCCAGCGATCCGGACATGTTACCTTTGACGTTTTAGAGTCTGAAGGAGTCATAATGAGAAGTCCAAGCAACTCACCTTTTCCGGGGACTAGCTCTGCGAGATCAAGAGTTGGCTCAGTTGAAACAACCTCATATGATATGAGGTCAACAGTTCCGCCTCCGGCATCGCAGACGACAAAACAGTCGCCCGTCTAGTTTTATTAGTACCTAGTCCCTGTGAACATGGGCTCATGTGTCTTACGCTAAGGGCTCGCTCTTGAGTCATGAATGTATAGAGAGCTGCAGCTTCAGGTTCTTTGACGAGAGTGACCGGATAAATACCCGCTTTCTTGGCGGCCTGGAATATGTCAGACAATTAAAGAGTGACAAGAGCAAAGAAGGCAAGGTGGGGACAGATTTGCTGCAGAACTTACCTGAATGGTCTTCTCCTTTGCCTTGTCGGACCAAACTGCTGGGACACTGAGAACAAACGACTTCTCGCAAAGATCCAAGTAATCTCGAGGTACCTTAGATGCAATCTTCTCCAAGGCATGCTCATACATGGCCTTCATAAAGTCCGCTACAACATCAACCACGTCTTTGGGAAGCCTCTTCATCTCGCGTTTTGCACTGCTAGATGGAAGATAAGATGGCCTGGCTTGCTTGGAGTCAAGCAACAGTTTGACACCTTGGACGTGGTCGTCACGCCAGGTTAGTTGTCCTCCCTATTTGAATTTTGTGCTATCCCGTGGATCGTATAAGATCGCAGTTGGAACTTTGGGCTGGGTGCGACCCTCAAGCCCTGCATAGCAGGTTAGTATTGATGACGGCTGAGAATATCGTGCTGATGGGTCAACTTACCAACCCAGTCAACTACCGGTCTGACTTCAGGTTTACTGGAGGGGTTACAAAAACAGTATGCGACACCTGAGTATGTCGTCCCAAAGTCAAGTGCGATGATGAGCCTGTCTTCGTTGTCGAGGCTCATAGCGCCTAAGCTGGCAGAAGCATCCTCGGTAGTGTATGTCCTCTTGCTGGACGAGTTAGAAAGTGGGGCGAACCGGAATGCCATGTCTAGTTAATGCTGTTCTTAATGAAATGGACGAGGAAGTAAAGCGTGATTCAAGTTTGCTTTTTTCTTTTTGCGGTTTGTGTCTTCATGACTGCTAAGCAATGGGGCTCATGTTATGATATAGATTTTCAGCTGGGAAAATGATTTTAAGATAAGCACTGATTGGAAAAGTACAAACAAAGTTTAATGTTACAGATAAACGTTTCATCATTGAACAACTTCAAACGGTGTGTGAGGCTGTGCCGACTGACCGCTGAGCTGTCCTTCGCGGCCGGCCCCAATGTTTGTTTCAACCAATGATTATACCTTGCAAAGTTTCAGTACTGCCCAACAACTTATGGCCCGGCGCTTCATTTATCTGTCTTGGAATACTGAAGTTCAGAATCCGCCTTGTAAGGCATCCTTGTGCACCTTATCTGCCGCGTCTCCCGCATAAGCGCTCGATATGGGCAAGCGGCCTAGAGCCGGCCACACCTGATACTCTTTCACCACACCATCTGATCTCGCCTTTACAATGGTTTCAGCCTTCGCCCAGCACATGCAATGATTATCTGGTCATAAAACTCCTGCATAAAAACGGGACTTACCAGCTTGCAGTCTATTTATGATTGTCTGCGCCCACGCACGCATATCACGTCTGATTGTACCATCAGCTGAACCCAACAACATTTTGCAAAGCTCTGCTTACTACTTCAAGATTCTCAGCCAAAGATGGCATTTTTCTCTCCTCTTACAGGTAAACCAGGCTCATATGCATTATATATTGAGAAAACTCTCAAAGAAGCCGAGACAAACAACATGAGGCTAAAGGAAAGAGGAAAGAAGAATCTCAGAGAGCTCTGCGAAAAGGCTCATAAGCTTGGCATTCTCATGCGACGGGCTAAAGATACATTCCAAACGTTCACTGTGAAGCACGACACTCCTCTTGCTGACTATGAGTATACAGCTCAAGAATTGAGATTCAATGAAAGGGGGGGTACAGTGGGGACCAAGGTGATCGACTCTTGTTTGTTTGGTGGCTTGAGGAAGATATCGATCGAATACCCTGATGAATTCATAGTGCTGCAGAAAGTGATGGTGTCGACACGGTTTGTTACATCAACAGAATAGCTTAGTATGTGGAAAGGGAGGGGGCCGTGTTATGGTAGACGTTATCAAATAGCTATATACCTACGTTTCATCATGTGTAGATGATTATTAACTGGAGTTAACTGCTCCTGAACACAAGTAGTGAGCATAGCGGCTCAAAACCACCTTGCATCGCCAACGTCCATTCTGTATGGTACTGAAATAACTTCTGAACGACTGAAAAGTAATAGTCCAGTTACATCTAGGTAAATGGATTTCGTGCTTCACGATATTAATAACTTCACACGCCAAGAGACTACCTCGGATCCTGAGGGGGGCTATGCGGCCTGGACAGCGAATTGGTCTGTGAATCGTTGGAGAACTATTTTCTGATGCGAGGGACGGTGAGAAAATAAAGTTCGTAGCTGCATTAGTTATCAGCTGTGTCAGGAAGTGGTGGCCATGACCCGTTTCAGACTGGACCAACAAACACCTCACTTTCTAAAGTTACCGCCCCAGAGAACAAATCACAGACTCAGTGAAGCACCCAGCTCAGCTGACACATGAATCGACACTTCATCAATTGCTACTCATTGCTATTTCTGTATATCTACCAGGGTATGCTTTCTGACCGTCTTGTGCATGTCTGTAACTCGGGCTCTAAGCGCCGACCTTTATTGACCGTCGATCGCCTCGTTGTTTCGAAACACCCTTTATACAATAACCCTTACGTGATTTAAAACCTATTAGCTATTTTTATCATTGGACACATGCGATCAATTGGGAAAGCTTCGTACCTATCAGCCAATGACTTCGGAATGACAAGTGGCGCCAGTAGTGCTGCAGTGTCATAGGAGATTATCGCGATTCATCATGGTTCTCCAACACTTCTGGGTTGGCTCCCTTGTTTTCATTCGTTGGTGTTCCCAAGAAGCGGTACAGTGGACTCTTATGTTTCTTTGCATTTTCTTTCGCATCGACTGGAGGTCCCGGAGGAAGGAATGGGACATTTGGTAGGATGGCGAGAACACTATCAATCAAGCTCATCGCCGTCTCGTTTATGGTTTGTTGCTATTTGTGAAGAGAACGATGGCACGGAGCTGATGGTTGGTGATCAGGGAAGATAATTTATGAAGGACATGAATAAACTTGCGGGCACCAATAATTAGGATCACAAAAGTATCAGACGAGGAGTTACGTCAGCTCATGCAGTTGGCTGTTGGTCCTGTCAATTTCACACTTAGGCAGTGTCATTCATTGGTCTGGCAAAGGACCTTGAGGGGCACAGTCTGGTCTAGATTGCTTGTATCAGGCCACGATCCCCATCTGGCGAAGTTAGATTTTAGGCAGCCCTAAATGTGGTGTCAACATAGCATCAGGTGTACAATCATTACCATGTGAGGTGCAAATACTCACTTCAATACGAGCATAGAGAGATTCCACTTCGCTTTGTTAACACGTTTGACGAATGATAACACATCGTGAACCGAACTCATTACGTCGTAAATGGATTTAGGGTTGTATCATATGTATAAAATGAGAGTAGACTAATCTATATCGAATGAGTAGC
>CMW1803_accessory_0097_length_521
GTGTCTGTCGGAGGATGGAAGAGTCCTGTATTTTTAATCCTATAAAGTTAAGTTGCTACGAGCCTTATGTAAAGGCTAGGTCTTTTTGTAATAGTTATGGTTTGTCTGTAGTAGCTGGTAAGTTTTCTTATAAAAGTGTGAAATAATTGTAGGTATACTAATATAATATTAGCTTAAAAAATTATTAATAAAAAGCGTTGTCTTAAATATAAAGAGGAGGCTGCTAAGGATAAACTTATTACTCTTTAGGCTGAGTTTACTTGTATTTATAATGCGATAAGTGCTTAGTTTACTAAAATTACTTATCTGTAGCGTTAGCGTTGTTAAGTAGAGGTTAAAGGTCTTGATATGATTTAATATAGTCTTAGCTCTATAGATGAGCTAGAACGGGCTAAATAGAGCAAGCAGTTTGCTCTGGAAAATGCTATAATTGATAGTTCCTTTTAAGATTGGTCTATAGTTGCAGAATAGTCTGAGTAGGATTCTCTAGGTCTTGGGGCTTTTTTTAATACTTTTGGTGG
>CMW1803_accessory_0098_length_108
ATCAACACTGGCACTGGCGTTGCGACTCTCACTCTGGCACCCTCGGGTACCGACTCAACTGGAACTGTTGTCGTTCTTGAGCCATCTTCCTCTGCCCCTTCAAGCACT
>CMW1803_accessory_0099_length_10567
AACACTGTTGTTATTGATTAATTCACTTCTATTTTCGCATCAAGACTCACGCATCCAAAACAAGTATTCATGACTGGAGTATTTGCCCATATTTCCTCTTCAGTAGTCGACGTCGGAACAGGACAAAATGAGTTTCGTTGATGCTCCTCCGAAAACTGTAGCCGTTTGAGGGAATTGTCTTGCATCTCGAGCGTTAAAACAAAATAAGAGGTCAATGAATAAGACACTAAGTTCAGCTTCCAGAGCTGAAGGCGCCCACCCGATATTACAACCCTGCCTGGCGCTTAAGTATTTGCTGACATCCTTCGTAGAGAAGGCATTCTTACCCCGCAGCAATCAGCCTCATCTATATTTAGAACTCCGCTCATTTTCAGCTCAGACCACCCACTAAATCTTACATTTCTACCGCTCTTCCTCTATTATATGGGGCCTTTTCTTCCCTTGTCTCTCTTATTTTACTTCCTCTTGCCTGCAAATTGCTTATGAAATATCATTGTCTGCTTCGACGCTTTTCGATTACCAATCAATACCTTCGTGTTGATGGACACCTCTAGTTTATCTGACTTCAAGACTGTGCTTGAGAAATTTAAGCAAAGTATTGAAAGTAACAGAGATAAGAAAAGATTTCAGGCAACTACACTGGACGAATTGAAAGACAGTATTGCCAAGATACAGACTCGACAGCATGCGGGCCGCCAGCTGCAGGATCTGAACCGGCTGGCGGCCTTCCTTGAGGCGGCTGAGCAGTATGGCGAGGTGGTTCATTTGTTCTGCAAAAGCAGTGAGATCATGCCCTTCATTTGGGTAAGGTATCTTCAAAGGATAAACATTATATACTTACCTTATCACAGGGCCGATGAAAACTCTCCTAGAAGTAACCTCTCAGCTACCTCTGAGAATCTATGAGCTGACTTGATCGCAAAGATAACCAGTTCATCCACCGAATGCAGCAAAGCTTTCGACGAACTTGTGGGATTATACAAAAAGGTCGGGGAGGCACTCCCTCTTCTCCAGCAGTATGAAAACTTCTTTCGTACCAGGCCACATAAGGTGAAAATTCTTGTCCTGATTTACAAAGAAATTACTACGTTCCACCAGACTGCCTTACAATGCTTTCAAAATCTAGGCTAGTTTTTAACTCCGGTTATGCAACTTTTAATAGGTTCTAACGATACCATTATAGTATGGGAGAGACTGTTCGATATTAACTGGAAAGCGATTAAAGGTGGATTGCTTTCTACCGTTTCAAATCTAATTCAACATCGAGATGCCATACAGAACCAGGCCAACCAGTCTCAGATGACAGACTTGGAGGAGACTCACACAGAGCCAGTTTTAGAATCAGATCCCTTCGGAGACGAGAAATACCGGCCACAGCGTTTGGCCGTTTGTCACTGGCTTCAGCCAATAGATCCCGCCGCAGATCAAGATCTCTTTTCCAAGATTCGAGCAGAATATCCAGGTACAGGCAGATGGCTCCTAGATAACGAGACTTTCAAAGGGTGGTTTAATCTTCGATATGCCAGAATACCACCTTTGCTCTGGATTACGGGCTTGCCTGGCGCAGGTAACAGTTCCCGAAATGCCACCAAAGGAACATGACTGAAATCATGATAGGAAAGACTGTTCTTACGTCCCTCATAGTGGAGGAAGTACAGAAGCTTACGCCGAGACCACGGGTGCTGTTCTTCTACTGCAAGCAAAGTCTACCGGATCACAATACGTTCCTCGCACTTGCTCGGAGTTTCATTCTACAGCTCTTAAACCAGGACAAGAGCTTGTTGTTGTACTTGCATCGAAAGCACTGTGACAGCAACGAAGCAGTTATGTCTTCAATCCCTCTGGTACAGGAGATCTTGAGATTTCTGCTTTCTAGCTGTAAAAGCGCCTATATCGTCATTGATGGTCTGGATGAGTGTGACAGAGAAGAGCGGAAAGTCATAACGCAATGGTTCCGGCGTTTGGTCGAATCGCTCTCGGAAAATGCGCCCGATCGTTTTCGCTGCCTTTTTGTCAGCCAGGACGATCGGATTGGGACCAAAGACTTACAAGGACTTGCCAATATAAACATTGAACCTCAGGACAATAGGCAAGACGTCCTGGCTTATAGCAGAGTACAGGCTGAGGAGCTGAGACACAAATTTGATTTTTCGGAAGATGAATCAAGTAGGATTGCAGTTGCTATTGCTGAGAACGTGAAAGGTATGAAACCTAACAAACAGGTGTGTCATATTTGCTAACAGGCAGACCAGGCATATTCTTACTGGCGAAATTGATATGGATCAATTTGAGAGCACAGATAAGTCTTGCCGAGGTTGAAGAGGAAATGAAAGAGTTTCCGCCAGAGATCAATCACGCGTGAGTTTAGAATATCTCAAGTAAACTTAGTGGCTGACGATTCAAACAGCTATGAGCGCATTATGGATAGAATAATTCATAAAGCTCCTCACCAAACGAGAACAGGCGCTCTGCAGTTGCTTGGATGGCTCGTTTGTGCAAAGCGGCCGCTGAAATGGCACGAAATACAGTCCATAAAGTCTGTCAACCTTGACCAGCAGTTGGTTGATTTTGCGCGTCATAAGTTTTCAGTATCCGGGAAAGACCTTTGTGGCTCTTTGGTGGAACTACGAGAGGATGGAACACTTGAGCTGATTCATGTATCGGCGAAAATGTAAGTTCTGGGGGAGCTGGTCTATACAGTAGGGATGCTAATGCATGGAATTATAACTTAGGTTTCTGATCGACAATTCGCGTTACATAGATATAGTTGCTAAGGAGCTCGAACTCTCATGCACTTGCATTGAATACCTCAACCTTCCGGCATTTTCCTATCAGCCAACAACGGAAAGAGTACTGAACGGAGATTATGGATTCATGGACTATGCTGTTTTGAACTGGACTCGACATTTGGAGGCTGGCATTTTACGGCTTGACGGCCACGACGACAAAATTGGCGAACTTTCAGAATCCCTGGAGACTTTTATCAGAATTCACTGGAAGAAGCCGACCGTTAGGCTTCCGATATCGGGTGGAACCAAGAAGAAGCTTAAATGCTTCGAGGCTCTAGATTTCTATGACCAGCTCGAACAATCAGTGACATCATGGAAGAGGCAGCTACGAGCCTTGGAAGGGGTTATTTCTGGAGAGGTTGCTCTGGACCTCAGCAGCCTGGTTCTAGCTGTTCGAAAAGCTCTGGAGGATATAGTCACCTCGAGTCCAGACGCTTCAATACAAAAGGCAATCGAGGGCAAGTACGGCAACATGATCTTCAAGTGTCCTCGAATTACCTGTCAATTCTTTTCGTCCGGTTTTTGGACAGAGAAAGAACGAGACGAACACTTGGATAAACACATTCGGCCTTACCGATGTAGAGATGAGGGATGCAGAGGCTCTATTTTTGGATTTGCGTCAGAAGAACAACGGGACAAACACATCAGGGATAACCATCCTGAAGAGGGTAGTCACGATCGAGAATTCCCAACTGATGAAGACATGGCACGAAGTATGCGAGAAGAGGCCACCGTAGCTCTGGACGAAGCACCATCCCCACACTTGGAACCAGAGGCACTTCCTCAATCGGACTCGGAGTCGGTATTGGAGCCGGAGCGAGGAGTACAACGCCGAAATCGCTCGCGAAAAGGGGACAAACCACAACAGTTTAAATGCCCACATTGTCCCAAAGTGTACACCAAAAGGTTCAATCTCACGTCACATCTACAGAGCCACACGGATGAGCGGCCTTTTACATGTGACCAGTGTACAAAGGCCTTCGCTAGACTAAGCGATCTTACGCGCCACGAGGAAACCCACCGAGAAAAGCAACATGTTTGTAGAGGCGTACTTAGAAATGGGGCCACTTGGGGCTGTGGAACGGCTTTTGCCAGGGCAGATACTCTGAAAACTCACTATAAATCTGAGGCTGGCAAGGCATGTATTCTACCTTTCGAGCAAGAGAAAAAAGATAGATAGCATTTGGGAGAATTAGCTTGGCCTGATAAGGTTGCACTAGGTAGCTTTAGGAGCTACGATCCGTTAGTTGCCTGAACGAGGAACTCTGAGCTCCCCAGCCTTCTCACCGTGACGGCTATTCATGTCTCTGTCACCATGTTCCATAATCTCAGAATCCATCACGTTCCACGTAAAGTGTATTTGTTGAAATGGCATTGGCCTTGTTGCAAGCCTGCTCAGGCCGCACGGGAGTGGCCATGAAGAGCCGATGGACTGAGCGCACGAGGAGACGGCTGACGCTCTCAGCAAAGTGGCTTAGACCTGTACTCTAGAAACAAAACATCACTTTTCAAGTGAGTCCTTGAGATCTAACGAGTCATGACTAAGGTCTATAGGTAAAGGAAGCAGATTTGTATCGAAACAGGAGTGGGTAAACTCGAAGCGATTGGTGAATGAATCAGTATTTAAGCAAAGGTAGGTAGATACAACTCATTATTGGGCGTATGTCTCCAGAGAAAATAAGGTATTGAATGTTGAAGCAGGTACGCTAAGTATAAGAGGTTAACATAAACCCGGTGTCCAGGTTTGTTCTTCTTATTTAAAGGTATCCCCATTCAAGTTTGTTTAACTCAAGGTCGATTGCTACTCCTGACACAAGATGTTCATCTCACCATAAGCCACCCTAGAGCTGACTAATTCTTAGCCTTACACCAACCCCACTATTACGACTCAGCAGTCTGACCTTACTAGTTGGGGATAAGATATACAATTCAATCGCAAAACTGTGGGTTCGAGTATCAATGTGGCTATCATTGGTTGCCCTATGACTAGAATTTGACCCTTCTTTGAGCAAGCTCCTATTTGGCCTGCTGATCGAGACCGGGAATGCGTCCCTAGCCTGTTACTGGGTTTGTAGCAGATGCGTTACTGGGTTAAATGCTGTAATGTAAATGTGTGGATCCACAAGCATCACGTTGGCTATATTACCCGAAGTCTCCGTTTCAGTGTGTTTTCAAAGTGTTGTAGGTGCCTCAGGCACCTACCTCGTATATCAGCCGGACCACCCAGCCAATACCACAGACATCCCTTTCAACACCAAGTCCGTATCACGCGCTTTACTACCCTACCATCAAGGTTTCATAACCTAATTAACACGAGCTCAATATATACATACCCTTTTTCAGATTTAATCTTTCTATTATAAATATCCTTGTTAAGGCTAAACAGCCAGCATAAACACTGAAAATTTAATCAAGGAGTAGATAGCTGACTTTAGTTAATAGCTCCCAAGTTGATGCGTGAGAATCATAGCCTTCCCGGATAGCGGGTCATAGTTTTCCGGGTCTTGGTGTTTATCCCAAAACACCAAGACCCACCTTAGAATTGATCCCTCATCCCCTTCTGAATACCCTCACATGCACACATGCCTGTGATTCGGTATCACAAGTCAGTAAGAACATGCCACAACCAATCATGTCATACTCAGCTTCTCGAATGCCCATTTTTTTATTCAAGTTTACGTAGAGCCTCAAATGAAACTTCCATGCTGAGCCGTAATTAAATGCATGCTTGGTGGGCTTTGTTTGGCTGAGCTTCTGATCGACCGTGCCCACACCCACCTGCATGAGAACCATCTAAACTGAACGAGCTAAGCCGTGTTAATGGAGAAAAGGCAAGCCACCCTGCAGCTGACAAACCCTTAGCAAGCTTTGATTTGTTCAGATCAGTGATTACGGCTCAGCAAGGCACAAGCGGTTTTGAGGCCTTCCTGTGAAGAAATTGTAAATTGGGCATTGCAATAACCAATATGCTTACTATTGGCTGCTCGATGGCCGTCATCCACAAAAAGATCTCACAACGGCGGCGAGATCATTTCTGTTCAGCTTTTCCCAAGGCGCATCATCCACTAGTAGCAAGTTTCACGACGCGAACCAATTAACCACTCTGCCATAAGGCTGCTGTGAACCCAACAATCCGAGCTTAGTACCTATACATGATGGTATCTCTTGTTCTTGCAGTTGGTCTTTCTATCACAGATATGCTGGCACAAACAGCAAGAATGATTACGTTCTCCTAGATCAACAACGGCAGGTGTTCTTTTTATTTCAAAGTGAACTCAACTCATTTGGTGGTTTGATGGCTGAGACCTCCGTATTTTCACAGAGTTCGATAATGCCTGTAGATAGCCAATTAAGCTAACTGCAGTCCGTGCTCTCCGGTGAGCAACAAGGGCCGGCTATAGCCGCCTTATTTTTAAGCCTATCCAATGACTAAGCCGTACATACTCTGGTGGCTTGCATGCGGATCTTCTTCAAAATATGGGGTAATGCTATGGTGAGCCAATGACGTCTAATTTAGCTACTCGATGGCCATGATACCCCTTCTCAGCGCATTGCTCGAGTAGGCGCTCAGCAGAGCTGAGCCGTAATAATGGAGAAGGGGCAAGCCGGTCTACCATGAATTATCTATCCATGCGCTGCACCAAATCCCCCTCCCCACCCTTGCCGATGTGCCTTCCCGCTCAGCCGTTCTACCTTAGGCGTTCACAGCGCGAGATTCTTATTGCGGCTCAGCCGTTGGCTCCGAGCAGCTCCAAAAAACAAGTTTTAAAAAGGCAAATCAGGTATTTAAGTAGCTAATGTGGCTACTATTGGCTCCTAATCACACCCGCCCCCCTCTTCTTCTTGATCAAATCGTCTGAAACCTCCGATCTCGCAGTTTGAAAGTGCTTTACAGGCTGACAGCAATCTTGACCGCTAATTTAACTCACTGCACTGTCATGAGGCTGCTGCAAACCAAATCCCACGAGCTCTTCGAAGCCAGCGATATCCCTGTCCCATTTCCCTCCTATGCGATCCTATCTCACACATGGATATCATCCAAAGATGAAATCACATACCAAGACATGAAAACAAGAACAGGGGATATCAAGAATAATGTGTACAAGCAGAAGGGCTGGTCAAAGTTGAAAGATTATTGCGACCGGGCTTTTAAAGATGGATGGGACTGGGCTTGGATGGATACCTGCTGCATCGACAAGACTAACCCAGCTGATACTCAAGAAGCTATCAATGCCATGTTTCGATGGTACCAAAATGCCGGCGTCTGTTATGCTCATTTGAGCGACGTCGATTTTTCGATGAGCAGCCAGATTCTCTCTCTTCCGGAGGATACGGGCCAGGACTCTAGCATGAACAGTCTTCGAACAGCCGCCAAGAATAAACTCATCGGTGCTAAATGGTTCACCAGAGGCTGGACACTCCAAGAACTTCTCGCCCCCCACTACCTGATTTTTGTCGACCGCGAGTGGCGCCATATGGGTACTCGAGAAAGCTGGGCTCTTGAAATTGAGAAGGCTAGTAATATTGAAGCACGCCACTTGGATGCCTTCAATCCGACGGACTTTGCGTCTTGCTCTACAGCGATGAGATTCTCTTGGGCTTCTGGCCGGGAAACGACGGTGGAAGAAGACGAGTCGTACTCATTGTTGGGTCTCTTTGGGATCAGCCTTCCTCTCATCTATGGTGAAGGGGGCAGGCAGGCATTCAACAGACTGCAGCGACAGCTCATTCATGTCTACCACGACGACTCGGTGTTTGCCTGGAAAAGCTCCCAGCCAGATCCCAAGCCAGGAGTTGGGATACTTGCTCGCTCAGTAAAGGACTTTTGGGATGCTTCGAAGGTTACGGCAGGACAATACGGCAATGCATACTCCATGACGAACAGAGGCCTGGAAATCACTCCTAAGTACTGGAGACAGCGAAGCAATCCCGACAGCGTAATTGTGCGTCTGAACTGCAGAATTGGGTCCACCTCCGATGCCGAGGACAGAGAGACCGGGATACATCTCACCCACGACGCTGTCGCCGACGTCTACTATCGAACACGCATTCATGAGCTCTGTATAGGCCAACTTGACCTCGGGGATTGGTATGAAGAACGACGTCGCGAGCCTCTTTTTATTCGGGCCGATAACTATTTGGAGCCGGCCACATCATCAGCTACGTTCGAAATAGAATATCCCAAGCAAATCCAAATTGTCGCAACATATGTCGCCACCTTCGGACAGTCTTCCATGAACCGCGGAATACAGCCTTTCGGAAATCTCATGGATGGGCCAGTTGCTAACGGCTTTAAAACGACAGAGCTTTCCATTGAGCCGAAAAGTGTTGTCTTCCTTAACATTGAGCTTGAAGAAGCGGGCACCAAATTACAGCTGGATGTGATCATTAGCCTCACAGAAACCTGCTTCCCATATGTCGGTACACTGGGGAGGGGTGTACAGCCATGGCAACGGCTCGGAGATCCGATGAATGACTCTGTGGGCAACGCCATGTACAATGCATTGGCAAGTCATATCCATCGAACTCGCCCATCAGATTCAACATATCCGTTAGTCAGCATGACTAAAATCGATAATCTGTCTATCTCTACGAACATCCTTCCCAAGCCCCCACGAAGAAGGGCAGGGTTTCAAGCGCGCAACCTGGCATTGAGAGAATACGTGTTGAGACTTTCGTTTAGCCAATGGGTGCTAGTTAGGGGCCGACATATAATACTGAGATCTTCAGATGGGAACCAGGACGCTGCAAAAAGACAAAGGGTATCGTATTGAGTAAGAGATATACCAATAGGAGGGCTTTGCGAGTTGGTCGAATGTAAAAAGCGGTGACCCAAGTGTGAGCCGGACGATCTTCGGCTGATGTTATGGGCTCGACTCAGCTTTGATATCGGGTGGAATCATGTCTCGTGCCGCAAGAGTCAGTCTCTCGTTCAAATAGATCCAATCCTCGTCATCAAGACTAATTTCCTTCTCAAACGCGTCTTCTTTCCCATCAGATGAAAGCCTCCGAAGCCATGCATCACGGCGAGTTGAGGGAGCAATGATTCCGTCTATCCACTTCGTCGATCTTTGGTTACCCAAAGTCTGGATCGTTCCAATCATTGGTGTTCGACCACTAAACTGGAGAGTAGTCGCGTCGATATTTACGCCTTCTCGCTTGAGCCATTGTGACGCTAAACGATCATCACTATAGGCTATAGAGTCAATCATAGACGAAACAACAACAAGCGATAGAAGTGCAACTCCATCCCAGCCTTTTTGAGCGGCGACATAGGTCATGACGAGGATTTGTAACGCCTCCAAAGCTCGTAGGGCGTGAGCATGCCAGATACCCAGTGTAGAATGGACCGACTGAACCATGGTCTTGTTAAGCATGGTGTCGATGATTCCACGTGAGCCGATGTATAGATACCATGTCGAAGCATTCTCATTCAGAGCCACCAACATACAGCCTGGGAGGCCAGCCTCGTTATTTTGAAGGTACCCATCCGGTCGCTCGATAATCATAAGGTGTCTACTTATGCGTAAGAGAACGGCGAGTACCATTGCGACACCCGTTCCGTAGAACCCGCAAAGAAAGCAAACAATGCTGACCCCGAGAAGCCCCAAGGGAAGAAGAAACTCGAAGATGATAGGAAGACCGGACCACAGACATCGGGCACGGCTCATCTGTTTCGTCGTCTCGGTAAAGCGCAGTATGTGGAGCTTTTGATAGCGACGAAACGGGCTACTGGGTTTGAGAGGCTTGAAGCCTTCTTTTGACCCAGGGATCTGTTCCACTTCTTCCGGTACCCTTTGAACATTGACTTTGCGAAGCGCGTAAGCGCTGAGCATAGCGGCTACCGCTCCGTTGGCGCAGGGGAATATGCTTCCCCAGTTGACATCCCAGACCTTCCTACGAAGGTCATTACCAGAAGATGCATGATCCAAGAACTCTTGGCCTTGTTGAAGGAAATCGGCTATAGTTGCTATGACTCCCAAGCGAGGGAATAGTGCGACGGGGACATAGCCAGACAATGCGGTTTGGCCGACTAATCGATGCGGTAGTCGACTGGTGGATAGATAAATGACTAATGGGAGTAGTGCTGTCCATTCAAAGATGATGGAATATGGTGATGATGAAGTCGAGAGTACTGGCGGCTTAGCGCCGATGACTCCGAAACTAGCAGGGGAGTCTTGCGATGTCATAGTAGTAAGAGGCATGAGTGTTATTGAATGAATAGCTGTCTTGGCACATTCAGTCTGACTTCTGAGCCTTATTAACCGTGAGGTTATCCAGATGATTGAGGTTGAAGCCTAACATGTCAGCCCAGTCGTATCAGCATCAGCACAGCCTACGGTGCGGGGCCTCGAGATGCGTCTTTGCGCAGGTCAGCGATCAGCAAAAATGGGCACGTCGCAACTACGACGGCCCTTATTTTTCTCAAGACATGGTTATTCGGCTCAAGTAAGCAAAATATATTTGTAATCCGTCGCGGTCGACATTTAATTAATTCTTAAAACGTAAAAACATGTAAAACGTTGAAATGTAAATATTGCCAACATGAGCCCACCCGCTACAGCGGGTTGGGGCAGTGTTGTCGCCCGCATGCACAGGCCTAGGCAGCAAGGCCCTTCGCGGAGATATCAAGGCATTGGGGCAATATGTAATGGAATGGATCTGTATCTCAGCAGTAGCGTCGTCGCCTTCATGAACACTGGAGAACATCTCCGCAGCTCGAAGCAAGACTTACCATGATTAGCGATGATGGCCTCCTCTCGTCTAGAGATTATGGC
>CMW1803_accessory_0100_length_3513
GTGAGGCATTGCTGATTGATAAGATTCTTCGATATGATGTATCACAAAAATGGCAGGATTGATGGGAATGGTTCAACTGTCCATTGATTCACGAGTTCATGATCTATGTGCGTGCGCTGTTGAGCATATCCGAGGTCCTCGGTGGTATCGGAGTGGCTAGAGTGGGTCAAAACTCCGTTTTGGTGGAAATTCCCGATAAGACGGTTATTAACTGCAAAATGCAAAAGTCAGGTTTAAAAAAAGGTATGCTAATATCTTAGTCTCTACAATCAGTACTATCTAAAGAGCGAAGGGGCGATCTGTGTTCTGTTCGCTGGTACCATACTTAATGTCTTCAAAATTAATGAGGTAATGTGAGATACTTGTTTGTTTTATGAATCAAGAGCTCTGCTGATATGGGTAATAAACTTCCGGCCATGTTCGTAGTGACCACTTCCACTTGAGGCCGTCTGATCATTGAGCATATCATGGCATATAGGTGAATAAAGATATGATAATTTCCAGAGTTTAACCTCATACATGTCGAGAGGATGACGTGCTCGGTTCTCTTCTTCCTTGTCCAGGCTTCTATCGTCATGGTGTAGCTGATGCATTTCTCATAAAGGCTGTGACAAGTTCTCCACCTAGTACATCAATTTGAATCATACTTAGTAATCTTATTCGGAGAAAGAGTCCCACAAATAGGTATTTGAGCTATTGAAGTCAAGAAGTCTCTGCGTCGCTTCTTCTTCTTGACGAACTCGCCTCTCTGCATGTGCCGAACTCTCAGACTCATCAAGAATTGATTCCAAGTCCATCATACCCCTTTTCTTTCTCGGCGCCTGTGTGCTGGTTGTGGAAGAGATATCGATTGTGAGCATCGACTCTGATATGTGCCTTGCTCTCGTGACCGTACTACCAAGGTTAAAGGCCGCCATGTAGCATTCCTCGTCGTCGATCTCCAACTCAGGTAGTCGCCACTCGCAGTGCTCCAAACGGTCGCTAAACTTTTCGACTTTGAGAAGAGTATTGCTCACTGAGTTCTGGCAAACCTGCCGTTCGAAGGGCCTGTTGCGTGTAAAATCAAAAGGCTTCAGTTGCTCATCAACTACCCAGCCTGTCGTGATCCGATGCCATTTATAGATGGATTGGGAGGTTTTTTGCCGCTTTAAAATCTCTACCAATAAGTCAACTTTGCCTTTGAGCTGGGCTGTATTGTCCGACGTTCTTATGTCAATTTTCCAAGCGGTCGGTATCACACCACCCGAAAACAAATTATCACCCTGTATGGCACCGTCATAATCAAGATATGGTGCAGACACCTCGATATATTTCTCCGGTAGATCTGAGAGTTGGCTTGAAGGTATGCCACTTGTCTCGAAGGATGTATTCAAGACAAAAATGCACATAGGAGTCCTCTCATAAGTCATGGTCGGACGTCTCCTGGCAAATATCAGCTGTTCATCCGATATCCCCGGCGCATTGGAAACTTGACTGCCTGGCCATGGCCACCATGTCTCTAAAAGATCTGGACGGTCTCTTAAATCATCCGCGGTGGCCACTCTATCCATTGCCGATGATGTTCGGAGGAAAGGCATTTTCAGTTCATTTCTCCCAACGGTGTACCTAGAGTGAATGCTAGTAACGAATCGCCGTGCTGTAGGCCACATGTATTGCCGGAGCACAATTTGTGCTCGTGTATCGTCGTCTGGATCTCCTTCTGTCAAAGCCTTCCAAATAATACCATACGCAGCTCCCGATGTTGTATCAGTGCGGAGGCAAGAGTTGAACAGACATGCGCTGAGATTATCCTCAGCAGACATTTTGAGAAGATCACCGAAAACGTCAATCCTCTCAACAAGAAGAGCCTTCTCGAGCTCTTGTACATGTCCCAGCGCTCCTGGTGCGGACCGGGCTGTATCTGAGATAAGTGTCTGAGACACCGCAAGGTAACTTAACTCCCTGACTGGTTCCCAGTTCGAGTTCAGATAGAACACTGTTGTGACAACAACATAGAAAGTCTCCTCCGGTTGCACAATATCCGACAAATCCCGATCGGTATCGGTCCACAAGAGCTCCAAGTCATTTAGAAGGCGGCCTTTCATACGGCAAGCCCCCTTGAGATTCGCAATCAGGTCAGATATTAGATTGCCAGTGGCGTAGTTAGTCCGTTCTGTGCGGAGAAACTCCTCGACATTACTGTGGGTGATTACCAAGCCCAGACATTTAGAGCGGACAAATCTAGGATCCCGAAAAACAGCAACCTCCGTGTCGAACTCGTGAAGAGGGTCTCTCAGGATCTGGCTCACTGCATCGCGGTTGGTATCAAAGAGACCGTTGAACCATGTACCCATGTTGCCCGAGAGAGAGGCGACGTCCTCGTCCCGGGCAAGACTTGACGAATCACATTGAGCCAGCTTTCGAAGGCCCCGGGCTATACCTTCGCGATATAGATCTCGTGCCCAATCGGCGATGTAATCTATGATAAGAAGAAGTCGCAAAGCATCGTCGAGTGAGTCAATACAACCGTGCCAAAGTCGAACCACGTGCTGGCAAATATGTTAGCCTTTGAGACATCAAATCTCCATAGCTACTTCTACTCACATAAGAGATATCGTCACCCTGTCCCTGTGTATAGGCTGCGGATACCCTCCACTGCTCACCCATGTAAGAGAGTGACCAGACAAGAGGGCCGGCGTCCCAATCTTGGTCCTCTTCAGCAACGGCTGCCAATCCTTGCTGTATAGACAGAAGCTCTCGGATAACAAAACTTGTTTGAATCTGGATATCGCTGAAGTTGTAGCCCGCCTTTTCAGATTTCGCCTCAATCACGAGAAAAGGAAAGATGATAGGTTCCCCATCGGGCTTGAAAGGGGTGATCCTGATACCCGGAACTAAGCCTAACAATCGGTGAAATCGTTTAGTGGCCTTTAGCCCATAGATCCTGTCTGGGCGCTCTTCACGCTTTGGTAGTTCGGCTAGGAGCTCTGGAGGATATATGATTGCTTGGTCGGCTTTGTCGTCGAAGAGAGGACTCATGCCTTGCTCAAATCTAGCACTGGTTAGTCAATGTCTCGAATGAGGGACAAATTAGGCTCACACATCCCGTGAGGTATCATTTGAACTGCACATGCAGGGCTGGCGTCTCCTCTGTCGGGCCCTCAGCGAGTTGTAGTCGTCATCAGCCTTGTCACTGGTTGAGGTGGCTTCTTGCTCAGAACGCCAAAGGCGACCCCTACAACGTTTACTGATCAAGATTAGATTTCATGCCCTTCTAAAATGTGTCATTATCCTACCAAGCAATTTCCGTGTCGAACCGGGCCATAATTCTGGTTTCGATCGTCAAGCGCCAGCTGATCTCATTCTTCCTGGCCTTTATGCATTGCTTGACTCTTTGACTGATTGATTCAGCACGCACTTTCGCCTGGATTCTCCACGGAGCCTGCGAGGAATCGGCGGAAATGCTAGCATGATAGCCTTTATATTCCGTTTTCCCGAGCTGTCTAATATCTTGAAATACTTGATTGCATGACG
>CMW1803_accessory_0101_length_1118
CAGGCAAGGCCGCAGCCCTTAGATTTCCCCAGCAAAATAGTCCATCCCGCCAATACATGGTATGCCCCTTTGAAAAATATGATCCAGCTCGGTATGAGAGTTGTCGGGGCCGTCGACTTCCTCGCATATCAGATATCACGTATCACATCAGCAGAGTGCATGTGTTGAGAGACGTCCAGGTGCTGAGAGACGGCGGCCCTAGTTTGATGACAACTACTTCAACAGAAAACATATGTGCTTACTGCTCACGCTGCCGCCACGAGTTTCGTGTGCAGGATGCACGGGAGAGGCTCTACGACCATACACTCATTTGCCAAGCTAGCAATCAACCAGCCACTATTGAACAAACGGGGGTCTTATTGCCTAGAGAATTCGAGGAACTCAAATCGGAGGTCAGCAGTGTGTCTGGTATTGACGCAAAGTGGAACGTCATATGGATCAAGTGTTTTCCAGCGACATCACCGCCGCCGCCATATGCCAGCAATGTCAGCAATATTGTTTCCCAACCAAAAGCACAGAAAATACTTCAACAGCTTCTTAGCTCGTCTGCTGCCAACCCTTGGTCATCTTCAGAGATTAAGCAGTCCAGGATCGAAAAGGCTTTGGGTGCAATCTACTTTGGCCTCCCGTTCACCGAAATCGAACCTCAAATGAACGACGCGAGCACTATCACTACCGACTACATTTCCACGGTTCGGAGTTACGGCGAAAGCAATGATGACCCGAATGATGGTTCCTCCACTGTTCCTGAGTCCTATGATGACCTAGGAGATATGGACCAATGGACACGCCCTCTCAGGGTTGCAATTTATGATGTTGATCACGATACAGTCCATGATATCTTGAGGAACTCTTTTGATAAAGTCGCCGTTGGCGAGTATTCCTGGCTGTTGGAGCTGAAAGAATTAGGAATTTCGACGGATGACATTGCTGATGAACTACTCGAAAGGGCCCAGCATGGGCCATGGATATATTCCAAGATCGACGTGCACGATGTTGGATCGTATTTTCATGATTTCCATCTCCCAACATGTCTCCACACAAGCAAGCAGGATGAGACAATGCTGGCAGTCCCGTTGCATCGCAGCCAGGGTGAGATGAGTATCGAGAATGACCGC
>CMW1803_accessory_0102_length_248
GACTGCTGACTTTTAAACTTCATGATGAACGATAAGATGCAACCGATTCCCATGTTTTCGATTCAGCTTTTTGTGATATATTCGAGGGTTGTGACGGCGGAGATGGATATAGAACGGAAATAGTTCGTTAGTGCTTTGATAAGACGAGAGTCAGAAATGGCTGTATATTTCTGATATTTTGAACATCCTAAGCTCGTGTTACATGGGCCCACAAAGACCAAGATTCAGTTACACCCAATTAACTTGCA
>CMW1803_accessory_0103_length_10433
TCGATGTTGTCTTGATTTAAAGTCGGCCACATACGCTGGACTTAGAAGTTATGCCGATGAAGCAGAATTTGCTGTGGCGAGCGGCCGTCTATCTAAATGATCGACAACTTAGAAGCCATTAAACCCGGCAAAGATCCTTTCCATGACCCGCTGAGCTTTGAGCCGTCCGTTGTCTGGCTGGAGATTATTGGGTAATTTACCAGGATATTGACTTTCCTTACCCTGGAGATTGCAGTCAGTTATCTGGCCAGAAAGGGGTTTCTCCGTGAAGACCTATGTAAACAACAGCACTCCCTCCGGTTTTAACATTAAAAATCGGGAGTCAAACCCCCATAGGGTAAGAAGCCACACTATGTGTGGCTGGTGCACCAGCCTCACTCAACTAGATCCTTGCAAGCTGAAATGCACCTACATACAGAACGGGCGATCAGGCTGCGCACTCTGGCAGCTCACCCAATGAGAAATGGAGCTTACTAAAGGACCTAATTGCTTATCTCACGGACTGAAAATTAAATCCCTCATTTGCATGGTTTGAGTTCCATTTTCTACGACAAAACTCCCCGGATACTCGATCTCCCCAACTTAATCGATCGAACCCACTATTTAGCTTACTAGATCCTACCTTAAATCCTCTAGTTTGATTTGTTGCACTGCTGAAATGCCATTGGAAAGCAAGAGAACAGTCAAGGTCCATGAGATCCCCGCTGGCACTACGAAGCAACAATATAATGACTTTGTTGAGCATCTTTGTACCAAGCCGCAGACGAGCTCTAAGTCTCCCTTGTCTCGAGTTACTAAGCACTTCAAAAGAAAGTCCAAGTTACTAGTAGGTACATCAGCCTCAGCATCAGCAGATGAGGTGGACGAAGACGCAAAGTCAAAGGATGAAACAGAATTGACTCCGCCACCTTCGACTCTAAAGGGTAAAGGGGAGCAAGCTGCACCACTGCTCAACAATTCTCAGCCGACTGTAAAGCATTGGAAAGAAACAACTCTCTGTCTCCAGAATGGCCTGCCAGTTGGGACAATCTCTTTCGAGAGTGAGTCCTTAAAGAATGAAGCTCTAGCCCGACATGCGAAGGATAAGAAGTCGTACTGGAAAGGGTGGATTGTCGAGGACAACTTCAAGGGAGTCACCATTCTCTATGAAGGACCTAATGCAAAGTTCGAGTAAGCCTTTTCTTGCACAGGATTATTGATGCAAAGATTTGACTGCCTTTCTAGCATCGGCGCGGTCCACGGGCTGGGAGGCAATGCTATCGACACCTGGACTGCCGACCGTGGTAAAATGTGGTTAAGAGACCTCCTCCCGGAACATCAGAACTTCGAGAACAGTCGCATTATGACTTTTGGCTATGACTCGGACTTGACAGACAAAAGCAACGTGATGGTACTAGAGAACTGGGCAGAGACTCTTCTCGTGTCTCTAAACCAAGTACGAACTGAGGATAAGGTAAGTCGAAGCTGATGTTTCATACCGCTGTCTCTAATGAAACTCTATAGGAGCAAAAGCGCCCTTTGCTATTCGTATCTCACTCTTTAGGGGGATTGGTAGTACGAAAGGTATGATTCTACGAGTGAGAATATTTTATTAAGTTTAACGTGTTTTCTAGGCCATGTCACGTCTACATCTCACGCCCAATTGCAAGAATATCACCCTCCCTTAGTGTGCCATCGTCTTTCTCGCCACTCCACACAGCGGTTCGACAAAGGCTGATTGGAGCAACTTTTTAGTAGCAACCGCCAACCTCATTGGAGGAGTCAGACAAGAGACCGTGAAGATACTACAGTCTTTCAACACAGCTTCAGTATGGGATACTGCAGCGTTTCTCGGTCTGGACCCATGCCCGCCATTTCGGTGCTACGCTGAAGGTGCTATGATGGATGTTAAAGGCACACATCAACTTGTAAGTCAAGATATTCATTACTATTGCCGGTTCTAACTGTTTCTGAAGATTGTGACACAAGGATCTGCCACGCTCGGCAATAACCAGGCACATATGATCATGGGTGCTGATCACAGTTCCATTTGCAAGTTCAATTCGAGGCACGGAATCTTTGTGACGATTACTATGGCATTATGGGAGTTATTCAACGAGGTGACCACTGGGGGCGTGCAACAACCTAAGACTCAACAAGACCGTCGCGTATCAGCCCACAATGAAACAGACCAGTAGATAAGTCCTAATACGATCGGCAGATGTTTGGCCAGCCGCGATTCCTTGCCCATGCATATCCGCCCGATCGAGGTTTCTGGTGGGAGGGCACCGAACTGAACGAGATTCAGCATCAGCTCACGTCAACGAGGCCTTTCTTCGGGAGATCTGAAGAATTGAAGAGGCTTGAGTCGCTAGCTAGGTTTATGACACGCCCGAAGCTGACTGTAGTCAAGGGTATTGCGGGGATAGGGTACAGACTTTAAACATTCTGCCGTTTACTATATAAGATGCTGACGTCCGTGTAGCAAAACCGAACTGCTCCTTCAGTTTGCAGCTAAGCAAAGAGGACTTAGAAATATCTTCTTCCTAACATCACAAGACGAAGAAAGTGTCGACAGTGCTCTTTCCAAGATTTCGACACGGATTGGTTTCGATATGATTCAAGATCCCGTGACAAATCAAGATCGATGGAGAAGCACTCCAGTTTCTGAACGCATCCAGATATTCATCACATGGCTCGGGGATATATGTAATAAAGACTCGCTCTTTATTATTGATGATGTTGAAGCTTTCGGCTACTCTAAGATCCCCATGATCATCAAATACCCAGCGCACCACGTCATAGTCTCTACTCGAGATTCCAACCTAAAAGGAGCCAATCGAGATTTTCAAGAAATTCGCTTGCCGCCCTTGGGGCATCACGATACAGTAAAGGTTCTCCAGAGCACACTCGGAAATCTTTCCGCAGAGCCAGCCTATTGGAAAGGCCTCGATTCTGTTTCGCACAGGATTCAAGGACATCCTCTTGCAGCTAGAAACGCCATCGTGTTTATGATGGAGTACTTGGCAACATATGACATACCTAGTTCAGCATTCACAGACCTCTTTGAGAGCACAGACCCTGAAGATCGTAAAACCTTTCTTGAGTTCAGCTTTGAGGGGCGGTCGCTTTGGGATGCCTTTCATACTTCGCTGGAGCGCCTCGAGCTTCGACCAAACCATCAGAGCGCGACCAGCTTTCTCCAAATACTTCCCTTCTTATCCACCAATAATGGCTGTGTGGATGACTTCATGAAGATGGATAAGCGTTGGCTAAGTGATTGCGAAAACGAGCTTCCCGATATAGTGATCCTCAAGTCTGGCTACATGACCATATCTGACTGGCTTCACAAGCTGCGCGGTGTGTCGTTATATCTCTATAACGGATCATCTAGCTCAGCCAAAGATCTCAACATTCATCCGCTCATGTCACAGTACATGCTGTTGCATATAGATGAACAGAGAAGAGTCAGTCTACTGAGACAAGTACTATGCCTCTTTTACAAGCTAGAGGAGCGAGGGGCGAAACGACATTCCCAAATAAGCCCGCATGTCCGACACTGTATACGGGTGTATCAGGGACTAGGACTGTCACTGAAAAGCTTGGGTCTGCAAGAGGCTGTGGCGAAGTGGGTGGAAGGATTCCTCGGGGAAGAAAAAGCCAAAGACCTGGAAGACCAGGGTGGACTGGGTGACGATCCATTTGCCGACCCCGTCGAATTGCCCGAAAGGTCAGTAGATGATTTCGTCACACTATGTGCTCGGATGAAAGAAAGAATGCAGAGGTATGGAAACACGATGGCGGAAGGGTCAACTACAAACAGAATGATAATGGAATGTAAAATCGCCTATCGGGAAGTACAAAGGCACACCGAACTGCATAAAAGAGTACCTGATTCACGGAAGGACAATCTTATCGATGCTATCACCACGCTTCAAGATATGGTCCGGTTACGTAGCATTTACCCGGAATTTGTGTGCGAGCTGGAGGATTTCAAGAGAAGCCTGGAAGAAGACTGACGATGCCCTCCGACGGACAGAATTAGATAGCCTGATCCCTTCGTGAGTCGAATGTAAAACTGTTTAAAGCAAACCCCGCGGACATCGGCCATACGAATATATCCAAGCTTGCAGTGGCGTCTGCAAGATAAGCAAGATTTCATGGGCAGACAATAGGTGAGAATGAGCATGTGACACAAATCCTGGAGCGGCTGAAAATGAAGTCAGCCCTCACTGCTCAGCCCCTGTCAGTCAAGGTCTCTTCTCTAAGCTCCCGGTTCACTTCCAATAGTGAGCCCTTCCAGCCCCCACTCATCTAAAGCTCCCAACTTCCAAGAATGATGGAATCAAGCCGAGACCATTTAACCAAATTTCTGCGTCTTTTTCAATCTTTTCAGTGCCAAAAAAATTCCCAATGACCTCTGGTGTAGGTCCTGCGAGTCAAGGCCGACCTGATCATCGACTGGAGAGATTATCGAGAGGCTCCCTCTACAGGCCGGGGTTCCTGAATGGCTTTTGGAGTTCTACCGTAGAAACAGGTCCTTGTTTCATGATGGAGAACCAGAAAGAGAGCATGGATTCTTCAAGTCTACTACGGAGAACGGGGTGGCTTATCTTCTGATGGCAACTGGAGGGCAGACCGACCATGAATTCGTTGACGAAGTCATCTTAGCCCGTGACCGTGTCGCCATCATTCTACAGGCTTTCCCTTCAATCAATGCCGAAATAGTAGGCGAAGAAATCATTGATAGACTGATAGATGTAGCCAAGACTGCTATTCTGCCATTACTCTCGTCTCTTTCGGAAAACGACATTCAAATGTGGCTTTTGCCTAAAGTCCAAGAAGAGTGAGTCCCTCATCACTAATATTCCCACGACCGGCTGTATCTAATATGTAACTACTAGGAGAGACTCTTACTTGGTTTCCCTGCTCGAGTTTCTATTTTCTGTCATTGAAGTTCTTGGAATCGAAAGTCCTTTGGTTCCACGTCCACTGCTAGGACAGATATCTAACATCGTTTCGAAAGAACAGAAACACAATATGTCTATAGTCTGGGTAGAAATTTACCAAACTCTCGATGCGTACACTAGCAACAATGCATTGCACTCGCGTTTCGTACCTTTGAAGATGAGGGCCGATCAAAGAGGCAACGCCCTAGTCGGATACATGCTGGCATTGCTATTGCAGAATGAGACGTTGCTGGCTGAGCCTAAGGGCTCTGCTGAAATGCTAAGTCAAGCTCTATCCGATTGGCGTCCTTTGTCTCTGAGCAATCCGTCCACGATGGAATATCTTGCGGCAACCAGCTTTTGTAGCGAATCACAAACAGACATGATTGGAAAGCCCTTACTTCTTACCGTGGAGACAATAGCAATGCGAGGGCTATTGAAGGCTCGACAGAAACACTACAGAAACGCCGCAATGCTTCTGAGCTCGACGATAGAGGGCATCACCTCCAAGTATGGATTAATGTCGATGCATCTGGGAATAATCGCAGCCGAGTTAGCGAGCTGCTATAACATCCTTCGCCTAGAGGGCAAAGCCGAAGCTTATGTCAGAAGGACACTCCAGGAACAACAGGGTCGAACTTTCTCAGCTCGGCGCGACAGAATCTATCTCAAGATTGCCCTAGCCGACTCCTACATAGGAAGGGCTAGGTACAATGAAGCTATACCATTACTGCAGAGCATCATTGACAGCCACGATACACCCGCAAATTTACGTATGATAAGCATCCTCCGACTAGCGATGTCTCAACGTAGGATGCACGACGGTACTCAGAGAGCTTTTGAAGAAGGCAGTCCACTGTGGTCTGGTGTCACGCTACTCAGTCATGTGACTGGAGTTCATGTGATGGAATATGTGGAAGAACTCGCTTGTCAGATTTCAGAAACGCCAAAGCAACAACTGGAGAACTCAGTGAGATTACCAGAGCTCATAGAAGCTGTTAACTCCGTACTATGCAGATCACGGGATCTCACAGAGAGTCCATGCGGGGAGTATTACACGAAAGTTCAGCACGAATACTTAGGACAGGTGAAAGAAGCCGTCAAGGTAAACAAGGGGAAGCAGAAGAGAACAGAAGAGAAAAAGGGGGCACGAATCGAAGAAAAGAATGAAATGTGGACTCTTGTTTTATCGCCACTTTCTCGTCAAGGAGATACGTATCCGCCCGATGACAATAAGCTTTGGTCAGACAGATTAGTCTTATCATTTGGTATGAACATTTGTCCTTTTATACATCTTTCTTTTGTGCTAATTATCTTGTCTTAGATGGCGGTGGAGTCCGTGCTATATCCAGCCTTTTGATTTTGAAGCGGATAATGCTCCGAATCAGGATCCTTGAATTAACTCACACCGATGGTCCAGCCTACTCAAGTATCTCATCTTCATGGAAGAGAGATAAAAGTGGTATAACGCGGGTACCGGGGGTACGGGGAGTACCAGAATTGTCAGACAGAGTTGATGAATTTCTCCCCTGTCACTACTTTGACTACATTGCTGGGACATCAACAGGCGGGTACGTAGGAATTGAATAAAGGCACAGAATAGGCTAACCAGTACTTAGTCTAAACAGTATTATGCTAGGAAGGCTGGGTATGTCTGTTGACCAGGCAATCGATAATTTTATCGACTTCGGTCAAGCCGTTTTTGGGCATCCCGGATATTTCGACGGCGTACCAAACCACAACAGGCCAAAAGCCAAGTGTACAGCCGCCGATGCTACTGCAGCCTTTCGGAACATCACTAGAAGCAACAATCGATTCGTAGTGGGAGACAGCTCAAACCCAGAAGATATTGTCCACGAGAAACAAGAACCTTTTTTCGACCACCGAGATCGCACTCGGACGTGAGTCAACCCCGACCCTCGCTTAGCAATATGGAAAGCTAATAGTCCAAAGAATGGTCATTTCTAGTCGTATTCACGAAGATCTTGCAGCCGCACACATCTGGAGAAGTTACGGTGCTCTTGAGAACAACTCAGCCTCAATTTGGGAAGTTGCGCGTGCCACTTGTGCCCATCCAGTCTATTTTGACCCAATAGAGATCCAAGGCGTTACACACTTCGATGGAGGATTGGTGGCGAATAACCCCTCCCCCAAAGTCCTGCAAGAAGTTTATCTTCAGCACAACAAGGCCCCCTTGGTTTTCGTCACCATCGGGACAGGGGCGGAGACCAAGGCACGTGCTCAAAGAGGCGGAAATTGGCGAGAATCGTCTGCCCTCAGAAAACTGGATAAATATACTCAATTCATCAAAGCAGCCCGTCACTCGGATAAAGCAGAGCTTTTCACCGAAAACGTAACTAAGAGGTGGCTAGAAGTTGCCCTGGAACGGGCTTATCGACTAGATCCCGAAGGAGATCTGCATAAAGTCCCTTTTGACGACTGGCGTCCGGATAGTACGGGAAAGACAACTCTTCAAGAGATCGCAGATATGACCGAAGAATATCTCCGTAAAGAAGAAGTGAGGGTAATGATTGATCGCATTGCTATCGATGCCGTCCGAATTAGACGTGCACGAGCATTGACAAACCGATGGAAGACCTTTACCCGAGACCCAAGTCTTCAGCCAGACTTGGCTTCGTGGATACTAAGAAAGACGCCAGATAGATGGAGACCAACCACCACCAGGAAGCAGCCACCGGAGCAGAGTTTAATTGATGGCTGATGCATCTAAATTCCATTGCGAAAGTGGAACTCCAGGTCACCAGTTTCTGGGGTTAGCAGGTTTCCATGTATTCAACGTTATTTTCAGTGATGCACTCATATAGTAAAGACTGAACAATGGTCACTTGTGTTTTCGATACAGACGCAATGTTGTCAATATCTGACTTGTAGTCCAAGCAATTCTCTTACAACCGCCACTGTACAATGTAACTATAATCACTGTCGACAGTCCATAGGCCAGTAGGTGTATCGAGGCTCAGAGAAGGGGTACCTATGCTTGCTGAATGATACAACGTTAAATTTGAATTAGCTGTAAACTGCAGACAGTATGCCTGTTTTCTTATGGCAGTTGAAATACATAAAAGACTGATCCGCCTTACGCAGCACCATAAGCTCATGCCAAAGATTTAGATTGGCGTCGTCACCTTCCCTCTCCATCCGATTAAAGTGATTGATCTGCGTACCAAAGATCTCCTTGTGCTTAGGCGTGAGAGACCACTTGTCAAGACGCCCAAGCGACTCCCACATACTGATGCTCCATGTCTTGCCAACTGGGTTACCATCACCATCCTCTATGCGCATGTATCTATTTGAGAAGCAGCCGAAGGACTGACTGCTCTTTGTAAGCTCTCCCATACCGCTATCGAGAGTTGGTTTGATCTCTGTGTTATATGATTTGATCTCGGCTGGTGTACTGTTCTCCCAGACTTGCCCTGATCGGATAAGACAGAGGTTTTTGTGAGGTTCAACAGTAACAAGTTTCCCGCGGGAGTCAGACGCTTGTGATTCGTCTGTGAGTGATGGCCAGCCATCTGGCTCAAGAGTATCCGTCTGTGACCTCGGAACACGGTCCCTCGCTGACCCCCAATACTCATGGGTATCAGTCTCGCCACTCATTGACTCTGCGATGACTGAGTAGCCCTCTGGATTCGGTAGAGCAAATGTAGTCTCCGTATCAGTAATCGGGACTGTATACAGCTCTCTAAATACTCCGATGTCGGAAGCAGAACATAGCCCTCGGTACCACCAATCTGGAGGCAGTGCAGCTTCCCATTCTCGATATGACGCGACATCTTTCCAGTAGAGAGTGAAAACTGCGTTGCGATAGCCGCTGGTGTCTGTGAAGCTCGATCGAACGTGGTGGTGAGGCCCTGACTTGGTGCTAATGGCTTGGCGAATTGTGTCGATTGCGTCTGTTGGATCGGCTGAGGGAAGATATTGAACGCCGAGGTCGATTGTGACGATAGCGGTTGTTTCTTTTGGGAAGCGTGCTGAGTGTGATGCCTGTTGAGGGCCTCTGAAGCAGCGAGGATGATGGAGCGGTTGTGTACGATTGACTTTGAGATGATTTGGAATGGCAGGCTCTAAGCAGGGCCTCTTCGGTGTGCTGTCGGAGTATTAATACAAGTACCAACCACCAGAAACAATTTTTGAGGTCCCATTGGAAACAGGTTGAAACAGGTGAACATACCTTGAAACAGTCATGTTTCAGTTTCTGACACTGGGCTCGTAGGCGAGGTGGGTCACCTGCACCTCAGGCGAGGTCTTGACCGAAAGTCAAATTTTGCACTAAAGATTAGCGCTTAACGTTGACAACGGTGCTAACGATAGCGGCGCTGTTGACGCTGAAGACGCTGAGCATCAGTTGCCAAATAACTTTATGTAAGCATTTTGCTCTATAGAGTCAATGGCCAACCCTTTGCTGTACCATGGCGTTGATAGATATAAAGGCGTTGACTTTGGGTAAATACATGTATTTCTCAGAGTAAACAACAAATAAACAAACATCAACCAATCACTGAGCTCAGCCAACATGGACTCCAACCCTACACCGAACTCTTCCAACGACAAACAAGACAAAGTCGGTATATACGTCGTCCAGCGATGTCCTCGTCTCCTAGACCTCGAACACGGCGTCCAAACCGCAATTGAGGAGATTGCAACAGCAGCAAAGGCTGGGGCTAATCTCATTGCTTTCCCCGAAACATGGCTGACGGGTTATCCTGCTTGGGTGTTCGGAATGGCAAGCTGGAATGACCCCGAAGCACGAAGTTGGTACAAGAGACTCGTTGAGGCCAGTCCAACTGCTTCAGGCTCGCATATCAATCGGATTAGAGATGCTGCGAGAGAGAATAATATCGAAGTCGTCCTTGGATTCAATGAACGAGCGCGAGAAACCGGTGGGACTATTTATAACAGTGTTGCAATGATTGGACGAGATGGTTCTCTTCGCGGCGTCCACCGCAAGCTCACTCCAACGCACGCCGAAAGACTCGTCTGGGCGAATGGTGATGCTCAAGGTCTCAGAGCATACAACACTAGCGCTGGAAAGATTGGCGCAGCGGTGTGCTGGGAACACTTCCATCCACTCATCAGACAAGCTCTGCACACCGAAGATGAGCAGATCCATATCGCGCTGTGGCCCGACATGCCTTCTGCACACCAAATCGCGTCCCGACAGTATGCTTTCGAAGGGCGATGCTTTGTTGTCGCTGCAGCTTCGTATCTTGATAAAGAGTCTGTACCGCCAGAGTTGTTGGAAGCTTATGTCAAAGGTGCTGGGTCGCCGGACCTGTTCACAGGTGGTTCGAGTATCATTGGGCCGGACGGGGAGTACATTGCTGGTCCTGTATATGGTCCCGAGCCGTTGGTTGTTGATATCGATGTTGGGCAGACTATCGCTTATAAGCATGATCTTGATGTCGCGGGACATTATGGCAGGCCGGATATCTTTAAGCTGTCTGTAAACAGAGAGGGTGATCGGAGATGATGTCTATAGATTGC
>CMW1803_accessory_0104_length_147
GGAGATATTAGTATAGTCTGTAAACTAATCCCTACCCTAAACTCGCCTCAAAATGTTTCCAGACATAAACGTGTCGTGAGCCCCACACACGAAGCTATAGCTAATAGAGTCTAGCGTGAAGCGGAAACCGAGTCAAAGCGGCGGAGT
>CMW1803_accessory_0105_length_236
GCGACGTTCAAGATGGTGGATACACCTGGATATTTCGTGCATCAATGGAATGTCCGTCTCAAGGACGTAATTCCCACGAACTACGTGAGCATCTACCCAAACTACACAACTGCAAAAGCTGACATCTATCAGTGGGTTCTCATCTTTGGAGTCTGCTACTCTTTCGTCCTCCCATTTCTCAAAATCGCTATCCTCGTTGAATGGTGTCGTCTGTTCGTGCCGAAAGGCACACGCAC
>CMW1803_accessory_0106_length_2518
CGTAAGCCGTAGCTTACCTATACTCTATTGATGACTAATTTTCACAGGCTGTCGTGACCGGTGCAAACCTTCTTCTCGACCCGAGCATCTTTCAGGTTCTAACTAACCAAGGATTTCTCTCGCCTGATGGCGTTTGCTACAGCTTTGATGAACGGGCTAACGGGTATGCACGTGGCGAGGGAGTCATCGCTGTAGTTCTGAAGCCTGTGCAAGCAGCGGTTGAGAATGGTGATATGATTCGTGCCGTGATTCGGTCCATTGGCTCGAACCAGGACGGCCACACCTCGATTCTCACACAGCCGAGCTCGCAGTCTCAAGAGGAGCTGATCCGTCATGTTTACAAAAACGCAGGTCTGTCTATGAGCGATACTCGCTACGTTGAAGCTCACGGTAAGTACTATGTTGGATTGATTCTGATAATAAGCTAAATGTGGGTTCAAGGCACCGGTACACCTGTCGGTGATCCAATTGAGGTTAAAGCTATTGGGAGATGCTTTCAAGAACATCGTTCTCAATCGGAACCACTATACGTGTAAGTCGTCTCGCATATCCAGAGAAGAATGTTAACTGACGACATGGACAGCGGCTCAGTGAAAGCAAACATAGGGCATCTTGAAGGAGCCAGTGCACTTGCAAGTCTGGTCAAATGCATCTGTAATATGACGCGCCATTTGATCAACGTAAGGAAGTTCCAAGCTGACACTGACAGTGATCCTCGAGAAAGGAGTTATACCCCCCAACGCGCTGCTTCAAAACATAAATCCAGCACTGAACGCGAATTCATATAGCATTGAAGCAAGTTCTATCTGTGTCGCTCTGATATAGTTATCTAACTCTGACTACTATAGGTACCAACTCAGATGGTCAAGTGGCCAGTTCAAGGTCTTCGCCGTGTATCTCTCAACTCTTTCGGGTTCGGCGGCTCAAACTCGCATATTGTTCTCGACGATGCACTTCACTACTTACAGGATCGCAGCCTCAGCGTAATCCATAACACGAGCCTCTTCCCAAGGCCTGTAACGAACGGCTCAGGTGTCACCAATGGACATGGCGCAGCTCACACCAACGGAGCCAATGGAAATAATGGTGCAGTAAATGGTCACTCAGACGTCGAACTTCACAAGCTACTAGTATGGACTGCTGCCGACGAAAAGGCAGCTAAGCGCACTATGGAGGCTTATGATAACTTCCACAAAGAGAAGATGCCGGGGGGCCATGAGAAGCTTGACTCTTTGGCATTTACTCTGGGTTCACGCCGAAGTAACATGCTTTGGAGAGCTTTTTCTGTGGTTGACGGATGGGAAAAGAAAGCAGTGTCGCCTTCGAAGCCAATTAGAAGCTCAGAAGATCTTGGCCTGGCTTTTGTGTTCACAGGTCAAGGCGCCCAGTCTATTAACATGGGCTCGGGTCTTGAGCATTATGCTGTCTACCGGGAGACTCTAGAGAAGATCAGCGAGATTTACTCCAGCTTTGGGTGTTCTTGGAACTTATTTGGCAAGTACATCCTGTGAATTCCATCACAAATGCTTGCTGACGGACAGTATCAGACGAGCTTAGTTGCGGCGACAACATCAACATGCCGCAGTACAGCCAGCCGCTTGCAACCGCTGTACAGATTGCTTTGGTCGATCTGCTCACCAGCTTCAGGATCACGCCCAAGGTTGTTATCGGCCATTCTTCCGGTGAGATCGCTGCAGCGTATGTATCACTGGTGTTCTGAAGTGCGAATACGTTTGCTAAGTTATGCTAGATATGCATCAGGTGGACTGTCTCTAGAGTCCGCTTGCAGAGTGTCCTACTTCCGTGGTGTCTTGGCTGGGAGGCTAAGAGAGACCAACGCTTCATCTCCAGGCGCCATGCTGTCGATTAGCCTAGCGCCGCATCACGTCTCGGAGTATCTAGAGAAAACAGGTGCTACTACAGTCAACGTTGCATGCATCAACAGTCCTCTCAACGTCACTCTCTCGGGGCCTGAAGAGGCCATTGACAAGATCAAATCTCAGGCTGACCAAGATGGCATCTTTGCGCAGAAACTGAAGACCGGAGTTGCGTATCACTCGCCATCCATGAAAGCCATCGCGAGCGAGTATCTTGTTGCACTCGAAGGACTCACAAAGAGAAAGGCTGGGACTAGCATCCCAATGGTCTCATCTGTGACAGGCAAAAGTATCTCTCCAGAGACACTATCAACTGGCCAATACTGGGTTGACAATATGCTGTCTCCTGTCCGGTTCGCTGAAGCAGTGCAGGTCATTGCAAACAAGAACTCAGCACGCAAACTTGGCTTGGGCAACATCACTGACCTGATTGAGATTGGCCCTCACCCAGCTCTTCGAAGGCCCGTGAAAGAAACACTGGATGAGATGTCGAGTGCGGCAAAGGGAGTAAGATACAGCTATGTCTTGCATAGATTCCACCCGGCAATCCAGACCACTCTGGAACTCGCCGGACAACTGTTCTGCCAAGGCTATCCCGTTTCAGTCTCGGCAGTCAACCAACAAAGGACGAAGGCGAAGTT
>CMW1803_accessory_0107_length_6955
ACTTCTTCACTGCTCTAGGTTGAGTTCAAGATCATGAGAAGGTACTCCGTAGATGGATAAGTACCGACTAAAATTTCCTCTTTATCTTATAGCACATGCTCTAATACTAGCTTCGAACTATATAGAAGTAAATTTATTCTTGCTTATGCTTTTTTCTCCATCTTTTCAAGCTCTCGTGACTAGGTTGCCGATTATGTGTTGGCATTCTATTATTGCTGTCACAGCCGAAATTGCTATTTAACAGGCACAGATACAAACATAGCACGAAGTAAGGATTGGGATAAGAATGGTTTTTCGTCTACAGAGTTTAGTTATTACAGAGGCACCTTCTCAGTATTAGAAATACATTTAGCCAGATTAATTCGAAACCTATAGAAGAATATAAAGAAAATATATAAGAAATACGATAAGTTCTACATAGCATATTAACTCGCTAATGCAAGTGTTAACTGCGAGTTACATATCTATAGCACTCTGATATATCAATTTAGAAACATCTATCGCCATTTCCTAGAACTTAAGTAAAGCGTTAAAGATAGAGTTATGCTCTCGGGAATCTTCATAGCGATCTCCATAGTATCCTATAGCACACCCTTTTGACATTTTTTCTCCATAAGCGCTTTCCGATCCTTCTGGATTGCTATTGCCTTCAACTTCATCCCCATATCTGGCTTGAGTGTTGCCTGTGGGTTGACTAGCCGTGGATTGTGCGACCGATACATTTATGGGCTTGTCCTCACCATTGTTTGCCTCTTGCAAGGCAGCGGTACGTTTCTCACCCTTGAGATATTCTGCTTTTTCAAGCCTGTGCTACTTCTAGGTCTCCTGGGCCGCTTGAAAAAGCTTCACCAGCTCTCTAGAGGGAGAACTTATGTCTTCAGTTAGTCAGTTAAAATGCCTTCTTCGTAAGCCTGGTCCGCTTCCGCCGTTTGAGACCAGGTTCATGATCTTCAAGTGAGTGGACCCGATCTCATTATTAAGGTCCGTGCTTTCTGTATCTCGGAGTCCTACTGCGAGCTGCAGAATCCTTTGGACGTCCGCTTAGCCCCCTCACAAAAAGGAGATGACCCGTCTCAGCGGTTTCAATCAATTTATTGACATCCTCTTCGGACCAATCACCGACACGAGCATCAAAGGCTAATAGTCTCAGATCGAGGGGACCAAGCTTCAGGACAGCGCCAAGCCAGTCTCGCTCAGCCGAAATTTCGACCAAGCTGGGCATATTCGAAGCATTTGAGACAGTCTGTAAAGAGACCAGCAAATCTCACACTGCCGATAACAAGACTAGCGACCTCTATCCAAGACATCTCCTCCATAATACAGCAGAACGACGCGCTGAGGAAGACGCTTCGAATCATCGAATCGTCAATCTCCCGGTTTCAGAGTGACCACAGAACAGCAACCGAGGCTTTGCGACAATTTTTAGACTCATGTAACGAGGAACTGAAGGTTTTGGAGAGTATGGTAGCTGCGCTCATTACGGGCGCTCAAGGTACAACGGGTAGAAGGACCAAAGCTCGGAACAAGGGCAAAAAGCTGTTATATTCGTTCCATCGCCCAAAGCTCGAGCAAATGGCGACCAAATTACATCACATCAATGCAACCCTTCAGTTGGGATTGCAAAGTCTAGGCCTGTAAGTAAATCTAATAATCAGGTCCTTATAAATATTCTTTTTTCTGAGACATCGCTAGTTCTGTATCACTTTTGGGGTCTGAGAAGTTAGCCACGATCCAAGTGACTTCGCAGACTATATCCAGTGATCTTCTGGTCGTTCGGTCTGAGGTCTCGGCTATCAGCACTCCCATTCAAGGCATACAAAGCACCGTATCCCAATTTGAGACACGCTTTGATGGTCTTGAGAACCTGCTTCAACAGCTCCTGGTCCAAGGCTCTACCATCAACGGAACGCTGCAAGAAGTAAGTATCAGGGTGCTATTATACAACTATCTCTGACTTAGGGTATAGATCACTCCTGCGATGGTAACTGGACGACTTCTCAAAAAGCCTGCAGTATTACAAGAGATGTGTGACGCTGTCGGGACCGGAGCGCGAAATAAGCCAAACAGAAACCTTTCGGCAACACCTGAAAACACAACGGAAATCAGAAGAGCTGTGGCGACATATAGCGGAGGTCGATTCTCATGCATATGTCACCACCGCTGACACCTCCAACGTAAGAACGCTGCTTGGGGACCCTTGAGGTTTTCTCACGAAACAAAGATCGAGCGTCATACGCCAGGCTGTCCAGCGACAGAAGCAATAAAGGAAATCGACAGAAGTAGCAAATTCGCTTTGACCTACGTTGGGCTACGGTCGTTGCTCAACTCAGCTATTCAGCTTTCATTCTCGGTTCGGTCGGGGGCAGGAGGATGGAGCCTCGGCCCTAATTTCACTTACTATCCTATGGTGGACTCGCGGACTGCATCGGCTTTTAGGATGTTCGGGTTATTGAGCCACTCCAAGTTTTACCTTAGCCGTGGACGTACAGAATATGGCAGTATAGAGAATGCAGAGTGGTGGAAAGAGCTGCTTCCTTCCGTGGCTTCATCAATACTAAGTCTGTTTCGAGCTAAGAAGGCACCCCCTCGAGCAGTCGACGCTTTCAACCAGTCTCTAGTCCACTACGTGGCCAGTATTGTGAGTCTCAATGCATCTCTGGGTGTCGCGGCAAAACTAACCAAGCTGTCAGATCCGATGTGACTACGGTGAGGTTGACGTTTTGCAAAGTCGGGCAGACTATCGGCAGTCTAGTCCTCTACTTGATCTTCTCCAGTACTTACTTGCCAACAAGGCCCCAGCGAATGATTATTGCACATACGGCCGGTAGGTTTCTTCTGTGTTATTCGAAGTGGCCAGTATTAAATTGATTGTCATCTCTTTCAGTACGGCGATTGCCTACTTGTTTTCGTCACTGTCATATAGTAGCGTCTCATACCCAGTGCCTGCTGCCTGTGCAGATCTTATACTGCAAGCAAACGTTGAGGATGCTTTAGCACATCAATCACGCGCACAAAGTCCGCGTCGGAGGAGAATCCCCGATGGTTCAGGACGAGAGATCGAGGCATCGGGTACAGCTGTTTTGCTCTACTTTATGTCTTGCTCAACCCAAGTAGCCAGAGGTAAGTCGATCTACAATTCGAAGTATACTACATGTGCTCTGCTAAACAAGATCTTCCACGCATGTAGCCTATGGATGTGGTCCACTTGGCTTAGCAATTCTATCTAATAATCTGGAAGAAGTCAAGCGCCTGGTGACGAACCATCCCATCACCCTTTCTGAGCGAAATCTTTTTGGGCATACCCCACTCCATCTGGCCACGGACAAGCCATCAATCCTCCGAGTTCTTGTGGAAGCAGCAGACAAAGCACTCCTGAACCAGACAGACGGATCTAACTACTCCACATTGGAACTTGCTGTCTCCCTCAGTGCCCTGAACTGCAAAGGGCAGAAAACGCAAATGTGTAAGAGATGCACATGTGCCGAATGTGCTGTGATTTTGTTGAGGGCTGACTGCGCTATCCCTGTATCACGAAACCTGCTTCTAGTATTCGAAGGCGCCTCCAAAAGGTGCAAATCAAGATATGTGCGCTATATGAAAAGTCGCAGAGACAGGCTGAAGAAATTCGGACTAGATAACTTGTCTGGAACTCATATTAAGGAATTAGGTCTAAGGTCGGAACATGTTCTCGATTACAATGCCTTCCAGGTCACTCAACTCTTGGAAAAGAGTGGTATTCAACTCCCTGCATCACTTGCTATCATAGGATATAAACCATTTTCTGGTCCAGTATCAGTATATGAAAAGCTCGACTCACCAGAAGATGCTGATATATTTTTCCGAGTTGGCTTCAGAGAAACTTGGGCGTGGTGCGACGCTGATATGAAACTGCCCGATATCCCTTTCTTCCGAGGGCTACCGTATCTGCGTTGGCTAGCAAATCATGGAGGGATCTCCTGCCAGGTCCCTCTTTCCTCAAGCAAGGATATCTTTGGATTCCATTGCATATTCTGGGCCCTTGGCGACCATATACGTGATGACTGGCAACGCCGTTGCTTCACACTTTACTCACAGTCGGAATCTGAGGATAGCAGCTCAGTACTAGCACCATGTGCATCTATTGATGAGGTAGCCTGGCTCCATGAAGTACACGCTACAGTATTTGCGGTCGACATTGAGAAAAATGCAGTTGCAAATGTTCCATTGGCGGCTGCACGATGCTCAGACTCTTATTAAAGGGGTTGGTCGACTACTATGGATATAAATATGAGCCCAGACGCTCCGGCGAAGGCCCTTCCGAGAGCAACACTTCTAGTGTCACTGAATCCCTGGAAGGCAGTGGCATAAATGAGAACCCCTTAGTGGACCTGATTGGGTATTTTGTTATATACCTCGAACAATTCTCTTGCCATCTGCGGCCAAGCCATCACTACGCTACTATCCGCTACATTACACATGTCGCTTTAGGATTACACCATTCCTGTTGCATAGATAAGTATAGTATTCACGAATATGAGGATATCTTTGATGATGTTGAGGGTAGGCTTGAGGACGATGAAAATCACAAATTGGAATTGCTTGAAGATCTTTTGGGAGAGTTCGAGGAAAGCATTACTTCCATTTTTGAAGATCCCGATAAAGGGGTTCGTGATCTTATCTACTTCTGGGAGGAAACATGGGTCAGTCGTATGAGTGAGGTTCTAGATCGGCTTGAAGGGAACGATTTACCGGAGGAAGAGATACTTGGGGCTGAGGAGATAGGGGTTGTGTGGGATAATGGAAGACCTGAGCCACCTACAGAGGTGAGGAACCCCCATCGCATATCAACGATAGAACATTGGCTATACGAACTAAGAAACATTGAAGAGGAATGCCAATGATGAATAATGTTGAATTGGAGGAGGTTGGAAGAATGTAAGACATGCACTATCGATCTGCAGTGGCCTTTATTGTTGTTTCTTCTTTTTTTGTTAATTAATATCTTGTCATTACGTCAAATTTCCCTTCACTCGAAGACCAACGCTATCACAGAACTCGGACATCGATGGCCTTATCTTTTCACTCGCCATCACACCGTTATAAATTCATCTCCCAAGAGCCAGCACTGCCTCAATCCACAAGCAGAGTCCTCAGCCTTCCCCCAAGGTATGAATGTCCACCAAGTCGCCCTTCTCGGCCTTCCCGGGCCGAAACCTATCTGCCCATCACTCGTGACGATAAATCATCGACGTCCCTTCCAAGTGGCATACGCTTGGATGATAAGCTTGAACCAACGTTTAGCCGAAGCAGGCGGACCTCATGGCACTGGAGACTCGTGATTTCATGTGGACTATGTGTATAGCCAGTAATTAGCAGTGCGGCACTAACTGACTGCATGCGTCTTGGAGCGCTAATTAAATCTTATTTCCCTTCAAAAACAGGGTGGAGAGAGGATGGTGGCATGGTAGTGAAGCCTGCTAGGCTACCAGTATCTGGTAATCGAGGGCCCTATCCTATCACTTATTATCGCTTCCTTTATACCTACAGCATACCTCACCACAAAGACAATTCTTATCCAATCCTCGCCAGTAGCTTCCAGAGTAGTCTACCGTGATCTCCGAGCCAGCCTCGATGCCGTTGCTCACCAACACGATATGTTCTGTCCCCAGCCACGTAAACTTCTCGAACTGCGCATTCGGCTTGCAGCTATGGTTCACAAACCTTGTAAAGTTGCCTTGCCTGCCCTGCCATATCTGGTACCGTCTGTCACCGACCTTGCTATCCAGCACGTCTTGGTCTTTAATACCTTTCGTCACAAGCCCTGTGAATTCTCCAATGGCGACGCCTCTTTCGAAGGGAACGAGGGCTTGGAGACCGTTGTTGCGACCATTGGAGGTTCTAAAGATTTGCACAGCGGATGGTAGTCTAGGTCCGCTGAGCAGGCTTGAGAAGCATTTGCATGAGTTGAGTACGGCGTCATCCGATTGGACTTGATGGCATAATACGCAGTTGTTTCCATTTGCAATGGTTGAAGTGCGAGAAGTCGGTGGCATCCAGCGAGAATCATCAGCTCCCCACCACGTGCTGTCGATAACACATTCGTCAACATGTTCGAAGCTGAAATTCGGGTCACACTGCAGATACGTTGATCGGAGGGGAACAGGATCAGATCCGTCTTGGTAGACAACCCAGTCGTGAGGATGCCCTGTAAAGCGTCGCTCCGTAGGTTCCCCAACAATGGCCAGGAGTTGACGCCAGTTACGGTGCAAAGTATCCGCCGCGACTTCCATCCGTCCCCTCAACGCTCGTGCTCGACCGAATTTATCTTTGTCAAAGTCTATACGGTATTTGCAAAGACGGTACAGGCCCATTCCAGAAAACACCAGAGCCACCCAGCCCAGCACATCCTTGATCTCTTTGTAGCCTCGCCAAATCGCCATTTTGTTCCGTAGCTCTTTTTCACTCCAGCCAAAGTCGCTACATGCTTCAGCTAACGCTTTCATGCGAGCTTTGGTAGGCGAGATACCAGGGTTTGCGTTAGTGAGATGTAGGACGTAGGAATCGAAAAGCTCGATCCACCGTGCTTGGACGATGACTTCGATGGAGCGACATGTCCGACTGGCCTGGGTGACTCTTTGGCAAATGACAGGACCTCTCCTTGTTGTGCTGCACCTCATGCCGGCCGCGGTATTTGCTGGTGTCTTCTTTGTTGTTGGTGTAAGTACTATTCAGCTATCCACTCGTTCCCTATCGTCCGTGCAAGTGATACTGACAATCTTGTCAGTGGGGATCTATCGAATCAAATGGTATCCTCCAGAAGTTCATTTATCTCCAATCAGAGCAACGCTTTATTCAGCGCGACGAACCGATCATTCGAGTACGCCGACGAAAGGTTTCTTTGTATATCGCATTGCAGTTCATCGGTGTCGCAGCCTGCGTGGCCATATCACATACCATTGCAGCTATTGGATTTCCA
>CMW1803_accessory_0108_length_3880
CAATGATATTGCCGCGGTGATTTCTCCATCTGTTCGCTTGGGCATAAGATACATCAAACTCTCAAACGGCTCAAACAACGGCCTCCTCACACTCTCTGGCTTTCCCAGTCCAAGTCCAAAGTCATAATCCCAGCACTTCAGCTTCGCCCATGAACTCAACATAATATCCGTCGATGGATTTGCGTCCACTGTGACAGATACTTTTGCCCTGTTTTCTTGGTCCTGGAGGTATGTCACCAGAGCTTGTGTTCGCTTGCGGAGATCGTCGCGACCGAGTTGAGATCGCAAGCGTGAGGCTACGATACCGAGTGGCTCGTTGGCGATTTGGGAGAGGTTTGAGTTGCTGTAGGTCATGTTTTGGAGAATTCCGGGGTAGTTCTTTGGCACGTCTAGTTGAGTACGCACATCCACGGCGCGACAGAATTCAGTCGAAGTGGAATCGTCTAGACGCGCGAGACGGGCACGGCTGACGGATTGCCAAATGAACGCTGACAGGGCATCGTCCGTCGAAATGAACCCCGCTTTTCCGTCCAGCGTCTGTGTCGCCTTGTCTTTGAGCGCGGAGAGGGCTTGTGGACTAAACGAGAAGAAAGCCCAGCTTGCTTTTGGTGGTGTTTGCGGGGAGTCAGTGGTTGGAGGGGGTTTGATGATTTGATGGTCCAGCTCAGGCCCGAGTTCGTATTTCTCCAGCGGCGGAACAATGGTCTTGCGGTCAAGGTTCATTGTGGCTGTCTCTTGTTCTGAGAAGGCTTCGTCGCGACAGGCCTTGGAGAGAAGTCGAATGAGCTCATCCTGACCCGTCATATCCATGCATCCGTGCTGCCCATTAACAGTGAAGATAAGCCCGCCCTCAATGAAATTCAGCTGAAAGATCAGGACCGGCGACGGATCATCAGGTGAGTAGTCAGGGCCAAAAGGGAGAGTTTTCTTGGGAGCGATTTTGTTCTCGTCAAACATGCTCATGGGGAACTCTGTCTTTCTCAAGCCCTCCATCGTCGGTGCGGAGGGGTCATCCCGAAGATCCTTGACAACCAGTCTCGGAGTCTCTTCGAAAGGTCTGATCTTGAAAACGCCGGTACCATCGTCTTTGACTTGGCCTGCTACCCAGGGGAAGCTCTGTGAGAGACGCTGTAGGCCTTGTTTGAGGGTGGCGGTGATGGCTGGGTGCGTGGAGGGGTCGGTGATTGGGAAGCAGAAGCTGATTTGGGTATAGATCTTGACCATCGTTGGCTGCTGGCCGACGACGTCTAGTTCTATGTCTAGGGCGTCCATGTTCGTGGTGTTCAATGCAGTCATTTGGAGTGATGAGTTTGTGAGATGGAAGGGTTGTGTTCTGTTGCTTATTCTTTGAGATTATGAGAGGTGGGTCTCCACTGAAAAGGTATGACCTTGGATGAGTCGAAATGCATAATTGCCTATTTGAGACTAGCGGAGATCCTTCACTCATTGCTCCACTCCAATGACTCTAAGTCTAAACTCGTGAATCAGTAAGAGTATAAACACTGAGTACAAACGGCGTAGGAAAAAGGCTTGATCTTCAAACAGCCTTGTGAATTAAATTCCATTCATTTCTTCACCTCTTGGCCTGGGCCTAGGGGCCAACTAAGTCAACACTTGGTCCGATAGCCTTGCGCGCACAAGACTATGTAGTTGGTCTGTCTTGGTCGTTAGAACCTGACAAAGCTAGGCCCGCCTCTCGTAAGCCTCGCCAGGTTCGCTAAAGACCCTTGTATTCATTGTCCTGTTGCGCTTCAGGCTCCTGTCCAGCCCCAGAGTCTCCTGAGTTTTCGTCATTGACATCTTCATCAACGCCATAATCTTCGTAGTCCTCATCTCCATCCCCATCTTCTTCGCCCTCCTCTTCCGTATCGTCATCCTCATACTCATAATCTTCTTCTCCCTCATCCGCTTCTTCGTCGTCATCATCATAATCATCTTCTTCGTTGAGCCCTTCTTCGCTCTCAGTCTGGAGCTTCTCGCCCATTATCTGATCGTCTTTCTGCAAGTGCTGTATAGGTTTTTGCATCCCATCAATCGGATCTATAAGTTGTGGACTTGGGACTTGATGCTCTTTTGATGCAAAGACAGCGACTCCATCCTTACAGCAACCGTGATGGACAACATCACCAGTAAACTTGATGAGAAGAAGCTCGCAATTTTCAGCCTCTTTGGTTGGCTCTTCTCCCGAATCTTGGTGCTTGTTGCCCTTGACTGTCTGGGGACGGACGGCGACGTAGGATATTTTGCAGTCGAAAGGTCCTGGGCCATAAACATGGATGAGAGAGCCATCGGCCATTTTGCAGTGAAGACGGGAGACATGCTGATTGGGTGGAAGACTGGGACATTGTATCTGGATTTCTGGATCTCCTGTGGACTTGGAAAGCGCAGGTAGGATATGCAAGGTGATGAATACGACGATTTTGATCTTCATGACGGGCAACGGGGAGCGATGGAAAATATGGAACGTAGAACAATAAGCTCTAAACTTTCTGAGTGACGAGTGTTTCCTTGGGCTGATGGCTCTCCTTGAGTTGGCGACGCCGATTGAATAGAACTCGTGATAATGTGACTAGAACAGTTATCTTCCTAATATCAGGGTAGGGGAAATAAAAAGGCAAGAATGCGGGGTCAGTAGAGGACGCAGGCAGGTATCTGAACAGTCATGGATGGATGGGGCTTGCAAAAGCATTGGGACTTTGGCATGCAGCACCTGCACCTCTTTGACGTATATGCAGGGCTTATCACACTCTAGCTTGGGAACTCAGCTCAGTTGTGTTGCTCGTCTGCGTACATACCAACGAATGAGACCTCTCGACGCATGGGTAAGTAACGGTCCTAAAATTGTCTGATGACAAAATAGGGACGTCAGCCAGCCACAAAGTCCGTTTCGGAAATGACAAGCATCGCATAAGAAATCCTTCCGTCGGGGGCTGGCTGGACCCTTGTTCCGGTGTAGCCGGGCCGCTTTGACGCATCATGTAGCTCTCGCTATGCAGCTAACCCACCGCGTCGATAATGGCATCTTTTTCGGGCTGCAGGCAGCTGAAAAGCAACATTGACGGCCGGGGCATGCAGTATAGTCACATGGTGCATTTAGTGGTGTACTATTGGATATGCTCACGGGTACGTAGGCTGGGAGCAAATTAAGTTAGGAATTCACGCGCCGGCCAAGTACTTCCCATCTGCGCTACTATTCAGTGCACAGCGATGGGTGCTCACTAGTAAGTAGAACCAAGCCAGAACTCCGCAATAGGATATTTAGTACAGAGATTCATCCCACTTTCACGAGAACACAAGTCACGGATATAGCTGCGCGAAAGAAACTGTAATTCAGCGACACTTTGCTTTATGACTGATGATTGTATATTGGACTTAGCTATGGTTAAAAAGAACTAGATAGAGGGCAACACTGAACTACCAATCGTTACCCAAGGCAAATTGGCTTTGCAAAACACCAGATATCAGACCCCATTATACCCGTAGCCTAGGAACACGAAGAATTCATTCCTTACACCGGAGGACAGTACTGCATACTATAGCAACCATGAGTTGCAGCCAGTGTACACTTTCCGAGAGAGAATGTCGTGCCCGTAGGACAAACCGGTGGTTCAGGAGATACACACTTATCCCCCGAGACAACAAGAGGAAGTGTACACTTCGGACCATCGCTAGAAACGCATTTGTTATCTTGGAGAGATGAACCATGAGGGCAGGATGGAACTGTGATAATGACACATCCTTCTGGGCGCAGTTGGCTGCCAGGTGGGCAGTTTGGACCATTGATTGCAACGCAGGAGCCATTGCTGAGCTGTGTGCCATCAAGACAGGTTGGTGGCTTACTAGCAACACACTTCTCCCCCTGTAGACTCATATCCGTTGG
>CMW1803_accessory_0109_length_458
CTGGCAGCTCTACTGCAAAACCCGTATAAAGATGGACAATAGACTTTCAGGCCTCTTGCTACCGAATTAAACAAAGAAATCTAGACATTTGTGTTCCACGGACTGTCGTTCTCACTTGATGGGCAAAATGTACCGCTTCTTCTTCCTATCTTACGTGCTCTTTCTGGGCTATCAAATCCCTCTCGTCGAGGCGCAGACATGCAACTCCACCACAGGAACATATCCGAGCTGCTGTCCGTCATTTGATGAAAAGGCACTCACCTTCCAAGGCAGAGAATATCGAGTCCATTGCGACGCCGAACTCAGTCCTTCATCGAGTAGAGGTGCTACTAGCCCCGATGATTGCGCCAAGAACTGCACAAATCAGTCGCCTCTTTGGAGGTTTGATACAGTGCGTGGGCGTGGACGCTGCGAATGCTACTCTTTCGATAGTACGAAAAGGGGAAGAATATCCTTTG
>CMW1803_accessory_0110_length_470
GTTTCCTTCAGCGAGGAGACGCATTGTGAAGACGTTGAGTTTAAGTGTTTAAAAACGAATGTGAGAGGAATGCCAGATTCCTAGTTGAGGGATACAAACAGAAGAAACGAAGGACTAGAAAATGAATGAATGAACGATATAGCGAGAACAGAAGAAAACTTCCTGAGTAGATTTTGAGAAGATATATAACGAAAAGCCGCTTGCTCCTGACTCGTGCCGTTAGCTCGAAATTGCAGTCATCGCGCCGATAACTAGGTCAATTGTTCCGCCAATCTGTAACATTAGGCTAGGATAATACGAACTGCCCACAGCTGGAATGAGCGGCGTGGCATCTGAAACGGCTACATGGCCCGAGTAAGTGGTTCTAGAATGTTAGCTCCCTCGGATTCATTTCCGGTGGTTCGGTCCCTAGTTTTTCAGAGTTGTGAATATTCTGCAAATTGAGGTTTTAAAGACAATTCAGTCACATT
>CMW1803_accessory_0111_length_372
TGTAGGGGAGTCAAGTCACCCGGGGAAAACGGTTTATGCCTCATGCCTAAGCTTGACAAGCGATGGATCACCTTTTCAGAGCCAAACTTGAAAGCTTGAGAAAGAATCGAATCATGCTTCTCCCAGAACCGGGGAACATGATCACAATATGAGATGAAGGAGAGGGCATTTTCCTCTAGTACTTCTGCTCCTCTCATGTTGTCAGCCGTTGTTGATAATGCTATTGCCAGGGGCGAGTCTCCGTTGTCTGTTCTCATCAAAACGGCTGCTTCCGTATATTCAGGTTTCGCATTGAACAGGTTATTCATGAAAGAGGGGCTAGAGTTAGCCCTAGCTGCACACTCGTGCCATATGTTTGCATTTCTCGCGTCT
>CMW1803_accessory_0112_length_280
TACAGAAAATACCAAGGCTAGTCTTTAAATGAGGAACAAGTAATAAGTCAAGGTCCATATCCTTATATATACATTATACCCCGGAATCAGGGCATTTCTCTTCCACGCCAGCCTCTGATTAATACTTAAGTTTGCTGACGAGTTCTTAATGCTTGGACTGACTTGGTCAATGCTCCTAGCTACGCTAGTTGCGCGACAATTACGGTTGAAAGCACGTGTCTTATCGATAAGCCTGGCTGCAGGCTACGTTACATCGTCTGTCGTCTATTTACTAAGTCAT
>CMW1803_accessory_0113_length_564
TGTGATATTGACAGGAGGTTGGCTCCGAGTCGCTATTATGTGGTGTTGATGAGTGGAAGGTCTCATGCCCAGAAGTTGTTTATGGTCTCAAACAAGATTATACATTGTTCATGTATTGCTGCGATACATGCCTGTTGAACCGACTTGCCTGTCTTAACCGTCTGTAGTACATATGTACTTATATACCTTTAAATAAAGAGTAAAGCCTTCTTGAGTCGGGGGAAAATGAACCGAGGTTCCTTACAAAAGAACTTAATACAATTAGCCACTTCCTTACCGATTAGCACATATTTACCTAGCTTATAATTACCTATAAATACAGTCTGACCTTTAAACTACTTAAATAAAATAGAATTCTTAATATCTTAATATTTAATTAGTATTAGTAAACTAAAAAGTTTAGTAATTTTAATATTTTTAGAAATATTAAATTTTAAAGTCTTTAATTATTAAAGGTGTTACTTCTCTGTAGAACGTGTAGGTAAGCTATTCCTTGCGAAGACATTCTACTTAGCAGCGAGTCTGACGTTAAAATTCTAAGCATACGTGTTATCTTAGCTACTA
>CMW1803_accessory_0114_length_554
TTGTTAATAGTATAAATCTCAATAGCCACTAGGATGGTATCCATTTTTGTATTTCAACAGCGATAGGAATACCCCAATCCCTCTGCCCCATTGTCGCCTGCGACTGATTATGCGGCGGTTGTCATATCTATGAACCTCAAAAGTCGTAAAAACATCTTTCCTACAAACAGAGGCATTTCATATCTTCCATACACCTATACCATCGACTACCGAGTATGACTGCAACTTGCAAAAGCTAGACATGCCGGCTGTGACGAGTAGGACGAGGAGAGATGAAACTCTCAATTGCGCCATCGTGGTTAAATATGGGTCCGTATCCCGAGATAAAATTTTATAGGGAATGAAATCAGGGATGAATCATTGACGGGCCATGATGAGTAGTATGTGGTTGTTGACATGTTGGATAATAGCTCGGCAGCTGTGAAAGAGGTGCATATAAGAGTATAGACTCCATTTGAGAGACCAGAGTGGTGGGCGTACCAGCAGAAAGTGTAGGAGGTGACAGCGAATAACAAGCTTATCGGATAATAGGGCTGTTGATATGACCACTGGGA
>CMW1803_accessory_0115_length_216
TGGGTCATCATTATCTTCAGGGATATGATAGGCTCCACTAACTTATCTCTCTCATCACGCTTGTTGACTGAGCCCGGTTATGATTGGTCTGTTGGGATGCCTATCACCAACAGACAATCGCGGGCTCCAGTTTTATCAACCGTTATCTTTATCGGTTATCAACTTATCTTGCAGAGTACCCATCCACTGTAAAACATACCCTATATACTCAAATAC
>CMW1803_accessory_0116_length_162
GTCGGCTTCGCATTGTGTGATGTAAACCAGGCTGCGGTGGATACCATCATCAAACGCCAAAACGCTGAGTATCCCAACGTGCCTCTCATTAGCTGCTCGAGTAAGCATGCACTGTAGGAAGACTTACCATACCGGCTAACACCTTTCAGCCCCTTATGATGT
>CMW1803_accessory_0117_length_457
ATTCGTAAACAAGTCTGCCCAAATTACCACCAAAAGAGAATCGGGCCGAGGGTAGTCTCGTTGAGGCTAGTCATGGGTTCGAAAAAGCTTGTTAGTATTCAAAGGTGAAATGGATGCTCCATCTCGGCATTTCCTTCAAACCGAAGGCCGGACTGGGTCTAGACACATGATTAATTGCTGTATCATGACATGTACTTAAGTCTGACACGCCTTGCAGGAGCCTGAGTTACAACCATCAACTTCTTCAATCATCACCAAGCTGCAATATTATCCCGTCTCACTCACAATGACTCGAATTCTCGTCACAGGTCTGTCTAACTGAGTATTTCACAAAACCTGTCTTAGTGGTTAACGCGCGGTGTAGGTGGCACCGGCTTCGTTGCTGGACATGTGATTGATGTCCTTCTGAAACGTGGCCATAGCGTAGTGACTACTGTTCGCTCAGAGCAAAAGGCCC
>CMW1803_accessory_0118_length_404
TAGGAGGTTGTCCGTATATAGCCGCGAAGAAACTCTCGACCGTGTACCAAGCATAAGTATCAGCTTTGGGGGACTGTTAGATACCAGATTTCACTAGTGGTTAGAGCATCTCTCACCGTTCGTTGCTGCTAGATATCTCTAAGTGCTCATTCTTGCCAGTTTCTCAACCATTTCCGGCATATACCCTGTAGGCGTTTGTTTGTTGGTCAGCGTTTATATACTGATCCTTAATAATAACATCATCCTCTACTCTCATTATTAGCTAAACCACTTCTCTCGGCTCAAAGTAAACTCACCTTTGCCCAAACCAATGAGATTATGAGAGACAGACGGAAGATGAACCAGCTCATGAATCATCAGACGAAATTTACCAGTTGGAAATTGAGTCCTTCTGCTTTGTTCTA
>CMW1803_accessory_0119_length_16905
TTATACTGAGGTGTTAGGGTTGGGTTTGTCTATACATCTGAGATAATTGGGTCCCCACTATCACATATGTGATCCAGGCCCCACTTTCACATTCTTCTAAACTTACAGGTAATACAGACCCCAGTCCCTATCGCATATGTGATCGAGTCCCACTCCTGTCAAACATCAGAGTCTCTTCTCGAAGTCTTGATTCGTGTCAATTATAATTCTCATCATCTTCCTCCCCACTTTCATCATCGTCATTGTCCTCGTCACCAGTACTATCTTTGCCGTTTTCATCATGATGTCCGCGGACAATAGACTGTTGGCGGATCAGTGTCGTCTCAGCTTCAGTATTGTCTTCTGTCACGCCATCTAACTCCTCTACAAAACCTCGTGGAGATATACAAACACCGAGCAGTTCTGGAATGGACGTTTTTCGCAAGCTGTGTAGATCGCCGTCTGTAGCCATCTGAACCCCAGGAACTCTTAAGTCCCTGGAAAGATCTTGCATGTTATTGCCAGCAAGGAGGGACTCCAGGACGGGCTGAACGACATGCGCGTATGATGCCTCGCAAATTCCCAGAAGGTCAGGGATCTCGTCTGCAACAGCAAGCGCCATGGTACGGAACTTATCCTCCTTTTTAATGCCATCAGTTGGACGAATCTTATTATAGCACGTAAAGAGGCTCCTAGAGACAAAGACGTAAATACCAGCGCCAAATACGTCTGCCATCACTGCCAGCGGTCGCCAGGCATAAATCTTTTTGGCCAAGGTGCCTTCGGGAATACCGAGCTTCCTGCTGAGATACTTGGCTATTCTCGTTGAAAGAGCCAGCCCCGCGTTGGTGTCTATTCCGTTCTTGACGAGGAAGTCTTCAATGTCTTTATTGGATTCTGTCGCGGCCGGGTTCGACCAGCGATCCCATTCGCGGACGAGGGACACCTTCATGTCGATCAGTCGAATATCGTCGATCGTCAACATGTTGGGGCTGTCATGCTGAACGGCCTGAGCCCAACGTAGGGTGAAGCTAGATAGTGTCGCCTGCCCACCCTGGCGTATCTCGTCTGCCACCCTGCCCGCGTTCCGATCGAGGTCAGCGAGGTGACGCCGCGGGTGGCGGCCATAAAGATAGGTCAGTGCATCAGCGAGCCGTTTCTGACCTCGGTCACCGAATACCTCATGTAGAACGGCGAGACCTATGACGCAGATCTCTTGAGAGGACAACCTGCCTCCAAAGTCCCTTTCCTGTAGCTTCCGAGCAACAGCCAGGGTGTCGAAAGCCTTATATCCCTCCTCGAAATGGTTCCTGAGTCGGTTCTTGGCTTGCAAAGCCTCTACCAGGGTAACTGGCTTGTCATCTCCGCCGAGTCCCTGCTTCGGTGCTCGCGCACCTGTGCCAAGCCGTATCACGATGGGTTCATCATCGGTCTGAGGGACCTGCGTGGGAACAGGGTTTGCAGATGGTCGTGAGGGTATGCCGCTGTCTTCGTTGTCGTCTCCATGATTGTTCAGCACATGCGGCAAGACTTGGGTGGATGCCTGGAAGAGCTGGGTGCCTTTCAAGAGCGTACCTGGAGGAAAGCGTGGCTTCTCTACGCGACGCACGTTATGGCTGTCTGTCTCTGAGTCGCCTTCTTCATCACTGGCTTGAATACAGCGCTTGGCAAGCTCGTAGGCTCGATGCTCCGATATACCCTTCTTAACGAGAGATGCGTGCCACTGGTCGAAAAACTTCTTAAGCTTCCTCTCGTATCTGGAGAGGGTCTCGGGCAGGTCAGTGAGACTCTGCTCATCCGGCGCCTCGGATGGCGGCAATGTATGTTGTGTCAATAAGCCAGCAGTGTCTGTACTTGGGATGGCGTGGGAGGTGGAATCCGGAAGGAAGCTGGATGGCAGACTACTGTGCACATCGGCGTCAGGATCTTGTCCGGAGCGAAGTGTCTTCCGCGAGACAGGCTGGCTTGACTTAGCCCCTGACGCGTCAAGGTCATCGGCAACGAATAAGCCCGTGTCCGAAAACACTGGCGAACCCTTGTCACGTCTGGGAGCCGCGGCGCCTCTGCCGTCCAGTGCGTGGCGGGTGGACGATCCGAGCCTTCCGGGTTGAGATTTGGGTGTGTTTAAAGAGTCTCCGGCGTAGTTGGGCAAGCGGACACGTTTAGTAGTAGGCTCTGCTGTAATGGCAGAGGCTGGAACTATTGTCCTTTTTCTGCCTGTTGGTGGCATATCGCTGGTCTGCCTCTTGATGATTGTGGCTTCTTTCCATGGCCTCCTCCTTCCTCCTGTTGTAGATGAGGGAGGAAAGGGGTTTAAAATGAAGCGATGAGTGTACTCGTAATCTCCCAGAGCTGCCGGGGTACGTTGTGCCGCAGCCCCTGCTCAAACGGTTTCAATTGGTCTCCTTGTCGGAACCAACTGCTTATCACACATGTGATAGCATGCTAGACATCATAAGCGTAAAAGTAAATTACTCCAATTGCATCCAATTTAATAAACAAACTTAATACTACAGTACACGGAACTTTAAAGGGATGTTTAAGGCATCTGTCATTTACGAGTGTCTTTTACTATTAACTACCCTAGACTTAGCGCATTACATCTTTATGGCAAAGCCCAGGGGATATTCTAAACTAGGACAACAGCCATTACTACATGTCAAGAATCCAAATCACCATCTTAATCATGGCTCCAGAGCACCAGAAAGCCAAAGGGACGTCAAGAACGCGATCTAAGTCCAAAGGTCGCAAGGGAAGAGGTGTTTCTTCCTCCCGCTCGTCCGCGTCCGGCTTCCGTGCAACCCGACCTCAAGACACCATCCTGCGATACCTACAGTCAAGTTCGCCTCTACCCTTAGCTTCCGAAAGAAGAACGTCTCCAAGAGAAGCAAGCTCTGGCACGCTGCGTTCGGATTTCTCCTCTGCCACCAGCAACACCGAAGGCCCCGTCGTAGCAGGTACTGCGTTCCCCGAGCCATTATCATCATCATCTGTAAGGCTGAATGTGTCACCATCGATCGATGGGTCCTCCGGCAATGTCAGGTCGCGACGAGGGAGGCATTTGGACGAGCGGCCCTCGTCTAGATCTCCAGTTAGGCAGCACTACGGTGGAAAAGACTACATATCAGGTGCGGTTTGTCAGACACGAACCTTGACATGCTAAAACTAACATGAAGTCAATTTGATCTAGACTCAATAGATGATGGCATGACAGAAATAGCTGCCCCGGACGGCGACATGTCGCTAAATGACCAGTCGCCAGCATTCGGCCCCGATATGCAGATGGATTCAGCCAATGAGGATGACGGGTCATGGCAAATGCGTTCAACACCTCCACGTAGTCATGAGTCTTACCCAGGTCAAATACTCAATCTCTACACAGTACAATCAGCCTGCTGACCATCAGCCCTAGATGACATGATAAACAGGGCAAATGATGAACGACGCGAAAATAGTGTCACCCGAAGCGAGCATCCTCTAAACGAGACACATGACGAAGAGCGAGCAGACCCCATTGCTACGGAACTGCCTACACGCGAGGAAATATATAACTGGGTTGAAGAGGAAGAGTTGGACGAAGGGGAGAAACTGGCTCGGCGTATCGTCTATATCCTCACTGCTGGTCTTGTGTCATGTCCGGCGGATCAACACAAGAACCAGGACGCATCACACCTCGCAACTTGCCGCCGCCATCTACACCTCCGTGAGACGTGGGCTGGGTCCAGCGCCAGAGTCAGTGGGTCGTCCTTCGCTGAGCGAGAGGAACAGTCACGGCAGTTCGGCCTCGACCGGACCGTCCGACCCCTTGATGCTTCAGTCACGGGCCTCCGTCGCGACCAGCTGCCTCCAGCCAGCCGGCTCGAGGCCCAATTTGCGGGTTGGCACGAAGACAAAGAATGGTCAGATGCCGAGGTCTGCCTGCACCAAGACGACGTGCCGCAGCGGAAGCTGGCGCCCGCCGTTCACGACATCGACAGCTTCCTACATGTCACGAAAGACCCGCGCAGCCTGAGAGGGCCGTTGAACATATGCATAACAGCCCAGCCAAGTCTCCTCCTCTCCAAATCCATTCACGTCCGTGTGCCAATACGGGTGGGAGACAAGATCAAGCAGGTCCCGATCTACCAGATCCCGCACACCGTGCTTGCTCACCAAAGGCCACGAACGGTCTACATGTTCTTCCCGCGGCTCTACGACGAGAAGCGCCGGAAGAAGGGCCCAGTACCACTGCGAGAGGAACAGAATCGGCTGTTCTTCGACGGCTTCATCAGGCCAAGCATCGAGAAGATTGGACCGCACTTTGTGCACCACTTGCCTGGAAGCTATGACTCCGTCCAGGCAGCATCGTGCATCGCCAGGGAGTCGTCGGGCTCGGCGGCTGTACGCGGGGCAGCCTTTGAGGTGCCATATAGCGAGAAGAACCTCCCCAGGTTATGGAGCGTCATGCAGGAGGCACTCGATCGTGCGGAGCGCGACATGGCAGCTGATGGGCTCCGACCCGGCGACGGCGGGGGCCTGCGGGAGACAGAAGATGCCAGTAGGCTGTGGCAGTTTGGCGATGCTATCTTCCTCTGCAGCTATAAGGACACCAAGCTGTGGTATCAATCCTCCGGCAGTAGCATAGCGGGGGTGCTAGGAGACTTCCGCGCCCAATGTGGCGTCGTCAGCCTCGAGCAGGAGCCGGCAGCCAGCATTCGCAGTGGCAACCCTGCTTATGGCAACAACAGTACAGAACCGGCGCCGCAGGGGCAAACCCAGTTTGTCGACGTCGCATCCGAGCTCCTGCCCACGAGAAGTGGGCATACCCTTCTGGCTCGGCGGTGCTGCCAGCACAACACCTTGCGTTTCCTCTATGGACAGTCTGGGGAGGCTCTGCTTGGAAGGACAGCCCTGCGGGTGGAAGACGAGGCTGAGAATGACTGGGATGACGATGCCGATAGTAGCCAGGAAGATGAGGAAGGGGAAGGTGAAAATTATGGCCTTGGAGAAGACGACTGGCAAGCTCCAAGCGGAAGGGGAAGGGAGGAGGAGCAGGCTGCAGGAGACGGTTGGAAGCCTCCCCGGATCCCGCGCGCCACCACAACAGAGTATCCTGTACACATGCTGCGAGACTCCATCTCCATCACTTCAGAGCCCAGGAGAACTAGTCCTATCTTTAGGCGCGGCGTCTCGTATGTACAATCCTACACCGTAGAGGAGGGGAACTTCAACGTGGCCGCCATCTGGGCCTTCTCACACCCCAACATCTTCAATCTCGCGCACAGCGATGAGGCCTGGGCGGCAGTGGCCCGAACGGGTAACATCAAGGCTAGCCGCCAGGACGCGGAACGGGCACTATCGCAGTCAATCCAGCGCATGGCTAGTAACCTCGAGGACCCGTCACGGGGGTACGGCTGGCGGGTGGAGCTGCGCATCACGACAGCACTCGCGGCTCAGTTGCGGCCGGCAGAGGAGGCCTGGTGGCAACTGATCAAGCGGGCAAACCGGCTGCCTGATGAGCCAGGTGCCGTTGCCGTGACACCGGATCGGAATGCCTTCTACATGCTTCAAGCTGGAGACTTTAACGCGTTTGTACGACAGAACATTGACAAGCATCTGCGGCTCATGGACTACATCATGTCGTACTGGGCGCGAGACCCATCTACGCCGCAGTCAGCTGCATCGCTCTATGCCATCGTGACGCTTGCTCTCCGGCATCTCATCAACCATCAGCCGCACGCACTAGCTAGGATATTGTCTGCGCCGCTTGCGGCCGCTGCCGGGGGCAAGATCGGTCTTGACATGACCCGCTCTAGGGAGCAGCGGGGATTTTCCTTCTTCCCGAAAGACGTAGTGGACTGGCATGAGCTCCGGCTCCACGACTGGGCCACGGACCTGCTTCAGGTGCCACAGCTCGTCATCAAGGCACACTGGCTAGAAGAGGCATCGCTGCGGCAGTCTAGACACCTTATCGACCAGGTAATTAGCCTCGCCATCAGTAAGGACATCCGCACGCGGGTGCAGGCCGAAGATGTGCTTGGGATTCTCTCGCAGCTCCTGATTCGCAGCTATAAGAAAGCGGCGTACCTGGCTCTCTTCCCGGCGAAGGGCAGAAGGAATAGAGTGCCGGACATGGACGTGTTCGAGTTTACCCTGGCTGGCGTCCGTGCTGAGTCCAGAAACGTACAGGGCAGAGACTGCAATCCTCCGGGGAACCACCGTTTCTTCATTAAGCACGTTTCGACCTATTTTGCCTGGGCATGGACCCTCGCCGATAGTGACATTAGCCGTGAACATCTTGAAAGCCAGCATTTCCGCGTGGAGGCTAAGAGGGCCATCAAGGCGTTCGAGCAGCTCAGCCGTAGTCCGTTCATCACGGCACAACGGTTCCTCTGCGTGCTATATTACCGCTTCTGCCAGCAGGTACTCTGTTTCCCCAACCCCGACAAGATTAACGGCGTCATGTCTGTGACTGCCAAGAACGGCAGCCGCACAGTTCTCTGCACACATATCATCAAGCCGTGTATAACCATTCCTGATGATGCCAAGCTGACGGACACCGTTGCAGCCATCGTGTTAAACCAGGATCCGAATACCCATCCACAACAGAACACATATCCGTCTCATATCATCTATTCTATCAAGCAGATCCGTAGATATCTACATTTACCTCTATCTGGAGATGACCTGTGATGGCCGTGGGTGTCGGATAGGAGATAAGGTTACTCTATATGTACGTTAGAAGTAATGAGAGAGTGAATGCAGTGTTATATATCACCACTAGCTTCGTGCGACTGGATATGAACTCGGCCCTTACTTTGGGGTCATGCATTTAGTTTCACATTTAGCTTGTTGTACTAAGGATTCCATCGTTTGTCAAAAAGGGATGCTCTTCAAGGGCTCGAAGGTGTTTATGCAGAGACTGGATAACGAACGACGCCGCGCAACCCCCTATACCTTTGTATGCAGGACAAAAAATCTTAACCTGAAGCCTGCCGGCAAATTCCCCTGAACATGACATGTTAGCAAGGCTTGCAAATAGCTGCATATCTAAAAATAACCGATAATGGCTAAGCATCTATGGGCCTATTCCTCCGTAATAAAAGTACTTAATCCTTACCGATCTAGAGCAGTTGATATGGTTACTAGCCGTATCTCAGCTAGCAGTCATCTATTAATCGTATGTTTTAGTGTAGTATTCCAGATAAGGGTATGCATAGTCCAGGAAACGCGTGCCGCCGCAAAAGCAAGAAAGAACAAGTGGCTGGGCAGAAATGTGGGCCCTTATCCCATCTCCTGCCACCCAATTTTCCCACATCTTTCAGAAACCCTTTCTTGCACTTAACAGCTGGTAGACGACCTATACATTCCACATAACGCCCTTCTACGCTTTCACTATGGTAGAAAACAACGGCGGTAAGCGCGCCCTTCCATCTTCATTTCTTCCTTCTCAGTCCCTGGAGGAAAGATCTGGAAGTAGGCGGCGTCTTACACCACCCAACACGCAGAGTGAAGGATCGGCCATCGAGTGGTCTTCAAGCCCGCCACGATCGCTACTGAAGCGAGCAAACAAGAAATACGAGGAGTCCACATCAACTCTGAGGGGTCGCGAGGATAATGGCCAAAACCTGGTCACTACCGGCACCCCGAGGCTGTTTCAGTCGGAACCCATCCGCGCCGAACTTACCACAATAATGGAGTATTTTCCATTTGAACAAGATCAGAGTGCTTACACATCTCAACACCCCCTCATTTCTCGCATCCGCAGTCTTGTTCGCGCTCGGAATGTAGGATGTCCCCTTTGCGCTTTCTACGAATGGAGTCCGATTGTGGATACGCATAAGCTCAAACGCTGTTCACATCGCGATGAAGCCAGCGAAGCGCGCCCTTGGCTCGAGATGTTTCGAAAGTATCAAGCGCGTGGTGGTGGACCGGGAGCTCGATGTACCCATTGTCGATTCCCGATCATGCTATGTTTACGAACGGCGTATCGCGAGAAAATGGATTTAAAATATGGTAGTGAAGTAGAGGCGCTAGAAAAGGAGAACATTTTATATGACGAAGTACAGTGCACCTGGGTCAAAACTATACAGCGATTCGTAACATCATGTATCGTATATCACGGAAGGGGGAATGACGGCGGCGTGAGCCAGCTTGGCGGTACAGTGTTACATATGATGGGATGGCAAGATTGGGAGGGCTTGAGAGAAAATGGGCCAGAGCACATCCAAAGATGGTTGGAGGAGATGGATGAGATGAGAGGGTTACGATGTCCACGGCTACTCAAATTGTTTTGGTTACTAGCCGAGAGTCCATCTAGCTATTAACTAGAAGCTTTTCTGTCATCCGGGCGAGGTATTGTCTGGATCGACGCTACGATACGGGAGAGAAACGAATGGATTGGTTGATCTCTACAACTGTCTTGTGCTCTAGCCTGCGCTTAAGAATCTGCAACGTATATAGAGCTGTGGCTCAACGGGGGCTGCTTCCACTAGCCTCTCGCTTGCTCACGCTTCTATTTAGTACTACAATATCGCATTAAAAGAAGCATCACCGACACTGATGTCCCGCTCAAGGACCTCTGATAACGCATTTTAATACGAGATTATATTGTCACACTTGCTAGTCAGATATAAGCGAGTAGAAGCAATAATACTAAACCATCGCAATGCAGTCCTATAAATTTAAAGGATTTTAGTAAGCTACATATAATATCAATAGTATTTAATAAGCTAGCAAACTACTTTCTCAAATTTCATGCCATGCCAAATGAAGAATTCCGTCTTGGGCCATCTCATAGTTCTCCTGCTCCCCTAGGTCTGCCGCTAACCCTAGGAAGACAGTATATAAGTGTTTCTTAATGGACGAAACTTCATCTTGGTCTTTAAAGTCCTCAAACCTCTTCATGCCCTGTAACATGTCCATAATATGGTTAGGGCCTTGTGTGACCTGTGTCATCTCCCAGCCGGTTGTCGTTTGCTTCCAATGTTCCTTAAACCTGGTCATGTCCTTGTAATGGTCTCGAAACCCTATCCTTTGGATCGGTCGCCGAAGGGATTCCAAATGCTTTTCTATCATCTCGCGAATCTCGCTCGTTTCAGCATGACTTTTCTGCTGCCTTAGCGTTCTTTCGATCTGCAATAGCTCTCGGTATCCAAACTTCTCAGTAGCCAGAACGATATAGCGTTGGATATTTGCATCAGAATTGAAAAAGTTCGTATCTTCCTTCTGGATGATATCAGGGTCCTTCCATTTTAAAGATCTCAAATTTTTCCTTCGTTCCGCCCTGGTGCAGAGGTTGTAAGAAAACATAGCCCATTTTGTCGCTTCCTAGTCGACCTCTTAACTTGCTGTAGAATATAGCTGCAACATCGTGAAGCAAGTTTGCGCTTGCGCCAGAGTCCGTCTTTGCGCCCTGATGCTCTGCATCGTGGATACGGCAAAGTACGTCTCCAAATGGGTGAGCCTCCTCGACAATGGAGCTGCAGTTATATAGCAACCTCTCTGTCTCTGTGGGCATGCGATCTTGGAAGAACCTCAACAGAACGATGAATACAGGAAGGGTTGCGGGTGATTGGTCGTTAATGCAGACTGGCAGTTCCCTGAACCCAGTTTTTAGCAGTAACTGTGCCTCGCAGTGCATCTTCAGCTGGCTGCACACGGTCGCGCACATCAGGTACCGAACACCCTGAAGATGCTAGGGGGATCATCATATGTCCATCTCATAAAATCGTGTGCGAGTTGATTAGAAAATGTCTCAGTGCTCCAGATCCGGTTGTCAAAGGCTCCATTTACATACTTTGAGACAGCAGAGAAGAGCTCTTCATGGTAGGTATGCAGTGGAGACGGGCCAAGTACTGGTCGCCAACGATATTCAGGCGATAGCGGTGAGAATCGGGCATATTGATGCCATTATGATGAGCGGCCCTTGTTAACCTGAGCCAAGACTGGAAGTCCAGGGCAGGCGCGTCGTAGGCATCTGACTGGAGATATCGCATGGTGCGCTTCTTCGTGAAATTCTTTCCCCTCCCATCTTTCGGTCACTCTATGCTGGATCCATCTTGGTCTGTTGCCTAGTTAGTCCTCGTAATGCTTCAAGAAAGCTATAACATACTTAACTCTAAACCCATCGCGGTTTAGCAAGTAGTGATATCCTTGTATGTCATTTTTTTAACTAAAAGATCTTCAATGACAGGCCGCTTACAGTCCCACTCAGCGTTGCTGTACTCCTGATAAGCCATACTTTAAAATAAAATAGGTTAAAAGGTTCGTAAGTGTTTTTAATGCCAATATTGGGAGCACAGCTAAGTTGTTGATGAGAAGTAACCGCTTAGGCGAGGTTGATATTGAACGGGCAGGTAGACTTAAGAAGATATTATATAGAACAGTAAGCGCACATCATGCTTCGAAAGCCTGCTTCATACATGAACAATGAGGCATTGATGGATACGATATCATCGCCCAATCAATTGCGGTAGGAGGACGAAGACTACAACCACAATCTGCCATGTCTGCTGCTCGTCGCTACTTATCATGCCTGGCCAGCAATCCAGTTTCGATGATTGGCTAATCAAAATTCGACTGCATTAGTCTGAGGAGGGACCCGCTAAAATGCTGGAAGTTACAGAATGCCATTGGCCGGGAGGGGATGTGAGTGTTCAGAGCCTGATATTTTGGCTGCGATCAGACTAAGGCAATGCTGTCTTCATTGGTTACAGCAGGCTTGGGTGTCATGGAGCTGACCATCCATCATGCATGGCTGTCGGCCACTGCATACTGCGAGACGCATAAACGTGACAATGCTCAAACAGTCGAGCATGACATTAATGCAGCAGGATGCTCTATATAATGACCTTTCCTGACCGGCCGTTTCTGATAGATCTTGTCTAACACAAATCTACCCAAGCGTGCTCTCACATCGTCGTTGTTGTGAGACCCGTTTTACATGAAAATCGAGAAACGACTGCGAGGCTGCTGTACACCTTTTGCATCTCTGAACATATTGTCACTAAGTAATGCGGCCTCTCTTGCTTTTCTTTCCTGCAGCCATGGCAGGCCCAGTCTTACTGGTGGCTTGCGAGAGTGGCTGTACCGCTGGCTTCATAGCATGCCTTGGGAGTAGTGGCCCTCCCTCAATGGGAGCAAGCATTCTTCTGTGCAGCGGACTCTATGCCCAGTGCGTTGAAGCATGTGTTCTACACTACTCATTACCGATCCCGCAAGATATGCCAAGGCTTTTCTCAGAGATGTATACTAATTAGTGAGCTAGTTGAAGCTCGCGAACTATGCTATGATAGGACTGGCATAGATGGGAATAACGTCAGATTGGTAGGCTGGGAAAGGGGCAACAATTTCTATGGTGCTTGATTTTATTCTGGTAGCTATTGGAATTTTGGCAAGATGCAGGATATACTTTGCGGTCTGATAAAATAAGTCTTATAATGCCTTGCCTCTCTACGTCAAGCAGACAATAGAGATACTACGAGCCAAGAACTGGATAAAGAAGTTCTCTGCACAGCTGTTATTTAAGGCGGGCTCAGAATACCTTAATAAGGAGATGTTCTAGTAAGTTGGAAAGGACGCCACGAGGAGCGCGGAAAATCTTATCTCATTATGATTAGAAGTGAAAGGAGAACTAGATGGCCGACAGTATGTCTCGGAAGCGGTAAATTATTCCGGTTTACATTCCGTCTGAGAATGTCCTGCCCTAGCCTCGTGTAATAAGAGCAGACTCAACCTAGCGAATTTGATTGGCTCTAACGTGAGACATATAGTGCTGTCATAATCAATGACCAGCAGCCAAATCCATTATTCTCTTACCAACCTTCTTGACCGCTCTTTAAAGCCTATCATAACTATATCTATTGCAAACTCATCCATACCAGATCATGGCGCATCTAATGCGTTGACTACTGACAGTTGTCAATGTACCAAAGCAAAGGAAGCTTGCGAGAGTGAAGATGATCCTGGCACAACAGTGATCTGCCCAAGCTGCCATCTGGAGGAAGCAACGGCTGGGGAACGCGACGAGCAAGCGGCCCTTCCTGACGACCAAATGGTCTATGCTGCTTTCAAAAACTCTCCCTCGCTGATGAGGATTGCAGCACAAGAACCAGGGGAACAGTCCATTAAGTTGGTCATAAAAAAGCGCCAGAAGGGCCAACGAGCATTTGCCAAGAATGCCAAAAGACTAGTCAATGAATATGGCACTGCACCTATTGTAACGTCACTTAAGGCATGCTAGATGAAGGGGTGTTCACATCTACTGATGTCGCAAAACGACGATTTCCCGACCTCTTTCCAGAGGAACAGGTATCAAACCATGAAGAAGGCCAAGAATCAGCAACTGGATATTCGTCTACAAAAGAGATGGAGCCGCTTCATGGCGAATGTAACAAATCGAATGAGGAAGCTGGCGACTCTGGAGGTAATCACTATTTTCTCGACTTAGGTGAGCCGGAAATATGCTAATGCACTTCCTTCTTATAGCAGGCGTATTGCCAAACGGCCGACCTGGCCAGACTCTCCGGGATTGTCGCCTTCCCCCAGGCCACGACAGAGACTCATGTTGCAGCTACAGTTAATACTAGAGCACGCATGCTTCTCGTTTGGACAACGGAATATGAAACAAACACTGGGACAAATGGGACCATAAGCTGCGCCGAGGCGATCTCGCTACAAACCTGGATAGACTTGTTCCAGAACCATAAGACATTTGAGACCGAAGGTAATGCTGAGTCACTCCCGAACCTGCTTAGCTCAGTAAGCAAGATTCAAAACATCATCATTTATCGACTCAACCTTAACTTCGAAGAAGTTAACCAGTTTTTACTAAATGCTGAAAAGTTCATACAGCTTCTCGATACTCCATTGTATCTAGACGCTGTCAAGTCGCTTAGACAGCGTATTGAAGAAGTACTTCGTATGGCGAATCGAGATGCTGCCTCAGTCCATAACGAAGCTGATGGGAAGGTTGCAGAAATTGAGGCTTCAGAGAGAAAGGTTAAACTGGAGGAGGAGGGCGTTAAACGTCATCGGACGAGAACCTGGATAACATCCGAGATTCCATCGAACGTGACATATTTGCAGCCATGGGACGAGCCAAAGATGCCTTACCAGGTATTGGGCTAGCGGATAACCGTTAAAAACAGTTCGCTCGGGTTTAGGAATACAATATGGAGTTAAAAGGGATTATATATAGAGTAAATCAATCGTTTCCACTAAAACTAAATCATCTTAATCACTTCGGATTGTTGAATAGCCTCACCCCAGTGTCATATGTGTTTTCGCCGTTTGACCTTAATACGCAACCTGAGCAATATTGTAATCCGAAAATCTATATTCCTGGCCACGGAGGTTTAATTCTCTTGGGTGTTTTTTTGTGCTTATGCCAGCGTATAAACAGGTCATACGACAAAGATTTTGTTTTCTGGATGGTTTCCCGCACTTGTTTCTCATCCACCAAGTCTGAATGGTTGTAAAAGAAATCAACGACGGCATCACGTAATCCCCGGTCTTCTTCTATCGTTGACTCATATGCTTCTTCTACCCCGTCAAGCAATCGACCTAGTTGTGAATTTTCTTGCATGACTTTGTTGAACTTCTCGAGCGCTAGTTCTTTAAGAGCAGGTACTCCATAAAACTCGGCCAGTGCATACACTCTGACGTGGAATGTTGGGTAAGAATCGTCGATACTGTCCTCGTCTAAATGTGGTGGCGGAATTGTACCTTCCGTTTCACCGGGGCTGGAATCTTTTGTTGCAGGACCTGGGTAGCCGCTCTGGTAGTCCTGGCGATAGAAGTACTGAATAAGGCAATCCACTGCCCGGGGTCGTCCTGCAAGAAGTCGAAACAATACCTAGGCGTGACTCCACAAGAGTCACACGAAGGGTCCTGCTTGGTGCTTCGGAACTTGGATAGGAGTTTCTTCGCTATGACCGAAGATTGTGGACAAACAATGACTCTATGGGCGGAGTACTCTTTGACAGAAGAAACCAAGGTGAGATCGGCATAGCTATCATCGTCTAACGAGCTAAAAGTGTCTGATTAGTACTATAAAAAAGAAGGTGACGTGAGCATCATGAGACGGTGAGCTGATTTACCCTCTCAACCACGACAAATCGAATGTCACCATCTTCCTTGTTTGGCACTCAGTCAGTGATTCCACAGGGCTCTGTGCACCGATATATCGGTACAACGGAGATCTGGAAATTCAAGAGTCGCAGCGGCCGGGGAGCTAAAAACACCTCGGCTGATGAGATACTGCACAATCTCAACGAGCTTCTGTTCTGTGAAGTTCCAACAACAACAGCGTGATTCCTAATAGCACGACGGATGGGCTTTTGTTGGCTGAGATGCGAGTTCTCCGGTAGGCTGAATACAAGCCTGCAATTGGCATTCACATAAGCGGCTTTTTCTGTGCCCGCTAGGATGGTTCATGACTGCGCCATCGGGACGACCGATATTTTATGTGTATTTCTGTGTCAGACAGGAGCGGGGGTCAAATGGAAGCTCACTTAGTCAGCAACGGAGCCTTACTTTGTGGTAGTTGGTAGAACGTTCTACTGGCTTGGGCTGGAACATACGAAGTTGATTGGACCAACCTAGAAATCGTGTTGGCCTGCCGAGCTTGCTTGATCCAGAGGCCTAGGCATTAAGGCCACCATGCAGGATACGTACAGGCTGATGTCTCGGAACCCCCGCACCGTTGAGACAGCCAACGTAGAGATTACGATCTATCCAACTACCTTGCGGTCGAAAAGAACACATTACTCCTTCTTAGTCCCAGCTGGTAGATAACACATAGCACACATCTCTAGGTCTACTATATGTTAGAGGGACGTCTTATTTCTAACGAACTCACATCATGACCGTATCATCGTGCGACAAGCCCGTGCTCTACTGCGGCTGCACCACAAGAGAACCAAACATTGACAGTGTCTCCGTCAATCCGACATGCGACTCGTGCCAGAAACGGCTACCCGACGACAAGGCCATTTATATGGTACTTAAAAGCCACGTTACGGATCTACGTTACTTGACCGGCAGGGAACGTCGGAGGCAAGATTATCAACGTAGGATGAAGGGTCATAGCAGAAACATCCTGGATGGCATCGAAAGCGATCCGTATCCTGAAGATGTACAGAAGCTGCACGATAAGTATGGTGTCGAGGTGGTTCGTTCTTCCGCCAGGGTTCTAGTGAACAGCAGTCCGTTGACGATACGTTCTGCTTATCCCTTCCACGGCTTGCATCATCTCGTAACAGCTTCTGTAGAAGTTGATAGCGATGTGCCCAGGGAGGCTACCTGGGTGCGAGAACCAACGTCGGCACCAGAAAGGGCGCCATTACCATATGACTGTACCCCGGAAGTGGATGTCGCCCCGGAAGACGACCGACAACAAAATCTGATGGTTGTGCAGAGCCCGAGGCTGTTATAGAGGAATACGTGGATGTTCGAGATGATGTGCAGGAGAAGCCTTGCGATAACGACTTGCCTCTGCCTGATGACGATGATGGTGATGGTGATGGGTATAATAATGTTAGGGGCAGGAGGGTGCTACCGGACTGGAGACTCGAAAGAGGATAAGGACATCGACCATGAGCAGAGAAGCCTCATGACGAAGCGGATATCTACGTGCCCTATCGTAATCGATATGAAGACAAAAATGGGATGGTGAGCGTCCAGCTGAGTATCCAGTACGAGCTGGATGGTACAGCTACAGAGATACATCGAAAGAGCCTGTTATTGCATTTGGAAGTGGAGAAATCCCAGAGACTCTGTCACGAAATGGATGGGACTGCAACGAAGCAGTAACGCTGGATCGTTGGCTGAGAGAGTTCCTCGATCGGCCTGAAATCTTTTACGTGGAAGGCAGCGTTGAGAGTCTACAATCATTATTCCAAGGCTGCGTGAGATTCAAGCAGTCAATCTTTGGTCGCAAACGCCTTACTTTCTGACGAGATACACGAGTTTCTCAGTGACGCATGCGCACTTATGGATGTGCTGAATGTCAGCGGCTATAAGGAGATCCTTAAGAAGCTCGAATTGAGGATTGGGAAGCTGTTAGTTGATTTCGCCGTCAGGCACGAATCGTTTCGGCGGAGACGAGATGAAAAGTTGAAGCAAGTAAAAAGCGAGCGGGCGAGGCTGGACATGCTAGAGAAGACGATTCTCGCAGAAATGGACGATGACACGGAAGGAAATCAGAGTATGGTTAAGCGGGAGATTCAAACTGCATTGGACAAAACGGCGGCGAAATTTGAAACGGATATAGAGTGGAATAGAAATAAAGGAGAGTGAGCTGGAGTGACGGACATTCATGGTTATGAGTTAGCAATTTCGAGTTCGTTAGTTAGCTTTGTAGTCGCGCAGTATCGATATGGGTTTCAATGGAATAGTTAGGGTAGCCAGCTATATATCTTCAATCTAGTGCGATTTGGTATAATATTATCTTGCTTTTTTTAGTAGCTATATAGTAAAGACACTTGACTATCGAGGTGGCGGAGGTGGCGGCCGTGGAGGAGGATGAGGTTGTAGTCCTCGGGCAGCGGCGGCGGCATGGGAAAGCTCGTAAGCTTTTTCACCACCAGGTAAACCTTCACTCCCTCCCTAGCTACTTGCTTTCACTTTAAACCAGATGAAATGTTATAGAGGATGCAAATGCAAGCCACTCGAGCATTGTAGTGTACCTCGACCTTGACATGTAGCAAAACGGCGCCTTACCTCTTTGTGGGCGAACTCTAGTGCATTTCCTGTCTGCGCGGTAGATGCTGCGTTCGCTGTTGGGTGACATAGATATGTATTTTGCGCAGGTCGTGCTGGGTTGATATGAGTGGCAGAAGGTATGCCCTTTTGCTACCTTTGCGGCATTGAGATAAACATTTCTTGTCAGCCTCTTGTTCACTATGACGCAGGTGGCTCAAATTGGAGAGCCTAGGCAATAAA
>CMW1803_accessory_0120_length_389
TGAGAGTGTAGGGTAGGTCGTCACACCCACGACCCGATCACCTCGTCCGTCGATTCGTCTTTATCTGTGGGACAGGTCTAGGGTAGGCCAAAGTCAGGTCTAGGGTAGGCAACTTCCAACCTCAGAGCTGCCTACCGGGAGCCAATTTCAATCGCCTCTCACGCCTCCACAGACCTCGCACGAGGATGCGACCACCACCATTGAACTCGCCTTGGTCGAAATAGTCGGTATATGCACTTTTGAAAAAAAGCGTGCAAAATGGTTTTGTGGTTTGGTGGCCGTGAGTCGATTTTTTTGTTTTCCCATACAAATGAATTTTGCGGAAAATAAAAAGTGGCCCACGAGGCGGTTCTGGCGTGCGGCCCACTAAAACGGTCTCGGAGGGTATA
>CMW1803_accessory_0121_length_1753
CCCTAAGCCACACCTCCCACAGCGGGTTCGGTGCGGCGGACGGACGCCCTGGGGAATTTAGAGGGGGAAAGCGGATTGCCCTAGCGGTGCTGTTGGCCCTGCCGACCTCACTGCGAAAGGCGCGACTTCACCGTCGCCACCCAGTAACTTGTCTCTCCGGCGCCTCACGGCGCTGGTGGCCAACCCCGGCACACGATAGTTACCTGGTTGATTCTGCCAGTAGTCATATGCTTGTCTCAAAGATTAAGCCATGCATGTCTAAGTATAAGCAATTATACCGCGAAACTGCGAATGGCTCATTATATAAGTTATCGTTTATTTGATAGTACCTTACTACTTGGATAACCGTGGTAATTCTAGAGCTAATACATGCTAAAAATCCCGACTTCGGAAGGGATGTATTTATTAGATTAAAAACCAATGCCCTTCGGGGCTCACTGGTGATTCATGATAACTCCTCGAATCGCATGGCCTTGTGCCGGCGATGGTTCATTCAAATTTCTTCCCTATCAACTTTCGATGTTTGGGTATTGGCCAAACATGGTTGCAACGGGTAACGGAGGGTTAGGGCTCGACCCCGGAGAAGGAGCCTGAGAAACGGCTACTACATCCAAGGAAGGCAGCAGGCGCGCAAATTACCCAATCCCGACACGGGGAGGTAGTGACAATAAATACTGATACAGGGCTCTTTTGGGTCTTGTAATTGGAATGAGTACAATTTAAATCCCTTAACGAGGAACAATTGGAGGGCAAGTCTGGTGCCAGCAGCCGCGGTAATTCCAGCTCCAATAGCGTATATTAAAGTTGTTGTGGTTAAAAAGCTCGTAGTTGAACCTTGGGCCTGGCTGGCCGGTCCGCCTCACCGCGTGTACTGGTCCGGCCGGGCCTTTCCCTCTGTGGAACCCCATGCCCTTCACTGGGTGTGGCGGGGAAACAGGACTTTTACTGTGAAAAAATTAGAGTGCTCCAGGCAGGCCTATGCTCGAATACATTAGCATGGAATAATAGAATAGGACGTGTGGTTCTATTTTGTTGGTTTCTAGGACCGCCGTAATGATTAATAGGGACAGTCGGGGGCATCAGTATTCAATTGTCAGAGGTGAAATTCTTGGATTTATTGAAGACTAACTACTGCGAAAGCATTTGCCAAGGATGTTTTCATTAATCAGGAACGAAAGTTAGGGGATCGAAGACGATCAGATACCGTCGTAGTCTTAACCATAAACTATGCCGACTAGGGATCGGACGGTGTTATTTTTTGACCCGTTCGGCACCTTACGAGAAATCAAAGTGCTTGGGCTCCAGGGGGAGTATGGTCGCAAGGCTGAAACTTAAAGAAATTGACGGAAGGGCACCACCAGGGGTGGAGCCTGCGGCTTAATTTGACTCAACACGGGGAAACTCACCAGGTCCAGACACAATGAGGATTGACAGATTGAGAGCTCTTTCTTGATTTTGTGGGTGGTGGTGCATGGCCGTTCTTAGTTGGTGGAGTGATTTGTCTGCTTAATTGCGATAACGAACGAGACCTTAACCTGCTAAATAGCCCGTATTGCTTTGGCAGTACGCTGGCTTCTTAGAGGGACTATCGGCTCAAGCCGATGGAAGTTTGAGGCAATAACAGGTCTGTGATGCCCTTAGATGTTCTGGGCCGCACGCGCGCTACACTGACGGAGCCAGCGAGTACTTCCTTGTCCGAAAGGTCCGGGTAATCTTGTTAAACTCCGTCGTGCTGGGGATAGAGCATTGCAAT
>CMW1803_accessory_0122_length_392
TGAGAGGTGTAGGGTAGGTCGTCACACCCACGACCCGATCACCTCGTCCGTCGATTCGTCTTTATCTGTGGGACAGGTCTAGGGTAGGCCAAAGTCAGGTCTAGGGTAGGCAACTTCCAACCTCAGAGCTGCCTACCCGGGAGCCAATTTCAATCGCCTCTCACGCCTCCCACAGACCTCGCACGAGGATGCGACCACCACCATTGAACTCGCCTTGGTCGAAATAGTCGGTATATGCACTTTTGAAAAAAAGCGTGCAAAATGGTTTTGTGGTTTGGTGGCCGTGAGTCGATTTTTTTGTTTTCCCATACAAATGAATTTTGCGGAAAATAAAAAGTGGCCCACGAGGCGGTTCTGGCGTGCGGCCCACTAAAACGGTCTCGGAGGGTATA
>CMW1803_accessory_0123_length_1753
CCCTAAGCCACACCTCCCACAGCGGGTTCGGTGCGGCGGACGGACGCCCTGGGGAATTTAGAGGGGGAAAGCGGATTGCCCTAGCGGTGCTGTTGGCCCTGCCGACCTCACTGCGAAAGGCGCGACTTCACCGTCGCCACCCAGTAACTTGTCTCTCCGGCGCCTCACGGCGCTGGTGGCCAACCCCGGCACACGATAGTTACCTGGTTGATTCTGCCAGTAGTCATATGCTTGTCTCAAAGATTAAGCCATGCATGTCTAAGTATAAGCAATTATACCGCGAAACTGCGAATGGCTCATTATATAAGTTATCGTTTATTTGATAGTACCTTACTACTTGGATAACCGTGGTAATTCTAGAGCTAATACATGCTAAAAATCCCGACTTCGGAAGGGATGTATTTATTAGATTAAAAACCAATGCCCTTCGGGGCTCACTGGTGATTCATGATAACTCCTCGAATCGCATGGCCTTGTGCCGGCGATGGTTCATTCAAATTTCTTCCCTATCAACTTTCGATGTTTGGGTATTGGCCAAACATGGTTGCAACGGGTAACGGAGGGTTAGGGCTCGACCCCGGAGAAGGAGCCTGAGAAACGGCTACTACATCCAAGGAAGGCAGCAGGCGCGCAAATTACCCAATCCCGACACGGGGAGGTAGTGACAATAAATACTGATACAGGGCTCTTTTGGGTCTTGTAATTGGAATGAGTACAATTTAAATCCCTTAACGAGGAACAATTGGAGGGCAAGTCTGGTGCCAGCAGCCGCGGTAATTCCAGCTCCAATAGCGTATATTAAAGTTGTTGTGGTTAAAAAGCTCGTAGTTGAACCTTGGGCCTGGCTGGCCGGTCCGCCTCACCGCGTGTACTGGTCCGGCCGGGCCTTTCCCTCTGTGGAACCCCATGCCCTTCACTGGGTGTGGCGGGGAAACAGGACTTTTACTGTGAAAAAATTAGAGTGCTCCAGGCAGGCCTATGCTCGAATACATTAGCATGGAATAATAGAATAGGACGTGTGGTTCTATTTTGTTGGTTTCTAGGACCGCCGTAATGATTAATAGGGACAGTCGGGGGCATCAGTATTCAATTGTCAGAGGTGAAATTCTTGGATTTATTGAAGACTAACTACTGCGAAAGCATTTGCCAAGGATGTTTTCATTAATCAGGAACGAAAGTTAGGGGATCGAAGACGATCAGATACCGTCGTAGTCTTAACCATAAACTATGCCGACTAGGGATCGGACGGTGTTATTTTTTGACCCGTTCGGCACCTTACGAGAAATCAAAGTGCTTGGGCTCCAGGGGGAGTATGGTCGCAAGGCTGAAACTTAAAGAAATTGACGGAAGGGCACCACCAGGGGTGGAGCCTGCGGCTTAATTTGACTCAACACGGGGAAACTCACCAGGTCCAGACACAATGAGGATTGACAGATTGAGAGCTCTTTCTTGATTTTGTGGGTGGTGGTGCATGGCCGTTCTTAGTTGGTGGAGTGATTTGTCTGCTTAATTGCGATAACGAACGAGACCTTAACCTGCTAAATAGCCCGTATTGCTTTGGCAGTACGCTGGCTTCTTAGAGGGACTATCGGCTCAAGCCGATGGAAGTTTGAGGCAATAACAGGTCTGTGATGCCCTTAGATGTTCTGGGCCGCACGCGCGCTACACTGACGGAGCCAGCGAGTACTTCCTTGTCCGAAAGGTCCGGGTAATCTTGTTAAACTCCGTCGTGCTGGGGATAGAGCATTGCAAT
>CMW1803_accessory_0124_length_392
TGAGAGGTGTAGGGTAGGTCGTCACACCCACGACCCGATCACCTCGTCCGTCGATTCGTCTTTATCTGTGGGACAGGTCTAGGGTAGGCCAAAGTCAGGTCTAGGGTAGGCAACTTCCAACCTCAGAGCTGCCTACCCGGGAGCCAATTTCAATCGCCTCTCACGCCTCCCACAGACCTCGCACGAGGATGCGACCACCACCATTGAACTCGCCTTGGTCGAAATAGTCGGTATATGCACTTTTGAAAAAAAGCGTGCAAAATGGTTTTGTGGTTTGGTGGCCGTGAGTCGATTTTTTTGTTTTCCCATACAAATGAATTTTGCGGAAAATAAAAAGTGGCCCACGAGGCGGTTCTGGCGTGCGGCCCACTAAAACGGTCTCGGAGGGTATA
>CMW1803_accessory_0125_length_1753
CCCTAAGCCACACCTCCCACAGCGGGTTCGGTGCGGCGGACGGACGCCCTGGGGAATTTAGAGGGGGAAAGCGGATTGCCCTAGCGGTGCTGTTGGCCCTGCCGACCTCACTGCGAAAGGCGCGACTTCACCGTCGCCACCCAGTAACTTGTCTCTCCGGCGCCTCACGGCGCTGGTGGCCAACCCCGGCACACGATAGTTACCTGGTTGATTCTGCCAGTAGTCATATGCTTGTCTCAAAGATTAAGCCATGCATGTCTAAGTATAAGCAATTATACCGCGAAACTGCGAATGGCTCATTATATAAGTTATCGTTTATTTGATAGTACCTTACTACTTGGATAACCGTGGTAATTCTAGAGCTAATACATGCTAAAAATCCCGACTTCGGAAGGGATGTATTTATTAGATTAAAAACCAATGCCCTTCGGGGCTCACTGGTGATTCATGATAACTCCTCGAATCGCATGGCCTTGTGCCGGCGATGGTTCATTCAAATTTCTTCCCTATCAACTTTCGATGTTTGGGTATTGGCCAAACATGGTTGCAACGGGTAACGGAGGGTTAGGGCTCGACCCCGGAGAAGGAGCCTGAGAAACGGCTACTACATCCAAGGAAGGCAGCAGGCGCGCAAATTACCCAATCCCGACACGGGGAGGTAGTGACAATAAATACTGATACAGGGCTCTTTTGGGTCTTGTAATTGGAATGAGTACAATTTAAATCCCTTAACGAGGAACAATTGGAGGGCAAGTCTGGTGCCAGCAGCCGCGGTAATTCCAGCTCCAATAGCGTATATTAAAGTTGTTGTGGTTAAAAAGCTCGTAGTTGAACCTTGGGCCTGGCTGGCCGGTCCGCCTCACCGCGTGTACTGGTCCGGCCGGGCCTTTCCCTCTGTGGAACCCCATGCCCTTCACTGGGTGTGGCGGGGAAACAGGACTTTTACTGTGAAAAAATTAGAGTGCTCCAGGCAGGCCTATGCTCGAATACATTAGCATGGAATAATAGAATAGGACGTGTGGTTCTATTTTGTTGGTTTCTAGGACCGCCGTAATGATTAATAGGGACAGTCGGGGGCATCAGTATTCAATTGTCAGAGGTGAAATTCTTGGATTTATTGAAGACTAACTACTGCGAAAGCATTTGCCAAGGATGTTTTCATTAATCAGGAACGAAAGTTAGGGGATCGAAGACGATCAGATACCGTCGTAGTCTTAACCATAAACTATGCCGACTAGGGATCGGACGGTGTTATTTTTTGACCCGTTCGGCACCTTACGAGAAATCAAAGTGCTTGGGCTCCAGGGGGAGTATGGTCGCAAGGCTGAAACTTAAAGAAATTGACGGAAGGGCACCACCAGGGGTGGAGCCTGCGGCTTAATTTGACTCAACACGGGGAAACTCACCAGGTCCAGACACAATGAGGATTGACAGATTGAGAGCTCTTTCTTGATTTTGTGGGTGGTGGTGCATGGCCGTTCTTAGTTGGTGGAGTGATTTGTCTGCTTAATTGCGATAACGAACGAGACCTTAACCTGCTAAATAGCCCGTATTGCTTTGGCAGTACGCTGGCTTCTTAGAGGGACTATCGGCTCAAGCCGATGGAAGTTTGAGGCAATAACAGGTCTGTGATGCCCTTAGATGTTCTGGGCCGCACGCGCGCTACACTGACGGAGCCAGCGAGTACTTCCTTGTCCGAAAGGTCCGGGTAATCTTGTTAAACTCCGTCGTGCTGGGGATAGAGCATTGCAAT
>CMW1803_accessory_0126_length_392
TGAGAGGTGTAGGGTAGGTCGTCACACCCACGACCCGATCACCTCGTCCGTCGATTCGTCTTTATCTGTGGGACAGGTCTAGGGTAGGCCAAAGTCAGGTCTAGGGTAGGCAACTTCCAACCTCAGAGCTGCCTACCCGGGAGCCAATTTCAATCGCCTCTCACGCCTCCCACAGACCTCGCACGAGGATGCGACCACCACCATTGAACTCGCCTTGGTCGAAATAGTCGGTATATGCACTTTTGAAAAAAAGCGTGCAAAATGGTTTTGTGGTTTGGTGGCCGTGAGTCGATTTTTTTGTTTTCCCATACAAATGAATTTTGCGGAAAATAAAAAGTGGCCCACGAGGCGGTTCTGGCGTGCGGCCCACTAAAACGGTCTCGGAGGGTATA
>CMW1803_accessory_0127_length_1753
CCCTAAGCCACACCTCCCACAGCGGGTTCGGTGCGGCGGACGGACGCCCTGGGGAATTTAGAGGGGGAAAGCGGATTGCCCTAGCGGTGCTGTTGGCCCTGCCGACCTCACTGCGAAAGGCGCGACTTCACCGTCGCCACCCAGTAACTTGTCTCTCCGGCGCCTCACGGCGCTGGTGGCCAACCCCGGCACACGATAGTTACCTGGTTGATTCTGCCAGTAGTCATATGCTTGTCTCAAAGATTAAGCCATGCATGTCTAAGTATAAGCAATTATACCGCGAAACTGCGAATGGCTCATTATATAAGTTATCGTTTATTTGATAGTACCTTACTACTTGGATAACCGTGGTAATTCTAGAGCTAATACATGCTAAAAATCCCGACTTCGGAAGGGATGTATTTATTAGATTAAAAACCAATGCCCTTCGGGGCTCACTGGTGATTCATGATAACTCCTCGAATCGCATGGCCTTGTGCCGGCGATGGTTCATTCAAATTTCTTCCCTATCAACTTTCGATGTTTGGGTATTGGCCAAACATGGTTGCAACGGGTAACGGAGGGTTAGGGCTCGACCCCGGAGAAGGAGCCTGAGAAACGGCTACTACATCCAAGGAAGGCAGCAGGCGCGCAAATTACCCAATCCCGACACGGGGAGGTAGTGACAATAAATACTGATACAGGGCTCTTTTGGGTCTTGTAATTGGAATGAGTACAATTTAAATCCCTTAACGAGGAACAATTGGAGGGCAAGTCTGGTGCCAGCAGCCGCGGTAATTCCAGCTCCAATAGCGTATATTAAAGTTGTTGTGGTTAAAAAGCTCGTAGTTGAACCTTGGGCCTGGCTGGCCGGTCCGCCTCACCGCGTGTACTGGTCCGGCCGGGCCTTTCCCTCTGTGGAACCCCATGCCCTTCACTGGGTGTGGCGGGGAAACAGGACTTTTACTGTGAAAAAATTAGAGTGCTCCAGGCAGGCCTATGCTCGAATACATTAGCATGGAATAATAGAATAGGACGTGTGGTTCTATTTTGTTGGTTTCTAGGACCGCCGTAATGATTAATAGGGACAGTCGGGGGCATCAGTATTCAATTGTCAGAGGTGAAATTCTTGGATTTATTGAAGACTAACTACTGCGAAAGCATTTGCCAAGGATGTTTTCATTAATCAGGAACGAAAGTTAGGGGATCGAAGACGATCAGATACCGTCGTAGTCTTAACCATAAACTATGCCGACTAGGGATCGGACGGTGTTATTTTTTGACCCGTTCGGCACCTTACGAGAAATCAAAGTGCTTGGGCTCCAGGGGGAGTATGGTCGCAAGGCTGAAACTTAAAGAAATTGACGGAAGGGCACCACCAGGGGTGGAGCCTGCGGCTTAATTTGACTCAACACGGGGAAACTCACCAGGTCCAGACACAATGAGGATTGACAGATTGAGAGCTCTTTCTTGATTTTGTGGGTGGTGGTGCATGGCCGTTCTTAGTTGGTGGAGTGATTTGTCTGCTTAATTGCGATAACGAACGAGACCTTAACCTGCTAAATAGCCCGTATTGCTTTGGCAGTACGCTGGCTTCTTAGAGGGACTATCGGCTCAAGCCGATGGAAGTTTGAGGCAATAACAGGTCTGTGATGCCCTTAGATGTTCTGGGCCGCACGCGCGCTACACTGACGGAGCCAGCGAGTACTTCCTTGTCCGAAAGGTCCGGGTAATCTTGTTAAACTCCGTCGTGCTGGGGATAGAGCATTGCAAT
>CMW1803_accessory_0128_length_392
TGAGAGGTGTAGGGTAGGTCGTCACACCCACGACCCGATCACCTCGTCCGTCGATTCGTCTTTATCTGTGGGACAGGTCTAGGGTAGGCCAAAGTCAGGTCTAGGGTAGGCAACTTCCAACCTCAGAGCTGCCTACCCGGGAGCCAATTTCAATCGCCTCTCACGCCTCCCACAGACCTCGCACGAGGATGCGACCACCACCATTGAACTCGCCTTGGTCGAAATAGTCGGTATATGCACTTTTGAAAAAAAGCGTGCAAAATGGTTTTGTGGTTTGGTGGCCGTGAGTCGATTTTTTTGTTTTCCCATACAAATGAATTTTGCGGAAAATAAAAAGTGGCCCACGAGGCGGTTCTGGCGTGCGGCCCACTAAAACGGTCTCGGAGGGTATA
>CMW1803_accessory_0129_length_3654
GGAGGTAACCTCTCGCCGTGGACACCGGAATGCGTAGGTTCAGCGGCGTGGGCTGCGTTGAACATGCAAAACTTTGTATGCTCAATGTCATGTGCAGGCCCACGGTCTTGTTCCCCGTCTTAACTCCTCTGAAGATGGTGCTGAATACATGATACACCCACCTCACAATTCACCGAAGTTCATGATGGACTGACAGGGTTTTTTAACGGTCTCCAACCAATCGTCACTTGGCCGAGAGGTTGGTTGTATAAGGAACCGCAAGATGCCAAAGTATACAGGTTTCTATCTCTACCTTGTACTGCTTCTTCTTCAAGCAGTACTATGTGTCCTAACTAGAGGTACTCTTAAGATCTGTTGCTCTCCGAACCTGGCTGATAGCGTACGCCTTCGCCCTCATGACATTTCTCTTGACACACTACTGTCCATACCGAACCAACGCAATTGGGTAGTGGCCCGGATGAATGTCTAGACTTGGCGACGAGTACGCCCAGCCTAAAGATCATGGAAAGTCCCCCAATCATCGACGTCACTATCCGTCCATTCTTATTGCTCATATACTGAATGGGGGCTGGCGGGGAGCTTTGGAGTAGTATATGAGCGCTGATAGACATGTCAGGAACACGCAATCGAAGGGGGAGTAAAATATCGCCCGTCCTTTCGAGCTCAGGTATGCTCCCCAAGGTCTCCTGGCAATATGCTTTTGCAAGAACAGTATTGCGAGTAATCAGTCTATATGGGGCCCGGTGTATGGGCAAGAAGTTCATAACTATACGATGAACTGTTTATAACATTGCAGCGGTAGGCCTTTTACTGTTGATCTACGGAGTTCGCTACAAGGACATACACAGCGGCAACAGGATGGGCATATCTTATACAGATATGTCCAAAAAGTCTCTTCAAAAGAGGGAGTAATACAAGTAATACACCTGCTAATACTCCTGAGTTGATCCAAGTTGTACGAGGTATACCTGTATACTTGTAAGAGCTTCTCTCTGATCTGTTCTCTTATATAGAAGAAAGATCAAGTTGGGTGTGCCATAAGTCAACCGGTTGAACTCCTTTATATATCAGACTAGTAGCTAGTCTTACCGTTAACTAAAATGAGCCAACTAGGCACGCTTAGGTTGGGATTTGTCGCCTGTCACTCACTACTTGAACTACCGGAATGATCACATGGCCTCGAGTCTATGTTATGCACGCCTGGTAGCTTCAGCTTTCTCCTAACATCGGTATTATTGTTTTCAACCGCAGGTGTGTCAATACACAGCAATCCGTCCTTATGAACTCTACAATCGTGAAAGCACATCCTGAAGTGGACCACTACCAGAAATTCCCCTGTATCTACAACTTCAATAATGTAAAGGGAGCTTGTAGCCTTCCCTATGTCAACTTTATAATACAGGACTCGAAACTAATCGAAGCCAAGGCCGAGACATGCAAAGTGGGGATGCGACAGCGTTCTTGTTAGAAGTTGATAACCATATCCTGCATATGAGTGGCAAGCCATGATGGTGAATGGTCGGACCTGATACAACATGAAATGGCCATCCAGCTAAGTCACATGCTCGACATGAAGCCGAGTATAATATGGTATCACACTGAGCTAGAGTGTAACGAGTTGCCATGGCCACCTTGATCCTGTACGACGAGATGTATCAGCAAGCTACTGATTGTGACGTTTTCCAATGGCTGGTTCCCTGTTCTTTGTATGAAATAACACATCCAAGAGAATTGCATGGACAACTTGGATACGAGGCTTATCTGCTGTGTTATGAATAATTGCGAACTCTTGACAACAACGGTCACTGGACCGGACATCTTTCAAGCAGCTGGGTGTCATCCTAGTTGTTTTTCTAGGTGCGTGCTGATGCTGTGTTCATCAGCCATCCCCGAGGGCAGCTATTTGTTTTGTAGTCTGTTTTCCACGGGTTAATGTATACAGCATCTCAAGCTTGCGGGAGTTAACTCGCTGAATTGCTACTTAAACCATCGTGACTTGTTAGTTGCCCTTGTCTAAGTGACTAGGCAAGACTATATGTGCCAGTGAAGTAAGTTCCTTCGAAACCGCGATGACGATTTCGATATTAATTAAAAGAAAGAAGGAGGGATACAATGCAAATAGAACAGTATAACAGCTACCATGATGTTGACTAACCATCTTTCATGATACTCACAGATGTTCCTGGGGCATGTGGTTTTGAACTTCTGTTAACACGCTTGCATAAACAAGAACCTGTCTGAAAAAAGGCAGTCTGCGGGTACGTATGGCTGGGTGCAATTGCGATATCGAGGATGCCTATATCAGGTGAACCTTTGGGATAGGCTTTTTGCAATTTACTTGGATTGCATATAGCTCATAGCGTTTGAGCTTTATCATCTAGGTAGCTTACCGTCTTTCATTGGACGTTAAAACGAGTCCGTTCATCGCAATGGACGAGGCTATAGTGGTTGGCCTAGCCATTAAAGTCCCTCCTATCCCAGCAAGCCTGCTGGCTCCTCTGATGCCATGAAATCGGCCCCTGCACCCCTTCACTTCTCAGGTACCTGAAGACCCGACATCTGCATCAATGGGTTTTCGAGTTCAGACTTTGGTGTCAAGGCTGTGTCAAAATTGCTGCGTTCGGGGCACCCATGGGTTAGGTAGTTCAGATTATCCTCATCATGTTCATAACTGGCCTTGTACAGGCTCGGGATACATAATCCTGAGCCCATAGTTCATGAGATGGGGGGAGACAACAAATAGTATGTTCTTTTCTTATCAATAGATCACATTGAACAGCAATTGGTGCTAATAGCGCTGGGCATCTGGTGGCAGTTGTGTGCAGTGTCAAGCCGGTTACACAAGGTATAGCCTTGTGACTTAACTTATTCTTCCCTTAACATTTCTCTCTGCTCATATTCCACCTTTTCAAACCACTTTCACCCTCCTCAAAAGTAAGCTTCTTCTCACTACAAAGAAAAGAATTTACTAACCCGACAAGGATCTCGAGACGTCTAGTTGTACACAACAATCATGTCTTCTACCGATACACCGCGAATCTCTTCTTCTCTCCGCGAAGCCGCGCTTGCTGTGTTTGAGATGACAGAAAATAACAGACTGATCCAGCAGCGCCAACTCGATGATGCGCTCAATATGAGACAGGCCTTCGACTCCTTGGATCAAAACATTGACGAGCTTGAGATGATGACTATGCACCTTCGCCGTGTACCCGACTCTGAGTCGTACTTCTATCAGGCTCAGCAGCATATTCACTCGTTCCGCCTTATACGAAATGATCTCAAGAACACTGTCATATCCATCAGCGACGCCGACCTCAAACATACTCAGGAAATGCAGTTCAGTTATTCCCAGTTTCTGAGCCATATCTCTTGCTACACTGGTGATGACACTCATGCCCTGGCATCACTCAAGACCATTATCGGAAAGTTCGACGCCTTTCATCCACAGCAACGTCAACGACTTGCAACCATGCACGATCAGCTCGATAGCTTCAACCTCGTCCTGAACAAGATGGCCGCTTTTAAACACGGGTTGGAGGAACAGGGGCTGATCTGACGGGACATGAATGGTGTCTGGAGCTTCGTCGTCGCTTGGGGTTATCCATGAAGACAGTGATTTGAATGGTTGGGATGTGTATTCAGTGCTTTGGGAAG
>CMW1803_accessory_0130_length_290
TTTATAAAAAAAATATAAAAGTCTTTTAATTATAAAATAATAAGCCTATTATTACCTATATAATATTAGCTTTCTTAATAAATAGTTTAGTATAATATATAACTTTTAATAATAAATACTTTTTTATACCTTACTAAATAGCTTTATTAATTTACCTTTACTTATATACTAAGATTATAAATACTATTATTAAAATTAATATTATTACTATAAATAAGTTTTTTAAAAAATATTAAGTACTATATTATTAAGTTAATAAATATAATTATATTAGAGAATACTTTATAAAT
>CMW1803_accessory_0131_length_422
TGTTACGACCCTAGCGGTTACGTCACGTGTAGAACCATACCCCACAAATTTCACCCAATCACGATACCACAGCCTGCAATCACCAACATCAGAAAGACCCAACATCGGACCAACCAACATTAGACCGACCAATATGGGACCAACGGCGCTCCAGGACCGCGTCGTTCCAGGACCGACAACGACCCCCCATCTCGTCGTTCCTATCAAGGACCAACAAGTATATATACATTCATTTAACATTAGATAAAACTTAGCTCACCAGCTATCAATAACACTTCTTTACCTCAATAAGCCTCACCCACACTATCAACTATTAAGAGACGTGACTTTAAACCAACGTGCTCAGTACAACGCCCTACGCAATCTGCAAACATAAACCTAGTACGGACTAGTTTCCCTATTTGAAACCCCAAACCGTCACA
>CMW1803_accessory_0132_length_495
GTTATCCAGTTATTATTTCGTAAATTCCCTTATTACTTTATCGTATCTATCCTTATTAGTTAGCTTAAATATTATATCTCTATTATCCTTTTTTACCCTATATTCTTTTAAAGCTTAAAATATAATATTTTTAGTAAACCTTATAAAAAAAATATAAAGGTCTTTTAATTATAAAATAATAAGCCTATTATTATTTATATAATATTAGCTTTTTTAATAAATAGTTTAGTATAATATATAACCTTTAATAATAAATACTTTTTTATACCTTACTAAATAGCTTTATTAGTTTACCTTTACCTATATATTAAGATTATAAGTATTACTATTAAAATTAATATTATTACTATAAATAAGTTTTCTAGAAAATATTAAGTATTATATTATTAAGTTAATAAATATAGTTATATTAGAGAATACTTTATAAATACTTAGTTAAAAGCCTACCTTATAAGTAAATCATGGGCTACTAATATACCTTTATCGCGTGATACG
>CMW1803_accessory_0133_length_1124
CCTTTTGCTCTTCTCGTGGAGATTATTATCTTTTTTCCCTGATTCAAAAGCTCATATCGTCGGATTCGTGGTGTTGAGGCCGTCGTGTGAAGTCCGGCATGGCCATATTCGCTGAGTTCTCCTTCCTCGAAAGTCAAGCTGCAATGTGGGGTCCATCTGAATGTGGCGCTTTTGATTGGCCAGATCTCGATCCCCGCGGGACCAGCCGCGTGGGAGATCTCGTAGGGCTGTCATGGGGAGGCAGGAGACAAGAAACTTGGGACGTCTACTCTAAATGATGAGAAGTCTTAGGTAAACTTAGGATAGACTTAGGATAGATTTATAAATTTAGGGTAAGCTTAGGTAAAGTTAGGATAGGGACGACTGTTTGAAGTGATCAGTCTTAATGCATTAGGTGTTTTTACCTGGCGCTTTGTCTCTTAGTACATCGTGCTTTTCTATGCTTGCTAAATTCAATTCTGCCCAAACATGGCTGGGTCTCAATTCCACATCTTCTATGGCTCTCTGTCCTGAACAAAAACAACATTGAGACAAAAGTTACCATATCGTCTGAAGCAGACACACAATTTTTACCCAAGCAACAAAATCATCACTATGTGACTCTGCGTTACAAAGACTCAAAAGAAACTGGCATATCACCCCAGTCATAAGCCAGGGAAGAAAGGATGCTGACTGTTGGAGATAACACAAAACGAACAGAGTGCTGAAGACTTGCCCATAGGCTCAAAAGTCCAGCGAGGGTGTCTTGTATAATCTTCGCGCAATGGACGAAAGACAAGAGAAGACGACAAGAAAACAACAAATACAAACAGGATCTTTGTGTGAAGATCAATTAAAGTGCCAGCAATAGTCAAAGCGAACAATTTGAGGAGATATTGTGTTGGTCGCGTCGTATCTTCGGACTGTGGGAGACAGACGAAACAAAAGCGGCATGGGAAACAGGTATTTTTGGTCGAACTTGAGCCAGGTCATGCCAGAGAATTAGAGATTTATTCTCCTCCCGAGCTCTCGTGATTGCCAAAGGCACGATGATTGTTCTCATCTACCTGCGGAGCGTTGCGGGTTGAATCGCCACCCCTGTAGGCGAGCTGAAGCTCCAGATACTCCTCGACATCTGATGTGCG
>CMW1803_accessory_0134_length_2303
GAGTTCCTTAGCTGCTGAAACTGCCTGGCCGATGTGCCCTGTTGCTCCTGCGGTATTGGCGTTGTGCTCCAGAGTATCTACACACTGAGTGATAGAATTACTCAGCGGTTGGATGAGATCATGAACCGCCTGGAAAACGACACCTGTGACCTGCCTTTTGATGTGGTATGCGATCCCTTCGCGGGTCTCCTTCTGGTCAGAATAATACTGTGTTCTAAATTGACGGAACCATGATGGCTCATCAGGGTCGTCAAGAGGGAGTTGTTGAAGACCGTATGGCTGTTGTCTGGATACGTCGCCAGGAGTTCCAAGAGACTCACGGGTGGTGAGACGAAGAGGTAGCCGTTCTCCAGTACGCGAGTGTTCTTTTTCACGAGAACTCGATGAGAACACGAAAGAGTCAGAGGAACCCTGGGGAGCCATAGTGGAAATGTTGCCTCTGCCCTCAATTGACCGCGGCAGACGTTGTGTTGAAGCGCCAGACTCGCCAGAACGCTGGTCTACCAACCCGAACTTGGCTCTCGCATGGTCGCTTTGAGTTGAATGCTGACGAAACAGCATACGATCTCTAGGATCATCTGAAACACTCTGATCATTTACCTTCTCGTAAGAAACAACAGGAGCACTTAGGCGTGAGCTTCGTTCCTGGCTTCTAGCCCACTGGCGCGAAGGAGTTACAGGTAAGCGGAAGGCCTGGTCGCCGGCCGAAGAGGTGCGGTTGAATGCAGGTCGATTCTGCTTCAGACCACGCCCAGAATCCCTATGTTCGTGGAGCTTATTTTTCCACTTTAGAGTACGAGAACGAGCCTGGCTATCGGCTACGTGTGCCGCTGGGTGATCGGAGGCCTCGACTATTCATTGATTAGAGGTTATTCTTTGCTTCTGATCGTGTTGACTCACGTAGACGGGCTGCCTCAGCCGATGATGGAGTTCTAGGGAAGTCTAACTTCTGCAACTTTGTGCGGGGATTGAGAGAGGCATTTGAAGTGCCACGCTTTCGTGATAGATCTCGACTTGGCTCAGGAACGTTTACTGCCTTGAACCTACTTCGGGTCACCGTCTTGCCCTATGCTTGTCAGAAGAATCTCGGAGTTGTCTTTCAGGGAGCTCACATTTGTTTCATCTTGATCTTCTCCGTCATTTTTGTCATCTTCATAAGTGCCATCGCCATGGATATCGTCATAATCGCTCTCGTTGTCACAGATATCCATAGCCTCAATCGACTGAGGAGATTTGGGTTCCTGAGATGCGAGGCTCTCCTCTGAGGACCGCTCCTTTTCCCCTTTGGTTCCTCGAGGCTTGACTGGCTTCTTGGACACAGGGCTCGCCCAAGACTGCGGGTCTATGTTCTTGTATTTGGCACGAAGCCACTCCTTTGGCTTGGAGAGCTTGTAGTCGTCGTAGGTAATCCGGAAGATAATCCAAACGGCGAAGGTCATGTGGTCAGCTTTCCAAAGCCGATGACCGCTTGGCTGAACTTGGTTTGTCTTTGTGATTTTTGTTTCTCCTCTTCTGATAAGGGAAACGAGTTCTCTCTTGCTTTTGTCGTCCCATTTGTCAGAATACCGATCCCAAGCATCCTTGAGTCGCTCCAAGAGTTGCTTGTCTTGGTCACTTGAAGGCAGGTTGGGATCGCTGAGCGACGGAAACTGGATCGAACTATTATCAGCCATGATGGCCTGGCAACAGCCGACGGGGAGAGAAGTGGAAGGTAGTCAGAAGGAGTGGGCAGCGAAGATGATGATAGCTTCGTCGAGCGATGTTAAGAAGGGAATGCGGGTTGAAGAAAAAGAAGAAACGGAAGAGCGGGAGGAGTATAAGGAAAAGTGAGAAGGTAGAGGAAGAGAAGTTTTTTATGGATTGATTGTTGACTTATTCCCTGCTCTTATTGCTTGCTTGCTTGCCTCCATGATTCACACTCGTGGGCACTGACAGTAGTGCCGGACAGTGACACTAGCACTGATTCACACTGCCAATTGTTCTTACCTTAGAACCGGAGTTAATATGTAAGGTGGATAACAAATCTAAAAGAAACTTAACTTTTCTTTTGCTATTCTTCTCCTGCACCCTCTTATCCTTCTCTCAACACCACCGGTCTCCCAAGGCGCCCACAAGCCCCTCCCAAGATTCCCTTGAGATTCTCCAACATAGGTATCACAAGTCACGAAGATATGCCCCAGGACATCAAAGAGAATCAAGCGTCTCGGGAGGTCGAGGCTGTCTCGAACGCCCTGGGGAATTTAGAGGGGGAAATAGGATTGCTTTAGCCGTGTTGTTGGCCCTGCCGACCTCACTGCGAAAGG
>CMW1803_accessory_0135_length_144
GCCACGTACCAGTTACGAGGGTGTTACTACCACGCAATGGAAGCTGCAGCGAGACCGCCACTAGATTCCGGGGCCGGCTTGCTATGAGGCTCGCCGCTCCCCAACACCAGACCCAAGGGCTTGAGGGTTGGAATGACGCTCGAA
>CMW1803_accessory_0136_length_949
ATTTTTTTTCTTGCCAGGGGCATTCTACTTAATAATCCAGGCGGGGCGTTTGCCCCGCTAGGAGAGATTGTCCCTGTTTTCTTTGTAGGTCGTGCCACTATTAACATTAGCCAAAGTCCAACACACACGCACCCAACCCTAGACTTACTTTTCTGAGTGCCTGAAAAAAACGGAACGAAAAAGAAGTTGTCGGGTGGGGGAGAGTGCCGGACGCAACCGCTCTTATTCGCCTGGAGACTGGAGGTAGGCTGCACGTTGCCCTTCACTGGAATGTTTCTAAGCCGTACGTATATCAGTATTCACTTCCCAGGACTGATTGACAACCACTTGACTCACCTGGGTAGGATTGTACTTGAGGAGTGTGCCTTGGCTAAATTTCCTCGACAGAAGTTGAATTTTGTAGGAAGTGTCAGGATGAACTTTCAGGCAAAGCCGCAACGGAAGAGTAAGTTAAAACCGCATCAGAAGACACCTTCCGCCACTGCACCTTGGTATGAGGCAATAGATTTTACAAAGGAAGCTGCTACTCGCGTTCGTTCAGCCTTTGGATCGCCAGAGCCCCATATGTTCTTTCCTAACAGCGAAGCTATTCACAACACCAAGGCAAGAGCCAAATGTCAACGTACCGGGCCTGAGCGATGCCGGCAGCCAATCCTAACTAAGGTATCAGCTGTAAGCTCTCTGGGTCGCAGGTGCCGAATGGGGTTGACATCTGCTTGAAGAGGCCCGCACCTCAGGGTCCTGTAAGTTGGGAAATACAGAAACGACGGGTGGAGTACTGGTAGGATCTATGATATTAGGTTGCTCCACAGGCAGATTCCTGTTCAAGCTATGAACGATTAATAAGAGATAGCCGTTGCCGTTGGGCTGTCTAGAGCTTTCCTGACTGGTCCAAGTATTTGTTACAACTCATTTACCCAGTCACCCCGGGTCGTACCATAAGAGTTCT
>CMW1803_accessory_0137_length_130
TCCAACTCAGGTTCCGGCGGTGGCTCTTCTGACGGTGGAAGCTCAGGACCTGGGACGAGTCCAGGGAATGGAAATGGCTCAGGCAACGGATCAAATACAGGGTCTGATTCACCCTCCGGCGATGGTTCAG
>CMW1803_accessory_0138_length_9357
CTTTGAGCTTTCTGTTTTAATCACTTCATCATCTTGTACGATTTATGTGGGTTGAGGCCGGATCTTGTATATCAATTTGTAACTTTACGTCACACAATACCCCTTCGCAACTCTGCACTTAATGCATACAACATTTCATTATAGTAATACAATATCTCTATGACGCTCTACAATCAGATTCGAAATACTCTAATTGTATTTTGTTAATGGCACTTCCGCGAAGCTTGTTGCAGATCAATGACCCCTCCCATGAGCGAAGAGAGGACGGCTATTTCACAAATAATGGCACCCCATGCGAGAAGTAAAGTAAGGCCTTTGTGAACATTCCAAAGTCATAAGTATTAGTGATTATTATTTGCGTCTTTAGATATATATGAAGGTCATTTCTTTCTCTTCTTTTTTTAAGTTAGGTATATTTCTTTAACGATTGATCTTTACCTGCCAGAAAGCTCATGAATGGGCGCTATCAACGTAGAGAAGAATAAAGCGCTATATTCATACTAGCATAGTAGTCAATAGAAATTTCTTTCTAACTGCAGCAGAATCAGATATCATAAAATGGCCATTAGGTGCCGTGACCGACTCATAAAATTTCTCTAAGATTTATCATCACTGAACCGCCATTCACAAAATTGCTGCTGACACCCGACAATGCTCAAGGGTTATGTGGTGACCCCGGGAAACTGGAGCTGAGCGACCAATCATGTCGGAGTCTTTCACTTGTACCGTTACTCCACTAGGATCTGGCTGACGCCAGCCAGACACACTATCCTGAAAACATTGCCTGCAGATCGTATGAGATCCACATTATTTGCAGTCACAAGAAGAATATAAAAGCATCGAACCATTCCTCAGAATTAAATCTTCATTATCTTCTACATTGCTATCGTTCAAACCCTCTACCATCATGGTACAGCACGGCCCCAAGACGACGGTTTACCAGCTGGCACAAGAGTATGCACCCATCGTCAAGGGCAAGACTATCCTCACAACAGGTGCAAGTCCGGGAGGTCTCGGTGCACTCTTTGTAGAAGCTATTGCAGTCGCAGAACCTGGACTGGCTCTTCTAGCTGGTCGGAGTGTCAGCAAGCTCCGGCAAACTGCAGAAAACCTTACTGCCAAGTACCCTAACCTCAAGACGAAGCTTCTGACTATTGATCTTGGTTCTCTTCGCTCTGTTCGTGCTGCTGCAGAAGAGGTCAATGGATGGTCAGATATTCCCAAGATCGACGTCTTGGTCAATAATGCCGGGATCATGGCAACAGACTTTAAGCTTACAGAGGATGGTTTCGAAAACCAATTTGCTTCGAACCATCTTGGCCACTTCTTGTTTACAAACTTGATCATGAATAAAATCCTCGCTTCAGAGACGCCTCGAGTGGTCAGTGTTTCAAGTAACGGTCACCGCCTGGGACCTATTCGATGGGGCGACCCTAATTTCAGTGTAAGCTTTTACGATACTTGACTTTGGAATCACTGCTGACCTGCGTATAGAACGGTGAAAGATACAACAAGTGGAGTGCCTATGGACAGTCAAAGACAGCAAATATGCTATTTGCCATCTCTCTTGCTGAGAAACTCGGCGGACGTGGACTCCAAGCGTTCTCTCTTCATCCTGGTGCCATCCTTGGTACTTCTTTAGCCAGGCATCTAGATACATTGGATAGTCTATGTAAGTGCTCAACTGATGACTTCCAAGTACTATCAAGCTAACAAGTGTAGTTGAAGCTGATCGTGCAATGGGAGACCCTTGGGGCTGGGTGGATTGGTCGACTATCCCAGTTTCCCCCGAGGTCGGTGCTGCAACTCACGCGTTTGCTGCTTTCTCTCCTGAACTCAAGGGTAAGTAGAATCTAATACTCTCAGATACATATATACTGACCTTGATAGAACATAATGGCGCATATCTGCTTGAATGCCGTTTAGCAGACCCTATGACCGATACAGTGAGGCCGTGGGCGACAAGTTCAACAGAAGCAGAGCTGCTTTGGAGGAAGAGTGAGGAGATGGTTGGTCAAAGGTTCACTTTTTATATTGACAATGAATATGTTTAATCGGTTCGTTCCGTTCAACCCGACTTGCGGAACTTGTCGGGGACCTTGAAAACACGTTGAAACGGAACACTCGGCACTACACAACAGCCCGTGATAGCTACGCAACGTCTGCTAGCCCCATATCAGCCTCCTATTCGAAATCTCACGCACCTGTAACCTTGATAGACTCGGGAAACGATTTATTTGGTGTAGTTCGCACTAAAATTGTCCCCTGCCTATTGCCCCGGTGCATCAGGCCACCAGTAACAGTCACAAAGCGGCTGTGTCCGCGGATGCCGCCCAAGTGCCGGCCTCCACTTATTGGGTACAGCAGCTTATAGTTACGGTTCAAAAATAGTCGAAAGTGTGAAAGATGAGGGCAGTACAAAGTAGCAATCAACAGTTAATCACACCAGATCTTAGACTTTGCGTAATAACAATACAGAGCAGGCTGCTTATGATTTACTATGAAAGCTGTTACCGACTTCTTCACTTCTGCAGGAAACTTCACAAGTCTAGAAAGGACAGCGTCAAGAACCTTAGGTATTGATGGGAAGTGATAGTAAAAGGCCCGATTGTTCGGGTGCTGGAATCGGCATTTGCCTGGCCGTTGTGTAAGCCCCAACTCGTGTTCACCAGTATTAGCTCCCTTGGTGATAGCTTCAGAGTTCAAGGAAGTTCTTATCAAACACGCCGTTCTTAATGATGTGATAAATCTGGATTTCGGGAATCAGAAGTTCCCGTTAGAGGCCATTTTCCCCTGCTAGTTAGCGTGTATAATCTGGCGTGAGCTCTCATTACAGGATACAAAGTTAGTCTAACACTATTAAATTAACAAGCGAATTAAATCGACGAGAAGGATAGACCAAAACGAAGACTCAACTGCGCTAACCTGGGTCTCTATCTAAAACTTGCCAACCTTGTCTGCTCCGCTGTCAAATCAGCCGCCGACAATCAACTGCATGTCTATCTAGCAGGGACTACCTGTATATATTATCGTCTCATCCGACTTCGTGTTCAACTCAATCCAACTTCACTAAACACCAGGCTCGCTACCATGTGGCTTGTGTATAATGTTTAACCTGATACTAGGATAACAATAGTGTGCAAAACGCGGCCGTCAACACGAGAAATTAGACTTCATCTATCAGGATTTTACTTATTCAGTTAGTTCAGAAGCTAGAGCAAACTTAGTATCTCTCGGAATTGATCATAGATCGAAAGACATCGGCATATCATACTTCTGGCACGGTTAGTATCCATCCCGTTGGACACCTTGTTGGCTGAATAGTGCTATAAAGACGATGACAGTTCCCCCATGAATCAATATTTCCTCAACACCATCACATCAGCCTTCTATCCTTTTCAAAGGCAGTCTACAAACTTCTTTTTACCAAATACTAAGCCTCAATCTCGCAGAATGCGTCTTCAATCAACCGCAAACATGCTCGTGGGGCTCCTCTTCTCTGGAATGGTCTCGTCAGCTGCTGTCTCTGGCCCGAAAGGGGATGTCACCCCGAGGGACCAGGCGGCCGATAGTATTGGCCTGACACCTCTTACCTTCAACCTCGACGAAATCTCGGTTGCAACCTCTGGTCAGACTGTGCATGACTGCCATCCCGATGAAGAAGGTTGCAAGGAAAAGTCGAAGATGCTTGCCAGAGCTACCCCTGCAACACGCAGTATTTGCGCTTCAGGACAGACCTATACCAGATCTGAATGCCTCAAGTCAAACATCCTTACGGTCTACTGCCGAGATGGAAATGGCCGGGTCTGGCGTAAATGGGTTGTTTGTGAGGCGACCGAGATCTGCGTTCAAAACGACCTTGATCCTCCATATGCCACATGCAAGCCGGTCATAGACCTTGTGCTGTGGTATACCAACTCAGCTGGTGGATTCACGGTGAGCGAGAAATATATCCATTCGACCAAGAAGCAATCCACCAGCAAAGTGGGAAACATGTACTTTGACAGGAACGGGAACTACATCAAACTCTTCCAGACCGACTTCTATCGCGAGCCTGGAAATTTCTTCGTCGGCGAGACTCTCAACGCCAACAGAGCTTATTCTCAGACAGTTAATGGGGCGAATACGGAGAATGTGAAGGTTGATGTTAAGACTGGTGGAGATGGAGGCATTTCTGTTTACAGCCTCTTGACCTAGTGTTGAGTCGGCCATGAAATACTGAAAAAACACTGCTCGCACTCGGAGCCTAGCATCTCCAGGAACCGACAATTGGCGGCAACTTCGCAAACGGTGAGTATATGCAGAGGTTAGGCTGTGCAAGCCAATAGAGCTTTTATAGCAGTTTCTCATCTGATAAGTTGACAAGTTGGGAGGCAACAGTAGGAAGAGAGTAGGGGATTATTTCATTCATTGCACTTTAGAGACTTCCTGGCGCTAGCTATAGAAACGCACACTATTACATTTTGATAGAATGAAGATCTAGAGCTTTGAAATACTATGCAATAAATACATAAAGTTGTATCACTAGGTAAGTAGCTCTTATTACCTAAACATTGCATATCATACTTGGCACCACCAATTTAGTGATGAAAACGACTCGACTGCAATGAGGTTTGCAATACCCTAGGGCTTGCAACAAGAGTTGTTGGTTATCGTAAAAGCTTATAGGTAAAAGCTTATATCGGGGAAACAAATATCGTGTTGTCATTCATTATCTGTGTTCGCAGCCTAAAGCTTAACATTATAGGCCGCAGTCATTCCATAGACTGTAATGAGGGAGAAATTTTGTATTGTAAGTACAGCCTTAGGGATAGGTTTTCTAGTTTGCGTTAACCTGATTCAGCACCTCCCATGATTTTCCGAGTAGAGACACTTTGCTTACCATCATTCACGGCACAATGCCAACGATGCGAAAAGAGCCAGTAAGACAACCAAAATCCAAAAGAGCCATCTTGATGAAGGGATCCTGGGTTATAAGATTAGGTTCTTCACATTCGGCCAGCCAAGTGTGCTGGCTAGAGTCTCTCTTACATGTCCAAAAGTCTTGGTTTTATCATCTCGTGGTAATCATCCCTGTCTTCAAGGAGTCGAAAGTTTTCCATTATGTTTCGATGTAGTTTTATTTCATCGAGCCCTGTTTGGAGGTCGGCGAGTACCTGATTTAGTGCTAGATTATCCGTCCCTTTAGTAGGAGGACCTGGCGTTGATAGTTCCCACTCAATGAAGGGTTGACGATATTCTTGGGTTGAGTATGAAAAGTCCGAAAGAATTGCTTCCGCACAGTCCATTAGATGCTCATAACTTATGACTATTTTGAGGGCTGTACTGCTGGATAGTATTCCAGATACTCTGAGGCTCAAAGAAGAACTAAGAGAACTTAGCTGAATGGAAACTCTCTCCAATGTCTCAGCCATTGTTTTGATAGGAGCGAAATCATTAAGCAGTTTTTGGACGCCTTCGTGAACCGTCTTCACTTCAATAGATTGCTCACTGAAGAGCTTTGCTTCCTGGTTCATTTTCTCGATATCGTTGTTGATCTGCTGCGATCTGTGGCGGATCTTGTCGACTTCTTTCTCGATTTCCTTTGTCTTGGATCTAATTAAACATGCATTAGCTCGTTTCCACATGAAAGAACTGCGCTCACATCTTTAACTTCGTTAGAACAAGTCCTGTGATGGACGAAGTAATGCTAATGACACCAGCAGCTGCACCAAGGGGGGGACACAAAATTCCCAAGCCCATTCCGACCACTCCCAGGCCCGTACCGGCGATAGAAAACCCTAGGCCTTTTTTATCTTTACTTTGGTTGTCAAGTCTGGCTTGGACTTGATCGGTGTCGCCATGGATATTAGAAACTTCTCGGGTCAATCTATCTCTCGCCGATAGTATTGTCTGTCGCCATGCTTCCAATCGATCCGCTTCCAACTTGCAATCGACTTGGATTTTGGTGATTCGCATATTCAGTTGCAATATTCTATCGCGATGGAATACTTGGATGTTGTTTGATGCTCTTCGCGCTGCTTCTTTGTAGATGTTTGTCTTTTCGACGAGTGATGTTGCTGCTTGGGTAAGATAATGGACTCTGTGTGAGAAAAGGTAATGCCATTGTCGTAGTCCCCGAGAAATGACCGCGGGTACGGGCTCGTCTGCATGCGACTTTGGGGCCCAAACACGGCAGAGATTGTTGAATTCATTGGCGAATAGCCCCTGCTCATGGACGACTTCTGCTACCAAAGCAAGAATCCTGACAGTCTCTGTTTGGACTTCGTGTTGCTGTGACTCTATCGTAGCTACTTGATCGGATAGCGTGCTCAAAGCAACACTTTGTTCGACAGCACCCTGAGCAATATGCTCTAATGTTTGTTTCAAATAACTGTTCATCTGGTCAATCCGTCTGTGAACACAAAGCCTAGAGGCTGAAGTGTATTTTGTTTCAGATACGAGAAAAGGAATGGCAGGCTGTGACAAGTCCCGAGGATCGTTCAACGGACGCCCCGCCAAGGCAGAATCCATCGACTCACCATCCACCCACACTAATAATGTGATAAGTTCTTATTGCGTTGAGGCTTAGGACTATTTTTCGATAGTTTGTCTGTCAGGCAATTCGATTGGCCCGGACCAAGGGAACTCCGTTGCTTACACCTTTTTTTGACAACTATTCATGCGGTTGCATTTCAGCTCAAACGCCACCAACGAGACTGCGAAGCAATACACCAATGGCATTGCTTGACTGACATACAATCTAGTCTTTTCAACCTCCTGCTGAATGACAACTCATCTGCGGGCAGAATCATGTCACAAGTTACGTCTTTTTCAACCCAGAAATCAGTTGAATCACTCTTTGAGGCTAGGTTGGCTGGCTAGGCTGACTGACGTGGAATAGAATGGGAGGTTATTGTTTAATGAGCATACAACCTCTGGAAACATTAAGGCCTAGAAAACCATTCTTACCCGACCCTTTTCATTATTCACTGTTCCCCTTTCGCTTCCATTGTTGTGGTTATACTACCCAGTATTTTTGCAAATCCCTCACTTGATCTTTTCAAGATGACGGGAACTCAAGCCTCCAGTGGCCCCAATGGTGATGAATACTCCACAGATGGCGTAGATCTTGACGGCGAGATTGATCGACTTAGCGCAATGCTCAGCGCTACCGAACTTAGCTCCATGGACTGGGTAGAGACGATTGCCTGCGCACCTAAAGCTATTGGCATCATCGGCGATTGCCTTGTAATGAGCTCACATCAACGGGCAGCTTCTATTGAACTAACAGATAATCGACTGAAGTAGGCTTCAAGTACTGAAGAGATCCAAGTATGTGGCTGACGAAGGTGCAGGGCTCCGTCGCTTCCAGCCAACCTACGACAATGTGCCATCACTGGGAAAGGTGCCTTCGACGAAGCTGCTTCAAGGATGAGAAACATATCATCACAGGCTCTGGTACTAGCTAGGGACGGCTCAGGTGTGGTAAGTGGTTGCTAGGGTCGAGCAAAGAAGTACATACGAAACTGACAGCCCAGATTGATCGCATAACCAAATTCGCTTGTAAAGACCAGACGCCTGTTGTTGCACGAGAATTGGAAAAGCAGAAGGCCAATCTGAAAAGGGTTGTCGTTCAGTGTACTCAAGATGCGGAAGCGCTTCAGGGGGCATTTCAGCGATGGAACGAGGAGACGCTGATACTGCTCCAAGCGCTGAATATCAAGGAAGGTCAGTCACAGTGACCGTTTCCCGCTGTTTACTACGAGATCTGACGGCCACCACTAGACCAAGTCCACAAGAAGGTAGAAGTAGCGGCAACAAGCCTCATAAACACGGAGATGGACATTGAAAAGCTAAAAAAGGAGTTGGGATATGATGGGATGAACTTGGCCGAAATCCAAGACCGCCTGCTTGAGCGTTCTGAAGCAAGCCAAGCCACTTCTGCGGTGGGCACTCCGGTCGGTAAGTATACATTTTGTTCTCTTCTCTAATATTTTAACATGAGTTAGTTATGGCGGGATTATTACTCCAAGCTTTGGGTGCCTCAATCGGCGGCCCTGTGATACTTGTAGCCTCTTTGGCGATCTGGGGAAGGGCTATTTTCGCTGCACGTACACAAATGGACCGTGATGCGCAAGTTAAAGCATTTCAAACAAAGTCCCTCAAAGCACAAACATTAGATCAACAGATTCAGAAACTCGGCTCCGCCTCTTGCACCTTGGTGAGTCAATACCCATTAGGCGAGGGCGACTGAACACGCTGATGCCTAGTACAGAAAGAAATGAAGGAAATAGTGAGCAAAGCTGTCCGTCAGATCCTCGATTTGCAATACCAAGTTGGGACACTACTGGACTTCTTCAATGCTATTTTCAAACGAGTCGAATCTATGGATCAGTTTGAAGCAATGGAACTTGAACGACTTGTCACAGACGAAGGATATAAAAAAGACGAGGATATAAAGACGGTGAGGTACTTGAACACTTGTCATCGACTAATATTAATTATGTGTATTTCAGATCATGGTCCAAACAGCTCTAGACTTAAAAATCTCCTTCACGTTCGTCGGTCGCTTGGCAGAGATGTACTCAAAGGTCTCTGTTAAGTATTTGTTACCGGGCATGCAAACAGTTCAGATGCTGGGTCTTTCTGACGACTCATCAACTAATGCTCAGTTAGAATGGAAGGCAAGAGAGCTAGCTGCATTCAAAACGGATTCGGTGGAGAATGTTCGCAGACTGACGATGGAAGTGAGTTTTACCAAAAGCCGTTCCCTGAAACCAGCTAATTATTTTAGCAACAGCAGCAGCTTGATTTGGACTTGGCACGGCTTATTAAACACGGCATTCTTTCGATTAGATCAGTTAGTCGAGTGCAAGTCTAAGCTTCACGATCTGGGTAGTATTGTTTATTTTTTTAATGATAAGTTCTTGTCTAGTTGTTGATGTGGCCTCTGAGCCGGCACATTGTGCACACCCAGCGGGCGTCACAAGTTCTACTTTCCATGACCCTAAGGTTACAACGGCAGTAGTTCTGTATGTAGCAGCTTCGTTTAACCACGAACCCCTTGATCAGTGCATTCCCAAGGGTGTGCCCTTGTTCACCCTCGGTGGTTTGATACCTCTCGGTCTCTCTCGGCCTCTAGCGCCCCGTAAACTCTATAATACTGGGGATATAGTCAAGGAAGCAAGCTACGAACATTATGTTGGTGTCCTTTACTTTTGCGCAAGGGGTTATTGACTGCAACCAGTACCTTACCTTGTCCCCGCCGTTGGAAACAAGGTCTACCTGACGCGGTGAAATGTATAAAAAGAGCCTGAATAAAGTAGCCCAAGCAGGCTATCTAGCTTCATTCGTGTCACATTGATCTAAACGCCG
>CMW1803_accessory_0139_length_6560
CCCCGGCCTCTTGTACTAGTCTCTCCAGTCTGTTGAGATATATCTTCCTCTTATGTACAGATATTTCAAAGAATAGCAATTTGCAAAACTCCATCGGGGAAACTCGCAGTATGTCTAGCTTCTGTGGCGGTGTAGTAGTGTCTGCACTGGTTTGGCTTGATGTCAGCCGCAACGCATTGTAATCGAGTTTCGCTCTTAGAACAACGACGTTTCCAACGACATGGAAGTCAGGTGGAGGTAGTCTCCATGTAGAACCCTGGTTTTTATCTGCTTGACTGTTGGTTGTAAACGTGGTGTTATTAAAGTCGGATAATGGTAGGCCGTAGGCTGACCGGTACAAACTGATGATTGATGTGATGTAGCCTTGGTCAACCCTCGGAACTAAATCGTGTTCGTTGACAACAGCATAGATATGTCGAGTTTGAGGAAGGCTTTGAGCCAATTCAGTGATGTTTATCGAAGTAACAGGCGGGGCTCCGAATGTGATGAGGGAGAACTTTGCATTCGATACTTATGAAGGCTGTCAGCTTGTGAGACACGAGGTAGGAAGACCTGTACTTACATTCGGCTGGGCAGTGGCAAATAAAGTTTAGAAACACCATTGCTGCAACCGCTCCGCCTGCCGAGTGGCCTGTGAATACTATATCTTTCAAACTCATGTCGGCTGTAACCTGGCGAACGATTTCCTCGGTAAGCCAGGGAAGAAGAGTAGCTGCACAAGCCAAGAAGCCACTGTGGGCAAATATCCTTTCATCAATGTCGGGGAAAGCCTCAAGATAGCTGTTAGTGTTTGAAAGAAATAAAAGGCTCCCCAAACTTACGAAGACCGAGGCCGAGTCCTTGTGGTTCCTATTAAAGTTTACAAGATGGTCTGCCTTGCACGATGTACCCCTAATGGAAACAAACAGAGTATTTGTATCTTCTGATTTCCATATTGAAGTTGCTTTGACTGTTCCAGTGATAGAAGGTGTCCGTGAGATCACTGGTACAAGATCGCCTCCAGGATGGACATCTGATTTGTAGACGGAGCATGCGCATCTGCAGGCGGCAAGCAGTAGTTCGAGTAAGTCACGATTCCTGCAAAGATAGACTAGATTAGAAAAGTTCCTGATGTGTTGGGGTAGACAGATGTACCCGGACCATGGTTGTGACCTTTGTTCATCAACCTTGGAGTTTTTGTACTTGGATATCTCTTTGGCAAGCCGTGACAAATGGAACTGCAACAAATCTCCATGTTCTCCTAGTTTACACATCTATCAGCATGCTGAGTATATCTCAAGTGAGCTTATTCACCTTGGTCATCTAGCTGATCAAGGACAAAGTCCAGGCATTCCAGCAGCTCAGTCACAGCCACCGAGAATGCTTGGGAGTTGGCACTAAATTCAGCTTGTGATGTTGGCGTTGAGGCAGCAGCTGCAATCGAGGTCTTTGTGATTGCTCTTGTATTTCGACCTTTGAGAAACTTTGAAGTCCACATGGTGCAAATGTTTCTATCATTAATGATGGAAGTCTCAAGTTCTCTACGATCGAAGGGAGCAATAAAGACAAGAATGCCCTGCTGCGCCACGTACTACACAGCCGCTGCCAGATCGATCAATCGGCTCGCAGGTTAGTCCCCACCCGACTAACCATATCGGGTGACTTAGATATGGCCATTTAACTACCTACCTCAGGCTGCCTGTAACAAGAGTTCGATATTGAGCAAACATTTAGATTTAGTAGAGTTACTGGGAGAGGAAAAGACCCCATAGCGAAGACCCCAGATTTCAGGCAGCTCTAAGTGCCTATTCTAGCTCCTAAGTCCTAAGAATAATGTCCCTCTCGACCCATTCAACATCTTCCTTTCCATCCTCACTCAACACCCGACACATTCTCCTTCATTGATCAACCTCATCTTACCTCTTTCGATTCCTCAATGTACTAGAAGTCTTGAGAAAGCCATCGCGATACCCTTCAGACATCCTGCCCTCCCTTCTCAAGCAATCCTTGTAGGTCCCGACCTCTTCCCTCCCTGAGCCCCCGCCTTTCTCTTTCCTCTGACCATATTCAGTCGCAATGTCGCACGTCTCAGCTTTGAATCAGCAACAGATTATTGCCAAAAATAAAGGATGGCTCCTTTGTGTTGAGCGACCTCAGCATCGATAGATGCCCTAAACTTGAGACTGGAAAGGTCTCGCGGGAAGCCCTGAAGCAAGTCTACGCGCGGATGGTGGAAGAAGTCTTCAAATCTTTCCATCTAGACGAGGCACAATCCATGATCTGCTTCAGAAAGTGCGTCAAGACTCTTGTCCACGGTGAACCTCTACAGGCGACAAGCCTGAGCGAGTACAAGGGATGGAAGAAAGTCAAGAGACATCTCCAGACCGCAATCGAGCTACAGTCCCAGTTTGGGTATCCTCCTTGTATCCCAGCACCTCACCTGGTTTCCGTCATCGTGGTGCTCACTATCCGCCGTCTGCGAATCGACACCGACAGGTTTGCTGAAGACAACCAACCTTTTACACGTCTATTTGGACACTGTCACATGTCTCAGTGGCTACCCATTGCTATCAAGTTCAATGAGCAGATGCGCAATGAGCCCTTCCTCTTGAGAACCGTACAAGGCATCAATGAGCCTGAACTCATCAGTCAGAGCTGGGGTGACAATGATGTTTGGGTTGTCTTAACCAGCGATCCCTCCCCTTCAGGATCTCGCGCCCTGCCCGCTCAGATTGTGGAACGAATCAAGGAGCTGGCGACACCTATCGACCCTGATATCGCGATGGGTAGGAACGAAAACGCCGCAACTGATTCCAACGAGTCCGGCAAGGATGAACCCATCAATGTGATAATGGTGACTAACCGAGCTGAAGCCCTGCAGTCTGCCGCTGAGGTCTTGGGCAAGCTTGGCCAGCCAGGCGTTTTTCAATGGTATCTCAAGCTTGAATTGGACATGTGGCTCAGTGAGTCCAACATCCGTGTCATGCCTCGGCATATAAAGAAGGCACTCTCTTTCTGGTGCAAAGAATATTCGCCCAGCTGGTGTGGGTTGATCAGGTTATGCCTGGATGACGACCGAGAGACTTGGATTCAGGAGAGAGAGGTTCCCACGGCCTCTAATCTTTGCATACTCAAAGGAGGTGGCTCGGACTTCTTGCGACTCTATAGCCAGCTAGCCAACGAGGCTTTCGAACTCAAAAGCTCTAACCCCACCGAGGCCCGTCGTCTCATGGATCGGGTTTGTAATGGCATCAAACTGTTTGCAGCCAACGAGAAAGATGTGCGAGTGAGAGAGCCGAGAGGCGACTTGGCTTGGAGAGCAAAATACTGCTTTTAAAATCAGCATCGCGATGACAGGGTTGACATTGAAGAGCTTTGGTCTCTGCATGTCCAGCAGACTGGCAATGTCCCAGACTGCCTCCGACGTATCGCTCACGCCATCTGCACTCCCGAAGAGATGAAAAGGCTCGAAACTACTATGGGATCTAATTCCTAAGACGTCTTCATCTTGCGATTTAGATTAGACTCAATGCTGCATGGGTTTCAGTTGAATAGCTGGGAACCAGGAGAGTACAGCAATGGTTATGCAAATTTGGAAGATTCCCTGGTCGTAATGGGATATCGGAATGCGCGATTGAGAGTTTGGCTTCTATTTTGGCATCTTGTTTGGGGGTGAAGTCGAACCATGGGACGCAGGAGCCAAGCGTAGCGGTAATATTAGGTAACTAAAGGACAACACAATTCGAGAGGTGTCGTGGTAGTTTATAGGGTCTCAATACTTTTATTCACTCTCTATTACATTCATCACCAACCACATTTAAAGCTTCTGAGCAGATTCTTGTATTATTTGTTTAAAAGTCTTGAGTTCTCTACAATAGAAAGGAGCTAAGATAGAATGCCTTGCTGTGCCACGTGCTTGCTCAGTACGATTCCCGGAACTAAGACTAGCCTTATCGGGTGAGATGCAGCCTACTACATACGTGCAAGAGTCCAATATTTTACGAGCATCTCTTTTTGTGTGACACAGATGGTATAAAACGCGTGGAATCTAAAATGGATAACTCACTTCTTAGGCAACCTGATATATCAGGTGTCTACTTGGCCTTTTCCTCACCAAATATTGACAACTTAACCCATATCACTTCATTCTTCCCTTCTCATCTTCATCCAACCACTCTCCTCCTGGACTCGCTCTCCTCTCTCTTCTTTCATATTTTAGAAATCTCAAGGAAAGCATCGCAGTATGACTTTCCTTCGACATCTCCCCTTCGCTTCACAAGCCAGCCATCCTGATGCAGCATCATCTTCCTCTCTCTCGGAAATACCCCCTTCTCAAAGTCTTTCGCAAGGCATATTCCTGGAGACCTGGGAGACCAGACTTCTTTATTATTAACAACAAGGACCCTCCTTATAACAAATGTTCCAGTCCCAACTAGCAGGTAAGTTATTCGAACTTGGTCAGAATTTTCAAACAACTAACCAGAGACACCAGCTCGCAACCCTAACCTTGATACACATCTACCTCGACCCTTGACCTGCTGTTGATTTGGCTCAGTGCCAGTTACAGCTGCAGCCAGGTCTAACATAGTAAGGAATCTTGTTTTGTCAATACAGGTCACCGAAATGTATAACTGATCATTTGGTTTTTCAGTTGGTGCATCATCTAAAAACACAACACACAGTCAGCGACGCTCAACTCCCCGGACCGCATCTCGACGGTTCACGACTGGCTCCCTCAAGCGTCTATGCCTTCGACATGTCCACTTGTCTCAAATTCTACCAACACCGAACGCGAACCTCATCACTAAAGCCAAAAATTGGCTCCATCGAGCCAAGTGATCTCACTACCGAGAATCGCACTAACCTCCCTCTCCATGACATCTCTCTCAGAGAGCTCGAGGAAGTTGATTCTCAAATGGTCCGGCCGAAAGCAAGATATTCAGCGACAGGGAGGACAAGGAGTATATCACTCATCGGTGTTAACTTTTGTTCTTTGTCTTTACGCATTGAAACTGGACCTTCTCTTTACCTCCCAAACCCGTCACAACCCAAGGGTCGATGGAGCTTTCAAGGCTGCCGGTGTTAACAAAGTTGATGCAACTCCCTGATTCGACAAATGCGTTGAAAGACTTATTCGTGGCAAGCCGTTCTCTGCGTCGACTATTGGCGAGTACAAGGGCTGGAAGTCTGCCAGGCGATATAGGACGCTGCCGCGAAGCTACATGAAGACACTCTAGATTCTGTTTGTATTCCAGCATTACAACTCGTATCCATGATTATACTACTCAACATTCATCAGCAGCGAATAGGAATAGATATGCTTTTGAGTCAGAATCCACTGTTCCTTTGACTCTTTGGACGCCTTGATATATTGCAATGGCTAAGAGTAGCCATCAAGTTCTATCCGCGTCTTCAAGGTGACGTTTTCGTTAGCGAGAACGATAGAATTTTTGGCAAGCCCCGACCCAGAAGAAGACTTTGATGGAAAAAGAGACATGGGTTGTTCGTATCAACATGTTGGTTGATAAGTCTCGGCCGAGGCCCCCGCCGTCGTCTCCACGTTCAATTTCTTTCCACTTTGTACCTGTTGGATCGCATCAAGTCACTCCAAATGCCGATGAATGAGGAAGTCGACACGACGGGCCTCAATGACTTCTCCGTCAGTGAATTGGGCGATTCTGACTCAAGCGGCCTGGTCACCTTGACAGTCACAACCACTCGAGTTGAAGCGACTCAGGAGAGATATGTTAGTTGCAATTGGGATAATTATGGCTGAGCGTTTGAATTAGCACAGAGCACTTGGCGACTCAGAAGGCTGGAGATCTACTGCAGAAAGTGCATCAGGCTGATGTTGACCAGTCATCATTCACGCCGCAATTGAGTGGGTGGCTTAATGAGCCACGTCATGCCACAAGAGATCAAGAATGAACTCTGTTTCTGCTGTGAGGAGCGCTCGACTAGTTGGTGCGGTTTGATCCGGTCGCGCCAGAATGACGAATGAGGGACTTGGAGTTTTCGGACATCGGTTCCATGAACTCTGAGCTTCACACTCACAAAGCCAGCGGCTCGAGCTTCTTGCGAAACCTCGCTCGACTTGCTAAGAAGGCCTTGCGTCTAGGGGTCCATTGAGCGTCTCATTTTGAGTTAATAGATCTGACATCTGATACTTACATCACACGACATTGATTCCGAGTAAGATAATCAAGTCAACTTGGGACAAATTTAGTTAGCTAGAATACCAATTACCTTGACCCCTCAGTTAAGTATTAGAACAGTACTGATCCATCTTGAACAATACTCCTAAAACACTCACCCCAGTCGAAGAGGAATGGTCATGCGTTTGGCAACCAATATCACCATTTAGAATTCCATACATTGGAAAAGCAACCTCCTGTGTATGGCTGTATGCCAGCATCAAAAGTGGTCTGATTTCGTCGAGCCTGATTTAAGCTTCTCACAGACTACCGAGTAGTTTTATGGCATACCTAAGCGAACCCGAAAGGCTGAAGCAGCCCTTGCCAAGAACATCAGTGTCATTCTCCCGACAGAGGACAAGGCTTGACTCTAAATAAGCGAGGGGC
>CMW1803_accessory_0140_length_1040
ACCGCAATCATATACAACAATAACTCGCTGGGCAACTTCAATCTCAGTCCCATCAACGACGACCCATAGTCCTGTAAACCTAGGAGATCCAGTCACTGTCGTGTTAGAGTCCCCCCAACCCTACACAACCACGACCCGGTACGGAAGTGTCAGTGTGGACGAGACCACCACAGAGACAGCCACCAGACCTGGTGAGCCATACGTCGTCGTTATCAAAAGACCCTACGCGACAGTCACGGTCACCACACTCTGGACAGGCACAGCTATGTTAACCGGCCCGTCGCCAATCTCTACAGTTCCTGCGGATGGATCAATTCCCGGCACAATCATAATCGCAACCGCTCCACCACAAACCGTCACGATTACCCGATTGTATTCCGGCGTGGGACTTCTTACCGCGCCAACTACAGTCACAATCCCTAATTCTGGGGCAAATCCAGGGACAGTCATAGTGGAGACACAGGCCTCTGACCACGACTCGATATGGAAGTGTCACAGTTAGCTCTATGACCACAGAGCTGCCAATAAGCGCAGGCGAGCCGGTAGTGATTATTGTAGAGCTGCCACAGCCATATACAACGATCACCAGTTGGGGAGATGTGTCAATTCCTTCGACAGTAACGCAAACACCTCAGAGCCTCGGGGGAACTATCACGGTTCTTGAAAGGCTTCCGCAACCTTACACAACAATAACCAGATGGGGCAGCGTGACAATTAGCAGTATTACAACTGAGTCTGCGTCTGTTGAAGGCCAGGTTGCTACGGTTATCTTCAATCTCCCACAGTCATATACAACTGTGACTAGGTATGGGACAGCCAGTAGCATCACGACACAGATGCCATCTATCGACGGGCAAGAAGCAACAGTAATAATTGACCTTCCTCAGCCTTATACAACCACTACCCGGTATGGAAGTGTGACACTTAGCTCCATTACCACTCTTACGCCTGTGAGCATGGGAGGTACGGCAACAGTGATAGTCGACCTCGCCCAGCCTTACACAACCGTGACTAGGTATGGAAGCGTCACAGCCAGCAGC
>CMW1803_accessory_0141_length_544
GGGGACTTCTTCAATCAACGCTGCTGTAACGGTGACAACTCTTCAGCCCACAGATCCTGACGATCCGGCAACTATTGTTATCGAGACACCACTTGAAACAATCACGCGGCCATATACAGGCACAGAGGTACTATCTGGCCCAACAACTGTGGCTACTGTCTCCGGTACGGTGGTCGTCGAGACACCTCCAGTCTATTTGACACGATTTTATACTGGATCAAATATTCTCACAGGCCCAACTACGGTTTCAACGATCTCCCCATCGGGCGACCATCCAGGCACCGTGATCGTCGAAACTCCACCTGTGACCATTACTCAACGTTACTCTGGAACTTCTGTCCTAACTGGGCAACTTACTCTCACAACTATCACCCCCACTGGCAGTGAAGATGGAACAGTTATCATTGCTACTCCGCCGCCTGCGACTGTGACGAGCACGCGACGATATACTGGTACTTCAAGTCTGAGCGGGGCAATCACCGTGACAACACTTTCAGCGACTGGCACAGACGATGGACCGATCGTGGTGATCGCGACACCTGCG
>CMW1803_accessory_0142_length_199
TCGACTCTACAGTCTACATTAATGCCGAGACGTTAATCTTCTGTTGGAAACCTATTACCCACCCGATTAAGCTTCCTTCAACCACCCAAGAATGAGTTGACTTTGAGACTACTAAGTTTTGAGTTTAAAAGTGCCTTTTGGCTAAGAATTACAAGAATGCGCGGTAAATTAAATAGAAACCCTTTGTTGATGATCACCA
>CMW1803_accessory_0143_length_273
GATATGCTTAGGGAAAGAGTTCGCTGGAGTCTCAAGAGGAGGTGATGCGTTGATGAGGGACATACTGACGACTTGCTTGCAATCTAAACTTCGTAAGGGAAGTGGAGATCGTAGAAGGAATAAAGAGCAAGCAAGCTTTAAAGGGGAGAATGTTGCAAGGGGTTGAGAAGCCTAAAAGAAAGAAAAGGGTCAAGCAGATGGCGAAACTAATCAGGCCCTCAAGAATAGAGTTAGTCGTTATAAACTCATCTACATCTCACATAGTTCTAGAAC
>CMW1803_accessory_0144_length_111
TTGGCCCAACGCCAATGTACTAACCTTTTTGTGTCAGCTTTCTCAAACAAATCGAACGGTTTTTACAAGATGACTATTTCCCAACCGAATCAGACGCTATAAACTGCACAG
>CMW1803_accessory_0145_length_1232
ACATGTGCACTACGTAGCCAGAGGCCTTCAAACGCAAAGAAACGTTGAAAATAAAAAATGAATTTAGTTCCCTCTAGTGATAAACTCTTAGGGTCAGTAATTGGCATAAGTGTTTTACATGTCAGGTATGCCTTGCTGCAACTCTGGTGCTTAAGTTTGGTAGCCAGGGCAGTTTGTATCATCTTCGTCAACGAAGCTACTCACACAATACCTATCTCATTCATCCACAAGATCGATAAATCAATAACTACGGATATTAAAGATCCTCTGCTTAATGTTTCCGTATCCGATATGATACTTCTAACTTTGATCCTGTATAACGAGACCTACCTTAGGTAATCTTATATAAACTTATACAAGCTAGGAAAGATTTAGTGTATTTTAGAAAACAAAAATAGACGACATTTAGACAACGGTACCTCATACGTCTTTAGTACCTTGGTTCTGCTGTCCCACGAATCTGGCTCCACTGTTATCGCTATTACACAGCCCCAGCCTTCACAACTTTTTTTCTCTCCTCACAAATTTCAAAGAAACATCCCCGTGAGTTTTTCTTTATCCTACCTTCCTGTCTTGTACCTCTGACCAGCCATTAATCCCTTTCTAGTCACCCACCTCTCAGCGCCTCACGGTCGACGACGGCCATGGCGGATCAAGAGACAGAGGCGCTCGCTCTGAGGATCAACGATGAAACCGTTGATGTTCATGGTATTGGGGTTGACGTCTGCAAATATATTCCCCTCCGTCATATTCTCCCGACCAAGATGCACCGACTCTGTGAGGCCATCACCGACGATATCTTCCACTCGGCAGGAGTTCAGAAGCAGGAGTCACCAGATTGTTTCAAAGTCATTTCTGGACAGATCAACGGTACACAACTGCTTGGCAGTTCGAAACTTGAGCACTACAAGCGCATGGACTGGGCTCGACAGACTTTATCAAAGGTCATGAGGCTCCAGGCAAGGACCGAGAAGATCGTCTCCGCGCCAGCACATGTCATGGGCTGCGTAATTGCAGCAATCGCTTACCGGAAGCTACAGCCTTCTAGCGAAAGATTCTTTCAAGAGAATGAAGACATTGTCAAGTTTTTCGGCGAGCTCAATGGAATTCAGTGGCTGCCGGTAGCTATCAAAGTATGGCCCAAGGTTAGGGGATGTACGTTCATAATTGAATTGGACCAGAGCAGGGAGGAGCCTTTCCCAGAGCTCCGGGATGTGGAAGGCGAAATGCGA
>CMW1803_accessory_0146_length_1293
GCCCATACAACAATGGTCACCAAGTTCCAGTTTAGATCCTCCGACGTCGCATCAAACTGAGTCGAAGCCACGATAATAACCATGGCGGAAGCGCAAATGCTGCCAGAGTTAGAAAAGCTCACACCGCGGTAGCGTCATCACTTACACAATACCAAACAGAAACATAAGCATGATACCGATCCTCTGAAAAACGGGTAGCTGTAGCTTGCGAACCTGGAGAATCAGCAGGGCGATGATCGCTATATCGAGCATAACGTGGACCAGGATAGTGCCGAAAAAGAACTTCTTATCCTCAATGGCGCAAGAGCCTCCAGCAGATGGATCCCAGAAGCGCTGCACAGGGATACAATGGAAGATGCCCATGAACGTCTATTACCGTTAGTCTCCTGTCCGGCGTAGTGTGCCGCAGGTGCACTCACTCGAATGATAATCCATATCAATGAACAGCAGGCCAGGATCTGAATGGGCAGCTTGATATTGGTGACTCGGAACATGCGCCAGTAAAAACTCAAGATCGATCCTTTGGCGCAAAAGAGGGCAGTGGCGTAGAATAATTCGGCGACGTAGAGGATAAGACTGTTGTGCATCAATATCTCCGCCTTGGTCCCGTGACCATGAATGTCATTGATATGAAGTCCCAGTTCACCATCTTTGATCCCTGATCGAGGTTAGATTCGGTCGTCTCGAATATTGATTGAGACGTACAGATAGGAATAATGACTACCCAAGCAATCGCTACAGACTTGTGAAGTTAGTATAGCTCTCAGAGTGGTGACATGTAGAGTCGCAAACTTACATAGCACCCAATCGCAAACCAATCATCCCACCAAAACTCAATCCTCGTAAGGCGTCGACTCAATAACCGTAACCCGATAAGAACCGTCGCAGCCCCAAACGTGATGAATTCCGAAATCCACAAATCAATGTGCTTCGACTCCCTCGGGGTCGTCTCCATCTTGTAATGGGCAAGTAACCTCTGTCGTCAAGACTCAGAAGCCAAAGAAAAAGAAGAATAAAAGAGGCGCATCAAATAGATTAGCGAACCGCCTGAGGGATCGTGCTATGATATACGGCCTCTGGTCCCGCGGCAAATCATGGATCCAGGATCGACACGTACGTGCATTAGTGAATCCACAGATGTTTTGGACCGTTATGAACTAGACTTCTGAGTTAAGAACTAACTGGGGCTGGATATGTTCTATGCAGATCCAACGGCCGGCGTTATACAGCCCCCAGGGGTATCAAATGTTAAATCTGGTACTTCAATTAGTAGCCAATCTGCTGTAAAATAGA
>CMW1803_accessory_0147_length_374
TAAGCATCGGCATATGCCAATGCTATCATTCGCTGTCTATATAACTGGTCAGCAGCTGAGCACACGAGTCATCGGTTGCCAGCGGTGAGCGGCATCTCCATACCCTCTTTTTCAAGGATACGGGATTTGGGATTTCTTCAGTGCCGATCGTTTTGTGGGCTACTTGTGCCGCGAGTGGTGAGATATGTTAAGTGCCCCTGGCGCTAGTTGGGCTTCTCCAAGGATTGATCTGGGAGGGTCTCACGGGATACGGGGCTTCCGGTTGCATCGCGGAGAATACGAGGATGAGAAGACGTATGAAAAAACGAGCATTTACATTTTGGAGACGCTGTTCTAGAAGATGTCTGGAAGCTCGAGATAGTATGACACATACG
>CMW1803_accessory_0148_length_1613
ACCGAGGATCTGCAGTATGTCCGGCAATCCCTTGAGCCACTAAACTGGAGGACACATGAATATGCCAAGTACAAGGCCCTTGACATGGTGGATCCCCAGACCTGGAGAGTCCTAGGTATTCGACCAATTACTCGAAAGAGAGCGCGCGGAATGATTGAATTTTTCAATCGAGCCTGGTTTAAGAGGTCATGGATCATACAGGAAGAACTCCTTGCCCCTCTGTCAAATGCACTCTTTGGATTGGTGTTGATACCTTTTCAAGACTTAATAGGCCTCATGGCCTTCCTCAGCAATACTGGTTGGTTCGAGAAGCTCCTTTTTCAAATGCGACACAAGCATCCTCAAGCTACGGATATTTCTGGGTTCTTCAGCAACCTAGAAAGAGTCGCCTATTCGCTAGGCATCAAAAACTATCTTAGAATGGATCAGTACTGGGGGTGTGCTCTCCCCATGAACACCATTACTACATTATTCCGTAGATCTGAAGCTACAGATCCCAGGGATAAAGTCTACGCTTTCATTGGCATTGCTGAAAACGACGCAACCCAAAAGGCTGCCCAGATTATCGCAGATTATTCACGAAGCGTTGAGAGTGTCTACATCGACGCCACCAAACTTATCATGGCGGAATCGAAGAGATTCAACCTTGAAGTCTTTTCTCAAAGGGAAGATGAGAGCCTTAGACTCTTCAAGTCTCTACCATCATGGGTGCCTGACTTTAGTGTTCCAATTGGTCATAACCCTATGGCCGCCATGGGTCCGATGTGGACAGCTGCCGGTTGTAAGGCCCTCGGAAACGATATCCGATATTTGACGTCTAACTGTATAGAGCTGTATGGGGCACGGATTGATAAAATCAGTCTTTGGAAGGGCCCGTTGCTTCAATGTCAGTTTTCCGCCAGTCCGAATCTTGATATTAAGAAGACCTGCGAGTTAATACACATCTCAACAAATGATGTTCTTGAATTGATGGCATCGGTACCGGAAAACTCGGCAATCGGACCGCCGACATCAATCCCATCACTCACGGATGAATTTCATGAAAGGAACGGCTCTCCTACTGTGTTGATTCCAGGCAAAGTCGTGGCGGCTCAAGAACAGGTGTCACGCTACCAGTCCAAGGCAGAGGTCTTCTGGAGAACAATGTTGCAAGATACTGCAGAAAACGAACATCCTGCCAGAGATGGCTGCGGTAAAGACATATTCAAAGACATGGAAGATGTTATCCTTTTCGAGATGAGTGACTTAATATCTGACACAACCTTGAATTCTATGGGTGATAAAGAATGGAAGGATCGCACGGATGATATCATGAGAGAATTCACGAACCTCCAGATTCTCAAGGGTGCTCTACCGTATGATATAGAAGACACCCAGAATCCCAAGCATTTTGCAGGGGCAAGAAATGTCATCTTATCACATAAAGAAAAAGGAGTGAATGGACCCCTCTGGCGATACTTTCTTGCCTACAGGGATAATCTTACTAACCGTTTAGCTGAATTCTTTCACCGTCAAATCAATACTAGGAACGAGGTGTTAGGGGCAACCAGGAGTCGGGGCCTCTTTGCAACAACCAAAGGGCGCCTAGGTTTGGGTCTAAACTCGACACGCGA
>CMW1803_accessory_0149_length_1560
AATTGAACATTGACTTGCAATAGCCTGTTTCTGGCTATCCGGTGAGTCATTGTCTAAAGGTAACTCTAAGACCCAAGCATTTCGAATGATGAGTAGATTCATTACTGGCAGGCCTATGTACTGGGCGGCAGATATGTGATATTGCCACTCCGCACGCATGGCAAGCCAAGTCAACAAGAGAAGCTGGCCTGAAACTTGACCACTTGGACGTTATCATTCAAAAAAGAAACCTTCGAATTCGAGCTCTAGTTCCGAGTCCTCCGAGTCTTCCGAGTACTCCTGCACAGTTTCGCCATCCTCCTCCCATGCCGCATCGTCTTCCAATCTCATTATCTTGCCAGTCAAGACATCCAACGACCGTGTTTCGTATTTTGGATCGTTGTGAGTCAAAATCCTCATGGTCGTGGGGGATGTCATTCGTATTACAAGGGCTTCCGCTTGCTCCTGTATGTCCGCCTTCAGTTGGATCAATCCACCGGCCAGAGGTTCGCATGGCGTTGAATGATCCCATGGCAGTAGGCTCGGCTCATCTGGAGGCAGACGCAAGTCGATGGCCACAGTGCTTAGTCTCAGCTTTTTGTCGGGATCTTCAGTTTTCAGTATCTCAGGGCAAATGCGGCACATGCGCAAGTGAAGCGTTTGGAGGGTTCGAAGAAGGGCCGCAATGACAGGGCAGATATGGTGTTCGTCCACCAACAGTCCTGAAGAATTCAAAGAGGTGCCAGATAGATCCAGAACCAGGACGCCCAGGTTCTCCACCGAGAGCAACGCTCGCATAGTAGACAGTGACAGATAGCCCCCAGGTGGGAAAAGGGGAAATTCCAAGGAAGAACTCGAGGCTCGTACGCGCAATGTCCGCAATTCAGGAGACTGCTGGGCTATAATGGCAAGCTGAGCAAGGCCAATATCTAGGGTCTCTCTCCAGTCCCTGACCGAGTTATCCCAAGGGTAGATGTATGGAGCAGGAGACTGTGGAGTCGGCTGCGCATTTTCCTGAGGAGAGTGTGTAGAGAAGCCGTGTTGATATCCTTTTATATCGAGGGTGAGTGTTTGCAGGTGACCTTCAAGAGGCGAAGACCTTTTTGCTACAGCAGAAGTAGCTAGAATACGAAGGGCTTCGTAGGAGGCTTCGTAGGAGGCTTCGTAGGAGAGGTTGACGCGTTTGAAGCATGCAGGGAGAGCGAAATCGAGCCACTTCTTGCTGACTGTAAGGCGGCTTAGATCCTCTTGAAAGAAAGAGCAATCTAGTTGATCAAAGATCTGTCTTAGTATCTCGGGGGGCAAACCTAGGAGCGGCATCGTAATAGTTGACGATGAAGTAAGTTGCTGCGATGGCGAGTAGACTATGGCGCGTATGAAGAGCAATGCACGATGGGACATGGCACACATCACCGCTGGGTCCACTTGCTGAAGGTCGAGGCAGCCAATGACAACACCGAAGCAACCGCCCAGAGTCCTACCTCCACTGACTTAGCAAACTTAATTGTCTTACCTTACATGGCCTACTTTCTAAACCCTGCACCAACATCTCCCAGCATCCCCTCTTGTTCCTCATTCCCC
>CMW1803_accessory_0150_length_406
GCAATAAATGTGCAACAGCCAACGATGACTACCCATGGGCACTACCCCTTGACTGCGATGCTGAAAGGAAGGAGAGGGCATAGCAAATAAAACAAAACGAATGTACCTTATTCCATTTTCATGAAATGTATGAGGTTGCGGTGACACCTGGCAGCAACAAGCACGCCCTGTCCAAAAGATATCTCGGTTGGGCTTAAAACGCAAGCGGAAGTCGAACTCACGATCAAAGGCTTCGGGTACTGGTCCAGGTACTCGGATAGCTACTTGGCCTTGGTGAAGCTCGTATTTGACTCGTTGGAACAGGGCTTCGATTGCGCGAGGTCCTTGGTCTAGTTGTCATAGCTGGGAACTTTGACAAATACCCAGGCTGGGAAAGGGCAGCAGCTGGGATGAATAAGGGTACCAG
>CMW1803_accessory_0151_length_535
CACGAAAGAGTCGGGGCATTCTGTACCTGCGAAAGCATTCTGATGGAAGTCGTTCGAGGCGTAGTCGCTGTGTTGGAAGTTGTTGTTTGGTGTGTTGACCTGTCTAGTGTTGCTTATGATCTGGTTGTTGATCATGACCCGTTGTAAGTCGTTGCTTGCGTTGGCGAGTCTGTTGTTGCTGTCTGCGACTCTGTTCTGTGTCTCTATGAGTCTGTCCAATTTACTCAAGAGCTGCGCTCGGAAGTGTTGTTCGTTGTCGTTGTATTGGGCCGGGAAGAGATTGTAGGGGGGTAGAAGACTCCAGTCTCGTGACTTCATTGGATGTTAGCGCAAGGCCCTCCCCTTGCCAAACCTCAGCCTACCAAACAAAGCCAAGTCTTCTTATCGCAGGTACATCCTCGTCTCTCCATACCATGCACAAATTCGATTTATGAGACGCCGAATCCATACGATCCGTACATTAAAGACTTGATCTATAAAGAGGTTTTATCACCGACATACCAAGCGGTTGCGTCCTACGATACGTTGTCGCTGA
>CMW1803_accessory_0152_length_141
TCATCTAGAGTGAATAACAGTGGAAAGAATCACGAATTCACTTTTACGTGTTGTCACTCTGATTGTCGCAAATGCATCGCTGCCTTTGCCCCAGAAACCCAATACACTCCCTTTATTGGTCCTTGATCAATCGTCCAGCCC
>CMW1803_accessory_0153_length_235
GATGTATAATCCTCGCCAGTTTATCCTCGCCGTCACTTTCTTGGTCCTCCCTGTCGTTGTGTTGATTACCAGTATCTCCGTTGCCCGGGCTATCAGGAACTTCGATATTATACATCTCCAGGATTCCAGAGAGTTGGGCAAAGGGTTCTTTCAGGAGAAGGGTGAACAGCTTGGCTTCCTCAGCATCAGCTTCAAATATACCATCGTCCCCAATAAAATGCTCAAGCAATACGAT
>CMW1803_accessory_0154_length_6566
GCGCGATGCCGACTTCTTAACGTGAATCGACCTCAGGATATTGGGTTTGGCAGTGCTCCAGCTACTTATTCTCTAATACTTTCTGTGTGCCCAGCGGCGGCTCAGCTAAAGTGGCAACCTACGTAACATCCCCCTTGAGTATTAGGCAACCTGCCTGTATCACGCGCAAAATCACATAACAGCTTACTGAAACCAGGGGTTTAGCCGGTCCAGTCACTAAGTCTACGGGGGTACATCCGCTATAATTACAGCGCTCTTATAGGGCAAAAACGCCATAATTACAGCACCCTTAGTGTACATTATAGACTACTTCCTGGTAAAGGACCTATAATAGGGGATATCCTGCGTGATCCGATCCGTGGTTTGTAGAGTATTGAACCACAGAGCTATCCTAGGTTGAGTATGATGGCTATTGGCCAACTTTTGGTGTACAAGGTGCGTAATAAGAGACTAGTCCTTACCTCGAACTGGTGGAGGACGCTCGTCTCTGACACTACTTGTCTCGTGAGCATATCGAGACAGAGCGAGAGAGCAGCGCATAGAGGGGGAAGAGAGCAGCAGAATGCCAAAGGCGATTGAGAGTCTTGCAGTGGCACAAAGGTTGCAGAGAAATCCATCATGCTATCTACAGAGGAATTTATGGAATAAGTGCAAAATAAACCAGTGACTCTATAGAGGGGAATATGATGGCTGACGACGCCCGCATATCGTCCCAAAGGATGATAGAAGACTGTGGAACTCGTGTAAGTTTAGGATAACAAGTGCAAAGCTATCAAGAGAGTTACGTTATTAAGATAACATACTCCGATGGCACCAAATAGGTAATGGCTTTTCTCTATGTGGCCTGCCCTTAGCTACTGGCCACATTTGGCGGCCATCAGACTTGTTATTCGCAAACTACTACTTCTTCTTACCTATATGAGTCACGTTCATTATCGGTGGTATCGGGGACTCCGCCCCTTCAGACAGAGCCTTGAGTCGCATGGCCGATGTGTCGTATGCATACAGGCTCAATACAAGACAGCCACCATTCTTAGTAGCATTAAGAACAGACGCCCCTCTATAGCTACTTTGCCGATTATCTTCGTCGTATGGACACGGATAAGCAGCATCCCAGCCATCAAAACATAGACCATGGTACTAGTCATCTCCGGCGAAGGAGAAAGCCTCCTTGTCTTCGCGGTGGCTCGGATCAAGCTCCCACTTGGCCGACACAATAACTGTATAGTCGCCTTCTTCAAGGGCCATGTTCTGGCCGAATATATTGTCAGGTTCGAGCGTGTAGCTGGAGTCGCAGAATGATCCTATAACCTGCCGCGCTTTGTTAAGGGTGAACTCACTATAGTCTGAGTTACCTTCGAAACAGGATGCTTCAGCTTCAGCCTCGGCATAGATATGTATTGCAGACTGTAGCGCTGCGTTTCGTCGTGGAGACTTGATGGCACTCAGTGTTTGCTTCTGTAGGATAGTCCTCGTCTTCATTGTCGTCGTTTCCATCATCCTTGTTCTTCTCCCCCAGGTAATAATAATAAATATATTGCTACGCTGCTAATTTTAAGTGCATTTTGCATCACGCTTCCTGACCTACCACAGTGCAGGCCAAACGCAGTTCCCTCCTGGCCCAAGACATCCTCCACCGGCACACCCAATCTCCACCCCCGCCTGGGGTGCAACTGAAAAAACGTGCGGGGCTTAGCGCAGCCAAAGCAGTGATGATGACACCTGGAGCGCCCCTGGTGGACGTCCAATGTCCACATCATCAGTAGGAAGGGGATGAGGCTTGTGAGTGAAGGTAATGCCAGGGGTTGGTTCGGTCAATGTGACTGAGGATGAAATACCACTGCCGTGTAAACGCACAGATTCTGACGGCGAGTCTGTCAGTATCACGTTGCATACACCAACTCTGAAGTCGTACTTAAGAGGCGGCAGTGTGGTCCTGTCAGTGACGGGTGTTATCCCATAACTACTTAGCAACGCCGCTGGTGGTCTCCAGCATGTGATCGTCGTCTTAGATGAGAGATGGTCGGAGGATGAGGGTACAAGGTGTTTGACAACCTACGGTACTGTACTAGTAGAGTTCTTGACAGTCCCAGATCTTGGGTTCTGACGTACGGGTATCAATCGTGTCACTCACTTGCAAAGCCCAATGAGTAAGATACACGAAAGCAAAATTGCCCCTGTCGGGAAATATTCTATTCGCTGTGAGAACAGACGCTACGCCGATGAGGGTTAGATCTCGGGCGGGAGAGCACCCGTTACCGGGGTTCTCAACACCTACTTAAGGTGGATATAGCTAACCTGAGGTACTCCCTTGAAAGGTATCTGGGTACAGGCAGGTAAAGCCTCTAGCATCAGAGGTACTTCTGATACCTATTAGATCTCACTAGGATATATGTATCTACTGATAATGCAGCTTGCAGATCGCCTCGTTTCCCCTTCTTGCTGGTTCCTTGAGGACATTTGCCCCACATCCACTTGAGTTGCACCTTGTTTTGTCGTTTCCAAACGGATCCAGGGAAGAGTGAGAAATGGAAGAAAAATAAGAGAAAAAAATCCCCTTATTGCCATGCATGACGTCTAAGCATTTGTCGATATGGAAACAAGACATAAAAAGGCCTCTCTCCTCTTTCCTTTTTTTTTGGACTTCCTTGATCCAGGTGTCCCTCACGCTTCACCAAGCAAATAAACAATGGAACTGGACCAAGGTCTTCCAGAGGACTCTTGGATGGACTGTGACAATTCTCCCGGTAAGCCCTTCCATCATGCTCCATCGCGGTCATGAACTATCAACTTACTTATATCTGTTTAGAGTACCCTATCAACACATTTAATGCCAATCTCAATGGCGATCAACCCGAGTCTCCACCCCACTCTCCATATTCAGTCATCCCTTCTTCCCCACACGTTTTGAGCAACCCCTCTTCCGAACACCTCCAGCCTCAACAGGCCATGTTGCCCAATGGACCTGGACACAATGCCATTCAAAGCGCGACCGTCGATCATGAACCAGAAACAAGTCAGACCCCTGCACCCCGGCATACTCAAGGTCATTATGTCATTCCGCTGCTCGCTTCTGATCATATCCAAGATGGTCAATCCGCTGGTGAGGGTAGCGATTTCAGCGCTTGGGACATCTATCATACCTGCCCTTACTATGTGAGAGATCCTATTCTCCACTTCCGCTGTATCAATAAAAAGCTGGACAGCCATGCAGAACTCAAAAAGCACTTGGGGACAAACCATGCGGGCTTTGCGCCTCAAAGCCTCGAAGTCCCCACTTGCGGGAGCTGTGGTACTACTCTCGAAAATAACAGGTCGAAATCTGAGCACAAGTGCATGCCTAAGTCTTCAGATAATGAGCTCAAGGTTTCGCGACAGGCCTGGGAAGCCCTGAAAGGACGCTCTGTAAAGGGAACACTGGACAAGAAGAAATGGGATGATATGTGGTACATTCTTTTCCATAAAAGTCCTGGTGACAAATTCGCGATTAGGGACACAGCCATGAACAGATTCATCGATTTCATCAAGACATTTTGCGACGTTGGAGGCGGAGGATTTAGGGCAGTTCTCCCCTTTCTAGAACAAAGGTCACCAAACCGCGAGATTGCGCTTTTCATGCTTGAGACGTTCATTAAGCTACTTGATGTCCTCAAAGCTGAATTTGGGGCGGTTGCAAATGAACGGAGATCAGGTACGGGTGGCTGGAGGTGATTTCTCATTGCCTACAGCTAGTTCATTCGTTGTCCCACTGCACTTCTTTTCTACCTGGCACGGCACGGTCATCTAAAAGTATTAGTTGAATAAACTATAGAGGATGAATACAAGATATTAAATGAAAAGGGCAGCATTTCTCACTAAGTTTATCCAGAGTAAGTATTAAAATGTACTATTCTAACCCACTGTCTATGTCGATAATATATTATTAGTTAGCTAATCTCCCCAATCTCTTATTCACTTCCTGCTTCTTCTTTGCCCAGAGCTTGGATTTATCACTTTAAACCTCCTCAAGAGGCAGAATGCTCTCCCAAGCGAAGAAATGAAGGTACCATGGGACAACCGCCTCTGACCTTCGAGTATTGAGGATTGCAGACCCAAATGATACATCCTCCACGTATCCCAGATTACAAGACCGAAAGGTTGGAGTCAGTTGGGATTGATCCCTTCCAGAGGAGATGCGCTGATAGTGCGGGGAGGGGGTTTGGTCAAGCGTTCAAAGATTGACATTCTGGGGGCGTTAAAATCCCGTACCCCCGATCATGGCACAGCCTCAAAGGGTGAGGGAAAGCTTTGGCCCAAGGTGTGGCAATTGTGATGCGGCCATATCCACCGTTATTTGATGTATGGGGACCGTAAGAGGCGAAACAGGACTAACGCTGCGAGGCAGTAATTTAGAGATGTTCCTCTCCTTTCAGCCTATACATACGGGTCATGCCCTTAGCATGCAGACTGGTAAATTCCCGAGAGATTTATTACTCTAATTATGTTCTCTCAAAGCTAATAAGGGCTGTGATACTATTCCTGATTTCTACGTTGTGCCTCCTGTCGGCGCTCTTCCATTTCGTTCTGGAATTTCTGTCGTAGTCCAGCTTTTATACTTGTGACCTCATCAGGGGGCAAGACACTCTCCCAGGCATAAAAGTATTTTGTTTCGTTCATCAGCCAGTGACGGCCAGCTGGCGAATGCATCCCCAGGAGATACATCCTCCACATATCCCAAAAGGCGAAACCAAGAGGCCGGAACGAGTTGAACTTTACACCTTCGATCGGGGATCCGCATCCTCTGGGACGAAAGCGAGGCTTACTGAGATAATCGAACAGGGAAATCCCAGAGGCGCTTTGGTCTAGATTACCTTTAGTCCGCCCCCATTTATAATCCAGAGTCTGCTCCCCTCGTATGAAGGAGGTGCCATCCTTTCGATAGTGAAGGACTGTTGTGCACATAGGACTGCAGTTGGGTAACGCGGTGATCCAACCAGAACATGATACAGGGCGTCGTAATCGGTAGTGTTCATATTGCCCCAAGTCTTCTAGCGTCTCCAGGTAGTCCATCACAGAGCTGACCTCCTCCGATGCCATGGCTTGGTTGCCTTCAACATCACTGGCGAAGTCCGCAGCATTCATAAGACTGAGCCTTTCGACGTCTTCAATCGGCCATTGCAAGCTGTCTTTATGACGACGCATTTCCCCAACAATCTGTATGGCCCACAGAGCCCGCACAGCGCGCATCTCCTCTAACCATGTTGGCTGTCCTGCATCAGCTACCTTTACAGGCTCGCCTCTGAACTCTTGATTCCATGCTCGAGTGCGCTTACCATCAGGGTCGGGCCGAGGAAAGTAAGTATAGTGATCATCAGGGTCAACAGGATGCAGCGGCCTGAAACTAGGATCTCTCACTCGTTCGAGACACGATGTCAAGAAAGCCCGAGCAAGTGCAGATATTTGGCACGCTGCTGAGACAACCGACCGCATGACTGCCACAGTTGGAGTCGCATCTGATAGCGACTTGCGATTCAAGATGATGGTATCGAGTTTGCGCCCCGACCCGCCCCATGGTAGTTGTGGAAATAGCGAGTGCAGGAACCGAATTTGCAGATCATAGAGGTTCCGGAAAGGGTAGGCTCCGGATCGAACAAGAATCAGGGCACGTACTGCGTTCGCGATCCAAGGCGCTAGAATCGCATCGGGGCCTGAGAGGATACCGTCGACGATGGTGATAGCATGGTCGTTGAAGAGGCGCCAGACCTGAGGAGACGCCTTCATCAGGTTCCAGAGTGTATCGAGGCCTGGAAGACTCGTGACAATAGGCAGCAAAACGTCCGGGGGCAATGTCTCCAGAGATACCACCTGGTGAGACCCTGGGGATGGCATGGTATGAGTATTCATGTCGTCTATTCAGACGAGAGAAGAGAGAAAAAGGGTTGGATGAGTGGAAACATATCTTAGCGGGGAGTTGAGCGTTTAAAAGCTACAGCATCCCTCATGAAACATGACAGCGACCAACAGTCTTCACCGTGTTGTTTTATTGGCTGCATTCACCCGGAGATCTGCGCTCAGACTGGAGACCTACCAATCACGAGCCGTTTCCGTGGCCGATTATCTCAGGCAGCATTATTTCCAACTTGGTAAAGAAACATGGTCGAACCAGAATTTGCAGTCAATCGAGGGGCAGTCATAGAATTAATGATTCTGCTATGTTTGGTTGGGGGACAGCTCGGGTTGCAGTGGTGCGGTATCATTTTTATTCCAACCCCAGTAAATCGAAGCCTCCACATTCTTCTAAGATGAACTCAACCAACAGTCCGAAATAAGAACAAGGACAAAGATAATGCTCCTCTCCATTGAGACCCAGGTCGATACTATCGCCTGGCTTTAGTTGCAAAAGAATTGGGACGAGGAAACGAATCACAAACGCCCCGTTAGTCGTAGATAAAGGAACCATTATACGTACGGGCCTTTCATATCTACCTAGTCATCAGTCACATATCTATTGGAGTCCTTTAACTCACAATCGTGACCGGGGAACGTCTATCGCCGGCTTGAGTTGGGGGAGAAACTGCCACTGCCGT
>CMW1803_accessory_0155_length_1733
CTGCTAGTCAACTGGGCCGCCGAAGATTGAAGGATTTACATTGTTTCTCGCTATTCTCAGTTCTTCATAAATCATGACCACGCCTTGTGTCATACAATAATGGAGCCATTAGACTTGAGAACTAGGGGTAATGCTAAAACTCTATAAACTTAGAAGAGTTTAGGTTAATTGAAAATAATCATGATAGAGCTTAGAAGAATCTAGGATAGATTAAGTAAACTATGGAATAATTGACCCTAAGTTTAGAGGAATTCTGCGGCCTTAATCCTCCTCCGAGTCGGATTTCTCATATGTTGCCCCTTCTTCCCACTTAAAATGAATTCTCTTGTGCCCATCAATTCGCAATTCGTAGACCTTCTTTTCGGCATGAGTCTTGCGTTTGAGCTTCTTGCTGCCACTTCCACCGACTAACCCAAGAATGCTGCCACCAACTTTGGCCGTGAATTCATCCTGGTCTTGATCGTTGGCCTCTTCTTTGGCGTTGTTGGGGAAGCCAGGGTTAAGGGAGTAATCCCCCACCACAACGCGTGCCTTGTCGACTTTCATCCCGTTTCGCTTCGCTTCGTTGACGCTGTTGATGAGGCCCTGAAGGGCTGCGTGAGGTTCGGTCTCGGAAATGTGTGCGAGGAAGCGATCATTGCCGCCGCGGGACCCAGCAGGGTATGTGCCTGTTACTGCGACTCTAACGCAAGTAGCTAGGCCAACCGTGTAAAGAACATCGGTCCCGGAGCCGGTGCCGTACTCATCCATAAGAACTTCGTCGCTGTTGGTATGTGCATTGGCGGCCTGTTGGGCCGTGGAGAATTGTCCTTGTCCTGACATGATCAGAATAGGCAGCTATTGTTACTGTGGCTGTAAATGAGATGAAATGGGTTCAGACTAGGGATGAAAATGGCCTTTTATAGACGGGATCGGACTATGATCCATAAGAGCCAGGGGAACCTTTCTTCGCGGTGATTCATAGCGTGGGATCATGTGTCCTAGTTCAAAGTGCACCAAGCTCAAGTGTTTGTTGGTCACAGCCACTGTCAATAGATGTTTGCCAGGCACAGCTCCGGCATGTGCTGTGACATATCAACTGCCTTTGGATGTGCCGATGGAATCTCTGTATCATGAAGGTTAAGGTCATCTGGAGTAAAGATACTCTCCATAGGGAACAACCAGAATCCAATGACCGGCTGGGGCGATGGTTCGAAAAGTCTGGTAATCCCATGGTCTATTTGGCGTTCGAGTTCTGGTGACTGATAGAAGCTCTGAAACCATTTTCGGAGCTCGTCGTTGTCAAGCCGAACCCATTCAGCAGCGGTTTTGCGGTCAGATATGGTAGGAAAGTACCTGTCCCGATAGCTGATCCAGGCTCCACGACGACTGCCAAACTGATAGATGACCTTATGCTCGTGTTGTACCCGCAGGTTTGAGAGGATTTTAAACCAGTGATTGAACGAATGACGAGGGTCCCAGTAGCCAAGGAAGACTCGCCTGAGATGCTCATCACGCAATCGAGGGTCGCATGGTAGTCTGTTGAAGCTCTGAATACTACCCCTTATGGGAACAGCTTGTTTTGAGCGCCAGGTGTTGCTGGGTCCTGGAGGCAAGTCCCAATCCGGCTTTTTAATGCCCCTCTGGTTCATCATGGTCAGCCTTTCAGCTCTGGACAAGCCTTCTCTCAAGACAGAAACGTCGCTGCTCTGTATAATCGGTGACTTGATAGCGTATTTTGGACATCCGACTCT
>CMW1803_accessory_0156_length_4189
AAGTTCACTAGCTTGAACTAGCAAACTGCATTGAGCACGCCCAATACAGAGACCTTGACTTATACTGTATATAACCATGCATCTTGTGTCTCTTGTGCTGTCGTTCGAGTTCCGGGGACTGAGTCAAGTCGTGGCCATGTCGACTACTGTGATGAGGGCTTGAGTGGTACGTTGAGACGAAGTAATGTGGCCTATGGATAACTTGACGCTTGCCTATGGGGATGAATCATGTCAGTGAAGTTTGGGTCGAGAGCGAGGCATGAAGAGCACCTTGGTACTTGAAGACAGGCCTAGTTAGCACTCCCCTGAGTGGCAGGGTTGTGTGAAGCGTTGGTGTTCGAGTTGGGCTCAGATGTGCTACTGCTAGACGTTACAATCGAATCAATGTTATTCCAGGGCATTTCGTTTCGACCCTCTCGCAGCCAAGCGTTCATCTGCTCTGAGTGTGCAGTGCTCTGATGAGCAACGTTGGGTGTAGGGTCCCCTTGACGAGGTACTTGAACGGTGTGAGGGCTTGACATGATCAAAAGGGTAATGGGGCTGTTCTTGTGGGAGAAATCGAAACGATGTTGGACTATGCAACATACCTAGAGAGACCGCGGGGAAAACATAGGCTTTATACAATTTGATGGCCACTATCTAGTTACTTTGATGAGTCTACAATTCCTCAACAGGCGGCCTGATAACCCCCAGTCCGTCGAGGGATTGTATCAACCTGCCTTGTTATGCAGCCTCAACACCCACTTGGGAATACATTGGACCAAGGAGGACACCGCCGGTCCAGCGCAGGAGCATGGTCCGGGGCAATTGGGATCGGGTTCACTTCGACTTCCGCACTTTTGGCGCAAGCCGAGCCGCGCACGACCACGCATTTGAAGCACAATGAAAAGAGAAGCCTCGAATGGGGAAATGTGATTGGATGAACACTGATGATATATTCATATACGCCCGTGAATACCAACGCTACACCATCAAAACATCACGTGAGCCTTCCATTTCACTATTAGGACCCCTCCCCACCCCCCCCTTTCCGTTCCCAGGAACTGTAGAATTTATATTGACCTCCATGCAGCGTACAGTAGTAGCTGCATTAGCGGGTGCCTTTCTTTCTGCGGTTCGCCCAAGCATTACTCGATCACACCAAAATGTGAGACACCCCGCTAATGTGTGAGATGTTGGGTCCAAGTCTACTACGACATGTCCTGGCTGAAACTTCTTGTCAAGCTGGAAGACGACATCAGTTGTTCCCTTCAACAGTACTAGAAACACACGCCATTTCCTCAGCGATTTAATGCTTACCCCGTTTCATGAGAACTTGAGAAGTACGAGACTTCGGCGCTTCCATTTAGAAAGCTTAGAAAGCAATATCAGAAGTCCAGATCAAGCATCTTTTCTTGAGTTTATTATTTCTGGCTGGACAAGTAAACATTCTGCGAAAAGCGACAACTTTTGCTTGAGAACGATGCTTCGCCACCCTCGGGGCAAGGATATCACAAGCGGCACGGCCCTCACCCTCCATCCCCTCCATCCATGGGCATGGACCATGCAGCAAGATGGGTGGCCTGTCGCCGCAACACCTGCGTAAGATCAGCTCTCTATTAAAATCGCAAACACCATCAACGTCACTTTGCTTTTCTTAAGCCAGAATATTTGAGCGCCCGTCCTTCAAACTTTGGTAGAGGGGGAGACTTCTAGGCAAGTTGGAGACCAAATGTCCTCCAAACCTCTTCAATCGCTGCCTATGCCGTGCTTTTTCCTTTCTCGAATCGAAACGGGCTTCATGACCAACGCGATAAAACCTTTCTGCGTAAGCGGTCACCTCTGTTGCGATAACCCGACCCTGGAACCCCTGTCCCTTAGACTCTTTTTCGACTACCTACCTAGTAGGTAGCTCAGTCATCGTGATGGAAAACGGCCGGTCCTTTCAGTTTAATGAATCTCGAGGCGTCCAATGGGATCGCCACAAGCCTGTCTTACACTGGCCTTGGATATGTATTGTTAGGAATATCGCAGGACCGAAAGTGAAGAGGCCCCTTCAAGGGTCTTGGCAGGTAACTTGATCTAGGCCTGCACCCTCAATGCTGCTAGGTCTGAACCGCCTCACGGTAGATGATCCGATTCCTACTAGGTACCTAGGTACCTTACCTTACTTTGACCACCGGGAACTGTCACGTGGTAGCTGCACCCTTCAAGGACTTGTTTTTTTCGATTGGGCTGATCTTGGAACCTGGGGCTTTCGGTAAGACATAACTTCTATACCCGAGTCTTGTGTTTTGACAACGAATAGACATACTGCTAGCGTCACTGTGGCTCTGGCTCTGGTCCATGGAATCTAAAATAACTGCTGTTCCCCTGGGAGCTTCAACTCCTCAGTACCGCCATGTAGCCAGAATGGTTTTGAGACACTTGGTACAGCCCATGAGCACATAACTACCTAGTACCCCTACCTGTCGATTCATTCAGACAAGAGACCAACTGGGTGGCTTACGCCCCGCGGGTATTAATCATTCTTAACCGGGATCCATGGGTTTTTGGGCCTAACGTCAAGAAAACTCTAGCCTGGTTGGCTGTTTGATGACTGAGCCGCCCACAAATATGTACTCTTTTCGAGACTTCCATGTGTAGCCCACTGTTGCCATCCAATCTAACCAAGGATATGAAGTGCAAGGGTGACCGGAGAAGGCACTAAGAATTACAGGGGTGACCGGAGAGGACGCTAAGACTGCACTAGGTATCATTGATCTAGACCTGACCTGGTTAGAGCGCTATGGAACTTGATGAATCTGACTTGCAGCGTTGAGCGGAAACTCTCTCCAAAAAGAAAGTCGATCTTCAAGCGGTTTTTCATGCTGAACCAGACGGGAGCATCATCATTACGGCTGCCTTTAGCTCAATACATCTCATTCCACTGATGATGCTGACGTATACGAGTGTCTCATCATCATGGGCAAGCGCCTTATCTAATAATAATGCACTTCAGCCCGAGAGCTCTGGAACTCTTCTGATCCAGTCCTCGTTTATCTGTGATCTTAGCTCATCCTCCGCACCATCGACTAAGGCTTAGTCCAGCAGAGATCATATTCCAGTCGCAGCTTTTGTTAGCGAGGGATAATAAGAACGGTATAGGGGAAAGCCAGTAATGCAGTTAGTAAATTGCAACTGTTCACCTAAAGACATAACTATCAGACTTAGCAACAAGAAGCTTAATGCCCAGTCTCTGAATTATGAAGCCCAGCATACGCACAACTTGCGATTCCAGCTACAGTCGCTAAAAGGCTTCAACTCAGAATTGCCTGCTCACTCGCTAGCACATTGTCTACCTTTTGCAGTCCCGTTACCTGGAATAATATAATGGGTCAGGAGTCACTCGCTTGGTTGCGGTTCTGAGAGTGTCGAACAGGTCAGTCATAAGAATACGACTACCTTGGTTTGCAGGGTTTCCATGTGCATAACCGCACCCAACGTCAAGACCTAAAATACTACTTGCCAATAGGTATTCGTACATTCAGGACAAAGCACGCGCCATGTTGTTGCTACGGATTTAGAAAAGATCGAGACACATGGGTTTGAGTGACACTAGATGAGATGTTGACCTGCTGGATTGATGTTAGAAAACGACTGTGCCTACCTCAACAGTTAATTCTACAACGGTAATAATACCTTAGTCAGTCAAGATTGAAAAATTATCTACTTACCTACTTGGTATATAATCTTCTTGTGGGGACGCGGATTCATGGCCTTTAGTACGAGGTCCGTCATATTTAATCGCGATGAATAGGTAGGCAAATGTGTCAGCCGCAACGGCATTCAGCTGCCAGGCACTACTCGACAGCCGGTTTTACAAGGGCACGCTTACACCCAGCGAGTGGCCTACGCCACCCACCGCTTTTACTCATTAGTCTGATCTGTAGGTAGGTTCCTAAAGGGAGTATGTGAATCTCTACCTATACAGAACCGCTACAGGATTCTATCCTTTTGCGTGGCCCGCCCTAGATGCGGAGCCTCGAACTTCTTGCGAAAGCTAAGGGATAACTACTCATGCATTAGAGGATTGGACTTGACGATCAGCCACCATTTCTGGATACTTACCCCTAGCCCCGGGCGGGTGGCTTTCGTCACGGCACCATCCCGAAGCGGGCTCGGGGCTCGGGATGAATCTGGTACGTATACCTCACCAAGAATTGCTTGG
>CMW1803_accessory_0157_length_246
CAGCCTAGGTGGCAGGACCACAGGTCTGTGGTCGGGCTAGGTGAAAGGGACAGGTAATTCTCAGAAGCTGATTCGGCGGTCGGACTTCTTGTGATAGTATCCGAAATCATAAATGGGGTGTCCCTGCTTGCATGATTCATAAAGGCTGGATAACCAACTTTGTATCACCCCTGACTTACCACGGAAGCGTTACTCGCCTGCGTGGGTTATGAGAGCCTCGCGATTCTAAACAACCTCTCCAGTGAT
>CMW1803_accessory_0158_length_7255
GTATTGCCTGAACAGAAAGACGTGATGTTAGCTTATGCAAGTTTCAGCGATAAGACGCCTAACAATACCTTTAACACAACATGCTCCCAGCACAGGACTACTTGCCACTGCCTTGTGTAGCAGATGTCTCAGATAGCGCGATATTGGCGTCAGAGTTGTCTTGCGTATTAGATGCAACAATTGAATCAATGTCATTCCATGACATATCTTTATGATCCTCTCGCAACCAAGCGTTTATCTGCTCCGAGTATATAGGGCTCTGGTATGCAATGTTAGGGAATGGGTTCCCCCGTCGAGGGACTTGGATGCAGTGAGGGTCTGGCATGATAATAGAAGGATGGATGAGATATGGTGTACTTGGTTGGGATGTCTATGAAGCAGCTTCCAAAGGTGAAAAGACCCAGGGGGTTTTATAAGAAACTTGACTGGACTCGTGATTGCTGGCCTCGAATTTCAGCACAGATCAAGGATTACTGTCAACAACATCTTTTGCCCTATATCAAAATGCATCTTGTACGAGCCCCCACGCTCTTTTCTCTTTGCACCGCTCAAGTACCGGGCTGTAGGGTAATATCACTGGTCAAATGCGAGCTGTCATCCTCACGGTTCGTTCGGGCGGTTCCATTGACCAAATGGATAATGGGGGGTGTGAATCTAAGATTCGATGATAGCAGTTTCCTCAAAGTCTACGCAACGCAGAGCCTCCCTTTGATCTCCATGGAGACTCTCCGTGGAATTATCAGGGGTAAGCATCGCACTACGCCGCAATGTGGTTTTAGCTGATATCCAACTTTGAGGGAGTCCTACACCTAAAGACACGCTCTATTTCTCGCATTCGCATCTGATGGCCTTCGAAGCTCCGAGATGTGATGCAAGGCGTCACGCTATACATATAAATTGTTTCTGGTGTATTCACAGCCAGTGTCGAATGTCTCAGACGTACAAAAGAAGTACTGACTGCGAGATCATAACAAGCAACATATGTCAAAATTTGACCGACTGGAACCGATGTCATCGCATATCCACGGCTGATCAGTAGCCAATGAAGGAACATCAATTCGATAAGGCAAGGAGTCTCGCGTGAGCTTTGGGAGCGAGTATAACGAACACAGGTAGCTTAAAACGTGGTTTGGGGGGCGGGGGCGGTGGTGATACATCACACTCCCCGTGTATGCACGAAGCAGGCTCTGTTGTTGGGGTTGCTTTTGAAGCAGGCAATTGGCTGACACCAGGCCAGAGACGTCAGTGTAGTAACGTGTAATAACACCCATGCGAGACGCTATTTGCCCCGCGTTAAAGTTTTCGGGTCAAGCTAGCTTGTGAAAAAGACACTCGCATTTCGACGTTCCTGGTATACGGTATCATGTAACTGCCATTACTAGGTAGGCACCTATGGGGTATCTCAGTATTATGCAGTTGTGAACTAAGCTTCGTCTAGGCACCGAGAAAGAACCTCGGAGTTCGTCATCCTTGCGGAAGAGTGTCTGTCCTCTTGTTATATCGATACTTGACAAATTCAGCGCGGTTTTTTGTGCTGGCGGCTGTAATACCTCAATTTCTTGGATCAGGCCTCCGCTTAAAGATGATGCTGCACCAGTGAGAGAAAGCTTTGTGTTACACCTGTTGTCTGACACACCAAGGCGGTAATAAGGTACCAAAGCCTGCCTAGAGACGTCAAGGCTGCTCGGCCGGGACTTACCCCAAGGTGGGGGTTACACCGTGAAACCAGGGAAACTTTTTTTTCTTACGACGCCGTTCTCTCTTCACCGATTTTTCAGAGTTTACAGTTATATTATATCCTCGGGGCGCAGGTAGCTAATTGGGCGGTTAAAGAAAGAAACGCACCCAGTCCATGGGTTTACTGAAAAGCCAGGTCATGGCAACCAACACAAGTGCCTATCAACTACAGTACATGATCCATCGAGTGACAGCTATGGGCTCTTGCCCTTCGGGCATAAGCTGGTGGTTTTGATGAAGAGCTAATTCTCGAATAACTAGCAAGGAACAGGGCCTTCTCGGCAGATGAAGGTCTTGATAAGCTACGGAACTCGTTCGTCGTCGTGGTTGACTGCGGAGGAGTTGGCTCAAAGACTGAAACCTACATACCTACAAGGGATTCGTTTATAGTGTCGCTTTCTTGTTTGCTCTCTTACTTAAAGAAGTGAGTTGTCTAGAATCGTCATTGAGCCCTGCAGGGAATCCATTCTTGGCGCAGGCGAACCACAGGACTGATATGCAGCCGCCTTATTCGCCTCAGCTGTCCCCAGACCGGTGCAACATGGCGTTATACACTACCGGTAGCGGGAGTCAATTCCATTCAGCCTACTGCTAAGCATAAGTTACCCCAAGAAATCAGCCCCCCCACGCGCAACATGCTGTAGTCACCCTCGGGTTGTCGGATGAAGCGCGGCTCGCCAGTATTTGGCAGTTGGAGAGAGACATATGCTGGATTCTCACCACTATTTGTCTACTTTGTGGCCCCCTTGTCCAAATCTCAATTATTTAGGCACCCCCTGACTACCTAGAAGCCTTATAGGCTAGCTGCTAACCCAAGCCGCCGCCTTGGAACAGGAATACGACTCGCTGCACCTCCCCTGACAGCCACATGATATACGCATGTCTCGATTGCCCATGAGACAAGGCGTATGCCACAAGCGGTCAATAACTGTCGGGGCGTGAGTTGTACATCAAAAATGTAAGGAGTGTGGAGTAGTCTGCACAAGGTTGGAAGTTATATGCTTGCTTCCTCCAACGGCAGGTTTTGGGGGTCAATAAATTTCATTCTAGAGATTGAGCCAATGAGCTATTGATGTTTTATTCACTTTGCCGGCCCGGTCATGTAAATTTCTATCCCGGAATGACGAGCTGACGTCGGTTGTCTTAGACTGTTCTGAATCTAGTATCACAGACCATCCACTCCAATTACCTGGCGTCAGGCATGGGCTACGGCCCTGTCCTGCCTGTGCATACAGAGAGTCCTTGTTGGATTACACCATCTATGAGAGGAGAGAGTGCTTCACCGTAAGAAGAAGAAGAAGGGCGTCTCCCTACCACGGCTTGTTACTCCTCGCCTTTTGGTCCGCCACGTTTGGTGGCCCCATCTTTGGGTATGGTCTTCCCTACCTAAGTATTGAGCATCACGGTGCCTCATGAGCCTCTGGGCAGATTCTTTTCAGAACGAGTGTTGATTAAAGGCCCAAGGTATGAGATCACTACTTTCCTTGCCGCCATTCGCTGCAGATTATTCGGTACGGCTGGGTGTTCGTTGCCGTTGGCATACCTGAACACCATTATCTTGCCTGAAATTCTTTTGACATAGTACTTCACGCATATTTCCGTAAGTGCTGCCTTTATTGTGAGAGAATCCGTGGGAGCTGGTATACCTGGTAGTGGCTTTATCTTACATCTGTCAAACTTTTCAGGTCACGGCAAAAATAACCTTCCGCATAAGGCTATAAACGCAGCTAGAGGCTACGTAACATCATGAAAGTACAGGAATTGTTTATCTTATTTGAGCCCGGATGCGATCTACCTATTTACGTACACCATGACCCACTAAACCCTTGCTTCGGTCCATCATCCATTGCCTGTCGATCAAACCCATCATCTGCGGGTTTGGGATCTGGGGCCTTGCCCACTTCCCCAATGTTAGTCTACTCTGTCGTCGCATGGTGGGTGCTTATCGCCCTGGCACCCATGCAGTGCTAGGCTAAAAACCCATATTGGTCAAGCAGGGAACACTCAGCCAGCAAAAGATTTCCGGGAAAGCTTCGAGAAAGATTCTAGAAGCATGCTAGAAAGAATATGAAAATCCCCATACTTGTCTGAGACTCAAACCACTCAATTGCAGATGCTGTAATCCTATTGAACGCTGTCATAATCTATTTCTGTGTTAACTAATCATCTATGGATGAAAGTGAAGCGGAATGAAGGTGGTAAATGGTTTGTGCCAGACTCTGGCTGGCATGTCATATTTAGTTCTTCCCCCCCCGGCCAGGAGACATCACGTCCTCGAGGTATCCCACATTTGTGGTGCACTGCATCTGCTTCAGCACATGTTGATATAATGTGACAGAGGTCATTATTGTACCGAAAGACGATCCTATAGAAAGGTGAAAAGATGAAAAGACTCGTTTCCATAGTCTCATAGAGTTATCGGGGTACTCGAGAACTGTATATATATCTGCCATCATCACTACCTAAGCTCCTCTCGATACATGAAGGATTCTAGACTTCTTCCTACTTTTTTGAGCCCCAGATGACCTTCTTCGTTTCTGGGAATAGCACAGAAAGTCTTGTCTAGCGACGCACTCCCGCCTCCGCGTATGTTATCGCCATGGAGATTGGGTCCAGGCTTGATCCTATGTCGAGTGTCGCAAACCATGCTCCCATGTCAACTTTGGGTATAAGTTCGACAAGAATAAGATTAGCTGGCCATTAACAATATTAGCTTGTATAAGTCTCTGCGGTGGAAAGTCTACTAACACTTCTACCCATATGTATTCCTAGTATTGAACTACTTGTTACTGCCTTGTGTGGCAAGGGTCTCCGACGGCGCAACGTTGACCTCGGACTTGCTTTGCGTGTCGGACGCAGGTTCAATTGAATCGATGTTATGCCACGGCGTATCTTTGGGGCCCTCTTGTAGCCAGTTCTTCATCTGCTCTGATAGGTGAGCAGGTTGCTGTTTCATGTCAGGCGAGGGATCTTCTCCACGGGGAACTTTGATGTAGTGAGGGTTTGGCATGATGAAGGGGTAATCTGTAATAATGTACTTGTGATGAGGTGCTTGGATTTGTCTATGAACTACAGACCTGGGATAATGAGGGGAAATGAGTTCTTATATCTACTCACCTTGTCTTGGGACTACTGATGATTGATACCGCTGTCTTGTTCACGTCCTCGACCGACATTTTGATGACAGTTGAGCATCGCATATGTTCCCGACATTTCATTTTGGAGGACGAGTGAGTGGGTGGGTTCTGGGCGAACCACCGTAGAACCATGGGTAATATGACGGCGTCAGCTTTAAGTTGGCGAACCACTGTGTTTTGCAGCGCAGCAGTAAGGCGAACCATTTGTTGACCATAGCGAACCAGCCGCCCTGTCACGCGATGCGTTTATTCTATGAAACCACGCTCCTTCATTACGTATCTCGTCTTGTGAACTTGCCTTCGGAACCTCAACGTGGCTTTATAGCCTTATTGCGCGCCTTTATTTAGTATTTGTTTTGCACTTTTCGGTGACAACCCCTTCACCGAAGTGAGCCCCAAACTTGCATGAGCTTTTTACAAGCTTATACAATCGTCAAGCGACGTGGTAAACTACACTTTTCGAGTCATCCGATATGAACATCAAGATTCTGATCTGGGCTTATTCTATTCCTGCGAGTGACTCCAGTTTATTGTGATTTTCCGCCCATGTGGCGCCGCCTTCATGTTGGAAACGGTTTACGCCGTTTATTCGGACCATGTTGGAAAGTCGCTATATTGCCTTCCCAATAACGTTCGTACTACAAGAAGCAATTTGCCTCATGGGGAGCATTAAAAGCCGGTGGCCTTCGTTGAATTACGAGAAATGATATAGGTACCTAATAAAAGTCATTTGAAGTCCTGGAATTACGAAAAAAGAGTTCCAAGTCAGTCTGCCTTGCTAGCAGTATGGAGAATGCGTTGCATTTCAGAAATCATAACGTGATTCATGAAAAATTGGTTGCCTTTTACATGATATGAAACGCCATTTCCTTTGTGGCGTATTCTGCCTTATCCATATGATACTTTGCCTTTAGTAGGACAGCCGTTCTTGATATGCCGCGTTGCCTTCAGCTTGTTCCAGTGGCCAACTCCTCAATTAGGCTAGAGCGTCAGCATATAAAGGCAACCTTTTATATTGTCAGGCTTTCAGCGCAAGGCAATATGAATCGTAAAACAATAAACTCAGTCTTTATATACCCTGTAGTTGCCTTAAATATAAAACTGTCGCCTTATACAATTCACTCACAAGGCGCGTCATGGTCTCTTATTCTTTTTCCCCACGGCACGCGGCCTCCAATCTAGTTCCTGGAGCTTGAATCGGACTCTTTCTGCGACATAAGCATTGATTAAGAGGCGGAAGACATTTATCTCATATCATCTGACGCAATATCGCATATTATCGACACTTCAGCTTCTGTTCCTCTGAACGAGAATGATATTGGAGATTCCGAGCTTCCCGGTATCCGCCCCGGATTTCGGGTCCACTTTAAACAGTCTAACGTTCGTACCTGGATGACGGTGGTTTGCTATCGCACATACCGCATACCGTGCCGGGTCAGAAGAACAGCCTCAACATACACTTGATCTTTTTAGTTGGATAGCCTAAGGGCAGGCTGATAAAGAGATGATCTGTGTCAAGAGACAGCCTGCGTTAGAGAAGGAGAGTAGCCTCAGGGTCGACCAGAACCCCATGCAGACTAATACGCGGCAAAACGTGGGCTTCATTCACCTTGATATCAGCTTGGGTTATGCAGGTGCCCAAAGACCCCTCTCATGCAGCACATTCAAGTATTTCAGATAGCCACATTGGGTCAATAGAGTGGAAGCGAAGCCCAAGCCCATGATCAACACCACAAAGGCGTTTCCGCGTTACGGTCTGTGCTAAATTTGATCTGCAGTCTTATTTCTATAGCCGAAACATGGCAAGATGCTTGGTGACTCAGCGAAAGAAACATGATGGCCCTGCGCCGCGAAAACACAACCCCAAGATGGAGAAATGAAACGAGGTCCTTCGTAAACATGTGCATGGAGTGATGAGAAGCGGTCCTACCTGTGAGGAATGATACTACACCGTGTTATTCGATTGGCTGAAAATGCAGGTTGTCGGCCATGAATGGCTTAGTAGTGGGAGATGGTCCAGTCGTGGATCCACTTCCCAAGACTGATAGCACCAAAGATGCTTCCTAAGTTAGTTCTTGAGTGAGTTTCCAGTAGGCATGCAATGATTTCGAGCTTCGGAATCAGTCACTTTGGGGTAAAGTAAAACGCTGCCATGCCCAACTTTTCGCTTAGTTCTGTCTGCTTTGCCCAACTTTCGCGTTCGGATCCTTCCTGTACTCGGCACAATGCCCGCCATCTTTGGCCTTGCCATGTTATCCTGCCTCCATTCTAGAAGGTAGTAGAGATGATTCGTCGAATTGAGGGCTTTGACCGCAAACCAAAGCACTAAAGATAGAATTAAGCAGAGCCTTGGGTCTCGAGTTTATCCTGCGGTTCCAAAT
>CMW1803_accessory_0159_length_175
AGTGTAAATAGGTAAACGGGCATCTAGATGTGAGAATCATACTTCTGTCAAAAGGAATCTAGCTAAGACAAGGTGATAGGTGCTTGAAATACCTGAGGGGAGAGAAATACCGAGCTGAAAAATGTACCTACCAGCTAAGGTACCATTCCGATGTCGGACGTCGGCGTATCTATCG
>CMW1803_accessory_0160_length_7154
CGTTTCAACTCGAAGAAAAGACGGATGAACCCCGCTTATATGCGCTTTGCCTAAATGTCACGTCGATATCATCAAACCTCTCTTCAGGTCTTCAGGTCTTCAGCTCTTCATATAACTGAAAGAGAAGATTTCTCTGCTTTCCCCAAGACGTTTTGATCTTGGTGCCAGAATCTACTATGGCTCTACGGCGCTGTCATCTGCAATAGCTAATGAGCACTGCAAAGTCGGAGAACTTCTCATCGCTGCCACCAGTGCCCAAGAACAATTACATGTAGGCCGCAGTCTATTGTGGTGGGTAATCCGTGCTGGTAAACCTCAGATGTCCAACTAACTAGGCACCCGTGCTTCGAATGCGTGCTTGATGATAACATAGTAGGCTATGGCAATGCCTTGGGTGTCTGTCTTTAATTGATCCCAAATGGACCACATTTACCTAATCAACTGAATGCTGGAGACTGCTGACCTCGTTCCTCGTCCCTAAAGTCCCTCTCATTTCCCCTTTCTGCTGTCTGTTGTGGCCACAATTGTATAATCATCCAGCGTTAAGCTTGACCTACCCCATGTTTGGTCCTGGGGTAATAGACCACGCCTGTCCCTTGAACAGTAGACCCCCATCTTGCCTGAGTTTCTCTGGGTCAGTATAAACACACAGGCCAATCCCGTCGCTATTGAGCTGGAACACGCGGAAGACTATGTAAATCTCCGAATGGTCTTCGGTGTGGTGAACTTGTTGCATCTGTATAAAGTCAGCCCGTGATCAGAACAATTGTTCTCCAAACGCTTACCAGCTGGTATTGCTTTCCGCTCATGTAGAATGCGGTACTACATGGCCCAGTCGTAGTCTTGACTTCTATGTAATATTTGGGCCGCGCCCCATGCCACTCATCGTGGTCAAGATAGCCACAACCGATCAGCGTATTTGTCAAGTCTCCTTCAGCATCGACATAGACTAGGTCGGCGGTTTCCCTCCCTCTCCAAGCCTGTAGATCCGTGTAGTCTGGGTGAATAGTCACGTACGATCTGATCGTACTTTGCCAATTCGAACGGTTCCAATTTGGCAAGTCAAGACATGACAGAAGCTCGAATACCTATACGAATATGTCAGTTAACCTCGAAAGCCTACGATGTACACGTGAGGTTGCTCACATATAACTCGCCTGCAGCCCCAACCTTCTTGTCGCGCTCTAGCTGATTGGTTGACCGAAATTGGCCCATGACGTCCAGCCCATCGAAACTCTGGTAAGCGTCTGTATCACCTCCAGGTAGAGCATTCCGCATATGGGTCATATCAAATGACCCCCTGGATGGGAATGCCGCACTCCGGGCTTTTTCAATGACCCTGTCTAGGATTGAGCGATATCTAGCGTCTTCGGAAGACTGCTGTTCAGAAGGCGAGGTCATCACCGAAAGTGGGTTTGAAGGAGCATGATCGGTTGTGTGGTGTAATGGCTGTGGTGAGCTAGGAGACAAGTCTGATTGAGAAGAGCGATGTACCCTTCCTGAATGAGGCTGATATGACATATGGCTTCGCTGGGAGATGGTCTCCTCGACGAATGTTTCCTGAAGATTTCCCTCTGGCGAAGTTCCAGAGGATCCAGTATAAGGTGGTGTGACAGCATTTATAGAAGAACGATCCGGTGTTAGTTGTTCTGGAGAGGTATCATTGGCTTCGAGGCGACTGTCTGATAGTCGTTGTTCTTGGCCTTCTTCCTCTTGATCTTCCACCTGGTGCTCTTCTGCCTCGTCATTGTTGTCTTCTTCATCCTCGTTGTCGAACGATACTGTTAAGATTCCCTGGTCGTCGAGGACATCATCAAGGACGAATCTTTCACTTGCAAAGACTGCAGTCAAGATTTTAACTATGTCCGTTTCGACTGGTACATCGCCGGGGCTCTTCTGCGAGCGCATTAGCCATGCCGCGAATTTCCTAGGAAGGACTGAACCGAAGCAGAGCTCTTGTGCTCTGCGCTCTTTTGGGACATAAATCGTGAGGTTTCCTGTCGAATCTTCAATATGCTCGTTGGCGGTCGCTACTGGAATCTCAAACGACTGTTTGTTTTGGAAGATTCTCAACACAGATGATATTTTTTCAACCTCCACGACTCTCATTGTGCGAAGCTGCGCATAGAGGCCAAGTGGGTTGTCCTCAAATCGAGGGCTATTGAAAGTAGAAGCGACACTACGGGATAAGCCGTTATTAGTATCTCGATACAAATAAACAATAGAGACAAATGCATCCCCTTTCAGTACATACCGAGCAATATGGTAAGCCTTGCGTTTGAGGTCTCGGTTGGGTGTAGAAATCGGACGCTCCGAGTCACTGCAGATGAAAGTACTTTCTTCCACAGAGTTGGACAGATATCGATCCTGAAGTCTCAGCCATTCGATCAACGGTCTGAGGCGACGGACTTCATCCATCTCAAAGTCCAAAAGAGCAACCTTGTCACGAAACATCATCTTCAACTTGTCTCAATCTCCAATAGCAAAGTCAACGCTCACAGAGCTCAAAACGACAGTGCCAGTTGGGTATCTAATCGGAAAAACTTTGGCTTGTCTGATCGGCTCTGGATCCAGCCGTGTCGTTTCCGTTTGTAGGAGACCATTGAGGGACAGAACGGCCACTTTGGTCTCTTCCGTATTTTTCCCTGATGATTGTCGCAGTTCATCGTAGACCATCTGCAAGGTGAGCAGCTTCACACCTAGTTTGCCAACAAAGAAGTTCTCATAAGCCTCCCAACATTCATCCAGGACGGCTTTACCGCGTATGACTGTTTCACTAGACCACAGACAATCCGAGGTCTTATACCAACCGGACTCCCCATGTCGCGTTTCACAATAGATGAGGGGGGATGCCTCAAATGCAGCTCTGTTCTCATATTAGTCTCATGTAGGAAACGATTCTTCCCATCTGAAACTAGCTGTTAACGTACTTTAAACTCGGCAAAGGTATTTTTGCCTTGTGTAAGTAATCATAGATTGTCCGCATGCGAGGTATTTCGTCGCAACCCTTCTCCCGGAGTTTGGTCAGCTCGGTTACCAGGTTAGCCAACGACGCATCCGGAATTTGAAGTGTTCCCTTGAATAGACTCTCGATGTTCCTAAATTTCTCTTTATCCACCCTTTCCATGTAGGAAGACCCGAGAGAGTGAAACATGACCATATCTGGCGGTGCGGTCCATAAACAGAACCGAGATGTCGTCCACATGGGATTCTGATTAGGGTTGAGGACACCTCCTTTGTCAAAGAACTGTCTGATAACGGATCAATTATAAGTTTGCATCTGCGAACAAAAGTGACACTCACCTAATCTTGAGTCTCGCGTCTGGTCCACCACTAGTAACGGTAAGTCTGGCGTATATGGCGATGTACAAGTCGAACACCTTTTGTGTTTGACTACGGGAAGGCCGCTCGGGGCATGAGCGCTGAATATACTGAAGTATTTGGAGTAAGAAATCCATGTTATCGTCTTTACTGACTGAGAAGTAGTCACTCAGGAAATGCCATTTTGATCCAACGGTTATGTCTGATTCCTCGAGTTTGAGAAAGGGAAATTGCTTGGGATATTCCATGTAACGGTCGACAGAGTGTCTCAAATATTTGAGGGGAAGCCAGGCTTCCTTCAGCTTAAGTGAATAGTCAACGCCGCAGAGTTTCTGAGCAGGTAGATCCTCAATCTTTGATCGGAGAGCCCAATTTGTCACCAAACTTGATTTCTCGTGTAACCAGAGATGCTCAAATAGCCCCAAGAATTTCTCTGGGCGGTGCTCAAAGATATACAAAAAGACATCCGATAAACCGCGTTTATCTCGCGATATGAGTCTCAACCGCTCACGTACACCAATGCAATTGCAGAGCCACGTCTCCCAGCTTGGGCGAAATAAGGTCGGCTTGTCTGGGGTGCTTTCCATATGCCGCGTGTGTAAGAAATTCAGGGATAAAACTGTTGAGGCGTCTTCGACGGTCAAAAGACTTGCAGGACTGTACGCGTGGTTTGTTCCAGGAATATATACATCCGTCTCATGCGGGTTCGCACGCATCGAAGTAACAGTGACGATCTCTACTTTCGTGTATTCTTCCGGTCCCTGCCCGAACACGTGTGTCAGATAAAGGAAGCCCAAATACTCATTTATGACCCCAAATGATAAGGCTTTCTTCGATTTGAACGATCTAAGGATCGATGCTCTCACGTCTCCATATGTGGCCTGACAGACTCCTAGGTGTTGGAATAAGGTGCTTCTATCCGAATTACTGGATGCATGAACAGTGATGACTTTGAGATCTAAGGATTGGGGGATGTTGATATCTCCCGTCTTTGGGAAATACACTGGCCCAGATGTAGTGGATGTCCACGCTCCGGATCTCACGGGGAGCAAAGGCAACGACTTCAGTCTCTGATGTATAAAAGTAGAATTTTCGAGCGATTTGGAAAGCAGGCGTGCTATAGCTGAGTGCCATTCATCAGTCGTGTTTTTCCCGTGAAACCTGGAGTTGGGACTGCGGAGGTCGGTTTCCAGTAAGTTGAGAAATGTTTGGATGTTGAGTACTTCTAGTCCGTAGCCTCTGAGAATTATCACTGCCTTCTGGGAATATCTAGGCGAAAGATAAAGATCCTTGGTCGGGTCGTCAAACAAAGGATGCCCTTCCGCATCCTTGGCCTCGTCTAGAAGAAAGACAACATCGCCTACCGGGCGCAAGTCGATTCGATTGCGAGATTTCAGAACTGGGGTTTTCTTCATCAAGCTTTGTATCTCGTGATTAAGGCCTGACCAGAATGCATCGGAACTGGTATCTGAGGAGGACGGGAGGAACATAGGCCAGCTGTAGCAGAGTGTAGGATGCTGGCAGAACTGCAGAATTGCCTGAAAGAATGCAGACGCAATCCAACCGCGAAGGTCGAGATTCCTTCGTGATGTGGTGACAATATCCTGTCGATTGGCGTTCGTATCAAAATCGGAATGAATTAAAAACTAGAGCGGAGTCAGTTATGTTTTGTGTGCGATGATAGATGAAGCCAACCTTGTAATCGGATCTTCTGAGAGGTAAGAATGCAAAAAGGTCTTGGTTCTTCTGAGCGATAAGCGGTTCGGAGCTGCCAGTCATTGGGAAAGCCAGAACGACTTCGGCTTTAGAGGAATCATTCTTAGCCTCCTTGGTATCAGGAAGCTCGCGATTGTCGCTCCGGGCCAAGTTGGTCGCAATTTGTCTCGTGATGTGATAAATCTGACTTTGAGTAGTCTCATCTCCACGAGCACCAGATGTAGTCTCCAGAGACACGCGATAATCGTCGATCTTATGCTTGCGGAAGTACTTTGATCGTTCCAGCTCACCGTTCTCATTGTAGAATTCCAAGCTGATTTGCTCTAGCTTGCGCAGGAAAAGCAAACAAGTTTCCTGTAGATCATCAAATTGCATGGAGATAATTCTCTTCAGATGTTGAAGTTCATCCGGGTCTCCTTGGTCATGGATGTATAGTGTCGTGCGGGTTAGAGGGCTGGGGATGGCCTCAACTGGACTCACCCAGATAGGTCTAATCATGCCTAAACCTGGGTCTGTCCTTCTATGCCGAAACTCGAACGAGAAATTCCCAGACTGAATATGAACTCTAGATGCGGCGATAAAGACGGATTTGAAACCAATGCCTTTGGCGCCGATATATCCGTGGGCAGCTGACTTGGTGCTTCGTCCAACAGCGCAAATAGCTTGTAAATGTGGCTCTTTAAAACCATCTTCGTTGCACTCGACGATGATCTTACTTGGATATATCTTAAAAGAAACGAAAGGCAGCGCTTTTGCTTTATGAGCCTGTTCAAAGATATTATCTTCTGCATTCTGAAGAAGTTCGAAGACAAACCGCGCACCACTGCTATAGATCTGTTTTGCCAGTCTAGCGGATGGTTTCAGTAGGTGTAATGTGATCAGAAACTTGGTCTAGACACTTACACCTTGACGGAGTGCGATAACTCATTTTCCATCGCCAGCCAAGTTTCATCAAGCTCCTGACGATATTGGGCGTTAAATTGTTCGATATCGTCCATCATTTTTTCGTTCCGAAGCCCATACTTCTTAGCCAGACGTCGCACAATTTGCTCCGCCTCCTGGACGGTAGCCATGGTTGGCAAGTAAGGCTTATTGCTTTCGTTTTCTGTATGGGGGCGGGTCGATAGCTACGCAATGACTGTGTAGTATAGATGAGGTATTTGAGAATCATTCAGGAAAGAGGGGGCAGAAAGGGCCCAGAAGTCTTTAAAGAAAAGCCAGTGTTCTGTTGTGAGAAAGCCGGCTGAGGCATCTCTTGACTCTCTCGTCTAGTGCGACGGCTGTTATGCATGTTGGTCACAACATCCTAGCTTGCTAATTTCAGCTCACACTTTAGGTGCGTTTCCCCTGATGCAGGTCAGCGGCACATCGTGGTCGACTCGCGAATATGGACTCAGCAACTTGGACAGTACGTATGCTAGGTAGGCCTGTTTATCAATCAGATGAGGGCAGCACAACCTACTCTCAAAACGTCATTGTTTTTTCTGTATGTTTCTCCAGCCAACGTTCCTGTTTGAGCCTATGTTGAGAGAACCAGAATAGGAAATGTGGTGCCCACCATGACTTCTTTTGGCCCTAGCTCCCGCCGTGGTAAAATGGCAGTAGGGATTGGCCGTAGAACGAGCGACCTCATCCTTGCATTTTGTGGTAGTCCTGAAACCGTGGAACCAACACATGGACAAGAGGGTCGCTGTTTTCATATGTAGCTGACTCTCGTGCTTTTATCAATGCGCTCTGATGGTTGTAGTACAAGTATGGCCAGATGTGACTTGGACGACCCTTCACGGGTGTGGCTTACGCCAAACTTCGCTGGCGATCCCCGATTTAGGGGTCGTTTTTTATTTCCTCGTTAGCGTGTTTTATGGATAATCTTGCGCCATGAGGGGTGATAATCCCTGGCATCTGCCTTGTTCCATTTATGTATCCTTCGCCTACCTTATTAGGCAGTGTAATGGATTAGATTATCCCTGCCTGCGTGTCTCTTGAGCTTGGCCATCTTAACGTTGCTTGTGAGATCTTAAGTTCAGCGCGTAGGTTTAGGGTTAAGAAACTTGGGGTATAAATAAATCATTCCTAGAATCTACCTATCTATCGAACCTTCAAGACTCTATGAATTA
>CMW1803_accessory_0161_length_328
TATAGCTGGTGGAAGGTTTGAGTTTTCACATTGAATGGTTGACATGTATTTGAATGCGAATAATCAGTTGCTGATATCCAAACTGCGGAACAGCAGATATATTGTATATGGAGTTATGTTATAGTGTGTGTATATAGAGATACAACCTTAAGGTAATATCCCTTTCTATACCTTTTAGTCTTTTCCCTTTATCATACCTTAATACTTATAATAAGATTTATTAATTATTATAAAAGCTTATATTAGAAAAAAGAAATTTTATATTATTATTTATTATTTATATTTATAGTCTAAAGCTTAACCTTATAAGGTGGCAGTTATGCCTATA
>CMW1803_accessory_0162_length_930
AACTTGAGAAATAAGTGTGATATTAACGACTAAATATTGCAGGAATTTCTAAGGAGTTCGTTTCCCGAAAACTTAAATGCTGTTTATAGAATATTTTTGTTCTTAACCTTTAGTATAATTATACTTAGTATTGTTTTGGGGTTGTGGTAAATCAGTAACATGGAGTCTTGATATATGAAGATTTTAAAAAGAGTGTATATGAGGCCGAATTAATTTCTGATAATAAATAACTATATAACTCTACCTAACATGATTATATCCTCATCTGATATTCAGTCGGTATATGATGGGCCTCTTAAGAAGGAAAATAGTCCTTGACTTGGTGAACCAACCTTTGGAGGGTTTCCCAGCTCATCGGGCTTCAAAGAATAAAACATCTTGGTAGACTCAATGTCTGACTCCTGACTCTCAGGAGGCTCGGGAGCATAAGTCATAATCGACTTAGGATCCTCTTGCCTAGTCGCACGGCACCCTGCTTCTCAGCCCGAATACTATAGATAGGAAGACCTACGCTCCTGATAACCTCTATTCTAGGACAATAAAATGGAATCCTTTCATCAAGAATAAACTTCAAGCTGTTTCCAGGATACAAAACAATAATCCTTCCATTACTACTACAAGAAGTCCTTGATGTCCTGGAAAACTAACTCAATGGGGGCTGTGTATTTATAATCACTGTTAGAGGAACTGTTTTATATCCTCTAAAAATAAATTGATAATTTAGCTATTATTATTAGTTATCTTGAATATTTATTATTATAAAGTCACGTTCTGTCTCTTACTATAGCATACTTTGATTATTAGTTCAGTAGTAATACTAACTTTAAACCTAAACTCTATTTATTCTTAAGCTCTTAACTATAAGCCTTAAGTATAAAAAATATATTTAGTTAATAACTTAAATATTTTATATAATAATTAATTAACTAA
>CMW1803_accessory_0163_length_648
AGTCCATTTTGAAGGTACTATCTCATCTAGCCTTGAGTCGACGATCGTTGCCGCATGATGAGGCCTCAAATACTGCGCCCGACATACCAAATCTGTCTCTGTAAAATCCGGAGATGCAATGCTAACAATATCATCTCTTGTGCTCCATTCATGTATGAGAGATTTCATGAAGGGATTATCGTCAGTCTGGAGATATGTAGGCATGAGCGGTGAGTAGATAAACTGATATCTAGATCTTGTTTCTGGTTCGAGTTGTACTTGGAGGAGTAAGTCGGCGCTTGAAAGTTGGCGCATCAAGGTTTCGGCATCGACACCAGCTTGTATCCGTCGGACGATTTCAAGTGCATCAGTTCGTGGTCGTGTTTGAATGGCTCGATATACGACCGCTGCAGGGTGTGATTCTAGAAGTGCCTCGTATTTATCACGATAGTCCGAGACTGGCGTCCCTCTGTAAACACACTCGGATTTCCGTGCACGACATTGAGAGCACACCGGCCGAGCTCCGTTACACTATGTATACCAATGAGCTTCTGACCCAGGCATCAAGTCAAGAGATTAATACTGACCTTTACTTTCTTCTGTCGACACGCTTCGCATGCCAAGGGTGTTGGGGCTCGTTTTCTTGCTAGGGGAGCAGTTTGATAGTGG
>CMW1803_accessory_0164_length_192
CGTACAAACTCATGAAATTGGGTAGCGCCTGTGGGGTCATTTGGGCTGATTCTGAAAAGCCCGATTGGTCTGATAGCAAATAAAGATCTAACCTGTTACTAAATAGCATCATTGGTCAAATGAACGTAGCAGCTTTGCCTAGCGTAGACCCACAGGCGCTACCCAATTTCATGAGTTTATACGGTATCGTAC
>CMW1803_accessory_0165_length_6435
TTTGGGACAGATGTATCCTATATCTGGGTACTGAGCTCTCAACATTGTTGACGCATGGCTGAAACGATCTTGACTGCTCGGATTGTATTGTATATGAAACCTCATGATGCATGTTTCGCGTAGGTTGATGGTAGTAGTAATTATCTTTTGGATTCCACAAATTGTAACACAATAGCAGTTTAGATGATAGTATTGTAGCTAATCGTTCTGCAAGTCTAAGGCTAAGAATGAAAAGAAATTTTATCCTAGCTCCATCGTTTGTTTCCTATTGAAACGGCCACAACGCCCTCCGGCCAGTGTATTCATCAAATCTCCTCCCCCTCTTTATTCTTATGAAATGCATCTTGCCTGCAAGGTGCGCGTGCAGATGATAGACACCGATCTTTCCACCAAGACGCCACGCAGTGAAAATGCGAAAAAAGAGTAAACCCAAAGAAAAGTAAAGAAATTGTCGTATCATCATCGTGCCTCCTCCTTCTCTTGTCTTGCTTTACAAGTTGATCAAGTCCACCTCTGAAAAGTCTGGTGGTGCTTTGCCGTAAACGACACGAACCTTGCTGTCGAGAGCCGTGCCCTCATTGCTGATCCAGATGTGTTCGCTATATGCCTGTGTTCGACGGATCTCGTCATCACTAATGCCGAGATCGTCATGTGGAATCCAGACAGTAGGTCGACGGGCCCGAAGAGCTTCGTGCTGGAACGCGTGCCTAACGAGCGCATCTCTCTCTTCGGGTGTGAGGTCCTCGATTTCGTCATGAATACCACCAAAGAGAGCTTCACCAATGGCAAGCTGAGCTTCGATATCCTTCTGGCGGTGCTTTCTTCGGTATTCTGAGGCTCTTTTGTTCTTCTCCTTATCCTTATTAACACCGGCCAACTTGCGAAGCTGGTTACCGCCACCCTTTGCCCATGTTCCGACCTGCTTCACAGGGCGTCGAATGGTACCAAACCTTCGCATCTCGATACCTTGGCCATTCTGGGGTTGTTGATCCTTCTCTTGATAATCGGAGCTATCACGCTCTTCTGCAAGCTCGTCGTTGTCTATGAGACCAAGACGACGGTCCTGAGCCCGCTGGAATGCCTGATCACGCAACACCGCCTCATCTTCGAAAGTGATCGGGAGGTAGCGGAAGAGTGGTCCAAACGCGTAATTGAGAAGGACTTGATACACGATAGTAAAGATAAGAACGATGATCATGATAACACCGTGAGGTGTGCAGACATACTTGTCCTTCTCATCTTGGACAAGGAAGAACAAACCAGCCATGCAAAGTTCCATGAAGTAGATACCAGTAAAGGTCTGGTTGATGGCTCGAGGGTATAGGACACCGCCTGTATCATGCTCAAAGCGGGTGACGTAGAGCATAGCATAGCGTTGAGCAAACCACAAGAGCGCAAAGGTGAGAATGGCGAAGATGGAAATCAGTGGTGCGATGACACAGTAGACAATTCCAATACACGCGAAGTTGGTGTAGATTGGGAAGAATGCGCCCCATTTCACCTGACGCAGATTGGTGTTCCGCGACCACTTGTTACGTGCAGTGCTGTCAAGGATTTTGGCAATAACATACCACATGACCAAAGCTCCAAGCTGGAGAAGAGTTGCAGAGCTCGTAGACATGGCTTGCAGAATCATGTAAGAGAAGAAGTAATTGGCAGCACTGGGCAAATTGTACGCCAACAGGTTCAGAACGTCTGTGACGGTCTGGAGCTCTTGAACGTTGTGTACCAGCTCATCGAGCGATGCCGCGAAGAACGACGCAATAGAGACAACCAGGAAAACTTGAATGAACAGAAAGGCAAAGTAGAAGATCTGGACGAACTCGGCTCTCTGGGAACCTGTCTTCGCACCTCTAAAGCGAGCGAGGAAATCCAGAATGATGGGAATCAGCACCAGCAGTATACCAAGGACGACTGCTGGCAAGACACCAGCCACAGCCTTCGCGATGTTATGGACTGTGTTGTTGTCCTTGAGGAAAGACAGCCACGCATTGGATCGGATAAGGTTGTCAAGCTGGCTCAGCGCGGCCGTCCAAGCAACGGGGATAGCCCAGAGGAAGATCATGGCAACAACGATAATAAATACAAGTCCAGATCGTAGCCATTCGTGCCACCAGCTAAACGCCATGTTATCCCAGTCGACATCCTTTGGTGAAATTTCGTTCATCCTTGGGGCCATCTGTCTGGGTACATGATGAATGACACTCTGGCAAGCCATATGAGCTGCCACTTGGTGGTTGAACTGGATAAAGGCAGAGTTCGCGAGTGGGAATCGTTCGGGATGCTGTTGGTCCGTTTCTATTTCTAGGTTGAGGCGAGCCAGTTCTTCACGACACCAGTAGATTGTGTCGACCTTCTTGGTGACGAAAGGAACTCCGAAGAGCCAGGACTGTCCGAACAGAGGAAGACGATGAGTTGGGCGATCCTTCTTCTTAAGATATTTCTCCCATTCCGCAGGCTCGGCATCCTCCTTGTATTCGGTGTTGTAGGCTGTAGGGTATTCCATGGGCTCTGCTTCATCGTCTGGGCTCATGAATGGGAGGGCGCACTTGATCTTTTGCCACAAAGGCTTGCTTTCGTTTGTCTTCTTCTGTACGAATGCTGCCGAAACACCTCCTTGCGGGACAGGTGAAGCATAAGCACCAGGAGGTGGCTTCCAGAATTCCCACCACTTAGCTTCCTCTTTGCTGTAAATTTCGTCAATGTTCTCCAGCTTTCGGACAGTATTACCAGGATTGCCAAAGTGTTCTCGATTTGGTTGGGGGTTGATGGCTGCAGTGCTATCGGCTGAGGCCCTGCCGTTTCGTGACTGATTGTTCGTAACCCGGAGAGTGTCTGAAGGAGAGTTGAGCTCATCCTCATCCACTGAAGCCTGGTCACGGACTCTATCAGAGTTTCGAGATGTAGTCCGAGGTTCGGTTGATTGAGAGAGGCCCATGAAACCATTTGTCGTCTCTAGAGTGTCGTCCACGTTGTTGCCAGCCTTGGACACAACACCCATAATTCCATGCCCGACTTTAGCGAGTGGATCGCCTAGAATAGGTACCCTGAAGCCTCTCTTTTTATTGTGCTCCTCATGCTCATGCTCAAGGTCCTGATTGTACGTCTCATATTGAGACTCACGAACACCAGCATCCACGCTGTGGGGAACATTATGTTGATCGCCAGCCGCCGTACCTGAAGCGCTCTGAGCCATTCGCTGAGCTGCCGCGTCGTCTCTAGCATTCCGGTCTGCTCTTTCTTGTTTTGTTTCGGCTTTAAGCTTCAACTCTTTGCGACGTTTCTTCTCTTCTGCCTTTTGCTGCTTAAGCTGTGCTTTCTTGGCATCCTTGATCAGATCTGTCTCTGCTTGTTCGAGTGCCAGGTGAATCTTGTTCCGCTCCTTGACCTTGTCCAATAGTGATGATAAATCTCGGTTGAGCCAGATATTTCTTATGCCTCCAGGGAAAACATCAAAGAGACCCATCAGAGCGTCTTCGCTGAGCCACTTGGCAGGAATGGAGTTGACTAGAACGGTAGTAGCCGAAGCTCTGAGTCGGTGCTCAGCGCTTGTAAGGTAGTCTTGTCGAACCTTGATGTACACCCGGAGCTCAAAGAAGAAAACTGCGCAGACCCAAATAACCACCAGGATGGCCATGATTAAATGTGCTGTGTATCGGCCAGAGTTCTTGGGACTGACGTTTCCCCATGAGAGTGTGTCGAGACCAGTAGGTGTGCCTTCATTCTTTTCATCGTCATCCCTGACATCAACCTTTTGTCCAAGACCACCAACGTAGTTCAGAGGAATCAGAATCGGCATAACAACGGCGCCAATGGGAAGGAAAATTATCAGAAGCGTCTTTAGGTAGCGAAGGAAGAAATAGGCGTCTAGACCACATTTTTCGATAACTTCACGATCTCCATAATGCCATAATGTCTTTAGCATAGCAAGGGGCTTATTAGGCGGTGATTCGGTTCGTTCTCGTTCGGGTACCAAGTAGGTCTTGGGTTTGCTAGGAAGAGTCAGTGATGTCGGAGTCAGGAACGAAGATCGGGTTCAACCTACAAAATGCGAGCCAGTTTATTGCGAAGAATTAGGAAAAGTAGAATCTGGACCGCAAAAACTGCCACGGCGACAGCTACAGCAGTGAGGAAACTGACGATGCCTATTCCCTTGTCCTTGTCCGCGGCGCTGGTCGACTCTGGAGACAGTCCTGCCAGTCCTCCTGAAGACGTTTTTGTTGGCTGGTCGGACGAGGTGCGAGATGCACTTAGTGTTTCGGAGGCGGAGATCGCTGAGGACAGGAGGGAGCTCGCGATAGAGCTAGTGATTGAAGCTGCTGTTCTTGTGGCCGAATCGGTCGCGGACGCCGAGGCGTCTGAATCTGTTGACGACATGTCGAAATTGAAGCCGTCGACAGCTTGAAACTTGGGAACAGGAGGAGAGAGGAGAGCGGGAGCCCCAAACGGGGAGAATATTGAAAGGGCCTGTTCTCAAAGAATATTGTAAGGGATTGGACCACAATTTGAAACGTGATAAGTGATAAAGTATGACAGTTGACTGCGTAGACGATACGCCAGTAGCCAAACTGTTTGTAAAAAAGATTACAAGCAACAGATAGGTATGTTGAGATGGAGATGTAACGAAAAAGAGGGTTTTAGGTACTAGGTTGAGTTTCCAAGATATTTGGTGTTTGGACTTGCACCTATTATCGGTCGCGTCATGACTGGCGACCCCTACCCTCCCACGGGCGGCAACCAATTCCAAAAGAAGAACGAAGCGGTGTATGATTGGACACATGTGCACTAATCTTTCCAACAGGGGGGTTTCACTGGATCTTGCGCTGCAGCGGCTGCTTAGCCGACAGGGTAAGTTCCCCCACCTAGCGAAGTTAAGCACCGAAAACTGGGCACTCTGGGGCTCATGACATCAGAGGCTTGATTGGATGCCAACCGTCTATGCTGAAACAGGCCCCCCTTTGTGGTCTGGAGCGCCGTTGCTCGTATCGGATTCGTTGGCTCTGGATCAATGAGGACTTCAACTCTCGTGGACGGGAAACGGGCACTAGACTTGCGTGCCGCGCGCTTCAAGGCAAACGAACGATAATATCTAACGTTGCCCAGAATCCCTTTTTGAGCTTTCACAGTTCGTAATTTTCGCAAACCTAAAATGACGTCCCCTTTGTTAATCGGTCTTTCATTTATAGGCGCCACATCGGTGGTATCGCGCGTGGGGTATAATGTAACTCTTTAATGAAGGTTATTTAATGAAGTTTAAGTTGAATACGCGGAACACAGCCGAAATAAAGATATTACCAATTACTTCTCCATTCATTCTTATACGTACATCGCTTCAACTAGCAACAGATAATCTAGATCGTACGTGGTACATGTTATACATAGTACACAAGCCATGAAATGCGCAACCAAAACAAACAGGAACCAGGAACCAAACAGGTGAATAGATGCCAACAAACCCAAATCTCCCTTCAATCTTTTTGGCAGTGACTCTCTCCGGGGCAGTAAGCGTAGGTGTCACCGCCAATACCAAACCATCCACGGCAATCGGACTCTTTGTGCACGATACCAATGGTCTTCATCTCTGTTAGCATATCTTAGATGAATCAGTGCAAGGGATACTTACATCTCCTTTGTACTGGTAGTAGTAATGACGAGACTTGGTCACGCAAAGTGAATAACTAGCATCGCAGTTGGGCAGAGTGTATCGTAATAGCATATCAAGCAAGGTTGCCATGCCCTCCTTATCCTTAACTTTGCGAGTGGTTCCTTCAAACCGGGCCTTGAAAACTCCCTTTTCAGTCCTTTCACCGCCGCCTTCTTTAAAGATCTGTTCTTGACCTGCCGAGACGATCTCATCAACGTAGGAGTCTGGCCACCAGTCATCTCTGGGACAGACCCAGGACGACCCTGTCATCCTCTTGCGAGCCATGATACAGGCATACACATCGTCGCCTGCGTAGACTGGGAGAAACCAGTAGCTTGCCTGGCCAAGGCTTGAAACCCAACAGTTGTCAGGAGGGTCCGCAACTTGACGCTTTGTTGTGGTGGTGTTTCTACCCTCGACAAAGGTCGGCTCGCCGAACCTCACGTCTTCAGGAAAGCCTTGGATGGCCAATGCCTGAAGGTAAGAGGGGAATAGTGCAAGGAGAGACAAGGCGAGAAAGAGTGAAGACTTCATGATGAAGCTCAAAAGAATGAACTAACTGATGCAATGAACGAACGAGGGAACGAATGGATGAAAAGGGAACCCGAAACCTGTCGGTGTGTGTTTGATCTGATGAATGTGTCTACAGAGTCTCAAAACCAGTTGATACTTCAACCCTTTATACAATTTCAAGTCTATATCAAGGTCCGCGTTGCTATAGAGATCTCTTCATCTCAAATCATGAGCGGACATGATCCGACAGTAACAAGACCCAGAAGGGCGGCAAACGA
>CMW1803_accessory_0166_length_848
TCTTATCCGGCAAACTTGCTACCCCAATGGAACCTCAATCCCTGCAACAGAAGCCAGAGCCGCCATAATCATTCTGTCACCACGAAGCGGATATCTTTGCAGGAGCGACATTATAAGTGTCAGAATGAGGCACTCGGATTTCGTTGAGACTGTCATTCCTTTTCATAATTGGAATCAAAAGATATCTGCTTTGGCGAAGGGAGACAAAAAATGGCCCTGCAGCCTTTCTGCACTACTTCCCTCATCTCCAGGGGCGTTGGTCGTGAAGAGATATTCCAAACAAACCAACAACCCCTCTTTGACCTTGCTCCAAAGTGACCTGGAGAGGAGACTCAAGTTTAACTGGATTGTTTCGAAAAAGCCAATTGCTCGAACAGTGGCTGTTGTTGGCGGCCGTCCAATGTACGATGAGATTCAGGGCATGTATGGCTCGAGGGGCTTTTTCGAAGCTGCTCAAGCCCTCGGTATGTCATTGATTGTCTTTGATGAGCCGAATCACTGGCTAAAGAAGGACAAGTATTCTCATCTTCGCCAGGAATTCATCCCTGTTGATATGAGCAACATCACCGATCTACCACGGAGGATGGCGGATGCTCTCAAAGACAAGCATGTGGACGGAATTGTCACATTCACGGACGGTTTCGTCATAGCAACTGCTGAGGCTGCTGAGATCTTGGGGCTTCCCACCGAGCCGCTGTCGAGTATGAAAAAGGCACATTACAAGCACGAGATGCGCCGCCTCGTCAACAAGACCAACATCCAGGCCATGCATCTGACCAGCGTGGACCAGCTAGAAGATGTCAAGATGCAGGAAAGCTTCCAGTCACTCAGATACCCGCTGATAGTGA
>CMW1803_accessory_0167_length_499
ACGCTGCAGTTCACAGACTCGGCATTACGAATAGTACCATGGCGTATGCGTCCTGGGCTTTGTTTCTGGCAAAAGTGGCAGGATGGAACCAGCTCGGATTCTCTATTAGTCTATCAGGACGTACTCTCCCTTGGCCAGGGGTTGAGTCAATAGTTGGTCCTTTGCTCTCCCGAGTCCCATTTAGTACCCCTGTTCCATCAAGCGGACGCGTTCACGAGTGGTTGGCCGAGGTGCATAAAGCTACACTTGATACCCTCGAGTTCGATGGCCTCTCTCACGCCCTGCCCGACTCTATCATGGCAGACCCCCGCCTGAACGCGACGATAGTTCTCTGCTTCCTCGATGTACCGCAGCCATCAGCCAACTGGACTTATAGTGACAAGCAGCGCCACAACTACCTCCTGAATTGGTCTATCTTCCAAGAGGGTGATGATGTGACGAACGTTCTTGAGGTACAGTCTTCGGGTGTTGATATGGAATGGGCTGAGAAGATGAAGTG
>CMW1803_accessory_0168_length_613
CAAGTCTCAACCGTTGGAACCGTTGGAACCGTTGTAGGGTTTACTCGACCCGCCAATTTATTTACCTGTATCTATGCTTTGTCCCTCTCTTAGGTAGTCTAGAGATTATGACCCTTGAATTTCCTGTGTTGCCTGTCTTTCGTTCTCCTGACAGTGATTGCCAGTGATTAACTGTCACAGTCACGTGCTCCCGCAAAGATGATACAGAGCAACAGAATAACACGAGTTCCCCTCCAACCAACACAGAGAGATCACGCAAAGTAGTCATTCCTCCAAAAATCACCGATAAGAGAAGATACACCATATCAGCTCTCCCGCTTCAGATCAGAATTTATCAGGATCAATTCACGTTACTCAACTCAGTGGTGTTCATCGCCGTCTCACCTCACCCTTCGCGATGCCTACAGTGCCGACTCGAGGCGGTCCTTCGGGGTCACGGCCCACCTACTCAGGTGGAAAAGTCGTGCCATTTCAAAAGAAAGGACAAGTCATCCGTGGCGCTTCAGGTAAGACGGTCCTTGGAGGTCGTCGCCATCGGTAAAGTCATTCCCCAGAGCTCGCTCAACTGAGACACCCTACTGCCATACTAACAATCTCATAGCAAGATTCTTCG
>CMW1803_accessory_0169_length_308
TCACCAGCTCTCCTCAAGCGGCGTGAATCCCCTCCTCCAGGCCGCTACCACGGCTGCAGCTGCTGGCACCGCTAATAACATGGTCGGCACGCCGCAGCCAGCTTCTGAGGCTGGAGGACCTACGACGACTCACCACTTCCACAGCCAGACTCCCACGAGCATCAAGACGGCTACTCTGCCCAACTACCTGAGCGAGTGGACAAAGAATGGCTTCGAGGAGTCCATGTTCCTTGGTGCTCAGGTCGCTGCTCGTATTGCGTTTTGCCTACACTCCAACATGGATGCCCAGACCATTGAAGCCCAAAGGC
>CMW1803_accessory_0170_length_131
GGGCCCTCTTTTAAATCTCCCCCCAGTTACTTCCATCCCTGGCAAGTTACGGTAGGCGGACCAGGGCACTAAGCAGCTGTACCTGCCGCCTGGCTCGTCACCCACTCTGGCTGGTCTTGTACTCGAGCAGG
>CMW1803_accessory_0171_length_348
TGGTTCCCGAGTCTCGGAGCACAGCAGGTCATTTCCGCTATTGACATCCCGACCACCACGAGCCAGGCGATCGCTAATACCAACCACTTGGCCTCAAGTGAACGCGACGAGCACTCACATTTTGAGCATCAACCAATGCACCACAAGAAGGATTCAGGCCAGGAGAAGGAGAAGAATAGAAAAGGGAATATCAACTTATATATATCTACTTTTATAATTACACAAAAGATAACTCAAGTATTGAATAAAAAATCCAAAAAAGGGGGAACGTCCTGCCAGACTCTCGTACGAGGGCAACACTAGTCTTCTTTTCTCCACAGTACTTTAAAGGCACTACCAAAGGCCTTA
>CMW1803_accessory_0172_length_1169
CTGGCGACTGTACTCTTGTGACTGCGACAGTGCGGCAGCAAGCTGATCCTTGGCGTGGTTCAGCTCATCCCGCAGCTGCGCCTTCGATATCAGCATAGATGAACGTCGTTTGTCATCCTCCACTTGGAACCGCTGTTCGACAATATTGAGGAGATTTTCCAGGTCCTCGGTGGTGGATGGCGCTCCTTTCTGAGCCTCGTCGTCGCTCGCTGCGACTTTTTCCTCAGGACTCGGTGTCTTAGACTCGTCTCCCTCTGTCTCCGACTCTTCACTTTTGTCTGCCTCTGAGATGTCCTCTTTATCAGATAAAACCGATGGTTGTGGGCTACTGGATCTTGACGCAGCAGAGTCTGCCTTCTGTCTCAATCCATTCAAAAGTGACTGGACGGCCTTGCGGTCTTCTTGTCGCTCTTCGCGTTCCCGTTGTAGCTGGTTCGATAATAAAGCATGGTTGCGCTGGAGCTCACTAAGAGCGGTAAGGAGGTCTTCGATTTGACTATGTAAGTTTCGTTCGTCTGTGTTTTTATGGGCTGTTATTGTCTTATTGCCGACTGGTGTAGATTCCCGGCCATCCTCAGTATTGGAAGAATCTCTCGACATTGAGGTTACGTCTGTTGATGATGAACTTGTGACGCTGGCTGAGCTTGCCTCCATTGAGTTCAATGTCGATGCAAGACTTTGCTTGGATGCGCTTCGTCGCAGCATACTCGTCGGTCTTGCAGATGCAGTGTTTCCTGGGCTAAGATTGGAAGATTTGTTGTTGGTAGAGGTAGCCCATATCCGGCCGAGGAAGCGGCTAGCTGCAGTAGTTATCTCAGAACCTCTGACAGGGTTGGTGATGGCCGCCTTGGACTCGCGGTAACTTTGCTCGAGCTGCTGCATATTTTCGGCGGTAACAGCACCTGTCAACCCGACAAAGTCCTGAACAAATTCATCGGCGTTGTAATGGTAGCAATCCCAAAGGCCCCGAGATAAAAGAAGTTGCATCACATCCTCCATTTCCGTGCAAGCCAATAGTCGCGCCTCGTTCTTCCGCATTAAGGATAGCGCGACTCTCATCAATGTCTCTGAAGCGCCCTCTGCAAAGATCACATCGTAAGTGCGAAACAGCATCGGCAAGGGACAGGTCACAGCAAAAAAGCTGAGAAACCATTGCGAAACATAAGCAG
>CMW1803_accessory_0173_length_1038
ACAACTCGCAACCACAAATAGAGACACCTCCGATCCTTGAACTGCACATCTTGCTCACGGCGATTTATTGTTTCGAACAAGTTTCGTATAGTCGGTCCGCCTCCGTTGGCGAAGGAGTTTTGCTTGCGTGTAACCTCCGAATATGCACAGCAGGACAAGGGTTACAGATGCAAGCCAAGCTTTGGAGGAGGCGGCCCGCACTTGGTTGGGCGCTTACACGACTTGAACTGCGTAAGGCTAGAGTGAAGGTTAGGCGAGTCCCTATATCGTATTGTGGTGCGCAAAGACACGTGCGAAACGTTAAATAATCTTCAAGCATGGTGGCCCTGTGAAAGGTCTGTTGTAATTGGTGTTGGTAGACATGCACGTAAATCTCCATCTGTCAAGTCGAGGCATGACATGACACCGCACGATAACTGGCAAGATTCAATCATCTTGGCCTAACAAAGCCAACGAGTTTGTGTGACCAGTGAGTTTGCAATCACTACAGTACCTATGTGTGTATAGGTAAGCGGAGCGTTTCACCCCCTCAAATCAGGCCACGCCCACGCTAATGGGCGGGTAACACGCGGGATCGATCCGGGGAGGATGAGTTTTTCCTGTAAGGGTTTAGCATCTGATGATGGCCGATGGTTCGGCGAACTTTCATGTAAGGCATGACAACCCGAGGAAACCCTTAGAAGTAAAGCTGTCCAAAGCTCGATACGGAACAAACTGGGGTCGAAGAGCGAGGCTCAAAATAGAGCTTGAACTTAACTACCGAGGTGCTCTGTGTGCTTGTGATCACTGTAGTGCTGACATTTGAGTCCTCAGAATCAGATGGTGTTGAGTAGCAGTGCGTTGTAAGATTGTATGTCGGCACTTTCATACGGCAAGGAAATATTGTATGTGCCTCTTGGACACATCATCACCAAACTCATATAGGCTGTAAGTGTATTGACTTATACAATATAGTAGTACGAATAGGCTGTTGCAATTAGTGTGCTGAGTGATTGTTATCGTAACCACGGCCCCCACTAACATCTGCCGAATACTCTC
>CMW1803_accessory_0174_length_112
TCTTGGTGGTGCAGAGATTGCCAAGGATGAGCCAGGTTCAAGCATCATATCGAATGCGGGATATTTGAGCAAGCACTTCTCACTATATCATTTATCAATCGACAACGGACAT
>CMW1803_accessory_0175_length_270
CCGAGAACACGCCTATTCATTCTTCGTGGATATGCCTCCCGAAGATGTATCACTGCTATTCTCACCAATCCCCAATACACCAGCCCCGACGACGCCCGGATCCGCCGCATTGTCGTCTCCCAGAGATCCTCGCTTCAATTTCGATCCAAACAACATGCCTCCCCCGTCGCCCAAGAGAGGCGAAGTCTGGGAAAAGTTGGCATTTTGGCCCCCATGGTCTAATTCTATCAGCGGTGTTCACTATCTGTCGAAGATGCTGACTTTAGTTGG
>CMW1803_accessory_0176_length_202
CAAACTTGTAGCCGTAGGCGAAAAGACAGACTGCCCGGTCAATGCACGTAGTTGCTTGAAATATCTAAAGCTACCTAACTACTACGCACGTAAATGCCGAATATATGCTTTTCGGGGTGGGTTCAGTCATTTATGAGTTCGTAAGCGATCCATACAATTCTGTGTTACTCTTCAGGTAGTCATGGCACAGAACTCATCGGCA
>CMW1803_accessory_0177_length_5888
CAAGACATGATGACGGATTTCGTGGGTATCGTGGGAGGTAGGTTCGGTTTGATGGACTGTATCGCTTCAAGATTGAGATTGCTACAGAACGAGCCTTTTTCCGAACGACACAGCTCCGAGCGGGTTCTGCCGAAGCCGAGCCCGATTGGTTTTCTGTGTGCCTAGAGTCTAAGGCAGAAAGAGTTTTGAAAGTCGCTGAGTAAGATGGGTACGTACCTCACCAGAGCTGAGGAACAGCAGGCCCAACCGAAACCCCGCATTCTTTGATGCGCTAAGCTGGGGTGACATCATCAGATAGCTCCCCAAGCTCCAGCTTTAAGAAGGTAGTTGTACGTACTGTAAACCGTCTGATCTCATCACTCCTGTTTCCCTCAATCAAATCACTCTATTTTCCCCTTGTTTCTCTGTCAAAGGCTCATAGAGTCTGTACTCGTCATACTCGTCGTTGAAAACAACCAAAACTCGCCCAATAAGTGCGGGGTGAATTATACATTCCCTGGGCGTGTAACCGAAAGCCGTTCCGTCCCTCCAACTCTAAGCTGCCCAATCGTCCACGCGCTTCGCCCTCCTCCTTAGGTTTGCCAGTGCCAGGGCAATCTCAACCAAAAGGTGCTTTGATACCACCTTGACGCTTAAACGCCTGCCTTCCCGCTTCTGCTGTGCCCTGCCAGCATTTGATTACCACCAATCCTGCCGCATCTGACCTTCTGCTTCCGTTTCCTCGGTGTACTTTCTCCTTTCAGCATCTCCCCTGTCCGTCTCGGTTCCTCTAAGACCTACAACCGCACAACTCCAACGTTTGACGTTTTAACGTTGTTGTCATCTGCAAGATCGCCCGCAATCTCCCCGCGCCCGCGCCAGTGTCAGCTTTATTAGACACCAATTGCGCCCCATCCACTTCGAGACTTTGCATCTCCATTCCTCACCGCACCTCAATCAAAGCTCTAAACTCCAACGATTCTCAAAATGCTCAGTCGTCAATTTGCACGCGCCGCCGCCGCCACTCCTCTCGCAGGCGTGCGAGCTCTGAGCTCGACTGCTATCCTTAACGGTCGCACACCCTCGCTGGGAGATGTCAACCCTACACATGCAGAGGTCGATAAGTTCAGTCAGAAGCAGAAGGAATTCCGCGATCACCTGGTCGAGGCACAGAAGAAGCGAGAAGCCAGTTCGTTGCCCTCTCACCCGCACTCTGCTAACGTTCCTTTCAACGCGTCGGTCGAGGGCTCACAGAATGACCATGTAGGACGCTCTGAGGAGGTGAAGGAGCCTGAGCCTGCCCGCAAGGCGGGCCCTTTGACGAACCTCATTTACGGTACCAAAGAGGGTCGTGAGCTAGATGCTCAGCTCGAAGCAAGCTTCAGTCAAGTTCTTGCCCGTGGCAAGTACGTCCATTCGATCGTTCTTCACGAAGTCAAGCCTGAGAAGGTTGACGAGTATGTCGATCTCGTCGGAAAATGGTACCCCAAGATGGCAAACGCCCCCGAGAATAAGGTGAACCTGGTTGGAAGCTGGAGGACAGAAGTTGGCGATTGTGACACATTCGGTAGGTTACGATTAATTGCATTACGTTTTCTGACTACTAACCATTGAAACAGTCCACATCTGGGAATACCAAAAATACGAAGGTTACCATCAGTCCCGATACTCAATTACTCACCACCCCGAATTTGCCGACTTCAACAACAAGTTAAAGGGCCTAATCAACTCCAAGAACGTCTCCCTCATGCAAGAATTCTCTTTCTGGCCAACCACCCCCCCACGATCGCTCGGTGGCATCTTTGAGCTGCGTTCTTACACACTGCACCCCGGCAACCTGCTCGAGTGGGAAACACACTGGCGACGAGGTCTCAAGGCCCGCCGTGAGGTTATGGAGGGTGTTGGTGCTTGGTTTGTTCAGATTGGAGACCTTAACACAGTCCATCATCTTTGGCAGTTTGCCAACCTTGAGGAGCGTCGAGGGCGTCGTGAACAGAGCTGGCAGGTCGAGGGCTGGAGCGACACAGTCCACAAGACAGTGCCTCTTATCCAGAGCATGAAGTCAAGGATTCTCGTTCCCATGCCTTGGTCTCCTGTTCGATAAATGCTCGAGCGACAAGACGCCGCCGCTCTCACCCCACAGTATCCTGATCATCTCACCCGCCTCCTCAAATCCAGGCTGAACATACCTCCTGTACGAGATACGAGGCTGTCTCTTTGCGTTTTCAAAGCATAGTCCATTTTGTTTTATGTCAAGAGTCTTTACGGTTTAAGCGGAGGAGCGATGGAATGTGGATATGGATTGCATAGATAGATGTATTATCTAAATTTCTACAAATTCATCTGAAACCAGAACCAGTATCCGTAACATCGCGGCATACAGTGATACCCATTTTAATGGTTTCGAAGCCTATGATAATTCAAAAACAAGCTTGGAAGTGAAAACCCCGCCCAATAATAACCAGTCACCTCAACGCCAGGGTATCCAATCAGTTTACATGCAAAGCTGCTCACATGGCCTTTCCCCTCATTTCTAAGAGTCAACACTAAGGACCTCAGCAATGTTCCTTCGGGCTTGGCCAAGCATGTGACTGAGGTAGCTGAGCTTAGACTGAATGGATATGAGACTCGGATCTGCGCTTTCGACGCGTACCTTTTCCCGGACATAGACTTCCTGAACATCATTGCTATCCACTTCTGCAGCGGACGATCCTGGCTCTGGGGTATGGCGGGCACTGCCCCGCTTCGAGCCGCCAATGTTGGACCCCTGTGTGTTATACCGGAAAACGGTGTCCATCTCGTCGTGCTCCAGCCGACGCACAGTTCCAAAGGCTAGACCCAGCTTGGTGCCAAAATGAACATGCGCATGAACAGGTTCTAGAGCACGCAGCCACAGAATTATGCAGCTTTCTTGGAGACCGAGATAAAAGCTGAGGTTGGACCCAATTGATGGCACAAACTGATCTGGTGAACATGAGCACATCTGCCAAGCAGGATCAGAGTCTGTTAGAGGAGGTCCTTTGAGAATAGCTGATGAATCGGAGAGAGAATCAGCAAGAATGCTGAGAGTAGAGGCGAGCGAGCTAGCGTCCTGTGGTTTGGACAAGGTGATAGCGAGGAGGTCTATTGACTGGTTGAGGTAGCCGTGCAAAGCATCGAGGCCTTGGACATGAATAGCTTTGGACTGCGATAGGGATAGGGTCTGCGGGGGTATCGTTCGAAGCTGGAGATGTAGAGTCTGCGATCGAAGGACGTCAGCATGCAGAACGAAGCTGGAGCTGCATGCAGGGGAACATGAGCTCAACAGGCAGCCTTACGCCTTTAACAATACGAGTGCCGACACGAGTGAGCGTGCCCTTTACTTTTTCGTTGCGTGGTGTGCTCATGACGAGTGTACTGCCCGGATCGATAGGCGCGAGGAGCGCATAGCAATCCTCTAGACCATGTTTAAGATCGCAGCAGACCTCGAGCGTTTCGTCGACGATCCAATCGAGTTCGCGCGCCTTTTCAAAATAGATCAGCATGTTATCTTGACTTGTTTTCTCTCGTTTCGCTTCGTCGCATGAGGTCGCAGTACCTGGGTTTCGGAGGCTTTAAGTCTGAGCTCGGCCGGCGAGACAGGAGGCCAGATTGCAATGGACATTATGAAAGAGGTGCCTAGCTGGTCGATACTACGCGAGTAGCCAGGTAGGCAGCCATGAGAGAAGATGGCGGCGATGAGGCTATGGCGATGGTGGACTGATACTGATCAGGAACGAGTTGGAGATGGACGAGTAGCCTGAAAGAATATTGACTCTAGGTGAGCTCAGCCGATAGCTTCAAGGTGACGTCTGTAGCGGGCCGCCGGACGCTACCTGAGGTACCTAGGTAAGGTACCTTTGGGGTGAATGAGCTGCGCCACACATCTGTGGCGCTCTCATCCTCAACTTCGGAAGGAAGATTTTGTGATGATATGAAGTGTATGAACTTCTTATAGTAATTGCTCTCAAAATCCATCTCAAAATCTTTCAAAAGGTTATCGATTTGAAGGTCGTTTTGTCCCCCGCGGTTCATGAGAGCATAGCGTTAGTGGGGGTGTCTGTATCTAAAAGGACTTTTCCCTTCCATCCATGAGACTTGTGTCTTCTTCTCATCACTTCGACTTCTACTCACGCCAGGCATCATCCATACTCAAGCATCCTTGAAAACTGAGGTGGCTAGAAACAATCGATTCAAAAGGAGGACTCGTGTCATTTACAAAGTAGGACTTATTCGAGCACATTCCTTCAAAATTTGTCGAAAAGTTCTTTTTGAAGATTCATTTGCCGATCAGTATCAGGCAGCCAAAACTCATAAAAACGACAAGATGGCTCCGACCGAGACTTCCAAGGCTTCAAACAAGGTATATGGTACCTTGAGCAAGCTGCCTGCTATTTCAGAAGGTATAGTTTTTACAAAGGATTACGAATATGCGACTGACACCTCCCAGGCGCTCGTGTCGAGAAACGCCCCCTAACCAGGCGCCAGCCGCCAGCATCATCCAAGTCTCGCATCATCTACGTGTCTTCAAGGACACAATTCATGGCTGTGGTCAAACGCGCCCGTAAACAGCTTGACGACTCACTCAAGACCACTGGCGCAGCACCCAAGTACGCGTCCCTACATTCGCGTGTTGAGGCGCTGCAGCGAAGCAGCGGTGGAGATGCAGACAGTGCCGCCGTAACACTCGCAGGAACGGGTAGAGCCATTGAGAAGATCCTTGCGGTCGCGAGTTGGTTTGAGCAGGAGGGGGACTGCGAGGTCGAGATCACAACAGGAACCGTCGGAGCCGTGGACGATGTGGTGGCCAGTGGAGACGAGGAGGACCAGAGTCGCCTGAGGAAGCTCAGTTGTCTGGAACTCCGGATTAAGCTCAAGTGAGATAGGTCCGTAGGCACGGCGATAAGGATTCAGGGACACGGCAGCAAGACGGTGTCGCATCAGATCTACAAGGCAAGTAACCTTGCATGCGAATCCCGGATTAGCATTGTGTTTTGCTGACACTTTCCCCATAGAAAAAAGTCCACGGCGTCCGAGTCGGAATGCGCGGGTATGCACAACGGCCACACAAAACAAGCCAATCTGACAGTATCGAGATCTAGGTTGACTTCCATAATTGAGGACTTGAGGGCTTGAGTGGGCCGCTGATCCGGATGCTTTGGATCAGCTCCAGAGACAGTGATTATGAATCAATCAGCCAGGGCCAAACCAGAGGCCGTCTGACCCTCGGGCATATTCATAGTAAGGAATAGAAACTTGGTGTGACCGACTGAGCAAGAATTGGTCCATAATAGCCGGCAAAGGAGGAGAATGCTGTTGCTTGATACCGTCGGTGTATTCTGGTCCGAGCAAGCGACCGACGGATGGAATTACATGCACCAAAATTGAGATGGAATGTCAGCTTGTCGTTGAACAGCGTTATTTGGTTATGAATAGGCAGGCCATTCAGTTCATCACTACCCAAACAAACGAGGATTAAGGAAGAGATGGGAAATTCTCAAGATCCAATGTCTACGCCGCTCCATGCATCGTCATTATCCGTCCATTTCCTCCTATTTGCTAACCGGGTCGAAACTTGACTCGGCTGTTAAAGAGACCAACTCCTGTGGTGCGCCGAGGGATCCGCTATCCAGTCAGGATCCCTTATGCAATGCTAAATATGTCGTTTCTGTCAAGTCAAGTCTTTTGGATCTTTCGCTTGCTGGTGATTTGTGGTTTTTTATGTAACACGGTAGGCACTGCGTCTTGTGATTAGGCACGCCCTTGTAAGACGGGGACTATGACTCAAGAGAGGGACTTACTCGATAACCAAGTGCTCGCCACGCCAGGCACCACTGGCCACCCATAATCCACAGTTGACGATTTCGGCGTAACGCTTGTCGGATGTCTTG
>CMW1803_accessory_0178_length_462
TTATCCCGGTTAGAAAGGCTTCTCGCAACGTCATAATAAAGAAGTGTCCTTTCCATTTGCAGTAGAATTGCTCTTGCCCGTGTCACGGCAATTGCCGGTAGCTGGTATGCGAGTGACATGCCGCCGAGGGAACTAACCCACCGCGATAACCTCAACTCATGACTTGAAGCTGTCATTCCGAAATGCAAGGAGAAAGCATAGCGCTCTAGCTGAGGACCCTGCAGCGAGGTCGGAGTCTCCGGTAATAATTAAGAATTGACAGCTTATCCACACCCGCGACTCTGACAAGCTGACACTGAATCAGTAGTGTTCAGGTGAAGGACATGTCAAGAATCACCTCGACAACCTTGTGTAACCATCACACATCGCTGACTGTCTCTAACACATGTAGTAAACTCCTTGCATCTGCCACAGGCCTTGATGCAGCTAAAATTTCCAGTCACAGACAATCTGCAGGCCGCA
>CMW1803_accessory_0179_length_591
AAAAAAGAAACCTTTTTTTAATTAAAAGAAAAAAGCCTAAGGAAATAAGTATAAAGCTTTACTTATAAATAGTATAAAATATTAAGAAAAGAAAAATTAATTTAAAAAGAAGCTTAAAAGCTTAATAAAAGGCTAAGTAGTTTATAAATAAGTAATATAAAGTTAATAAAGTAAGTAAGTATAGCTTATTAATAAGTATACTATAGTGCTTAGTAACTTTAAGTAATTTAATACTAGCTATAAAATACTAAATAAGGTTAAAATAAAAGTAAAATATAAAAGAAAGCTAAAAATAAATAGCTAGATAGCTTTACTTTTCCCTAAGATATAGCCTTAAATATAAAATAAAATACTTAATAATACTTTACTAGCCTTAATAATACTATCTAGAATAATATATTAAACTAAAATAAAAACCTAAGCTTTACTAAAATATAAAATATATATAGTAATATAGCCTAAAATAAAAACTAAAACTTTGCTTAAATTAAAAATATACCTTAAGATATAAAGAAAGATATTACTAAATACTTTAATAATTACTAAGATATAATTAATAATATAATTATAAAATATAATAATTTAAAAAGT
>CMW1803_accessory_0180_length_135
CAACACAACACAACACAACACAACACAACACAACACAACACAACACAACACAACACAACACAACACAACACAACACAACACAACACAACACAACACAACACAACACAACACAACACAACACAACACAACACAACA
>CMW1803_accessory_0181_length_1358
GATTCAACAATGAGAAGCTACCTCACTGGAAGGGCCGCACACCCTGGCTCACATTACTTGTCCAAGGGGACGACGGACGACTTGTTTGGTTCTGGCGAGGAAGTGCTAAAAAGTTGGTTGACAAGAAAGAGATCATCATCGGTTTGGGCGCAAAGCGTGACGAGAAACTGCAGGTTTCATTTGCATGCGAGGAGATTGTTGGTACTTTGATCAAAAAGGATCTTCGAGTGCCAGTGTGATGTGTCTGCTAAAGGGAGAGTTATGTTCGTCACATGTTCAAGATGCGAGAAAGGTTGTTACTAAAGATAGCATATTCACAGGTCCCTCTGACATTTGTGATTGATATTTATCAATACTAATTGTTCTCTAAAGCCATGCTCCTTATGACACCCTCTCGTCAGGCCAACTTCTCCGTCTTCGCGAGGTTACCGAATCACCACTCCTTTGGCAGCATTAGCGTGACGAGGCATAATCCTTATTGATAATGCAAGGATACGAAATTCGAGGATCATCAACACCACTTCCCAAAGAGAAGCTGTTCAATGAGAGGAGCCGTGAATTGGTTAGCATATTCTCGGTGCCACCAGCGCCACCTCCACCGCTCAATGCTCAAAACATCTGGACCCTGTGGAACATTTTAGCTGCAGAATCAAAGACCCTGTATCCTGGAACAAGCTCCAAGATTTGCGGCAATTTTCGCATAAGTCACCTGTCACTTAGTTGAGCCTTCACCGAGTGATATCCAACAGAGAGGGTGATGGATCAATCAGCCTTACACGTTGAGCTTCAGTCCGTCTCTGACAGGGTGAACTCTGTGGGTAATCTAAATTCGGGACAGCACAAAAGTCGATGAATGTCACTGGTGATATAAGATGGGACGGGACATTAATTGCTCTAGTTAGTGCAAGCGGCCGACACGAGATGAGTTTTATAGGGCAGAGCATTAGTGCGCCAACGGCTCAATATCGTTGGACGGTAAATTTGGAACCCCCGGCCTTGTAGGGCAAACAAGAGAGAAGCCTAATCTTAACTTTGTTCAGCGGCTGTTTCACTTTCAGCCTTTTTCCATCTGTTTGGTCGACTCAACCTACAACTCATCCACTGCATGCAACCAGCCTTGCAGTACGGAGTAACAGCGTTACACTGCAGCCCAACTATGCAAGTTGTGTAATGGGCCCAATGCGAGGTACGAGACTAGACCTGGGTTCATGGCCTTGTGACCGGTCTTTGTGAAATAGATCATCTTCCGACTCCCCTCCTCGTCTGCTCATCTCTTAGACCAGGGCAGGCTATCTAGGATCGATACAGGGATCCCAAGCAGCTGAACCCCAGTCCCCACCAACTTATAGAGAGCGACG
>CMW1803_accessory_0182_length_943
CTAAATAAGTTGGTTCATGGACGGTGCATGATGATCGGGCAGAATTTGAGGATAGTCTTATTCGGAATGTGGTTGGGCCGGTCTGACACTCGCACTCATGTCCTATTTTGGTATCTCATGTTGACTGGATATGGGAACTCGTCTCAACGGAGAAGTTCAACTCGAGGACATAGAAGCTTGGTATTAGCCACGGACGGTAGACACATCACAGAGAAGTCACAGCTGCCTATAGTTCGGCAAGGTATTGTGGCGACCTGCTGCAGTTTGTATTGGTGGGTGGTCGTGCCTCTAGCACAGACGGATATGGTACCCGCACGAAGTCATCGTCAAGATGGAGCTTCCACCTTTGACCCTGGAGATATTTGGTGGCGTACATTCGATGCATTAGCATATTAACATACCCAGCTAGTTGATTCTGACTGGCCTGTGACTCTACGGCTGGCTTTCAGCCGTTCCCGTAGGTAGCAGCCTGTTGTTAATACCAGTGCTCTTATAAGAAGGAAAACCCTCCTGTTTCTCTTGACCTGTCTGCTTCCCCCGCTAGAGTTCTCTCAACCCAATCGTTTTCGTTGGATCAAACCCTCTTACACAGTCTTTTCAACATGCTGCGATCAACTCTTCTCCTCGCCCTCGCGGGCTTGACCTTCGCGACTGATAGCGTCCACTTCAGTAACTCCAAAGCAGCATAGCCAAAGGGTCTCCCGCTTCTCTCTGGCTTCACTCCTCGCCCTCAGACCCTCAGCATGGCTGGTTCTTGTCCCGCTGGCAAGACATCATGCGATAGCAGTTGCATGGATGCAGGCGCTGAGTGCTGTAACAAGGGAACAGGAGCCTACTGTGATGATGGCTATCATTGTCAAGCCGAAGGCTGCTGTGAGGATGGAAAGTTATGCTCCGGCCCTCCAACTGGTTGCACACCGGGCAAGGAGCTCTGCGGAGCGTA
>CMW1803_accessory_0183_length_187
TCATTGAAGCTTGAGCTTTGATGAAGTGGCGGTGCATTCGCAGAAAGGAAGCAGAAGAGAAGAAAAGGAAAAGAGGATCCAGGAACAAGAAGCCAGAAGCAGCACAAGAACTCATCCCATCCATACCAAGATTGGTTAATCAGGGGATCTAACCAATCCAATCGTGGTAGTCCAACTTTGCTTCTTC
>CMW1803_accessory_0184_length_571
TTACGTCAACGAATCTGGTGGGTCGACTTATGTATCAAGCCTTGAGAAGCAGTGATCTAATGTATTTTCTTAGTTCACCTTTGTTGCCGTCCTCAATGGAAGATTATCGATATAGAGGATGTTGCTTCACTGGTTCCTCTGTTTCTTCGGAAACCTAGGCGGCTGTCTCTTTGTCATGGCCATCATCGTCGGATGTAAGCACCCTGTCCGACACCACTCATATTCACGATCTAATCATAACATTTACAGACGGAGGCATCTTTGAATCAGATCCATACCTCGAAGAAATTATTGCCTTCACTACTAAGAAGCAAATAACCCCCGAGGCCTACCAGGTCTTCCTTCGTGCCATTGGCTGCAACTGGCTTGTCTGCCTAGCATGTTTCCTCGGCGTACAAGCAAAAGACTTGACGTCAAAGGTAGTTGGCATGTGGATTCCCATATTTGCCTTTGTGGCTTTGGGTTTCGATCATGTTGTTGCCAACATGTTCTTTATGCCTTTGGGTATCTGGATGGGTACACCTGGCTTGACAATTGGGCTTTATATATGGAAGGGTATGGCTAATGTCTC
>CMW1803_accessory_0185_length_1387
GCTATATACTCCGCTGCCAGGGGCACAATTCAGCTGTTGCTAGAGCTGGGGATGGTGGAAGAGGCAAAGGAGATCAATCGACGTTGGATGGGTAGATGGATTAGGCACGAGTCCAAACCATAACTTAGGTGGAAAATTCGTAACTTGAGTGAAGGCTCTAAATCCTAGACAGTGGCTTTTATTCCAGTAGACTTGTCCGCGAAAAAGGAGTTGCTGGGTATGTCAATGGCACAGATCAGGCATATGGCCGTCTTTAGGGCTGTACATGTCCCAGAAGATGATAGAGAACAATGTCTCAAAAAGCAACATGGGTGTGCGAAGCAAGAGTTGCTCCGATTTGAGTGGCAGGGGCGAGGTAACGACGACTCCTTTTTGGGCGATGTTCTAACCAGCCTCGGTCTTTTTAAATATATCTCAGAAATGCCCCAGGACTATCTACGTGGGTTCATAAGGCTATCGTACTGTCGTAGCCTGGGAGTGATACTAACGTAGACGCGGTACCACTTGACGCTGGAAAACAAAGTCTTCCAGTTGCCGATACGCTTCATCAATAACGTCGTTGACGATAATGATATCGTGCACTCCAGTCTCCGCAAAGTCAAGCTCTAACTTGGCTTGTGCCAAACGCTGCGCGATACTCGCCTCATCTTCTGTTCCGCGGGCGCGAAGCCGGACTTCAAGGGTTTCCAGACTCGGAGGCTTGAGGAATACATAGCGAGCAACCAACTCAGAAGCTCGTATCTTCTTTACACCCTCCATCTCAATATCCAAGATGGGGACCAGACCCTCCTTCATCAGCTTATCCATGGCGTTCTTGCTCGTGCCATAGTAGTTGCCGCTGAAATAAGTGTGCTCGACAAACTCGTTCTGCATTATCATTCTGTACATCTCTGGCGGGGAGCGGAAGAAGTACGCAACTCCTTCAACTTCGCCAGGTCGTGGCTGGCGTGTTGTGTGTGAGACCGCTGAAGAGAAGATGGTCGGATGGTTGTCCTTCAATCTCTGGATCAGCGTGCCCTTGCCAACGCCAGAAGGACCGGATATGATGAGTGGACGAATGTCGAGCAGCGCTAGAGCATGTTCAACATGAAGAAAGAAAGGGGGAGGCTCAAGGTAATACGGACCTGTGCTCATATGGTATGTGAGTGACTCTGATCCAGAGGCATCCATGTTCTCGACGATACTCAAGGGTGTAGACGGGGTTGAGAAGAGAAATGAGAGTGTCTGGAGAGGATATGATGGAGGTGAGTCGTTGAGAAGGTCACTGTACCGTTCAGAAGCGCAGCCTTGTATGAGTCTAAATGAAATGGCTTGGTCGAACGTATAAAGTTGAGGGTTAAGAGAACCTCAAGCCCTATGACAAAGTCAATGTATAGGCAAAAAACTC
>CMW1803_accessory_0186_length_1248
TGCCCTGCTTACTGTACTGTACCTAGCCATATGTATGGCACGCGTGAAGTTGGTTGGTGGGGAATGGAATCCAAGGGGCTTCAGTGTGTGAGTGATCTGCAATCTCGCTCAGATTTGAGGTGCCAAGCGGAATTAGGGAGGTCTCGCAGCTTAATTTACCCATTAAGTGGCTCATCGAGAGAATGCATTTGTTATCAAGACGTGCATGAAGACAATAGAGTAGTATCGATTGTAGAAGTGAGTTTAACCTCTTGCTAAAGTAGGCACCTAGCTACCGTTACCACTAACAGTAGTTTCGACGGCCATTAGGGAAGGGCCGCCAGAGATCCCATCGACACTCGATCGGACGCTATCCTGTGCCGCTCTGTGTTTTTCGGGAGAGATTTCCCCAAATGCTAACTACCTAACTAGATCAATCGCCTCTGACTCGACATCCCTGCCTCGTCATCGACTAGACCCCAACCAGATGGATACGGCATAGCCACACCAACAGCAATCCAAGCAGCCAAGCTCAGTAGCCCCGATCTTAGGGTGCAGGTAGACAGGAACCGATAGTGGGTGGGTGCTTGAAATCGAACTTTCCATTTTCTTGCTTATCAGGGGCTGGCATCGAGTCCGCGTCATAGCGCACTTTGTGTGAGGCGCGTGATGTGGCCATCAGTTGTCAGGTCCATCTAATATCGGAGTAACTCTTAGGCTGTTGACTGATTGATAGGCTATACGCATCAGGTTTTTGTCGAGCTAATGATTAGTGAACAAGCTGAGGTGGTCTGCACAGACAGGGGCGTTGTCTCGCGGCTCTGTTCCGAAACTACTAGCGAGGGTGACTAAACTAAACGGGTACTACTTTCGCGTAGCAAACATCTTTGGATCCAATCAATCATGCCTCATATATGCAGGAGTCCCATTACAATTGATTTGAAAAGTGTGAACCCCACAAGGGTCAGGAGTTGACCTCCGGATGATTTGTATGGTACTGCTGAAAACTTCGAGACGGTAAGCACATGCACGTAGATACATTTCGATGCGATGCCATATAATGTGAAATTGAAATTGCAACAGCAACAATGAAGATGATATGTAAAGTAGTACAAGAATAAAAGAAGTTCCCAACTGACTCGTCATCTGGGAATATAATATACAGTTCAGTGCTGTTCTTCCTTGTGTTTTGTAGCTCCTCTCGTAAACCTGACCTGTGAGATTCCCCAATATACAACAAGAGGTAATTTGAATTTTGAATGATAGCAG
>CMW1803_accessory_0187_length_166
AATGCGCTTACTGTTATAGATTCTGTACTCCTGGGTAAAGGTGCTTTTGGTATCTTTGCGAGTTCACCTAACATGAAGACTTTCCACCAAGCCCCGTCGATACAAACTTGGAACTCAATATGAAATACAAGCATGCCTTTTCGGAACACTTTTACAGAAGTCTATG
>CMW1803_accessory_0188_length_213
AATCACCAGGAAACTGAATAGCAGAAGCAATAGCGAGCCAAGAAGACCGCAGAATAGTAACCACTTCGAATCACTGAAACTCACTGAAACCCTGAGGCTTGAACATGTTGTCTTCACTATCTGAATAAGTGAAAGACATGTTACCTGATACTGGCCCCTCTCAATTTCTGCCGTGAGGCCTGATGTCTTCCGATCACAATGTGTAGCTTGCCT
>CMW1803_accessory_0189_length_902
CCCGGCTTGCATACTTACATGCTTGTAGTCAATCAGTAAGAGCTTTTATTAAGTATTTAAGTTAAAAAGTCTATTTAAAGAATTAGTTAGTGTACATAGTTATTTTACTTATTAATATTATTTCTTACTTACCCAGTTTAAGAAGCCAAATAAACTAAAGATAACGATAACTCCTAATAGAATATCCATGTCCACTATAAGTAGAGGTCAATACCTTAGCTAGTTTAAGTTAAATAGAATGTAAGGTTTAACCTACCAGGGCGTTTCAAAACGGACTGGATGGTGCTGAACTGTTTTGTAATTGTGTCTGTTAACAGTCCAGTACTACCATCTGTCGCTTCAGCAACTGCATAGCTGATATAGAGGTATATTAGCAGTAGAATAACAAGGTCACGCCAACGACCCATAAAAAGGCCATTATTTCGTGTGAAGTTATCTAGAAGAAGAAGACCGCTTCCATCTCCAGCCAGTAAGAGATGAAAATGGAAGACGTAGAGTTCCAAAGAGTATCTCCCAAGCCAGACGGCAGCGGCCGAGTTGTAGTTTCGCATAGTCGTTGTCGCATTCCGAAGCGCGATAATACTCATGATGGGTATGATTGATGCAGAAGGATAAAGAGATGTAAACGCACTCTTGTCTTCCAGACGGGCATAGAAGTAAGCGCATCCTAGAAGTCCTGCCATCGAGGGAATGATAGCATTTCTGTAATCTGTATACCAAGTGCTGTCGTGTCTGACGTGTTGGCGAACCACGCCTGCAAACATGCCAATGAATGGAATGACACCGTTGGCAACCGCCTGTGGAATGAATGCATCGTGATCCCACTTGCCACTGAAAACGAGCTGTTGAAGCTTGAATAGCCCTCTGCAAACCGGAGTGAAGTTGAGTATCACTGTTACTAT
>CMW1803_accessory_0190_length_1303
TAACTGTACTGCTCTATCTTCCATGTGATTCCATGGCTTTTTGCTAATCCTAACGGGATATTCCTAGGTTCTACCCCGCTTATGCTTGATCGGCACGTAGTGGTTGCCAAGAGATGGACCAACTTATGCCAAGTTGGTAACCGGCATAGCTGAGATGAAACAGACTTCTGAAGAAGTTCTCGTTAATTGGAGCGGCAAGTCAACATACAGAAGCAAGGTGCGGTCTACACTACCTCCACCTCAAAGTGAGCCGTCTTGGTGATGTCTGCTACATTATACGAGACTAGCACCCTTTTCACTCCGGCAGTGTCTGATACAAAGCCGGATACAGCATAGCCCCCATACCCGGGGTAAATCTCCTGATCCTCAACTCCATCTGAATACAATGCAGACACTCTAAGACCTGTCAGGTCCAGCTGCTCTCCTACGCCGTAGTTTCTCTTGGCCGGCGGCTGGATATAAATGCGCAGTAACATTGCCCCGCGTAAATTGGCGTGTTCAGCTGATGTGAGACCAAAGATACAGCCATGCCGCATCACCCCCTGGGCATACCTGTAGTTCGGTTTCTGGCCCCATTCGATTGGCGTCCAGCTGCCCGAATTAAGATCCCTAGTCCAGTAAGGGTGTAGCTGCTCCTCCATTTGATTTCCTGCTGGTGCACCACTCCAAATCTGATCGCAGAAAAGATAGTACCCGGGAGCCCGCCGATCACCTGGGTTGGCCTTGAAGGCGAGTGGCGCTTCCGCATAAGTTGTGCCCATGGTGTTGTGAGTAATACCGCTCGCCACGAGCGTCCAGTCACTCTCGGCGGCCAGGATTGACGAGGCCTTTTCCTGGTACACATCCTCCGAACCGCAAGGCGCATAACTCTCTACATCGACTCCGGTAGAGACTCGGTCACACACGAAGCGATGATAGTAGCCGTCCGACTCGCTCCTGATGATCAACGCGTCCAACGTTCCTGACTTCTCACGACCACTCATAACTTTGGCCGGCGTGAACGACACAAAGTCGCGGGTAGTAGCGTAGAGGGTTTGGTTTCGAGTCAACGGATGCCTTCGCCGAGGATCTGCCATGTTGGTTGTGAAGTAAGTCCCGGGCTCATACAGAGACGAGGTCCAGTACACCACGTATGCTTCAATGTCAGGATCCCAGATGGCTTCAGGGGCATAAGCCATGCCGGCCTCAGGAGGAGCGACAAGAACATGCCTCTGTTTAGACCAAGAGCTCATATCGTCTGACTCCCAAATCTCAATATATCGGCTTGCTCCACTCTGGGCCCAGTCCCAACTCTGCCAACCGT
>CMW1803_accessory_0191_length_2861
ATTGAAGTCGTCAAGCGGTACCTTGAGAAAGCTAGTAAAGATCATCGTCATTGGTCAGAGCAGCTCAGCAACTATTCTAACTACCATGATTCTCTCCACAGTAGGACTGGGAACTTGACTCATCTGGATGAGGCTGTCGAACTTGGTAGAAAGAGCTTGAAGGATATACCAAGGAACTCTCCCAATCTTCGGATTGTTTTGGGTAATCTTTCGATAGCACTCTCGAGAAGATCGATGATAAGAGGCTCCTTGGTGGACCTGGAAGAAGCTGTTTCCTATGCCAGAACTGCGCTAGATGTAACACCTGATGATCAATCGTCGAGATATATCCAGCTGCATAACCTAGGTTCCATACTTCTGAAGAGGTTCTCGAGGAATCAAGAGAATGAATCGGATCTGAACCAAGGAATCGCGCTCTTGAGGGAAGCTTTGACTTCTATCTTCAGCACTAATCCTGAGATTGAGAGCATACTATCCCGCCTAGCTTCAGCTCTTGACACGAGACACGATAAGCTAGGGTCCTCGGAAGATCTTGAAGAGGGTATCGAAGTTGCTAGGAAAGCCATTGCTGCAATGGCAAATCCGTACACTGAGCGGCCCACTTCAATCAGTACCTTGGCAGCTCTCCTAAAGAAGCGGTTCAAAGCTGGAGGCCCCTTGGATGACATAGCTGAAGCAATTTCAATCACCAAAGCGACGCTAGAATCGATGCCTGAGGACTCCCCGTTCAGGACAGACCTTTGGACCACTCTTGGAGATCTTTTCGCAGCCAGGTTCAGTAGGACATGGGTCAATAGTGACTTGGACGAGGCAGTACGCAGCTATCGATGTGCGGTGGAACATCCTACGGGCAATACTTTGAGGCGCATAATTGCTGCAACATCCGTGATGCCGTTGTGCTTGAGCCTGCAAGAGGCTTATGATATAGGGCGGACGGCCATTGACCTTGTACCTGGCATTGCCGCGGCTCGCTCACTCGAAACGGGTGATAGACAACATCTACTTAGCTTTTCGAGAGGTCTCGCGGCTTCGGTAACAGGTGCTGCCATTAGGCTTCACAGGGATCCGTCTGAGGCACTGGCAATTCTAGAACAAGGACGGGGTATTCTGGGATCGTCACTGGATGATATACGAACAGATATAAAGGAGCTTCAGCAAGCGTTTCCTCAGTTAGCAGAGAGGTTCATGCGTCTCCGCGAAGAACTCGAGTCTTCCACTGGTTCGCAGTTGAGTGACGAACCCGAAGAGGACCGAGGTTTACGACGGCGCAACGCTGCCAAGAACTTCGATGATCTTGTAGAGGAGGTACGAAAAAAGCCTGGATTTGAGGATTTTCTCGGTCCTCTCACCACGGAACAGATATGTGCTGCAGCTGCTTATGGTCCTATCGTAGTCATCAACAGCAGCTGGATGGGATGCGAAGGAATAGTCATCGAGCGAGAGCGTATAACATCAATGATTTTTAAAGATCTGGACGACGGCGAGTTGATGGAGCGTGCAGCGGGTTTCGACCTCGGAACCCCTGATGTGCTTGAGTGGCTTTGGGATACTATCACGAGCCGTGTGCTCGAGGTGCTGGGTTTTAAGGAGACACCATCGGATCAACAGGAATGGCCTCACATTTGGTGGATACCTACTGGGCCGTTGAGTAGATTCCCGCTTCATGCATCTGGACGACATCGAGAGCGATCTGGCAACACGGTGATGGACCGAGTGGTATCGTCGTATAGTCCCTCTCTGAGAGCTCTAGTTCACGGACGTCGACAACGTGAAGTTGCTACCGGGCCCAGCCATGCTCTTCTGATAGATGTAGAGCATACAGATGCTCACCCTCGTCTACCACAAGCACGAGCTGAGGTAAAGGTGGTTAGTGAGATCTGCGAGAGTATGGCCATAAAGCCCGTTTTGGATGTTCAGAGCAAACAAGATGTGCTTTCTTGCCTACGAGACTGCAAGATATTCCATTTTGCAGGACATGGATATACCAACGGCGACGACCCTTCCAAGAGCCATCTTTGCCTAAGCGACAACAGCGATCCCCTGACAGTTGGAGATATCTTGAAATTGAACCTGCACGAAAAGTCACCCTTTCTGGCATATCTTTCAGCATGTAGCACCGGGCATGTCCAAGATGACAAATTCATCGACGAGAGCATACATCTCATCAGCGCATTTCAACTAGCTGGTTTTAGGCACGTTATTGGGACTCTATGGAAGGTCAGGGATAAGCATTGCGTTGATGTCGCGCGAGTTACATATGAAGCTATTAGAGAGGGGGGTATAACTGATGATTCTGTTTGTCGAGGGTTGCATAAAGCCACGAGAATGTTGAGAGATGCTTGGCTTGAAAGCTTGGAGAAGAAGAGGGAGTGGCTTGGACAGGGAGATGAGAGATATTATTCCTTATGATGATGGTGAGAGGGACAGAGATGTGGAGTTTCCGACTTATTGGGTTCCTTATGTTCACTTTGGTGTTTAAGAGATTTTTTAGAACTTCTCTTCTAAATCTTACATTATGTTAAGCCTACAGTGTATTTTCTAATCTTATGATTAACCTGTAAATTTATGATTGTTATTATCTTCTAATCGTTTAGTCGTTCGGCAGGGATCGGATGGCACGATGGGTATTTATGGATCTGCAGCGGAACGCCTGAAGCTACGTGGGTATAGTGGGCGTTTTTGGGCGATGAGTAGGTTTACATAAGTACTGTATAAAGCGCAAAGTGCCATTTTCTCCGGCCTCGCTTTCTTGCGCATATGTTCTTAATGGCCGCCATTGTTATCATCGTTGATAGAATAATTAGGCAGTGACAGGATACACATAGCAAACCCTTCTCTGGTCCCTTTATAGTAACTGCAGG
>CMW1803_accessory_0192_length_696
AGCAAGGAGTCGATGGGGAACATCAGCTGGATACAGCCGGCAATGATCTGTGCAAGTCTATGTTCGAGCCCTATGTTGGCGGTCAGAACAGCTGGATACGTTAGCATTTCAGTTATTGCAGCAGGATAAAGGACTTGCTTAAGATAGTAAACCACCGGGTTGATACCGCCAGCCTGGTTCATAAACTGCACAAACCAAGCGAGAAAGACTCGGTATCTCGTGCTAACTTTATCCTTTCTGAATGTGGAAGCCAAAGAAGTACTTCTCGCTGCTTCAGCTTCGATGGACAACGCCGTCTCCATTGACTGGACCTCTCGCAGGATATCAGGGTGATCAATTGGGTTATCATAGACTGCCGACAGCACTTCTATGACCTCTTGTCTCTTCCCATGGTTGAGCAATCAACGAGGTGATGATTCAGGTACACCAAACACCACAAAGATGACCCATAATGCAAAGGCAGCTTGAAAAGCAAGAGGCCAGTACCACGCGAATGGTCCGCCGACGAAGTTGAAGGCAAAGTCCCATCAGTAAGCCAAGATAATGCCGATACCGACGAGCATGACTTCTGCGAAGACGAGACGGCCTCGCTTTAGCCAAGCCCTTTCACTATTTTCGTGGACTTTGGGGAAACCCCAGAGATCAGCGTCTGGTCTTGTGGAGAAGAGGAGTTTTGCTTGGTGGTCATAGTTGCCA
>CMW1803_accessory_0193_length_200
GATGCTCGTTAGCCTCAGTGGTGAAATCAATAGTCCATTAGATCGGGCTTAGTGGGATCGATAGCTTAGTTAAGCTGCATGGAACTTATAATTACAACCAGCTCAAAAAGGAAATTGATTTGATATGCCTGGCTCTGCCTTAACAGTTTATGGTGCGCTGACCCCTGCCTAGCTGCGATCTACTACAAGCTTGGGCAGCC
>CMW1803_accessory_0194_length_3840
GGCGAATGTCAAGAAACAGGTGTTAAAATAGTCCACAAAGATAGATCGCTTTGCTCTTTCAACACCATTGTGGTCATCAGTCGCGTTGATCGCCCTGTCTTGGGTATTCTACAACCGAATGGTGTTGTGTAGGAGCAAGGAGAGTCGACGAAGAGAGCCAACACATTGTGTATTATAGATTTTACAGTCTGAGGAAAGTAAATAGACCAAATGAAAGACCAAAGGAATGATACGAAGTTGAACCAAAAAGCCTTTGCTTAAATGAGAGTTCGGCATCAAGACATAAAGTTGCATAGCATGAGTCAAGGAAATAAAGTCATGATGGATTTTACCCACGCGTCATAGTTGGGCGGGGTTTCAACATTCCATCGATGCCAAAGTAGTTTCCCATGAGTATTGTGCTTGCCGAAGGTGCGGAGAAGCTTCTTCACGGCAGGTGATTGTGGGTTCTTGCAAATCTGCAAGTTCCATGTTTTGAACCTGGGATCGCTGCTCACAACCGATCCAGCATCAATGCGAAAGTTGTCCTTGGGATCGTGCCAAATCTCACCCATCTTGTCGGCCGTAAGCTTCTGTTGCATTTTCTTGTAGATAGCTGGTCCGCTCTTGGAGAGAAGGTCTTGCATCATCTTTTTAGGTATGTGGATCTTTCTTTGCTTCGTGGAAGAGCCTTCACCGGCTGAGTCCTCGTCGTCGCTTGGTGGCTCATCCGGCCCGTCCGGTCCACGAGGCCCTCCTTGGCTAGCTCTAGGCGTGGAGCTAGAATTACTCGCGGAGGCCTGAGAAGTAGCGCTAGGAGTACTGGGAGAGTAGTAATACTGTGAAAGCAGGAGACACGTTAGCATTGGGGGCCTCTATCTAAAGACGATGAGTTAGGAAATATCAAGGACTTGCCATATAATAATATGCACCCCCAATTAAAACGACAACGATGGTCCCTCCGACGACATAGGGCAAGTATGGCGTCGCTAGAGGTATTGCTGAAGCTATAGCATTCTTCAAGGAATATGCTCTTTTAGCCAGGGCTGTCATGCATCCAGCTGGCAAACTCCACCACCATCCTTTCGTTTTCGGATCGATTGACGGTCTGTTTGCCGCTGGCGGAGTGTCATTGAAGGTTTCCACAGTGTGTGCAGGACGTTGAGGGATCTCTCTGGCTTGAGCTGAACGCCTAGCTGGCAGCCTGCTCAAGATCTCTTGAGGCTCGAAGGCAATAGAAAGCGTAGCGGCTCCTACCAGTGCCAATAATTGTGAGGCTGACAATGTCTGTAGGACTAATAAAGTCATTTTTGGAAGAAATTGTCAACCCACGTTATGTGTCATTATTCACCACAGCTCTGGGAGCACGGAATGATAAAAGGTCTGAGCTAGCTCGAGGGCCTGAGAGAGAGATATAAGTATTCAGGCTTGTTACCTGATATGTTCTCCGTTCCCAATTTTGGGTAAGCTGCCTGAGTATTCGTGCAACCATCATGGCTTCTATCACGGGCCGCATCGAAAGCCACAATATGCGGGCATCCATGTTTAAACTCGATTTATTGGCCGGTATAACGAGGCCTGCTCTTACTAACCATTATAAATCTTGAGTCATCATCACCGTCGAATCTGAAGTGCACATGTCATTGGCGTACTGCTTGGGTCTTGATGATTGCCATTTGCCAACTGTAAACAGCTGAAACGGGAAATCATTGCGAGCCGGATTAGCGCACACGTGATGGATAAACTAGTCTATGTGTTATTTGCAGATTGAGGCTCGTGGCTGAGAGCTTAAATCAGCGGACAGAACTTAGATGCCATCAAGACGAAGTACCAAGGCTGAGTTTTAGAGACTGAACGGCTTATGAATGAGGATGTCAATGATATGAAATTGATGATGAGCCAGCGTTCTGGGGAATCTCTGGAGTAGAGTGATGCGGCGTATGTTAAGTTAGGAGCCTATGTTTAGTCGGAATTTTGACAGTTAGCTAGGTCTCCGGGCCGCCCGGGCCGTTATCCTAATTAGTGGGTCGGCTTCGACAACTCCCAGGGAGACCCCCTTGTCATATGATATGATATCATGCCATGCTTGGTCTGATTGAGAATGACTGCGAGAAAAAGGCCTCAAATCTCAGGAATTCATATTCTTCAAACTCTTTGACCCCCAATGCCCCCAATTTGATGCTGATGTTTCTTCTGTTACCTTGATCACTTGCTCCATATTTGACACATGATCATGTCGAACCAACCTGTAGGAGATACGACGCCGCCCGAGGTGCCTGCACCAATCATCGCTCATACGAAGTCCCCTTCGAAATCGCCGTCAAGATCTCCGCCAGCCCAGGGCGAACTTGGCCCTGCGGACGATTCTGATGTCTGACATTTACACCCATCTCATATTGAGGACGGTGCTTACTTCCTAGCAGCATGATTCTCATGAAGATGCCGACTCTTCCATCGGGACCGATACGTCAGTGACCACCCAGATAGCAACTATTTCATATATCTGACAGTCCTCGCAGCGAGAGCTCAACCGCCTCTGTTTCTGCCAGCATCCTTGAATACCGTCGAAGCCAGGGGCGCACGTACCACAGCGATAAATTCACCGCGAATTACTTCTTCCCCAACGATGATCAACAAGTTGAGTCTATGGACTTGACGTAGGACTCAGCCCATGCCCCGAGGTGTACCAACAAGGTACTGACTGAACAACAGCCACCATTACTTGACGCTTCTTTTGGACGGTGAACTGTTTCTTGCCCCTCTCAAAATAGATTCTACACAGGTAAGATGCTTTGAATATTACCAAAATGGCTAAAAGTAGCTATGCTGATTTGTACAACACTTCTTGAAGAGAGTTCTAGATGTTGGTACCGGAAGCGGTGAGTTCTCATCTGTTCCTCTTTGGATCTCCACTAACAGCTTCGCAGGTATCTGGGCCATGTATGCCATCATGGAAAGCCTGAGTTTAACTCAAGCTAACACATCATAGTGAATTTGCCGACCGATATCCCAACACAGAAGTAGTCGGCACAGATCTGTCCCCTTGCCAGCCCCAATGGGTTCCCCCGAATCTTCGTTTTGAAATCGACGATGCCACACAACCTTGGACTTGGAAGGAAGATTACTTCAGCTTCATTCACATCCGATATCTTTTTGGTGCTATTAAAGACTGGAATAGTCTCTTTAGCGAGGCATACCGATGTTGTGCACCAGGCGGCTGGGTCCAGTCAGGCGAGGCCGATGTCACATTCCGTAGTGACGATGGGACTACCGAGCTGGAACCTGTTTTCAAAACCTACCAGAAGCTCTTTGAGGAAGGTAGTCTGATTTTAGGCAACCCCTTCTTTGTCCACGATTTGCAACAGAAGGCTTTTGAAGAGGCTGGGTTTACAGATGTTGAGACTGTTGATTACAAGGTATGTTTCTCTGAACTTGACTACAGTTAAACTGACATGGGATTTTGAGTTTCCCATCGGCGGTTGGCCCAGAGATCAAAAACTCGCCGAGGTCGGTCGGTTTGTTAAGGCCACACTTGAGAACGATTTGGAAGGTGAGAATAGCAACCTTTGACTATTGCTAGATTTCTTATGCCGGATAGGTTACACTCTCATGATGTGGCAAGACGTTTGCCAGTGGCCCAAAGATGAATATCAGGTATTTCTCATGAGCTTGCGCAAGGCGATACAGAACCCCAAGGTGCATAGTTACATGACTGTACGTTACGTGTACGGTCGTAAGTAGGCTAGCTGTGTTGGCGATCTCCAGAGAAAACGATTTACGGCTTGGGTGGATTTCTTCTGTTTCTTGATTCTTAGCTCCGAGCCAGAGGTCTCAGACTACGAAGAAGGCAGCCAAGGTTTT
>CMW1803_accessory_0195_length_117
GCAGCTAAGGTTTCAAACGCGGGAGGACAGAAAACCGGCCAGGAGTATTTTGTTGTTGGGCTGGTGAAATACATAGAAAAGGTCTCTATTTACTGTTATGAAAGTGCTATCTGGAGT
>CMW1803_accessory_0196_length_4583
CACAGGGATGCGGCTTTTCCCAAGCACGGAATTGACGGAATGAATGCCGAGTTTAATACCACCTAAATATACAAAATGCGTTTAAATAGAAATGACTGAGTACTTCGCATGTGGAACTAGAACTTGAATTCGCAGCGGGACGACTTTCGAGGTTATCACTCCGGTAAGTGCTCGGCAATGATTTAAGAACAGCAAGATGCGCTGATGACTGAAATCAAACAGACAGATTTAATTATATAAATATGATGAAGACCGTTGGTCTATCAGATGCAAAGAAAAGGATTCAACGGACGGAATCATTGAAAGTGAGCGTGGCGGGACTAAAGAGAGCACTGTCAACCACATCAGTCTTAAGCTCGTTATTCAGACAAGCCAAGAGAAGTCATCAATATTACTCACAAGCATTCACCTTTAGTCTGTCTTGATGGCATCAAGCCAGCCAAACAAATAAGCTCAACCTAGTCCTCTTTTCCTCAGGCACCAGAACTCTCAGAAGCAGCTTGACGGCGGAATCTATAAAGGATACCATTACCATTTGTGGACTTTAAAATAGCCTCTCTCGTATTGGAGACGTCTCACACGCTCCTGGAGCGGTATCTGCGGGTCTTAGGGCTTTCGTGATCTCTTGAGCAGGCAGCAAATTTCTCATCGGGTCAACGTACGACTCGTTCACTGGCATTTCGACATGGGCTATGACGAGAGATAGAAATAGCATTAAAGCCTTGCTATAACTATATTATCTGATAGCTATCTGTTCCTGTCGTTGCCGTCACACCAAGCCTCTCTAAAAGCTCGTCGACCCTTACCTCTATGTGGCTTCTCTTTGCCATAATACAGGCTTTCCTGGCTGCCCAATTCGCCTCAGCTTCTTTATGATATTGAAGTGAGTCCCATTAATAATTCTGAGCCGCTCTTCTCCCTTTGTTGCTGAACCATCGTCCGAGCTAATGGCCTCTCTGCATATTGGAAGCCATACCACTTCCAGTTCGTTCTCCAACGCACACAACGCCTTCCAAACCTTGAGCTCGTTGCTGTTCATCGTTAGTTCGGGAGCCGAAAAATGTTCTGCAGTGTTAGGTTGGCTGCTAGACCGATCGGAAGTGGATATTATGGCCGGGTCATGGATGAATGGGCTTTCAGCTCCGTCCATGCAATAACCACTGAACGAGAAGCTCTGACACGATACTTATTTCTTCTCAGGACCTTCGGGAGTTGAATGTAGCCTTTCCTCGTCACTGGTGCATGTCGCTAGGAACAAAAGCAACCATTCCTCGTTATCATTGAATTTTGTCGCGAACGAGTCATGAACGTCTAGACTCAGAGTATCCTCATCCGCACAAGGTGTTCCGCAATATCCACAACAACGCCCGGGAAGAACCCATATCTCTTTACCTTCCAAGGCACAGGTGCGGCATCTCAATCCAGGTGTAGAGCTTTACAAAACCTTGTAGTCGGCCTCTGTAGATGGCTGGATAGGTCCAGAAGCATAAGGGGTATCCATTTTCTCCAGATCTGTTTCGATTTCGAGAACTGGCGCTCCCTTGTATCGCATCCATAGAGCCCCCGACGCTAGCAACTTGGCTATAGCCCTCGCAATGACGTTTAGATTTGATACAGTTATTGCATATCGGTTTTCCTTCGTCGCATTTTATTCGACGCCTGCGACATGCTATTATCTATATTAGCATTACGGCTCTTGAGTCACACGTCCAATAGGCCTAGTAAATGACTTACTTAAAAATCCAAACTTTGTCCTTTTGCAAACACCAGTCCTGTTGCTAACCGTCTCTTCTCTTAATTCACCCTACGGGTTAGAGCTTGCAGGAGCCTTTTGATAGCCTACAGATTCCGCCATAGCTCTTTGTCGTAACTCCGAGAACTCTGCTCGTCGTTCGTCACGTTCTGCTTTCCCTTCGAGTTCCATATTCTCCTCAGCGCCGTGCCCACTATCCAGCACAGGATCATCACCAGCTGAACTTCTGAATGGTTTAGAGTTCCTGAACTGCAGTGCTTCGACTCTTATTGTATCGCCCCTTGATACCCCGTAGTTGCGGGTAGGCGTAGCATCGATCACCAGCTTAGTGCCTCTGCAAGAAAGCTCGACCATATGTCTGAAGCTCTCAGGAACATACGTCATTCCCGCTGCGAGCTCTCTGACCTTAGACACTCGAAGGTAGCCGTGTCGGATGTCATGTCGTGGAAATTCCAATGTGAATAGGGATTTCTTGTGTCTAAGGTACAGAATGTCAAGGTTGGCGGGGTCGAAACTTTCTCTTTTCTCGACAGGTGCAATCTCCTCGATGCGTCGGAACATCATAAGGTCTCTTCCGGGCTCGTGTGCAAAGAACTCTTCTGCGGATGCTATGCCCAGAGTATTTCTTGGCTGCTCAATGGCCACACCCATGTTCGGATCTAATACTGAAGGCAGCTTTCTGTCATATGTATGCGGACTGACAGAGGTCCACCCGTGAATCTTCTCCATGTGCTTCTTGCAGTTTATTTCTCGATTTGACCAGTAAAGGCAAGGCATAAACATACATTTGTACATGGGAAGGGTTTCGGAATGCTTATCGCGGTAGTGGTGGTCCCTGTCCTCTTCAGTAGGCCATGCATGACTATAATCTTGACAGGACGATATTGGGCACGCCCATGGGAGGGGGTTCGGTACAAAGTGGCGTGGGCTATCGACTATTTCGCTCACGGCAGGGGAAGGGGCGAAAACAAATCGGTTCCTTCGCTCAGATACATCTGCTGCCTCATCTCCGCTCTCGTCAGAAACACGGGTGATATAAGAGCTGGTTCTCTGCAGCTCTTCTTGTTCTTCAGACTCAGCGTCTTCTTTTCCCCCGGACTCGGAGCCAGACTTTTCGTTTTTTTCATTATCTTTTCCTGGAAGATGGGGCAATGCGAATAGAGCAAGATCCTCTTGATGGCGACCAACATGCCGTTGGTATTTCTTGAACGAAGATTGTCTTTCTCCGCACAGAGGACAGTCTGCTGGCTCGTCCTCTGACTTAGACCTCTCACACATGGTGAGAAGACTGGTGAGTTGAGTAAGTTCTGTGGTTTCTGAATGCTTTTGCGCTAAGTGACGCTTCATATCCTGCAAAGAGTCAAAGTTCTCGTTGCATCCGAGATTGCAGGTCCATGTCTTCCAGTGGTATTTCTTGACATGACCCGCCCACTGGTGACGTCTCTGAAAGTCTTGGTCTGGGGCGGGACATTCCAGCTCGACACAAATGTAAGGAAACAAGTCTGAGAATACGTGTTTCCTTGGGCCCAAGTTAGTAACATCCGTGTTGCCAAGGAGAGCAAAACTAACTTCCAATAATTCCTCGATGTAATGGATACCATCATAAAGCAAAATGGGCACTCAAAGGGTCCGTTCTCGGCTTCCACTGGGAGGGTAGGCATCTTACGTTTCTCTGGATTCGCAGCAGTTGTTGCCCAAGACGTCTGTGATCTCCCAGTGTCCGATGCATCATCCAAGTCCTCCTCCAAAGGGATAGATTCATTCACATTGAGCTTCTTCGGTAATGAGGAGGCTACGGTACTCTGCATCTGGTCCTTACCATTGAGTTCCAGTCCACTTGCCAACTTTTCATGGTGCAGCTCCCTGTATTTGAAGTATTGTCTTCGTCGAGAAATTGCCTTCCCAAGTCTCTCTGCGATTGGCTTAGGAGCCTTGGAGAGTTTGTTGCATACATGCTGGACGTCAAATGGCTCGTAACCCGATGTGTCCGTCAAGCAGGCCTTCTTGAAGCGGTCATGAGGAGAAGGGTTGTGAATAGATACCGAAAGTCTGAAAAGACAGTTGATGTCTTCAACGATGACAGCAAATATTTGCGAGATCTCAGATGGTCCAGAAGTGTCAACGTTTAATGGTTCCTCGTCGGAGTCGTCATTTGGAAACTCAGCTGGCGATAGGTCTTGATCCCACGGAGTTAATTGTCCAGTGAGAATGTCTTTGACTATTGATGTCAGAGGGGATATTGAGAAGCTCAATCAGAGAGACTTACTATCTTTCAAAGACTCACTCAAGTCTTCCAAAAGCTCAGCCACCTGATCCCGGATATTTGACGCATCTCGAAGCCTGTGATCCAGAGAGCTTCTTCCCTTTTGATGGGCGCCAATGTTTCCACTCCAGACTTTGAATCTGCTCAGCTCGTTCTGTAGCCTCAAAAGTGATATATCGGCCTGAATAACACCATCTGGGATGCCATTTTCCCATATGGTAGGAGAGCTGCAGAGACTATTGAACTCTTGGAGACAAGCCGAAACGTGATCAGCAATAGTGTTCATGGTTGTGCAAGGAATGAAGACAGTGCGCTGCTACCCTCGACATTCGTCGACCCAGAAAATTTGGAAAGAAGATCGGGGTGGCAATCGTTCTCCGGTGACCCATGAGAAGGTGCCATCTGCAGGTGCTGTTGGTCAGATCAGCATTCAGCTGCACGTCAGCCGCAACCCCTCTTCTTTTCAACCCTCAATCACCATAGCTGAATAAGACCAGGCTCAGAGCCTCAAAAACCTTTCCCTTGTACTCTCGTCCCTCTATCACCGCCTTAAGAAATTTGGTTCCG
>CMW1803_accessory_0197_length_110
CTCAGCCGGGTCAGTATTACCCTCCTCAGGCCCAAGCCTACCCTCCCCCACAGGGTGTAAGTAAATGAAGCTCAAGTGGAAGATCACCGGTTTTTAACGATACGCAGCCA
>CMW1803_accessory_0198_length_617
AGATGGTGGCTGTCGATCAGGCTGAACGAGAAATCCTACACGTTGACACTTTCTCGAGCAAGGATTAACACGAAAATATGTGAACCGTTGGTCTCTTGTTTGGGGTTTGATTGCTTTGCCTTGGCGGCCTGGGCATTTTCGCCTCCGACGATATTCATCGACTCAAGCAAAGCATGGCGTGCCGCAGAAAAGAGGTCTTGTCTCTCTTGGCTCTCTTGTCATAATGAGCGTTTATTGAGGCCCTGGTTGCAAGCCTGCATGTCCCTTCCATCCGGTTGATGATTCTGTGATCCGAGGTCATCATCGATCGCTTCTGCCTGCGTGTGTCTTTCGGACATTTACTTGCGGGCTGTAAGACTGTGACGTCGTGCCATTGCCAAGTTCAACACAATCTCGCCTCTTTGCAATGAACAGATATCTCAATCGAGACTTGAACATCTGCTCACTTTCTTCGGCGTGGACCGGACAGTCGGCTTCGTCTTTGCTTTTTGCCTGTCTGCGTTATAACCGACCACTTGGTCCGCGGATGGCTGTCGTATTACGACCTGTCTCAAGCCAAGGGTCTTGTCAAATGCTTCTTCGCTCTCGGATGGACTTGGCGAGAAGTACGACGCGGG
>CMW1803_accessory_0199_length_3766
GTTTATACTCCGTAATTGAAGCTTAGCCATGCACCGAGCAAGCCAAAGGCTCAATGCCGGCGCTTAGCACGGCGTTCTGACCAACTGCAAGGCACAGATCCGGTATGCTGGGCGTCTACGTTGCTCACCGACCAAACAAAGAGCCAAGAGACTGGGAGCCGGGGAATATCTTCTCACATAACGTGAAACATCGCAACGTTCGTCTCGCTCGATTGCCTCTTGCACATCACCTGTGTAGTAGCATGCTCACCAATCGCAGAAGTGAACAACCACTCAACATGCTTCCTTCAACTCTTTTCAAGGGGGCCTTTCTCAAACAGGGCTCAGAAGCGGATTACGACTCAGCGCAGCTCTCAGTTTTGAGTGCTTTCGTGTGCTCTCGTTGAGGATTACGGCCCCCGCAACCACAGATCAGCCGCACAGCCTGATTCGGCTCGCCCCAGGAATGAGGCTCTGAAGGTACTGAGTCTTTGCCCGAAAACATGCCCTGTGAGTATTTCTTCAATATTTCCCAGGTTTTCTCGCGCGAACGATTCATTTCATCCACTGAGGATGTAGTGATACCAAAAGGCAGGAGTTTGTTTTCTGTATTGTCCCTAGCCTGCCGACCAATCGACGAAGATACGATAAACGAGGAACTTGATGGCGATTACGTGTGCGAAAACCCCTTTGAACAACATTTGGGCTCTAGCGTACAGGGCTGGGGATTCTTTTGTCGCTGAACATGCTTGTACCAGGCAGTTCAACGACCTACGTTCATACACCCAATTGCCATACACACAAAGACCTCCAATTCTCTTGCGCACTCTCTACGGTTTCGAACCTCGATCGAACACCGCGTCAACATCGCTTGAAAATATTTACAGCGATCTCAGCATGAACATCTCCGCCCCTCGAAGGCGATGGCGTAGACGGGCGAAGACGAACCATTTCCCACCAGTCTCGGTCCCTCGCCTGGCCTTACTGGAGTCTATAAGCAAAGACGCCGTACTATAGTCTGAGCCTACTGGCTGCTGAATGACACCGAAACTCGTTAGAGATTGCCTCACTCGGTGTGAGAGCATGGAGCAAGAAAATGCTTGTTATCCGTACCATCGGTTTTGTTATAGGAGTTGTGAGCGATCACTTTACCTAAGGGGTCACCGACAAACTATATCATCAGCAACGAATTCTTCCTGTAAGGCGTCTTATTGATTACCTTCGCTCGAGTGATTTACTGTTCTCTTGTCGGTCGGCCTCTGAGGCGGCTTGGTGCGAGTACACCGGCCTTCGAGAGAACGAGATAAGAGTTGTCCCGTAGTTCTGCATGAAACGTAGTGAGGGCAAGAAGAGTATAAGAAGATCCGAACACGTAGAATTGGCAATTTATCTAGAAGAGAGGTATGGGAGCTTAGAAACAAGTTTAAACTCGTTATTCTCAAGACTTTTTTCGAAGATCGACTGGGGGCTGCAGCAAATTGTCGTAGTAATTGGGCATCCCGTTTTAACATAGACCTGTAGACATTTGATCTTGTAGTAGAAGGATCTGCATTTACTTCAAGTGCCTCTCCATACAAAATCTGTTATGTTCTCGTCAATACTTAAGCGAATTTGGCCTGCTACAAGCACCAATATACATAGAATTTGAACTGAACGGGACGTCCAATACACATTGAGTCTATTTGGTGACCGATCGCTGACAAATAAGGCAAGAAAGATTCCGATGCTGTTTAGGTGTGTATGAGGTTAACCTCAAAATTACAGCTGAGATATATTGTTGGCTCTCGACTGTCTAAGAGACAGTCCAGAAGGGAATCAGTGGGAATTCTCTCTGGTTACGCCACATCAGTGTGCCTTATGATCCAGGCCGAAAGGCTTAGCGTGGAGCCTTACGCAGTACTAAATGAGATGAGTCCTGCCTGAGCTGAAACTCGGTTTCGAGCTTAGCGCAAAGAGATCCTTAACAAGTTCTTGCGTTCTTGTGGCGTAAGTCCATTGGGAGAAGGAGAAGTACCCCTACACACGACCCTGGAGTGCTTTTTAGGGGAAATAAAAAAAGACATCTAAATCAGTGGATCGCCAGCGAATTTTGGTGCAAGCCCAACTCGTCAAGGATGGAGTATTTTTTTCCTCGTAAAATTTCGCCCTGCACACAACCCCAGCACATTGTGCATTCTGGAACAGGCTCACCAATTGTCTGCCGCCTCTCATTTCGTAACTGTCAGTTTGCAAAGGTGAGCAACGGCAGCACTTAGATGCCAGAATAAATACAGACTCTTAGCCACGATTATCTTCCGTTCTTCGATAAGTTCAAGTTTTCCTATTACTTTCCTCCAGACATTAACACCAAGATGCAGGGCAAATGTTCTTTTTCTAGCTCGTCTGTCACCCACTATTCTGGTGCTGTAAATGCGGGATCCCACCTTGGGTCCCTCAATGACACTGAGCCTCAGCGTCTTCACGATGTCAAACAAGACTTGTGGCAATTGGCATTTCAGTCGGCCATGGCCAACGAACATGACCAATCACTTACGCTCAATTCACCTCTTGCTCCACATGGCAATTTCTTACCTATACCCAACTCTGGATCTCTGCCCCAGCCCCAGCATGTTCATGTAGTCCCCAGTCCAGACACCTCAAGCTACTGTAGCTCCACACCACCGCCAGAACCCGCAACTACAGGCCCTGAGCTCAAAAACGAACCTAACCAGGACGCCGCGCCCACCGAATTCCAAAGCCCTCGGTATGTGAATTTATTCGCTCCTTTATTATTAAGTATTGTTCTGACTTATACCAGACGATGCGGTAGCAGACCTTTCTCATGTCCTGATTGTCACACTTATACCACCGATCGTAAATACAACCTGAACAGACACCGAGAGAAGCGCCACGGACAAAGAGAAAACACCCATCAAAGGCGCACGGAACCTCAAGATTAGAAAAGAAAAAATGTCTTCGGTGATGATGAATGGTGCCTTTGGCCAACAAACGGTCGACAAGAGTACAGGTGCAATCGAGAAGACTGGGGACAAGTGAGGTGCAGTAGAAGAACTTGGTCTCGCGATGGGGAAACTTGGGTCCATTTCTCTGCTTACCCTCGCTTGGGTTAGTCCATATTGAAGTGCATTGATTGGGGGGACCAGCAAAATGTAAATAGATGCATAAAACAAGTACCCAATCGATGGAATGTTTTTCGGCCGTCGAGATTCGAGTCTAAACACCAATAGAAAGGTTTACAGGTACCAAGCTCGATGAGGGTTGGTTCCCGTAGTGGATAGGTACCTACGTCGTGGGCTGCCCGGGCGCCGGTTGGCGGCTCGGCTAGTGGATCTGGATAACGTCGTTTACCGAGTCGATCCCCAGCCGGAAGTTCACTAGAGCTTACATTGATGCACCTAATAAGCAAGCTGACATGTGACCTGAAGCGGCCCCTCAATATGCACTGCAGTAAAACCATGGGCTCTTGTGGTAATGGAAGCTTAGTGCGGTCACCCCACAAGGTGTCGCCGCTATCCTTGTCCGCTGCCAACAGCCTTGGCCTAATTCCCGTCGTGTCTGCTCAAATGTTTAGTTAGTGCCTCTTGTCGAGCCCTTTGGAGCTGGTGCCGTTGCAGATCATCGCATCACTCTCTTTCCGCCATTGTTTGATACTTTCCCGTCCTTCCTCCCAGGTAACAATCAGGGAACTGCTTTTACCAGAATATAAATACGCTTCAGCGCCATCATGTTAGGACTTGCAAGATGTTTCAAGCCTTCTCTTCAGGAACAACACCAGTAAAACATGCCT
>CMW1803_accessory_0200_length_7649
CCTGTGAGTTAAGATACATAGCGAGTATTAAGTAATGCCTTACCTTGAGACTTCTTTTCTTGTTGTTGCTTCATCTGTTGGTCTGGTGTCGACATGACTGGCTTTGATCAACCACTTATACAAGGACTAAAGCGATATGTTCTGCCCTCGACATCTCGCCCTTTTGCGTTGGTGGTGTCTACACATTTTATACTCTCTCAGCTACGCTTCGCATAGACCCTTGCGATTGCTCCGACCAGCTCCTTGAGTGCTCACTTACTCGGAGCAAGCGGGAGCTCTGCGGCTCCCAGATCCTGATATCGGTATCATGTAGTGTACTTCTGACTCTCAGCTAAAGCTCTGGTCAAAGCCCTTACCGACAGTTGGATCCGCACCCCGGCATCTGCAAAGACTATCTATTGGCTGTTCTGCAATCTTCGGCACCAAAACTGGTGGAGACCTTCAAAATTGACAGGGGGTATACGTACCGCGAAATGTGGTGTTTGCACGCAATGTTGTCCAAGGGGTGTTGTTTATAACCAAATCTTGTGGAAGATTTGGTGTAAACACCACATCTTCCCAATTTCGACATGGGTAGGCCCCTTGAAAACGCACCGACACATGACACCCACAGTCCAGGAACCTTAGCGATTAGGTCGAGATATTAATTACTAGGACTTTTGACCAAGTGAGAGACAGTCGTCAACTTTGGCTGATCTCCTTCCAGCGCCGACTTGTGCATCGTCCACAGATTCGCGATGCCATACTGGTCGGTGGCTGTAAAGTAAAAGAGGCAGTTAGTTAGTCGTTAGTTTTCGATTGCGTCGATTTTTATTTTCCTAAGAACGATACATGGCTGCCATGAATGATAACATTACATCCCTTCTAGAGGACAACATTACGTCCCTTCTGGAGGACAACATTTCGTCCCTTCTGGAGGACAACATGTCGTCCCTGCAGAGGACCAACATTGTGGCCCCGCGGAGGGACAACATTATGCCCCCGTGAATGGACACAAGGTCCGTTGTACCTATGTATCTTTACGCTGACAAGTTTCCCTCACAATCATGCTGCAGCCAGGCATCCCTAAAAAGATGGGACCGGAGGCCCGTTAATTGATCCTGCTATAGCCTCCACCCATCGACACGTTCCCCGACACTTGTAAGCTATAATACTTGATCAATTGAGGTTCTGCTGAACCTGACAAAGAAGCAAGGTCATAAATTCAGCTGATGGGAAGTTCACTATTGGTGATTGCCCCGGAAATGTCGACAAAAAGTCATTATTCCTGGTCCTCTTTGTAATAAGATATCAGCCAGGATTGAACGACTTGATATTACACTCATTTATTCTACTACCCAAATACCATCACATATTTCTTTCACTCCCTCCATTCTTTTCTTGCTATATGAGCATTGATGGCCACGATGATATGGAACTTTGATGTCTCTTTACAGACGCTCTGCAGTTGGCGGGTTCCTCGCTAGGGTCATCTGCCTTAGTGCAACGAAACAAGCCACTTCCCCCACAAGCCAATCGTGCAGAGTATTTCAGTCAATCTCGAAAGTGTCCAGAATCATATTCTAGAGCTAGTTTCCAGATTAGGTCCGAGTAGTATTGACAATACCTTCGACTCTTTCGTGAGCCTTATAATGCTTTTCCAGGCTGCTGTTTTGTCGCTTCGAAATACTTCAATTGGCCGGGCCCCAGCACTTTTAGGGACGTTCCAATGCTCCCTCGGGCAAATCTTCAGCCGGGGCCTCTGGTGGTGCTCTCTTCTATTTATTGCAAGTAGTGTTACATTATCTTGAAAGCAGTTACAATTTTATGGTCAGTGATACTTAACTTAGCATTAATTAATAGGGAAATGCCATTAGCAGATATGATCACCGACAAGCATTTGCCAGTCTCTTCGGGCGTTGTTCCTGGAAATAGCGTCCCCGCCTTTAGGTAAGCTTCGTGGGCTCCGCAACGGTGGGTGCGATGCTCTGCACTTCATGGTCGTGTACCAAGATGCACCATTTGAACCACCACCTCGAGGAGGCGACCTCTTTGATAATAATCTAAAATACCAGATACCACCCCTAGGTAGCTTTCTCATTCTCACTGGCTTCCAGTGTACAGACCAAGAAGCGCACAACGACTGTTACACCTTTATTTGGAAGACAGGGTTCTAAATTTTAGCCCCGTTAGATACGGGTCGGCCCTTGTCACTACGGAGTAACTTCACGCTATTTCTGGACTATTGCGGAGATCTCTTCCAAATTCTTCCCAGGCGTTGCCCAACTCTCACTACCTCCACCAGCCAACCACATAGGGATAACTAAAGGCCTTACACACTATTGGTACAGGAATCCTCTCGTGAAAGAAAGACGATCGGATACCGTCGTAGTCTCAGCCATAAACTATGCCGACTAAGGAAACAGATCCATAAAAAACGTACACAGGTGAACGCCTTTTATGGGTCACTTCCAAATTCAGTTGGTGGGAAAGCTAGGTGGGACTTGGCCTGCTGGGAACTGACGCCAGGTTGTCTGTTGGTAGCCTCAGTGCACATTAGCTGATAACATGCTTTGTTTGTTCAGTCAATCGACTATTGCACCGGAAAGTCTCCAAGGTGCCAGGGTTCTTGCTCAATTGGAGCAGCCCCAAGTCGCTGGTTGCAATCCCAACGGTTCGTCCGACAGGGCGCCTTACCACCAACAACTCGGGTCGTAGGAGTCCGGATACCAACTATCACATACTTCTCAGTATGCCAGGTATCTGTGCTGTTGTACCGTAGGGCTCTCGTTCGACGTTCCTTATCCAATCACTTACACCAGCTACAGATCAGTTTTTTGAGGCTGTCTTCGAGAGCGCGCGATATCCAATCGTGCGATGCCACCACTGAAAATGTACTGGGATGACCCTGCCTAGGTATCTAGGACTCGTCAGACGCTGACCTGGTCTCATCGCTGTCCATTCAGAAGCTCGAACGTCCATCTTGGATGCTTACTGGCTCGTCTTTAGATTGAAACGTCTTTGCAGTAGTCGCATACAGTCCCGAAGACCAGAAAGAACGTCGGAAGTAGCGCAATCTGTATTATTCATGGTGGTTCCATCTCCAGAGCCCTATGTATGAAGTCATGAACAGTTGGCCCCGGGAATGCATGCAATGTGTGTTCCAATCAAAATCGTGATAGCACTGATCCCGGTTGATTGGCTCCTGATCAGCGTTTGTCTTTTTCATTCCCGAAGAACACTATCTCCAGTCGTTGTTCAGATTTTACGGTCGGTTGATTGATTGGCCCACGGTGTATGCATCAGTTCATCGCCTGTCCTGGCTGTACATCACCGTCCGTCAACACTGCAGACCTCAATTAATATATATAACGATCGTAAAAGAAGCCAGAGGGATTACTTGTCTGCAGATATTGCTCACGGCTATTTGATTGAATTGCGACGCCTTAAACCTTTTATCTCGCTCTACTCAAGACTTTTACTGGCGCTCATGGGGACAATGACCCAAGACCTCAACATCGAAGCCCTGCCGGCTGCCGACGGGTTTCTAAGTGGTCTCTTATTTCTTGACGTAACAGGACTGAGTGCCGCTCGACGACCAAACACGAATTTATTGGTTCCACGTCCTCAGAGCCTCGAGTCGTGGAAACGCATGGGTGATATTCGGGTCATTCTGTATGGCTACTGGAGCCAGATGATGAATGTACTCCCTTCCCTGAGACCTATGAACATCAATGACACCCTCGCTTCCTTGACGAACCCCACAACCTTCTACGAGGCCGCGGTCTTGTCATTTCGAGACACTTTGACTGGTCATCCCCCACATACGCTAGGAGATATCGTTGCGCTTTGTATTCTGTCGTATGCTACATCATCTTACCTCAGCAACAAAGGCAGCTTGTCGACAAATGATGCATCCCCCTGCATCGATCAGTGGAGAGATGCGATTAGCGATCACGATCATCGGCAAGCATTTACTTATATCATGGAGGCACTGTACCCAGGCACAGCCAATCTGACCCCGACCCCCAATCCCTTACAACATGTGACAGAATACAGTGAGGAGCCCTTTGGCTTCACCTATCAAGATGCACCGTTTGGAATGTCATCACACCAAGATAACCTTATCGAGGATGATTTCCTAAACTATCTTGCTAATTACGGTGGTGATCCCGTTCCTGGCTATTTCGCCCTGGGTGCTGAATCCACAAATCAGATGGTGCAGAGGCACTGTGCTGAAAGCTATCGGACCCGGCCTACCGGGGCCGAACGTCCATGTCTGCGAGGCTTACAAGGATCAGCGGTCATCACTCAACTGGTGTACTTTCTAGAAGAATGTGGGGAGCTCCCACAGATCCTCTCTAGTCGGGGAGCCACTACAAAATACGCCAATTGCCCTATCGATCAGCTAAAGCCCAGAGTCGATGAGGGTGTCAAGTCCTGTATACAGCGCATGCGACAAACCGAACTCTCTCTCGACGCCACGTTCTCGGCGATTATTTCGGTTGTGGACAGGTTTATCCAGCTTGGGTACCTACGAATCACTGAAGATGTTCAAGAGTACATGCTCATCGTCGGCAAGGTAAAGAATTGCAATGAACCAGGTCGTATGACTGTCGCTGAGTTGACATTTATTGGTGCAGGAAGCTATGCCTGACAGGCCGTTTGTGAAGTACTGTCGATTGGTAGTGAATACCCTCGGGGCGACTTCACTCGCTATGCCAAGAAGCGCCCCAGCACAGCCCATTACAGGGTCAGATCCGTACGTCAATTAACAAACCCTTCATGTTATAAGCTCTAAAAAGTCATCACAGGAAGAAGTTTCCTTGTTCTGTCTGTCAGAGAATGTTCTCGAGGAGAAGTAATATGCAACGGCATGAGACTAGGGTACACAGATGACACATGAGGGACGTCAGGGAGGGGAACACAGGCTCATGCCTGTGAGTTTTATAAGGCGTGGCATTAGCATTTGTTTTCTCGGCCGAGTGACGGCTTGTTCGGAGGACCATTTCGGACGTTGACGTCCAAGGTACCAGATGCAAAGTATGGCAAACCATAAGCCAAGTACTTACATTGTCAATACTGCGTGGTGCCCTAACGGCCTCCAGATCTCCTGTCAGCGCTATGTTCCTGTGGGGTCCTGCATATGCTGCGCAATCCGCGGGGCTTAGAGACTCATTATATGGAGCCTACCGTCCCTATCCTCAATGGGCATTCTAACCACTGTTGACACATTCATCCAGCCCAGGTATCTGCAAACCCTCAAAGACGACCACGGGTATATGATGATCGTTCAAAAGTTATAGAGACGTAAATTTGTAGACCAAGAGTCCCACGAAATCTTTTCTAGCAGAGCATATCTCGGTAATTGTCCCTTGACGGTGAATAACATTGGCGTGGCTTTGTCCTCGAGCAGGCTCCAGAAGCCCCTCTACACCCCCTACCGCAGGGCTAGAGCCGTACGTCAAATAATAGCCGGCTTGTATTGCGAGAACTAACACAATTGATGCCAGAGAAAATTCTTTTTCTCTAAATGTCAGAGACGGTTCACGAGGAAGAACAATATGCAGCGATATCGGAACAGCGTTCAAGAACATGAGCATGGCAGAGATTGTCTGACAGGACCTACCATTGACGACACCTTAATTGGTCCCAGTTTGAATAATCTCATAACGTTGTGCAGGCTTACGCCCTACGTCAATTCTTTTTGGCTGGTAGGGCTTGGTGTTAGTGATGTTAGGTCTCGGCCGAGTGATGGACAGTATGGATGATCAAACCTGATGTGTCTCGGGACCTGTACAACCAGATATCAAACAAGCCAAAACGCCATCAAAGCATGTCACTGATACTAAAGCCGCCCAAGACACCAATTCCTCGTCGCCAGCTGTCATTCCATGTCATCCGTTTGGAGCAGGGTGGGCACCAGATGCAAGTCCGAACAGGGCTGACTCTACAATTGGCTTTAAGGAGGCATGATAGGAAAAGGAAAGCCCTCAATTCACAAGCTATATCATGTAGAAATACCTATATCTTAGTACGGTTTATCAAGAAATAGAAGCACTCTCAACATTAAACACTTAAATTAAATGGATCTGACTTGATGCAACTAGGTATCTAGTGCTCCCTCGAATCCAAGCGGCTCCTCCAAATTCTCCGCAGCGTAGGCTCGCACAGTAGAGGACGGGCTCAAATAAGTGGGGTGTAGGTGCTCCCGTCCTTGACAATACAAACGTTGCGATATTCACTTGGATTGGTACGAGCGCAAATCCTTGACCCATGCGATGTAATCTTTTAAGATCCCGGGGCTCCAAGGAGATGTACCCAAACCCTAATTTTCCCTTCTGGCGGATCTAGTCATGCGTCGGAGCATGTTTTGAGTCCTGGAGCAATACAGCAAGAGGCAATTCGCTGCGTCCAAGGGCGACCCCTGTTCAGAATGATCCCTGTAGTTATGTGACATGAAAATGAGCCCTCCACGCGACGGAGAGGGCTCGCAAGACCCGAACAACGGATTTGGAAAATTGTATCATAGCGTTTTTGTTCCTTTCCGCCATGTACTGCCAGTACTGTGACTGGCCCCATGCCGTCACCTCTGCCCCTCAACTACCTAGGTACCTAGCCCGGTTTGTAGTCGAGAAACAGGGGCTTGCCGTGTTGATCCATTGACATGACCGTTCCCTCCTTTTCTCAGTCGAGAAAACTGAGCCGCCCTGTTCTTCCACCGCGGTCGTACCCTTCCTACATTCTTTTCTGGGTGAGGGAAAACTGAGCCCCTGGCTATGTGAAGCCACGGCCAGGGCGCTGGCTCTGTTGGTCTGTCATGACCCGACCGGATCCTTTTCTCGTTCCGCTACCTACATGGATTTCTCTCAGAAGGCATACAATATCCTGGGCTCTTAAAAAGGCTTAAAAAGTCATTCATTTATATCAAGATGATTTCCTTGTCATTCAGGAACTCCCCAAGCGCACGCGCGACCCTTTCAACTAGCCATGGATATAGCAAGCCCCTCATTTCTCAGTTCCATCACTGCAGTTGATGGTTTACTGGCAAGCCTGGTTTATCTCGATGACATGAGATCCAGTGCCGCTCATGTCCCCATCGCAGAACTACAGACCATGCAACGTTGGCAACCCATTCTTGACTTTCGGATTGAGATCGAGCAATATTGGGATGCCCTGACCAACATTACACGGACAGAAGATCTTCCCGGCCTCGACAGCTTACTTGAAGCGTTCCATACTCCCACTCACTTGTACGAAGCGGCTATCTTCACATTTCGCAACACCTTAATAGGGCCAGAACCTGATTCTATAGAGAGCATATTTGCTATTTGCAGCTTATCCTACGTTGCCTCAATCTGTTCCCGGAAAACGGGCAAGCCCGACATTGACAATATTTTCCGCGACATCAATAACTGGCAGGATTCTATTGGTGATCCTCAGCATCGTCGATTGTTCAATGATCTCATTCAACGGCTTTGGGGGGTCAGTGGGGATCTAGCAACATCCCCGTTTCAAACAGAACAACCCTTGCATTCAGCCTCTCAGCATTTGGATGGTCCGGATCACCCATCACTTCAGAATGCTACCATGCAAGACATCTCGTTATTCGGCGCTTTTTGTGACCTGTTCTGGGACGACCGCTTTGATGTACCTGGTCCTGTGCCCCA
>CMW1803_accessory_0201_length_1388
GAAAGGTATGCTATTCAACAATGTTCAGAGCGCAGAAGAGGACTAATCTGATCCAGGAAATACTGCCCAGCGGCCACACTTTTGCAAAAGTCTGCAAAGCTGTTTATTCGTCCACCATCATGACTAAGACACCCCGAGTAGCACGACGTCAGCATGCAGGACGTCCGCTAGATCGCAAGCTGTAAGTCCTCATGCCAAGGACGCGATGACCATAGACAAACTGACTGGTAACAACCTTCAGAAATAAGATACAATGTCAGCATTGCAAAGAAAAGTTCACACGGAAGACCAACATGAGACGACACATTGCCAGGAAACATGCAAACTCCCGTGCATGCGATACGCCGATGGTGCCTGTGAGTACCGGGTAGCAGATGGTGAAGAATGAGATGACTGTACATGAGACAATTCATTTAGAGGTTTACTATTGGCGTTCGGGCTATAAGAAGAAGCGAAATGACATACTTGAACTATATGAGATCTCATTGCTAGCAATAATCAAGTCTCAACTTGCAACTCAATGGCTTTGTTTCCCCGGATCTACATAAGACTCAACGCTGGGTCTAGATAGCGTGAAGTTCCCACAATTGGGACTCTGCACCTTGAACCTGGCTACCATGGCAAGTCAAACCCTACAGTCTCTCGTTTCAAAAAGAGTGAATTTTATCGCTTACTTAGTAAGAAACAATATGTCTTCATAAGAAATACAAGTGTCGACAAGCTATAACTATTCGTCACCGTTGTTGGATATGGAGGTCTCGGCTCGCACCTCGGAGCAGCTAACCTAACCCGATTTAGCTTAAATAGGCCTTTTTTATAAGGTTAATAGCTAAATTTAATATTAGAAGGTACTTAAAGATAAAGGTCTCTTTGAAGACACAGTGCTATTAGCACTGTGTCCCGACTGTGACCCGCATTTTATATCAGATTGATCTAATCAGAAGCTATAATTAGGTCAATCCCTTCCCAAAGAGGAAAGGTCGTTAGGTGTATATTTACCGATTTTTAGGTGCATGATTTGGTATTGCTGGTCAATACCCGCTGTTGCGGTGTCACAGTGTGCCTCGGGAATTCCTTGACTTCTCTGATCTACTACTAACTTAAATCGCAATTGCCATTGGGTCATTCTGATATAAAAGTGGGATGTTTGACTTTCCAGAGTCCAATAAGCCTTCGTCAGCGTTGGCTTACCGGCCTTACCCGCTTTACTGTGAGATTCTGGGTTGGCGAACCAGGCTAGGTATTGAAGAATACTTCAGAGGTGTGTTTTTCAACCCCCCTCGTCCCATTCCCATCCCGCGACCCATCCGAACTAGGGATCTCATCGAGACGGGTGGGGCTAAAACTTAACATAGCCCGCCGTCTTCCCGATATAATACAAATATGAA
>CMW1803_accessory_0202_length_385
TGGATGCATCCCAGCCCGGACGCTGGTGCATTGGTCCAGGGTAGTGTGCGACTGACAGCTTAGAATGGTGAATGACACAAGAACTGAGGATACCCGCGGTTTTTTATTTCATAGCGTAAAGCGCCAATTTTACGCGGGAACGTTTTACGCGTAAAACGGCTTTGCGGCATTAGTATAGCCACTGGAGCGGTTTGAACGGCGCCAGGATAACCAGATGGTGAGGCAGTCTTCCTGCTGAGGGGACTTTAGCTGACACTTTGCTGGACTGCTAGCGGTTGATACTGATAGAGTCTTCGCATTTCTTATAGCACCTTCCTTGGTGAGAACTAGATCAGTGGTAATTGAGAGCTTTCAGTTTTATCTCTTCGTCTGTGACGACATTCCT
>CMW1803_accessory_0203_length_185
GCTTCAGCAACTCTGCTTCTTTGTCTGGGTGGGCACGCCGAAACTCTGTGACAACCTCAGACTCCTCCTGGCTTCTGAAATCGTTGATCTTGTTCTTTGGAATGAAGCTGTCTACTTGTGTGATCGTGTCCCGAATTCGAGCGAAATTTGCGTCGAAGCCCTGCTTTCGGTGGACAGTGTTCAGA
>CMW1803_accessory_0204_length_1678
TGGAATGCCATGTCTAGCCGAGTGAGACGATGATATGCGGGTTACAATGTGATAGATCATATGGCTCAATGCCTGGAAAACGCCATGCGAGTCTGATGATATGCAATTGTTTCGTGTAGAGGGACGTTCTGAAATGGAGTTGGAGAGGATTCAATGGATGAGGCGTAAAAGCAACTATCACGAACAGCTAATGGCTTTCGTCTACGGACGCGATCAGACCCTTGAATAGACAGACATCACTAGACTCTCAAATTTAACCAAAAATCAGGCTTCATTAACACATGATCTATCTTTTAATCTAAGGCAAAGCCGTCCTCAAAATCTGCATAAACTTCCAAACATCCTCAAACCTCGTGTACAGCGGCACAGGCGCCACACGAATAACACCAGGCTTCCTCTTATCACAAATCACCGCATTCTCCTCCAGCGCCGCACTAACATTATCCAACAATCCATCCTTCAGCAACACACTAAGCTGCGTTCCCCTCTGCAGCGGATCCCTCGGTGTGATGATCCTGAACAGCTCAGCGTCTGAACTATCAGCCAAGATCTGGTCGAGCAGATACTCCGCGTAGGCTGTCAACACCAGAGCTTTCGAGCGCAGATCATGCATGGTAGTCTTGTTGAACACGGATAGTGCGCCGGAGAGACTGGCGAGATCGATGGCGGAGGGGTTGGAGAGCTGGAAGCCGCCTGCGCCGGCGGTGGGGATGAAGTTGTTGTCCATGTTGAAGCGCACGCTCTTGTCGCCGCCGTACCAGCCCATCAGCCGCGGGCGGTATGTCGCTTTGCCGGTGGCGTCGTTGAGCTCGACTTTGCCGTGGCGCTCGTGGACGTAAGCGCCTGCGATGGAGCCGGGGCCTGCGTTGATGTACTTGTATGTGCACCAGCATGCAAAGTCGACGTTCCAGTCGTGGAGCTTAAGCTCGACGTTTCCAGCGGCGTGGGCGAGATCCCAACCGACCACGATGCCCTTCGCTTGTGCGTAGGCTGTAATGCGGGGGATGTCGAATAGTTGGCCGGAGTAGTACTGAATACCGGGGAGGAGGAGAAGAGCTGTATCTTCAGCATGCTCATCAATGGTTGAGAGAATCAAATCAGTTGTGATGATGTGATCCTCATTAGGATGGATCTTAACCATGCTCTTCTCAGGATCAAGACCGTGCCAAACGACTTGACTCTCAATAGCATAGTGATCACTAGGAAATGGCTTCCACTCCAGAATAACCTTGTGTCTCTTCTCATTCGGCTTATAAAAGCTCGCCATGAGGAGATGCAGGTTCGCTGTGAGTGTGTTCATGATGACAATCTCATGCGAAGAAGCTCCAACGAGGTCTGCCGACTTGATAGCGCAGTCCTCAGCGAGGTCCTGCCACGCGGGAAGCGGTGAGTTGTCAAGAGCGCTGAAGTGTCCGTTCACACCGATAGAAGCCCATGTCTCGAGCTGAGCGTTGAGATATTCCCGCACAGCTTTTGGTTGAGCACCGAGAGAGTTGCCGACGAAGTAGAGACATTGTTGATCATCGGCTGCTGAGCCGTTGCCGTTGCTGTGACCATTTGTACCATTGACTGCACCAGCTGAAACAAATTAGTCTAGATATTCGAGAGGAGAGGTGTATGTGCTTACGAAGCGAACCGTCGAGGGCTTTCTTCTTGAGGGACTTCTTGGTCGGCAGGA
>CMW1803_accessory_0205_length_165
GATTGGTGTTCACAATTGAACAACTCACCTTACAGTACCTGTATGCAAGCGCCAGCCGAGTGATACTGTACGTGAATGCAGGAACAGGGATGCACAGACTCCAATGGGCTTTATCGGTAATAAGAAAATACCGTATTGGATGGTGAGAAGAGTGCCTCAATGTCG
>CMW1803_accessory_0206_length_6853
CTCCTAAGGAGACCACGCCTGTGACTCCTCCCGAGGAGACCACCAGTGTCTATACTCCCCCCGAGGAGACAACTGGTGTCTACCCTCCTCCTTCTGAGACCCAGCCCGAGGAGCACAGCTCAACCGAGACTCCTTACCTCCCTCCTACTGAGACTCTTCCTTCTGCTGAGAGCTCAACCGAGACTCCTTACCTTCCTCCTAGCGATACTCTCCCCGCTGAAGGTACCTCAACTGAGACTCCTTACCTTCCTCCCAGCGATACCCTCCCCGCCAAGGGAACCTCAACTGAGACTGGTTACCTGCCTCCCACTTACACGAAGCCTTCCTACACTAAGCCAATCTACACCAAGCCTGGCTACCCCGAGACCTCTAAGTGGACCACCTCAACCATCTACACCACTCAGGTCCAGACCGTCACCAAGTGTCCTCCCGAGGTCACCAACTGCCCTGTTGGCCCTCACGTCACCACCGTGACTATTCCCGTCTCCACCACCGTCTGCCCTGTGACTGAGGAGCACCCCTCTTCTGTGTACCCTACCCATGAGGAGACCACCAAGCTTACCACCTCGACTATCTACACCACCAAGGTCCACACTGTCACCAAGTGTCCTCCCGAGGTTACCAACTGCCCTGTCGGTCCTCACGTCACCACTGAGACCATCCCCGTTTCTACAACTGTCTGCCCCGTCACCGAGACTCACGTCGCTCCTCCTCCTGCTCACGAGACAACCACCAAGTTGACAACCTCAACCATCTACACCACCAAGGTCCACACTGTTACTAAGTGCCCTCCTGAGGTTACCAACTGCCCTGAGAAGCCCCATACCACCACCGAGACCTACGCTGTCTCTACCACCGTCTGCCCTGTGACTGAGACCCACGTTGTTCCTCCCAAGGAGACTCAGCCCATCGTTATTCCTCCTGTTCACCCCGGTAACGGAACCTGGACTCCTCCCAAGCCTCAGCCTCCTAAGGAGTCTCACCCCAGCTACCCTCAGCCTCCTGCTCCTCAGCCTCCCAAGGAGTCTCATCCTAGCTACCCTCAGCCTCCTGCTCCTCAGCCTCCCAAGGAGTCTCATCCTAGCTACCCTCAGCCTCCTGCCCCTCAACCTCCCAAGGAGACTTACCCCGCTCCCCCTAAGGAGACTCAGCCCGGTGTCACTCCCCCCAAGGAGACTCACCCCGCCCAACCTCCTGCCCCTCAACCCCCTAAGGAGACCCAGCCCGGTGTCACTCCCCCCAAGGAGACCCAGCCTGCCCAGCCTCCCGCTCCTCAGCCTCCCAAGGAGTCTCACCCTAGCTACCCTCAGCCTCCTTCTCCCAGCAAGCCTGCTGAGACTGCTCCCGTTGTCCCTGCTCCTAGCACTCCTGCTGAGACCTACCCTGCTCCTCCTGCCACCACTCCCACTCAGGTCACTGCCGGTGCTGGACGTGTCGGAGGTAGCGTCGGAGCTGCTCTCTTTGCGGCCGGTTTTGTCGCCTTCTTCCTGTAAATATTTTGACTGCTCACATGGAGCAACGAGCATATGACGGTTTTGAGATATATACGTTGCATAATACATGCACCTATTACCTGCACCTATTACATTCTATTAGATAATTTCTTAGATTAATATATTTACGGGCATGAAGCCAAGTAAAGTGTTCAGTGTTAAATGTTTGACCATGTGATTCCCCTTCTGAACATAATCTCATGAGTAGAATGATATGTTGGTACTCTAAGATAGACTTAATCAAGCCATTTCGTGTCCACCTGTCTTTCTCCTCCTCACAGCATCACCAACTCGACTCCGTCGACTTGAGTGATTTCCACTGTCGTTTGCCTCTGTCAAGTCTTGTCCGTTCAGTTTGGTCCAAAGACTCCGTCCCTTTCCACCAGTCAGATACTTTATTGATCTTCCACGCCAATATGATAGTTGGTACGGAGACAATAGCGGTCACACCAACTGTTTGATAAAATCAGCATTGGTTCCTAACTTCTCTTATACGTGAGACTTACAAAGAATGGGGAAAAGCCACTATCCTTGATACCTAAGCTCACCAGATTTGTGGGGAAAACTGGAGACATCGAGCGCGAAGAGAGATGAGAGAAATGACAGCGGAAGCTGTGCTCTATAGTAAGCGGTAGTTACTAATCGTTGCCGGTGCCACTTACGAATATGATTGTCACGCTAGTGAAAATGAGTATGCTGTTAGACTGCCGTGCGGAGTCGTTGGCTTGGATCCTGCCGAACTCGGCTTCTTTTATACTGGCTAGTTTCTGGCGCAGATCAAGCAGTCAGTTAATCTATTGCTTGCATCAGCCATCTGCGAACTAAGATTTCCGACTGGGTTGAACTCATAGAGTCATGAGCTGTCTCTGCCTCTGCTATCAAACCTGCCAGATTGCTCTTGGCATTCGCTGGTGTATACAGATAATAATACTGAAGTTTTCCGTTTGCCGTGTAAATAGACGACATCTGTTTCCAGACAGTGTCTTGGTCGTCGGCGATCGTGCTGAGTATCTGGAGCTCATCTCGAATATCTCGTATCTTTTTTAGAAGGGTAGTTTCAGGGGAGGCGATGTGTTGTGGATTTGATGGCATCACATTGACTGCATGTCCAGCTCGGTGTGAAGACTTATCTCGTTGTCCTCGTTCTGCCTCGAGAGCATCACGGAAAACTTTGAACAGTTCTGCTTCGGCATTTGCCTGTTGACTCTTGAGTATGTGAAGTAGTACATCTTCATCACGACGGACTGAGCCAACCGCTGTTCGAATAGACTCCCGGAAGAAGTCTAGTCGAGTCCTCAGATCAACTATTGGCCACTCGAAAAATCCAGTTGTGACGCCTAGAATCTGTTCGATGAACAAATGGATTGACTGGGCCTGTGCAAAACGGCTCAATGTCTCGTCGCCTGCCTGATTTCTCTTTATAGTTTGCACCAGCGGATCCTCAGGCTCCTGCTCTGTTGTGGCTGTAATGAGAGTCTCTGGGAACAGTTTAGTTACTAGGAACAATACACACAATCGGTAGATATACTCTCATCAACTACCCAGAACCACAGCTGGTCTACTATCAATAGTCGACTTTCTTGTCCATGGAATCTGTTGTTAGTCTCCGAGGTCTGCTTATTGTCAGGGTCAATGCCGCGATCGAGTAACATAGCAATGATTTCCTTATTCTTTGACCTTTTACAAGTTACAAGCCACCATATGTGGTGTCACGGTAGTCCTTGAGCCGCATTGGTTGACGTCTGCCCCAGAGTCAATTCAGATCCTGGCCTGCGTTAATTTCCCCTGAAGACGTGCATTTGCAAGGGGTGACATGTCACCAACACTGGGTGGTTGATGCTAACAACAGAATGGCGATATCCAGAAAATCTTGCAAAGAACCCCCTTCATTTTCCAGCAAGCAGTGAAAGCAGCCATAATGTCTGTTATCCGTATTTGAAAGGGGTGCGGCCCCTTCCAGCAGTAGAAGTAATAATCGAAAATTCAACCTTTCGCTTGCGTAAAGTATTGGTGTTGTCTTTCCATTTTTGGACTTCGCATGGGTACATGCTCTCTTAGACATAAGAGCCCCAGCAGCTTTGAATGATCCCGCAATGGAAGCGACGCAGAGTGGTGTGAGGCCAATCTCTCCGCATGCCTCGATATTTGCTTGCTTCTCCAGGATCCATTGAATGACCCGGTGACTATTAACAAAAGCTGCATGGTGCAAAGGCTGATTTCCTCGAAGATCCGACATGCTGATGTGCACCTCCGGCTCATGATTCCAGAGGAGGTTCAGAACAAAACTGAGGTTCGTAGATAAAAAGAAGGGAATTGATCTTGCACAAAATCGGGCAGCGCGACATTCCTCGTGAAGCTGGCCAATGCGAGAAGATAAACCCCACCTCGTTTTCTGTTCACACTGCATGCTCGTAGAGCAAGCTGAAAAGATCCCTGTTGGCGCCCAGCAAATTCGAGCAAATGAGATTGGCTTGGGCTGTCAACTGAATCATGCATGGCGACGAGGGCTTTTCTTGTCCAATGATCGCGTAGTTATTGTAACACAACTCACAGATCGACAGCCAATAGGTCGTGCTGTAGTTGGCCCATTCTTCAAAGCTAGCAAGATACGTATAGAGAAGAGATTGGTCGAAATTGAAGTTTCGAAATGGCAGCCTATTTCGAGTTATAAGATCAAGCAGTGATAAAGTGTAACGAGACAAAACAATGACTAACATTATTAATAATAATATAATTAACCATTATACTGTATAGACCTTTCAAGTACTTCTATTCCCTTTAGATATCTGTAAGGCTAATTCCTTGCCTTAGTCAGACATTATAGTAGACTCATCCCAGCGCTCCATACTGATATCTCCTGCCCCCCTTAGCTCATTCTGTCCAAGTGATGACGCCAGTTTATCGTCCCGCCCCCAAAGTAGATAGACCGGATCAAGGAAATTGAAAACGGCTATAGCCACAACCATAATGGCACCATCTAAGCCAATGAAGTATCCTTCGTGGGTAATCAGATAGCCACTCCAGCCTTGTAGAAGCTCAACAGTTCGGTAGATACTTCGGATGAAAATCATGGTCAAGGATATAAAGACTGCAGCCAAAAGCCAAGTATAAGTTTTAGGCAAAGCATTACCATCGGACATGCCTTGCTTCCTCGACTGTAAGTAAGATTTCTTGACAAAGACTCTCCTCAGAAAGTCAAGAACCAAGACAGCGAAAACCACCATGGCTGCCATCTGGAAGACGATACCAGCGACCTATTACATCATTCTAATTAGTTACTGTCGCTTCGTTTCCCCACAAAACAAAGGACTATGAAGCTTACCATGATATTTGTTCCCGGCTTTGTATCACCGTCAATCTTGTCCGACTCAGTAGAGGCCATAGCTCCCCCAACAGCTTGTACGATGAGAGCGATTATATCGCATGACAAGAACACAATGGCGTACATTCTAGGTCCAAGCACAGAAGATTCACGACCAAGACGATTAATGAGAGCGCCGAGTATAACGTAGAGTCCCGCCGTGATGAAGGTCGGGGCGATGATGAGAGTCGTAATCTGCATCAAGAACGCGTTGTCATTGTAGGGACATTCACTCGACCACGTTCGACCAGCCCAACCAATGACTTCAGCTAATTGATAGGTGTCAGCAACGTATATCCTCTTCTTGATTGCGTATGATCCTGGAAGGGTATTTTGACATACTCAAGGCTCCGACTCCAAAGGCAAACGATGTCCATCGACGTTTCCTAACGAACTGCACAAAGTGGCCAAAAAGACTCAGACCGAAGAGAACACAGAAGGCAATTCCAGCACCCAGAGTCGGGACGTAGCCGTAGGAAGTATCGATCCCTTCTATCAGACTTTGACATCCTGACCTCAGTTTATCGTATTGTTCTTGGGTGAGCGGTCCCGACGCATCCGTAATGTTGGACATTTCGAAAAGGTGGCTCTGGTTTCGTTTCGGTCCAGATCGTTTCGAGAAATATGGAGTGAAGTCGTGGTTGAATTAGGGTGCAAAATAATGCTCATGAATAATGTATTTATTCGCTAGCGAGGATGTTGCTTGCATGAGGATGTGATAGAGGATAATGGGAGACATTTTGGTATAAATATGTGGACTGATCATGACATTATCCACCCGGTGTCCGCGGGAGTCCATTCTTAACCAGTTGGACGTTGAGGTTATATTTGAAAACCGGCACAAAGTTTTAAGACACAAATTCCGGACTTCCCGAATCTCGGTTGAAGAAGGGCTCTGGATCCGACTATCCGTATACAAACAGAAGCCTTCAAATGTTACACTGAAAACTTGCTGAGTTGCTCAATTAAACATAAAGTCATGTAATTAGAAAAAATACAGCTATTTTCTTTAAGACATGCGCTTTGCGCACTGACCGATGATATCTTTGTGGAGAGTTATCAGTACTCCGCACAATGCTCTGGAAAAATGATTTGGTCAAATCTTCCGCTTATCTAATGATGTTTCGAACCACCAATCACGGTACTTATGTGACACCTATGCAAAATCTTATTAGGAGCTGTTTCTCCCTGCCTTGATAGCCGACAATATAAGCTTTTCGCATTCAACGTAAGACATCCCGTATACCCGGTGGGAGGCTCTTCTGTCACATTCCGCGCCAGACATCGAAAACCGGCGAAAGCTGAATGTCTCTGACGTAGCAGTCTAGCCTTGATCAGATAAGAAGACAGTTTATGTGGGCCAAGACAATTCCCGCGCCAGTAGATACGTCACCCAGAGACCGGGTCAGATGCTGAACAATTCAACGGGATTCAGCCGGTATACCTACAGCTTCAAACTGATCTCTGTATTCTCCGAAAACCCTTTATATAATACTCGCTTCTTGGTCTATCATTAGGTTAAGAGCTTATCTTAGAGTAAGGTTTGTCAAGTCCATCTTCAGAACTCCGATGCAAGGGTTTAACTATAAAAATTATTCTATCATAGCCGCTTAGTCAGAACACAATGAAAAGCCGCACGTCGGCTACAGCGAAGAGTGTTGTTTGTATTTAAATAAATATCATTAAGCAACACATAGAGGGCACATTGGAATGTCTTATCAAGGCTGTGCATCTATTTTATCTTGTCATCCCCTGTGAAGTCATATCTGCAAATGAGAACTATGAGTTACACTTACTAACAATTTAACACTGAATTAACATTTAAGCATCAGCATGTTAAAATGCTAGGCCTCCAGGTTATCTCTCTTAATATATTATGTTCTCTAGTAATTTGGGCTCTTAGCCATAAGATTTAACTTCAAGTAACACAATATAGGGCATTAATTCTGCGTTCTTAGGTAAAGTATTAAAGGGATGTCGATACGAAGCTCAACTTCAC
>CMW1803_accessory_0207_length_106
CCGTCGCCAGCGGATAATGTGTTAATTGGTGACAAATGTGGGGTACACGTGATGGGACCGCTGGGGTCGTAATACACAGGCCTTGGGAAGTAAGAAAATACAAAAC
>CMW1803_accessory_0208_length_106
TATTATAACCCTAGCGGTTATATTATATATAGAACTATACTCTATAAATTTTATTTAATTATAATACCATAGCTTACAGTTACTAATATTAAGACTTAGTAAGATA
>CMW1803_accessory_0209_length_375
GAGATCTCTGCATGGCGAGAATGTAGCCAGCTGATAAGCGAAACATGAGCCTAAACGGCCCGCTTCACCGGCTGCAATGCAACGCTCCAGACTAGCGTCGAGTGAGTTGACTGCTTACTCCTGACTAAGTAAATTAGCCATACGGCCGTTTACCTTGGCTGAGACCCCGGTGGGGATAAATATAGGCACAGCCATTTGCTCGTGAGGGCTTATGGTAAAGATGGCGTCAACATGAGTGGTGGAACGCGCGGACACCTATATCCATGGACTAACAACACTGTATACGTTGCCAAGAAGAATAGGGCGGTGCGTGTGTGCATTGATTGCACCCCCGCCAATCAAGTAACTGAGGATTTCGCTTGGCTGCTGCCGCGC
>CMW1803_accessory_0210_length_1989
GACCTCTTGTATGTCTACAGTATCTGACTACAGCAGATGACTTAGCAAGGTTCGAAGTGAGATGTAATGAACATCAAGCGAGCGAGCCTCCGAAAGATACAATTGCACATGCCCCGTGGGAGTTTGCACAAATAACACTACAGGATGAATTGCTACGTATGTATTATGTACTAATAAAGGGAGCTAAAAAAGCACTAACACATAAATAGAGAAACGCGCCGCAGCAATAGAAGTCACCAACGAATACAAAGCCGCTTTAGTCGCGCACGATGCCGCCGCATTTGAGGCCACATCTGCGAGACTGACCGAGCTTCTAAAGGACCACCAACAAGCTCAAGCAATTCTCAGAGGTCGAGAAGCTGCCAAGGCCGCGGCCATCGCAGAAAGCGAACAGGATGCAGAGGAAAAGCTTCATGAATTGCAAACGAAATCCGAAGCTTCCGCCACAGTGCTGAAGACAAAGCTTGATCTAGCCATCAAGAAGGAGGAAACAAACAGGGCCTCCAGCGAGGGTGCAAAACAAAAGATCCTCCAAGACAACGACAGTGGCAACTCACCGCAGTACAATGATATGTGTGAGAAGTACGATAAGATGGTGATCGCAAAAAACGAGACGGAGTCGTTCAGCTTGCTGCTGAGCATCCTTGCCGCTGCTAGCCCCGAGATCAACGCAGCCCTGAAATACTGCATCAGTGCTTTCGACGACTCAGTGCTCGACATTAAAAGTGTCAAGTTCTCGGGGAAATTTGGCAGGTCGGGTAGCATGGCCAAAGCTCGTATTGAAGCAACCGTTGCAGGCGTGGCTCAATCTTTCGATACTGAGTTCGACGTGCGGGACATCGTGAATCTTGTAAAAGAACTATGGAACGAGATTACAAAGGTCATCACAACTGTCGCCGGCAATATTCAGGAGATCTTCAAACAAGGCAAGGAAGTCATGGAAAGGTTTGTGAAGGAGGCCAAGGATGGGGCTACAATTGTCGCTGATGAGACTAAGAAGTTTGTGAACAACGCCGACAAGGAACTCGACAAGCTATCCAAGGAGATCACCGAAGGCCTGTTGAATGCTAAGGACTCTGTCGATCAGGTCAGTAGTGACATAAATCGTGATCTTGTTGAGGCAGTGAACCAATTAGATCAGGGACTACGCGACGCAGGTCGAGAAGTCGATGATTTCATCTCACACCTAAACAGAGGCATTGGAGAGATCGGAAACTTGATTTTCGGCAGCTCCGAGACGGGGGAGGCAGCCAAAGGCGTCATCATGAATGAGTATGACACCTTTGCCAGCATGGATATCAAGACCTTCCGCATGATGGTGGCTCAAATCGCAAGGGGCGGGGAGAATGGTATTGGGGCCAATATTGAGGCGAGAACCGATGGTCCCTTGAGTCGGATGGTGAAGACGAAGGAGAAAAGAGAAGGAATTCACTCAAGTTGCTGAATATCTGCTGCGTCAAATTGTCCAGATCGAGGAAGAAAGAAAAGCATTTGATGCGGAGGCCAAGAAGAAGCGGAAAAGCATCATGGAAGACTTTCACGACCGCTATGGGCCTATCGCGGCTGACCTTCCGGAGATGAGGCAGCAGTTGCTTGAAGCTGGCAAACCAAACATGAATTGGATGTTACATGAGAGACTGAGACGTACTCAAGGAGAAGTGAGGAAGATTAGACTCAAGAAGTCTTTTGAGGACAAGCGTTTCATTCTGCGTTACACCTTTTTGGAGCTCGAGGGGCCTCATGGGCAAGTACGTTCACCTTACAGAAAGGTGGAACTCCAGCTCGACATTAGCGAGAACCTTTTTGTCCAAGAAGAAGCCCTAGGTCAAACTTGGGAGGGCATGAGGCAGCAGAGGGATGTTGTAGAAAAAGGATGCCAGAGAGACGGTAAGAATGCATTGCGCTTGGCAAAAAACACGTAAGAAGTGGAAGCGATTTTCAGAACTTTAGAAGAAGACCAGAAGCGTTGAGAGAAGATCTACAAACTCG
>CMW1803_accessory_0211_length_160
TTATTACGACCTAACATAATCTACATACGTAAGATGGCATACCCCACCTTTTTATCCAATAAATATCTAATTACCCTGTATAAGTTAAATGCATACTATTTAACTTACATACATAAAGATCATAAATAAGGATAAAGAGAGTCAAACTAACACTATTTAA
>CMW1803_accessory_0212_length_849
CCCTAAGGAAAAAAGAATCTAGTATAGAACTCTAGTTAATAATACTATAATCCTTTAATAATTAGATATTAGTTAAAGCAGAAAACTCTATAGCCTAATAATTAGCAGTATCTTAGCTTTTTAATGCCTTTAACTTATCTAAATCCTTATAGCTATAATAAACTATTTTAGCAGCCTTCTTACAGAGATACTTCTCCTAATAATATAAATGCTATAGACAGGCCAGTGCCTTTTAAAGATCCGCCTTAGCCTGCTCCTTTTACTTATTAATACAATCCTTTTTACGCAATACCTGCATAACTATAAGAATTAGCTATAAAGAAAATAAAAAGAAAAAACATAAATAAGCTTAAAAAGTCATGCTACTAAAATCATAATTAGTATATTTCTTAGAAATATAAAAATTACACTGCTATTTACCTTTAGAAACCACGCACTAGGGACAATTAGCGTAAAAACAGGCTAAATATTAAGGTATCTTAAAACTAAATTTATAAATTAAGTTAAAAATATCTTTATAATACTTAGAAGCTATTTTAGGATAATTAATACGCTTAGAAATATAGCTAGATATATTATTAGTATAGAAGAAATATTTATAGGACTAGGTTTAGGATATATATATAACTTTATACTTAGTTGCTTATAGGCCTTAAGGATAAGACCCTAAAGAGGGGAAAGATTATATTATAACTTAATATAATCTATATATATAAAATAGCATACCTTACCTTTTTATCTAATAAATATCTAATTACCCTATATAAGTTAAATGCATGCTATTTAACTTATATATATAAAGATTACAAATAAAAACAAAGGGAATCAAACTAACACCATTTAACGCAC
>CMW1803_accessory_0213_length_5268
TGGGACCTAAGGCAAGGCCTAGAATGAAACTAACGCAGGAAAGAATGGAAGCATGAACGAGGCAAAGAAAGAAAAGTATCTTGCAGAACTTGCTAAGTAAGCATTACTTGATGCCTAGGAGCCGCTCTCACCTGCTATTATGATCTGGTATTTGGAAGACAGCAGCGGCAGATATTTTAATCTTTTTAACACATGTAAGATCTCTTCGATATTGCTAGTCAGTTGTTAGGTATTCAGTTAAGTTGAAGTTTAATATGGACACGTGTAGGCGAATGCATTGCCGCTAATGTTCTCATGGAGCTTGACGTAGAGTTTATTCTTGGTCAAGCAGTGACGGCGCTGGTAGCTCGGCATCAAGAGCCCGAAGAGCCAATCTAGATCGGTACAGCCTCCGTAATGCGCCCAACTTGGTGTGCTTACTGACACAAGTGCACCGTATACGGAGGCTACATAATTACCATTATAGCGCTTTGCCGTCTTGGACGTCTTTTCACTTCCTGACTCTTGGGTGGGCTTCTTACAAGCGAAAAATGCTCCGAGTCCCAACAGACTTTGACATTTTCACACTACGACGCGTCCTACGTAAGGCAAGCCGCTACGCGCATCTTATCCAAGGTAACAAAAACAGATATTCACAAACCTCACGATGGCCCAGTCGAGATTGCAAAAGGTTAGTTCTCTCACACTGGCGGCCAAAGCTCAAGACTATTTAATACTGCGATAATGTTGGCCCTCCCTGGCTTGTCGATTATTGCGCTGCGGATCTGGATAAGCAAGAGATTTATAACCAAATGGTATCTCGATGACAGTAAGTGGGCGCAAAAACCTCATAGTTGTATTAACTGACACTTCGCAGCGCTTATGATCTTCGCAGCTGTAGGTTAAGCTTTGAAATCTCGGGGGTCATAACTAATACTGTGGAATAGGTTGATTAATGCCTAAAGCGCATGACACCTCACCGAGACATATGAAACCAACACACTAAAATCCCATTTAAGTTTTTGACAATAGGATCTATAAGCGCTGGACTAAGTAGGTATTCTCGACCGAGGTTTGACGGTTGTAACTGACACTGAAAGATGCGCGACTCGACGCCGGTACAAGCATCAAAGATGTTGACCCTCGAGGTCTTTGCATCTTACTAGAGGTGAGACCACCATCCATCAGACGTCGTCACTATTGCTCATCATCGTTAGAACGCCAAGCGGGCTGGCATCCCCGCTTCCAACCTAGCGGCTGTCTTCACGAAAGCTTCGGTCCTGATGTTCACTATCGACATGCACTTCATCATCTGCGCAAACTGTGTTATTCGTCGTTGTCGCCAACTGCGTCTTTCATACCATTGCGGCTATTGTATATCGCTGTCCAGTATGTGAAGGTGAAAATTGCCAAGCCATCGTGGATATATACACAGTTTCAGCCTTTATCAACTGTGTGAGCGATGCGATATTGCTGTTGTTGCCGTTTTGGTTGCTGCACCATATGAAAGTACCCTTGAGTTGCAAGATTGGCATTGCGCTTATTCTGATGGCTGGCGGGTGGTAAGCATCTCCCCATCTTGTATATTCCGTAGGGAAGAGCGCCGACGTCTGATACCACAGCGTACTGGTTTTCAGTATCAACCGATTGGTGACAACGATAAAAGTTGACGAAGACTTGGACTTCAAGTATAGTCTGGGTTATGGTCTACTAAAGAGGTACATTGTCTGATAGAGGAGAGTTCCATCCAAGTCTAGAACTCTAATTGTTCAACAGTATTCTTGAGCCATGGGCTGGTGTGATCTGCGGTTGTTTGCCATGTCTGAAGCCTCTGTTTACTCCATGGTCTCCAGCTATCACAGTGAGATCATGGTTCAGCGGATTTGAAAAGCAAGCGACGCCGTCCAGCGTTCAGGTATCATTTAAAACCGGTTAGTAGAGCAACATAAGTGAGACATGGATAATTCAATTGACCTATAGCTTAAATATGCCCTGGTTCATCTATCCTGAGTTAGCCGTTGTTCATCATGATGGTCTTTATGGAAGGTTTGGGTTATCTTGGCTGACCATAGTTATTGTTATGGATTGGAGTATCACAACTTTGAAAAGTAGGGGTAGTGAATTCATACGCGGAGGGTTTTAATCTTTGTACGCTGCGAAGGACTTTAATATATAATTAGCTACCAATGATGGGTGTGCCAAGTCGACGCAATAGGCTTTATGACCTTTTGCAGCGAGATGTTACATCTTAAGCCTCAAGCTTTTTAATAATTGTAAATAAACCTAGATAAACCCCCTCTGGGACTTCGCATAATACAACTCACAAGCCTTACAAAGTGTTCTAGCCCTACCTGGTCCACATTGCCACTTATGGCTGCAAGGTTAGTTACAGCTATGACATAGACGGTTCAAGCTCGCTGGGAGTCTATCGCCACTCTTATCGGCTAGAGATGTGCTTTGAACCATACGACTTACAAGCTTCTGCACTGCCAGTGCGTGCCTCCGTAAGATGCGGCTAAGTGGAAACCGATTAAACTCGGCCTCATCCGCCTAGTTGCGGCGGCTTCCTGGGGAAATGATGCTGCATCATCTGGCATCTTTAATCCAGCTGATGGCCTGTCGTTGATGTTGGCTTGAAAGATTTATTGCGTACCGAGCTCTTCACTTTGAACTATATCATTGCCGTCTGCCAAGCTCGCCAGCCAAGTTGGCGAGCACTGCAAAAGTCTGCTCTCGCCTAGGGATATAGAAGGCTTGTCCTTTAGTTCCTTTTCCCAAGGCTGGCTAGGAGATTATCTTCATGAGCCTCCTGCCCGGAAGTATGATCTTGTGAGATTGTATAGTGCGTGCTCCGAAGTCCACAATCTGGCAGTTTCATGTTGTCCCAGTCATGGCTGCTGGCATCCCCTTCACCATAGCTAACTTCCGAAATATCGCTAGGTGGCAAATCAAAATCGATGTCTAGGGTCGCGCTGCCGTATGCCTCGGTTTTAGAACTCCAGTCATTGTCCTGTCCAGCAGAACTACTGGGGAATGGGAACCATAGGTCGGCTTGCTGAATGGCCACGTTTGGTGAGCCTGGGGCTTTTGCTCTAGGGGGCTGTATAGGCCCGCTTCTGGTCGCCCGCTCTAGCACCTGCGGGCTCTTCGACATGCCTAATGTCGACTTCTAAGGCTTTGCTATTTTGGCCAGTGCGCATCTTCGGCGGAGAATAGCGACGAAACTTTGTGGTGATGCTGAAAGAACATCGTGTTCTATGCGTTGTCATCTGACCCCATAGACAGAATGGCGCTTACGTGTACCTAACCAACCTTTGGCCAAAAGGATACCGAACGTACTAATAAGGCGCCCAATCAAAATCCGGATGCCAGGGTGAGGGTTATAATTTTATCGGCTACCAAGTCAATATCTTTCTTCCGTTCAATATCGATTTAGATATGTTGCTACACATAACTAAACGGTACGGACGGTCTTCACTGTTCATTTCAATAGTAGTTGATTCAAGGAATGAGATTTCAAAATTGGGGCTATCTTTAAGACTTTGGCACTTGTAAAAGACAAAATTGAGACATCAGTAAAACTATCGCTCCTTCTGGCCTCTCTTAATCTGATCCGACGTGTATCCTTCATGAAGGCGCTTGATGTACTCTCCAAACTTCTTAGTCTCGGACATGACTGACTCGAGATGCTGATAGCAAAGTTTCTCCTTACGAAAGACAGCAAGCTGCTGAGCAGTTGAATCATATTTCGAATCTCACGGCCGTTGAGAGGAGCCTCCGCGAGATCATCAAGCCGATCTCGTAAACTCTTAATGTCCACACCAAGTCTCGGAGCAGTTTGAGGGGGGCTCAGGATATTGGCGAGTGATGGCTCACTAGGCTGTGTTGTGCGCTTGGCCTCGAGCTTCTCGAGCCGGTTGATGAAGTTTAGCCAAACCTGGCGCCGTTGTCCTTCCTCTAGATCGTTGTAACGTAGGCTGAGCTAAATTCGGGATTTGAACGCTTCGTCAAATATACCAACCCTATTACTAGTAAGGATCATAATTCCTGTACATCAAGTTAGTCTGAAACGTAGGATATTGGAGAGAGGGTTACAAACCGTCATAGTGCTCTAGTACTCTGAGAAACACTAAAGGTACTGTTAGCACGAGGTGATAGCAGTGTATCGATTGCGTTATCTAACCTGAGACCAAGGCATTTCGTTCAAGACTATCGAGCTTCCGCTGTTCTAAGAACACGTCGGCTTCGTCCAGAAGCACCACTAGAATGAAATAAGTGAATCACCCGCGTAATAAAATGGCTACTCACCGCATCCCCATGTCTTTCCGAGAAGCGACACGACTTCAAGGTACTAAAAAATTCAGCGCACTGAACTAGCTTCTTGAATTGTAAAGTCCATACCCGTTCTACTTCTTCAGCTTTGGTACCAACGTCGCCACAAGTCACTCTGTACAATGGCTTTTTGGCAATCTCAGCCACACTTGATCCCCGTTAGCATGGGCCACAAGGGAAAATATCATGTATATGGACTATACCTTTCCGCAGTGACAGTCTTCCCGGTTCCAGGGCCTCTGTATGTGTAGTCAGCTCTCAGGGACCCAGCGCATTGTTGAGGTCGGAACCTACCCATGCAGTAGTATAAAGAGCCCATTTCCTTTCCCATGGATCAAGCCTGTATCCCCGTCCTCGTCTAAGTGATTTGTCACCACAGCCTCAACCAGCTCCTTCGTCTGGCTTTCCATGACCAATAAGTCAAAAGCCTCCTCATTCCAAGTTACCTCCTCAAGTAGATCAACTTCCAACTTGACTAAGAGAATGTCAGCATATTCTCAGATAGTGTTAGTTAACTTCACCCTTACCCCAGTCCTTCTTTTGCATATTAAAGCCATATAGAATTGTCAGGAGGCACATGTAGAATCCATCTCCCAAGTCAGGCAATAGTTCGTCCTGTGCCATTATCTCAGGCCCGAGATCATCTAGATATCGGGTTGGTGCTTGTTGGCCGCTTTGCAGGAGGGTGCATCTATCTGAAAGTTGCTCTGTCGATCATGAATCGAGAACCAGAATTCTATGTGTTTGTGAGTAAAAGCCCTAGAGCATAGCATAGGTCAACTAACTGCACCATAGAGATGGTCTTCCGTAGTACCCCGAATACAGACATATTTACGATAGCGACATTTCCAAAACATCTGGCCGCGTCGTCTCAGACTATGAACAGTGCCGTCATCGACGTGTGCCATCGGGAAGACCATCATGGCGTTAATAGGAAACTCCTCTGTTAAAGAGGGC
>CMW1803_accessory_0214_length_110
AAAGAGTATTCCAATTAAAAGCTTATATCAGGAAAAAAAATATCGTGTTATCATTCATTATCTGTATTCGCAGCCTAAAGCTTAACCTTATAGGCCGCAGTCATCCCATA
>CMW1803_accessory_0215_length_1971
TTTTTAACGACTTTATAACAGTAGTGCTTCTAACGATTAGAGCATTAGTAAGGAAGGCAGCCAGAAGGACAAATAGGAAAGAACATATCTAGTAATAGGGACATTAATCTAAAGGGGTTTTCTAAGAACTCAATATCTTTATATTTTAAAAATAGAAATTAAATTATTTATCTAAACCTTTAAAACAACCTATAGAATTACCTCTTATAAAGCTATTACTGCTAACCATCCAGGAAAGCTTTTATACAGGCCAAGGCCATTAAAGCAGCATATACCTGCTATCGCTTATCTTTATAACTATCAGAGTAATTACAAATACCTTTAATAATTATATAAGGCAGAATATCCTAAACCCCTGTACCCTCCATCTTAAAAGCAATAATTCCTTCATTGCGTACAATATAATCACGGTCTTCCCCCGACTTTATAACCTTATCTCTAGAGCCAAATTTACCAAAATGCATAGCCAGATAGAGATTTATTTAATTTCTAGCTATATTGTTTTAGCGTCTGCGGGGTACAGACCTTATAATATCGCACTTTAGATCTTTATAGCTTTCTAAACGGGCTTGTTTACAAACTATCCTAGTTAAGCCTTCTGAGTTGCCAATGCATATATTGCACGACGATAGGGGATGGTGCCTGTGTCTATAAGTCGACTAAAACAGCACATCTCCATCGGGACCAGGGTTCTCAACCTCAAGTGCCTTACTCAAAGTGTCTAGGTATTCAGTAGCTCGTTCTCGAAGTCTCCTGTGAGCACACACACCTTTGAGCTTGGCTAGGTACCCTAGGACTTCCACTGGCAGCTTTCTCGCGCTCTCTGATACGCTATTCTTTATCGAAAATCCTTCTGGATATTGTCTCGCAAAGTCATAGCGGACTAGTCCATCGCTAATGACGACGTCGCCGAGCAAAAGCTATGCTCCATTTGGAGGGAATGGAACACCTCCACAAATTCCTACGACTAGTGCCAGTGATATCCCAGGAAAGGTCGATCTGCAGCAAGTCGCTACAGTCGCGGAATAGGTTGTCCCCATGCCAGGCATATGGACTAATGCGACACCATGGCGGCCGATAACACCGAGTGTATATGTGTTGGTATCTCCCTCGGAACGATTGTACCCACCAGTCCATTGCCCGTCAAAAGGCGACTCCACAGCATCGGCTTCAAGCGTTAACGCACAGAGAATTACTATATCGATTTGCGTAGGATGAGATGGAGAGGAACTCTGCTGAAGCGATTCTGGCCTCCCTACTTTCGGTGCCTCATTTGTAGAAGTATGCTGTTCTCGTTGATCTGATATTGTGCCGTCCTGTGTTACTTCCGATGTCTCAAATATTTCTTGTCCAGGTCTCTTTCGAAATGGAACGCTAAATGAAAGTGGAAGGTAGTGCTCCGATGGGCCGTTAATGCCCCCCATTTCATCATCTGAATCAATTTCGGGTGCTGGGCTAACCCAAAGCAGCGATGGTGTTTCTGGTTTGAACCACAATTGATGGGTTGCAATGAGTATGACTTTCAAACATGTCGACCTGTTTTGTAGCCTTGCCATCATTCCTTCGATCTGGATAGGCCATGTTGTCGTCCTCTCAGCTCGTTCCTCTAGAACAGTGACCGTGATAATGACAATCAAACTCGGGAACATCTCAAATATTTTCTCGAGTATTCTAAACCAGTCTTCGCAAGTCGAGGCTTCTATGAGTAGGTGTACGATATCAGCAAGGAAACAAATTGGGCGAGCAGGCGAGACCTTTCGCAAAGCCTGGAGTGCGATCTGCCGTAGCAGTTCTCTTTCATCAAACCCGTCAAAGAAATCCGTTGAGACCGGAGACTGCAATATGGCGACTGTGGGTTGCTTGCTGTCGAGGTGTTCCCAAAGTTTGGCAGCAAATCTTTCAAGGCGATTGACAGATTCATAGCCGCCTTTAATCATCAACAACGATGACCGATCTGACCTCGCCCAGCCC
>CMW1803_accessory_0216_length_191
CTGTTCAGACCATACAATCCCAGTTTCACAAGTCAATCAGCTATGGAAACCACTGCATATCACATCACTATACAATTTGTTTTCCGTCGCCTAAATCTGGCCCAAGTCTTTTCTCATTGATGTGTACCAAGCCAACTCGAGTGACCCATAGGATTTTAGACTGAGCTCCACCGCGATAGCACAAAAACTAC
>CMW1803_accessory_0217_length_10457
[truncated: 22,062,652 more chars]
